# Supplementary material for: Structure of the TFIIIC subcomplex τA provides insights into RNA polymerase III pre-initiation complex formation
Source: Nat Commun. 2020 Sep 30;11:4905. doi: 10.1038/s41467-020-18707-y (PMC7528018; doi:10.1038/s41467-020-18707-y)
Supplement: Supplementary file 4 — Supplementary Dataset 1 [file 41467_2020_18707_MOESM4_ESM.csv]

Rank	Id	Protein1	Protein2	Type	XLType	Spectrum	AbsPos1	AbsPos2	deltaAA	Annotation	Smallest_dist[euklid]	Mr	Mz	z	Error_rel[ppm]	Error_abs[ppm]	nseen	MatchOdds	wmatchoddssum	wmatchoddsmean	Xcorrx	Xcorrb	TIC	TicA	TicB	WTIC	intsum	lApS	seriesscore	deltaS	ld-Score	fdr	xlinker	source
1	LDLKTVALHAR-KTGQLAR-a4-b1	TBP	tau131	xlink	inter-protein xl	Lara_191125_P1148_MR_MV_XLINK_DSS_TA_fr1_R2_20191128201938.19511.19511.5_Lara_191125_P1148_MR_MV_XLINK_DSS_TA_fr1_R2_20191128201938.19388.19388.5	83	242	93	Lara_191125_P1148_MR_MV_XLINK_DSS_TA_fr1_R2_20191128201938_matched		2146.256	430.259	5.000	-1.1	1.1	2	11.49	6.80	13.60	0.34	0.58	0.54	0.25	0.29	0.11	1016	-0.00935	44.9	0.66	55.48	0.000		191202_P1148_Sample1_TA_interprotein_crosslinks_target.xls
1	SGLHAALKAAEESGDFTTADSVK-KTGQLAR-a8-b1	Brf1	tau131	xlink	inter-protein xl	Lara_191125_P1148_MR_MV_XLINK_DSS_TA_fr1_R1.16324.16324.4_Lara_191125_P1148_MR_MV_XLINK_DSS_TA_fr1_R1.16293.16293.4	559	242	383	Lara_191125_P1148_MR_MV_XLINK_DSS_TA_fr1_R1_matched		3214.649	804.670	4.000	0.7	0.7	1	8.53	4.35	8.70	0.37	0.35	0.46	0.40	0.06	0.07	1355	-0.00935	24.8	0.35	50.38	0.000		191202_P1148_Sample1_TA_interprotein_crosslinks_target.xls
1	SLYTDLEKQEADYNLGR-SELKGFVDEVDL-a8-b4	tau131	tau95	xlink	inter-protein xl	Lara_191125_P1148_MR_MV_XLINK_DSS_TA_fr1_R2.22357.22357.3_Lara_191125_P1148_MR_MV_XLINK_DSS_TA_fr1_R2.22341.22341.3	958	641	303	Lara_191125_P1148_MR_MV_XLINK_DSS_TA_fr1_R2_matched		3501.704	1168.242	3.000	-0.0	0.0	2	8.98	4.13	8.27	0.52	0.14	0.45	0.21	0.24	0.08	1441	-0.01020	19.3	0.00	49.10	0.000		191202_P1148_Sample1_TA_interprotein_crosslinks_target.xls
1	KEQQNQSAER-LNEFKNTK-a1-b5	tau131	Brf1	xlink	inter-protein xl	Lara_191125_P1148_MR_MV_XLINK_DSS_TA_fr1_R1_20191128191709.08590.08590.4_Lara_191125_P1148_MR_MV_XLINK_DSS_TA_fr1_R1_20191128191709.08483.08483.4	8	263	185	Lara_191125_P1148_MR_MV_XLINK_DSS_TA_fr1_R1_20191128191709_matched		2347.175	587.802	4.000	-0.7	0.7	2	10.69	4.89	9.78	0.36	0.35	0.46	0.38	0.08	0.08	950	-0.00935	21.0	0.00	47.60	0.000		191202_P1148_Sample1_TA_interprotein_crosslinks_target.xls
1	LKQEADIATGNTSVK-KTGQLAR-a2-b1	Brf1	tau131	xlink	inter-protein xl	Lara_191125_P1148_MR_MV_XLINK_DSS_TA_fr1_R2_20191128201938.12672.12672.4_Lara_191125_P1148_MR_MV_XLINK_DSS_TA_fr1_R2_20191128201938.12608.12608.4	504	242	328	Lara_191125_P1148_MR_MV_XLINK_DSS_TA_fr1_R2_20191128201938_matched		2484.354	622.096	4.000	-0.3	0.3	4	8.77	3.51	7.02	0.39	0.40	0.50	0.47	0.02	0.07	1060	-0.00935	30.0	0.40	46.74	0.000		191202_P1148_Sample1_TA_interprotein_crosslinks_target.xls
1	GPSSLNILSSTIQQKFFLR-KLLSSPIVK-a15-b1	tau131	tau95	xlink	inter-protein xl	Lara_191125_P1148_MR_MV_XLINK_DSS_TA_fr1_R2.23008.23008.4_Lara_191125_P1148_MR_MV_XLINK_DSS_TA_fr1_R2.23018.23018.4	837	395	428	Lara_191125_P1148_MR_MV_XLINK_DSS_TA_fr1_R2_matched		3256.876	815.227	4.000	-1.2	1.2	1	8.65	3.81	7.63	0.39	0.20	0.51	0.42	0.09	0.08	1209	-0.01020	24.2	0.87	45.15	0.000		191202_P1148_Sample1_TA_interprotein_crosslinks_target.xls
1	RLKQEADIATGNTSVK-GKSYGR-a3-b2	Brf1	tau131	xlink	inter-protein xl	Lara_191125_P1148_MR_MV_XLINK_DSS_TA_fr1_R2_20191128201938.11803.11803.4_Lara_191125_P1148_MR_MV_XLINK_DSS_TA_fr1_R2_20191128201938.11741.11741.4	504	113	457	Lara_191125_P1148_MR_MV_XLINK_DSS_TA_fr1_R2_20191128201938_matched		2534.343	634.594	4.000	-0.7	0.7	1	8.60	3.33	6.67	0.28	0.30	0.46	0.43	0.03	0.06	1126	-0.00935	13.3	0.38	45.09	0.000		191202_P1148_Sample1_TA_interprotein_crosslinks_target.xls
1	KTAGLLSPTEENETTNAGQSK-AIKMCGGIEK-a1-b3	tau55	tau95	xlink	inter-protein xl	Lara_191125_P1148_MR_MV_XLINK_DSS_TA_fr1_R1.14861.14861.4_Lara_191125_P1148_MR_MV_XLINK_DSS_TA_fr1_R1.14779.14779.4	359	57	288	Lara_191125_P1148_MR_MV_XLINK_DSS_TA_fr1_R1_matched		3418.696	855.682	4.000	0.0	0.0	2	7.92	3.45	6.90	0.30	0.28	0.43	0.39	0.04	0.06	1220	-0.00398	9.2	0.00	45.08	0.000		191202_P1148_Sample1_TA_interprotein_crosslinks_target.xls
1	TAETMKSELK-KSLYTDLEK-a6-b1	tau95	tau131	xlink	inter-protein xl	Lara_191125_P1148_MR_MV_XLINK_DSS_TA_fr1_R1_20191128191709.19921.19921.3_Lara_191125_P1148_MR_MV_XLINK_DSS_TA_fr1_R1_20191128191709.19840.19840.3	637	950	299	Lara_191125_P1148_MR_MV_XLINK_DSS_TA_fr1_R1_20191128191709_matched		2370.228	791.084	3.000	1.8	1.8	2	9.84	4.10	8.19	0.68	0.39	0.49	0.39	0.10	0.09	805	-0.01020	45.2	0.00	45.06	0.000		191202_P1148_Sample1_TA_interprotein_crosslinks_target.xls
1	YNTEVNGQASITNKEVYNPNKK-TMLFVKESMVPENK-a14-b6	tau131	tau95	xlink	inter-protein xl	Lara_191125_P1148_MR_MV_XLINK_DSS_TA_fr1_R1.20223.20223.4_Lara_191125_P1148_MR_MV_XLINK_DSS_TA_fr1_R1.20191.20191.4	864	511	339	Lara_191125_P1148_MR_MV_XLINK_DSS_TA_fr1_R1_matched		4300.139	1076.042	4.000	-0.2	0.2	2	9.93	3.09	6.18	0.30	0.23	0.43	0.27	0.16	0.08	1025	-0.01020	13.7	0.64	44.71	0.000		191202_P1148_Sample1_TA_interprotein_crosslinks_target.xls
1	LKQEADIATGNTSVK-LKKEQQNQSAER-a2-b3	Brf1	tau131	xlink	inter-protein xl	Lara_191125_P1148_MR_MV_XLINK_DSS_TA_fr1_R2_20191128181438.09298.09298.4_Lara_191125_P1148_MR_MV_XLINK_DSS_TA_fr1_R2_20191128181438.09249.09249.4	504	8	562	Lara_191125_P1148_MR_MV_XLINK_DSS_TA_fr1_R2_20191128181438_matched		3169.666	793.424	4.000	2.5	2.5	1	9.53	3.45	6.91	0.28	0.32	0.40	0.30	0.10	0.07	917	-0.00935	19.7	0.31	43.73	0.000		191202_P1148_Sample1_TA_interprotein_crosslinks_target.xls
1	KMGSGSGSGSGSGSPR-LFNEVIKK-a1-b7	TBP	tau131	xlink	inter-protein xl	Lara_191125_P1148_MR_MV_XLINK_DSS_TA_fr1_R1_20191128191709.15781.15781.3_Lara_191125_P1148_MR_MV_XLINK_DSS_TA_fr1_R1_20191128191709.15733.15733.3	239	156	335	Lara_191125_P1148_MR_MV_XLINK_DSS_TA_fr1_R1_20191128191709_matched		2522.280	841.768	3.000	0.1	0.1	1	9.54	4.21	8.43	0.41	0.37	0.43	0.27	0.16	0.08	824	-0.00935	27.3	0.13	43.69	0.000		191202_P1148_Sample1_TA_interprotein_crosslinks_target.xls
1	KINYDAIDGLFR-KTGQLAR-a1-b1	Brf1	tau131	xlink	inter-protein xl	Lara_191125_P1148_MR_MV_XLINK_DSS_TA_fr1_R2_20191128201938.24569.24569.4_Lara_191125_P1148_MR_MV_XLINK_DSS_TA_fr1_R2_20191128201938.24549.24549.4	585	242	409	Lara_191125_P1148_MR_MV_XLINK_DSS_TA_fr1_R2_20191128201938_matched		2334.267	584.575	4.000	-1.2	1.2	2	9.04	3.64	7.28	0.32	0.50	0.60	0.57	0.03	0.09	724	-0.00935	25.2	0.32	43.45	0.000		191202_P1148_Sample1_TA_interprotein_crosslinks_target.xls
1	AAKLSVQK-GKSYGR-a3-b2	Brf1	tau131	xlink	inter-protein xl	Lara_191125_P1148_MR_MV_XLINK_DSS_TA_fr1_R2_20191128201938.10636.10636.4_Lara_191125_P1148_MR_MV_XLINK_DSS_TA_fr1_R2_20191128201938.10559.10559.4	269	113	86	Lara_191125_P1148_MR_MV_XLINK_DSS_TA_fr1_R2_20191128201938_matched		1647.929	412.990	4.000	-1.1	1.1	3	10.54	4.22	8.44	0.32	0.48	0.35	0.18	0.16	0.06	600	-0.00935	40.0	0.62	43.32	0.000		191202_P1148_Sample1_TA_interprotein_crosslinks_target.xls
1	IREPKTTALIFASGK-KTGQLAR-a5-b1	TBP	tau131	xlink	inter-protein xl	Lara_191125_P1148_MR_MV_XLINK_DSS_TA_fr1_R2_20191128181438.16673.16673.4_Lara_191125_P1148_MR_MV_XLINK_DSS_TA_fr1_R2_20191128181438.16658.16658.4	110	242	120	Lara_191125_P1148_MR_MV_XLINK_DSS_TA_fr1_R2_20191128181438_matched		2541.461	636.373	4.000	-1.2	1.2	1	9.38	3.36	6.71	0.29	0.38	0.44	0.33	0.12	0.08	823	-0.00935	26.7	0.37	43.19	0.000		191202_P1148_Sample1_TA_interprotein_crosslinks_target.xls
1	LKKEQQNQSAER-IIQKIGFAAK-a3-b4	tau131	TBP	xlink	inter-protein xl	Lara_191125_P1148_MR_MV_XLINK_DSS_TA_fr1_R1_20191128171207.13129.13129.4_Lara_191125_P1148_MR_MV_XLINK_DSS_TA_fr1_R1_20191128171207.13017.13017.4	8	145	389	Lara_191125_P1148_MR_MV_XLINK_DSS_TA_fr1_R1_20191128171207_matched		2683.501	671.883	4.000	-0.5	0.5	1	10.51	4.45	8.91	0.39	0.22	0.57	0.13	0.44	0.11	854	-0.00935	25.6	0.40	43.16	0.000		191202_P1148_Sample1_TA_interprotein_crosslinks_target.xls
1	MSLNENGDKIR-DSNKLR-a9-b4	tau55	tau95	xlink	inter-protein xl	Lara_191125_P1148_MR_MV_XLINK_DSS_TA_fr1_R1_20191128212209.13565.13565.3_Lara_191125_P1148_MR_MV_XLINK_DSS_TA_fr1_R1_20191128212209.13495.13495.3	196	145	37	Lara_191125_P1148_MR_MV_XLINK_DSS_TA_fr1_R1_20191128212209_matched		2145.084	716.036	3.000	-0.2	0.2	1	8.68	3.62	7.23	0.55	0.25	0.48	0.45	0.04	0.07	898	-0.00398	31.0	0.27	40.86	0.048		191202_P1148_Sample1_TA_interprotein_crosslinks_target.xls
1	IKATNGIDGENIYHEGSENETR-KHQVDETLHR-a2-b1	Brf1	tau131	xlink	inter-protein xl	Lara_191125_P1148_MR_MV_XLINK_DSS_TA_fr1_R2_20191128181438.11330.11330.5_Lara_191125_P1148_MR_MV_XLINK_DSS_TA_fr1_R2_20191128181438.11259.11259.5	356	567	281	Lara_191125_P1148_MR_MV_XLINK_DSS_TA_fr1_R2_20191128181438_matched		3845.860	770.180	5.000	0.9	0.9	1	7.77	2.62	5.23	0.12	0.52	0.32	0.27	0.05	0.05	734	-0.00935	8.4	0.79	40.48	0.043		191202_P1148_Sample1_TA_interprotein_crosslinks_target.xls
1	LAVSEVDGIKTIKK-KLLSSPIVK-a13-b1	tau131	tau95	xlink	inter-protein xl	Lara_191125_P1148_MR_MV_XLINK_DSS_TA_fr1_R2.20062.20062.4_Lara_191125_P1148_MR_MV_XLINK_DSS_TA_fr1_R2.20028.20028.4	382	395	27	Lara_191125_P1148_MR_MV_XLINK_DSS_TA_fr1_R2_matched		2621.599	656.408	4.000	0.3	0.3	2	9.07	3.09	6.17	0.31	0.31	0.52	0.29	0.23	0.10	771	-0.01020	19.1	0.84	40.45	0.043		191202_P1148_Sample1_TA_interprotein_crosslinks_target.xls
1	LNEFKNTK-GKSYGR-a5-b2	Brf1	tau131	xlink	inter-protein xl	Lara_191125_P1148_MR_MV_XLINK_DSS_TA_fr1_R1_20191128212209.10511.10511.3_Lara_191125_P1148_MR_MV_XLINK_DSS_TA_fr1_R1_20191128212209.10410.10410.3	263	113	80	Lara_191125_P1148_MR_MV_XLINK_DSS_TA_fr1_R1_20191128212209_matched		1796.944	599.989	3.000	1.1	1.1	2	9.26	3.81	7.62	0.57	0.43	0.57	0.49	0.08	0.10	571	-0.00935	40.8	0.27	40.40	0.043		191202_P1148_Sample1_TA_interprotein_crosslinks_target.xls
1	DHTGDKEEVQSEK-AIKMCGGIEK-a6-b3	tau55	tau95	xlink	inter-protein xl	Lara_191125_P1148_MR_MV_XLINK_DSS_TA_fr1_R1_20191128212209.10247.10247.4_Lara_191125_P1148_MR_MV_XLINK_DSS_TA_fr1_R1_20191128212209.10945.10945.4	412	57	341	Lara_191125_P1148_MR_MV_XLINK_DSS_TA_fr1_R1_20191128212209_matched		2744.300	687.083	4.000	0.0	0.0	10	9.44	3.43	6.86	0.31	0.32	0.50	0.07	0.42	0.10	672	-0.00398	12.7	0.13	39.60	0.040		191202_P1148_Sample1_TA_interprotein_crosslinks_target.xls
1	LKQEADIATGNTSVKK-KIDAKYK-a15-b5	Brf1	tau131	xlink	inter-protein xl	Lara_191125_P1148_MR_MV_XLINK_DSS_TA_fr1_R1_20191128171207.09713.09713.4_Lara_191125_P1148_MR_MV_XLINK_DSS_TA_fr1_R1_20191128171207.09632.09632.4	517	349	234	Lara_191125_P1148_MR_MV_XLINK_DSS_TA_fr1_R1_20191128171207_matched		2704.501	677.133	4.000	-0.2	0.2	2	9.13	3.90	7.79	0.31	0.26	0.34	0.21	0.13	0.07	791	-0.00935	15.1	0.82	39.42	0.038		191202_P1148_Sample1_TA_interprotein_crosslinks_target.xls
1	KMGSGSGSGSGSGSPR-YKANPFAK-a1-b2	TBP	tau95	xlink	inter-protein xl	Lara_191125_P1148_MR_MV_XLINK_DSS_TA_fr1_R1_20191128191709.13602.13602.3_Lara_191125_P1148_MR_MV_XLINK_DSS_TA_fr1_R1_20191128191709.13485.13485.3	239	245	232	Lara_191125_P1148_MR_MV_XLINK_DSS_TA_fr1_R1_20191128191709_matched		2470.191	824.405	3.000	0.1	0.1	2	8.20	3.93	7.86	0.32	0.35	0.41	0.32	0.09	0.07	772	-0.00864	22.8	0.00	39.26	0.037		191202_P1148_Sample1_TA_interprotein_crosslinks_target.xls
1	LKQEADIATGNTSVKK-KEQQNQSAER-a2-b1	Brf1	tau131	xlink	inter-protein xl	Lara_191125_P1148_MR_MV_XLINK_DSS_TA_fr1_R2_20191128181438.07245.07245.4_Lara_191125_P1148_MR_MV_XLINK_DSS_TA_fr1_R2_20191128181438.07167.07167.4	504	8	562	Lara_191125_P1148_MR_MV_XLINK_DSS_TA_fr1_R2_20191128181438_matched		3056.573	765.151	4.000	-0.4	0.4	3	7.96	3.51	7.01	0.26	0.30	0.39	0.07	0.32	0.09	849	-0.00935	20.3	0.33	39.19	0.036		191202_P1148_Sample1_TA_interprotein_crosslinks_target.xls
1	FRENDVEDGEARPPSFVKNR-KTGQLAR-a18-b1	Brf1	tau131	xlink	inter-protein xl	Lara_191125_P1148_MR_MV_XLINK_DSS_TA_fr1_R1_20191128191709.15075.15075.5_Lara_191125_P1148_MR_MV_XLINK_DSS_TA_fr1_R1_20191128191709.15016.15016.5	292	242	20	Lara_191125_P1148_MR_MV_XLINK_DSS_TA_fr1_R1_20191128191709_matched		3271.670	655.342	5.000	0.1	0.1	2	9.77	2.45	4.91	0.19	0.38	0.42	0.35	0.07	0.07	570	-0.00935	20.7	0.20	38.94	0.034		191202_P1148_Sample1_TA_interprotein_crosslinks_target.xls
1	ISNEKSSNDTSDISSKPLLEDSK-NAEYNPKR-a5-b7	tau131	TBP	xlink	inter-protein xl	Lara_191125_P1148_MR_MV_XLINK_DSS_TA_fr1_R1.11860.11860.4_Lara_191125_P1148_MR_MV_XLINK_DSS_TA_fr1_R1.11780.11780.4	581	97	232	Lara_191125_P1148_MR_MV_XLINK_DSS_TA_fr1_R1_matched		3621.772	906.451	4.000	2.0	2.0	1	8.57	4.08	8.16	0.26	0.19	0.32	0.22	0.10	0.06	914	-0.00935	16.1	0.00	38.90	0.034		191202_P1148_Sample1_TA_interprotein_crosslinks_target.xls
1	SLYTDLEKQEADYNLGR-SVKIPSTDFQLPPPPK-a8-b3	tau131	tau95	xlink	inter-protein xl	Lara_191125_P1148_MR_MV_XLINK_DSS_TA_fr1_R1.24405.24405.4_Lara_191125_P1148_MR_MV_XLINK_DSS_TA_fr1_R1.23223.23223.4	958	219	725	Lara_191125_P1148_MR_MV_XLINK_DSS_TA_fr1_R1_matched		3901.997	976.507	4.000	-0.5	0.5	48	10.05	2.64	5.29	0.26	0.35	0.42	0.16	0.26	0.08	541	-0.01020	16.2	0.23	38.72	0.032		191202_P1148_Sample1_TA_interprotein_crosslinks_target.xls
1	ESADTGKVNDEDEEHLYGNIDDYK-KMGSGSGSGSGSGSPR-a7-b1	tau131	TBP	xlink	inter-protein xl	Lara_191125_P1148_MR_MV_XLINK_DSS_TA_fr1_R2_20191128181438.14383.14383.4_Lara_191125_P1148_MR_MV_XLINK_DSS_TA_fr1_R2_20191128181438.14341.14341.4	24	239	467	Lara_191125_P1148_MR_MV_XLINK_DSS_TA_fr1_R2_20191128181438_matched		4287.864	1072.974	4.000	0.4	0.4	2	6.56	2.88	5.77	0.11	0.41	0.39	0.17	0.23	0.08	872	-0.00935	16.3	0.00	38.55	0.031		191202_P1148_Sample1_TA_interprotein_crosslinks_target.xls
1	DHTGDKEEVQSEK-VTMPKGTLSK-a6-b5	tau55	tau95	xlink	inter-protein xl	Lara_191125_P1148_MR_MV_XLINK_DSS_TA_fr1_R2_20191128201938.12780.12780.3_Lara_191125_P1148_MR_MV_XLINK_DSS_TA_fr1_R2_20191128201938.12711.12711.3	412	123	275	Lara_191125_P1148_MR_MV_XLINK_DSS_TA_fr1_R2_20191128201938_matched		2699.332	900.785	3.000	-0.3	0.3	4	9.27	3.55	7.09	0.45	0.16	0.42	0.29	0.13	0.07	792	-0.00398	19.3	0.00	38.02	0.030		191202_P1148_Sample1_TA_interprotein_crosslinks_target.xls
1	DHTGDKEEVQSEK-KFNTELDFQIER-a6-b1	tau55	tau131	xlink	inter-protein xl	Lara_191125_P1148_MR_MV_XLINK_DSS_TA_fr1_R1_20191128191709.20655.20655.3_Lara_191125_P1148_MR_MV_XLINK_DSS_TA_fr1_R1_20191128191709.20595.20595.3	412	688	276	Lara_191125_P1148_MR_MV_XLINK_DSS_TA_fr1_R1_20191128191709_matched		3177.508	1060.177	3.000	-0.6	0.6	1	9.75	2.94	5.88	0.31	0.27	0.44	0.21	0.23	0.08	612	-0.00431	24.0	0.21	37.76	0.029		191202_P1148_Sample1_TA_interprotein_crosslinks_target.xls
1	KNVPKPPPLVFESDTPGGIDSR-EKSYNIPIDIR-a1-b2	tau95	tau131	xlink	inter-protein xl	Lara_191125_P1148_MR_MV_XLINK_DSS_TA_fr1_R1_20191128171207.22311.22311.4_Lara_191125_P1148_MR_MV_XLINK_DSS_TA_fr1_R1_20191128171207.22293.22293.4	404	426	8	Lara_191125_P1148_MR_MV_XLINK_DSS_TA_fr1_R1_20191128171207_matched		3834.019	959.513	4.000	-0.3	0.3	3	8.27	2.38	4.76	0.12	0.48	0.42	0.26	0.17	0.08	521	-0.01020	13.2	0.16	37.19	0.026		191202_P1148_Sample1_TA_interprotein_crosslinks_target.xls
1	KMGSGSGSGSGSGSPR-KEQQNQSAER-a1-b1	TBP	tau131	xlink	inter-protein xl	Lara_191125_P1148_MR_MV_XLINK_DSS_TA_fr1_R1_20191128191709.04287.04287.4_Lara_191125_P1148_MR_MV_XLINK_DSS_TA_fr1_R1_20191128191709.04208.04208.4	239	8	483	Lara_191125_P1148_MR_MV_XLINK_DSS_TA_fr1_R1_20191128191709_matched		2749.267	688.325	4.000	-0.4	0.4	3	9.58	2.72	5.45	0.26	0.54	0.38	0.29	0.10	0.07	286	-0.00935	41.6	0.00	37.13	0.026		191202_P1148_Sample1_TA_interprotein_crosslinks_target.xls
1	IKATNGIDGENIYHEGSENETR-KTGQLAR-a2-b1	Brf1	tau131	xlink	inter-protein xl	Lara_191125_P1148_MR_MV_XLINK_DSS_TA_fr1_R1_20191128171207.12029.12029.5_Lara_191125_P1148_MR_MV_XLINK_DSS_TA_fr1_R1_20191128171207.11967.11967.5	356	242	44	Lara_191125_P1148_MR_MV_XLINK_DSS_TA_fr1_R1_20191128171207_matched		3356.660	672.340	5.000	0.1	0.1	1	7.38	1.81	3.62	0.14	0.67	0.41	0.37	0.03	0.06	405	-0.00935	14.2	0.18	37.13	0.026		191202_P1148_Sample1_TA_interprotein_crosslinks_target.xls
1	FRENDVEDGEARPPSFVKNR-KIDAKYK-a18-b5	Brf1	tau131	xlink	inter-protein xl	Lara_191125_P1148_MR_MV_XLINK_DSS_TA_fr1_R2_20191128201938.15203.15203.4_Lara_191125_P1148_MR_MV_XLINK_DSS_TA_fr1_R2_20191128201938.15155.15155.4	292	349	127	Lara_191125_P1148_MR_MV_XLINK_DSS_TA_fr1_R2_20191128201938_matched		3363.718	841.937	4.000	-0.9	0.9	1	8.58	2.86	5.73	0.22	0.20	0.40	0.28	0.13	0.08	799	-0.00935	18.8	0.51	37.11	0.026		191202_P1148_Sample1_TA_interprotein_crosslinks_target.xls
1	DHTGDKEEVQSEKIYR-AIKMCGGIEK-a6-b3	tau55	tau95	xlink	inter-protein xl	Lara_191125_P1148_MR_MV_XLINK_DSS_TA_fr1_R1_20191128191709.14845.14845.5_Lara_191125_P1148_MR_MV_XLINK_DSS_TA_fr1_R1_20191128191709.14791.14791.5	412	57	341	Lara_191125_P1148_MR_MV_XLINK_DSS_TA_fr1_R1_20191128191709_matched		3176.547	636.317	5.000	-0.4	0.4	2	9.87	2.66	5.32	0.24	0.22	0.56	0.20	0.36	0.11	587	-0.00398	10.2	0.73	36.86	0.025		191202_P1148_Sample1_TA_interprotein_crosslinks_target.xls
1	VPFRDESVILKVTMPK-DHTGDKEEVQSEK-a11-b6	tau95	tau55	xlink	inter-protein xl	Lara_191125_P1148_MR_MV_XLINK_DSS_TA_fr1_R2_20191128181438.21192.21192.4_Lara_191125_P1148_MR_MV_XLINK_DSS_TA_fr1_R2_20191128181438.21102.21102.4	118	412	280	Lara_191125_P1148_MR_MV_XLINK_DSS_TA_fr1_R2_20191128181438_matched		3496.775	875.201	4.000	-0.4	0.4	1	9.20	2.86	5.72	0.19	0.28	0.32	0.09	0.24	0.06	637	-0.00398	21.5	0.12	36.81	0.025		191202_P1148_Sample1_TA_interprotein_crosslinks_target.xls
1	SELKGFVDEVDL-YHKIRK-a4-b3	tau95	tau131	xlink	inter-protein xl	Lara_191125_P1148_MR_MV_XLINK_DSS_TA_fr1_R2_20191128222441.19197.19197.3_Lara_191125_P1148_MR_MV_XLINK_DSS_TA_fr1_R2_20191128222441.19152.19152.3	641	947	292	Lara_191125_P1148_MR_MV_XLINK_DSS_TA_fr1_R2_20191128222441_matched		2331.250	778.091	3.000	1.0	1.0	3	8.37	2.48	4.95	0.67	0.27	0.54	0.51	0.02	0.08	658	-0.01020	13.7	0.00	36.69	0.024		191202_P1148_Sample1_TA_interprotein_crosslinks_target.xls
1	LKQEADIATGNTSVKK-KHQVDETLHR-a2-b1	Brf1	tau131	xlink	inter-protein xl	Lara_191125_P1148_MR_MV_XLINK_DSS_TA_fr1_R1_20191128171207.08641.08641.5_Lara_191125_P1148_MR_MV_XLINK_DSS_TA_fr1_R1_20191128171207.08583.08583.5	504	567	3	Lara_191125_P1148_MR_MV_XLINK_DSS_TA_fr1_R1_20191128171207_matched		3101.645	621.337	5.000	-0.5	0.5	1	9.74	2.41	4.82	0.17	0.34	0.27	0.18	0.09	0.05	500	-0.00935	10.4	0.29	36.59	0.024		191202_P1148_Sample1_TA_interprotein_crosslinks_target.xls
1	KTAGLLSPTEENETTNAGQSK-DSNKLR-a1-b4	tau55	tau95	xlink	inter-protein xl	Lara_191125_P1148_MR_MV_XLINK_DSS_TA_fr1_R1_20191128171207.14132.14132.4_Lara_191125_P1148_MR_MV_XLINK_DSS_TA_fr1_R1_20191128171207.14063.14063.4	359	145	200	Lara_191125_P1148_MR_MV_XLINK_DSS_TA_fr1_R1_20191128171207_matched		3044.522	762.138	4.000	-1.5	1.5	1	7.05	2.70	5.40	0.30	0.16	0.40	0.39	0.01	0.05	970	-0.00398	8.6	0.37	36.24	0.023		191202_P1148_Sample1_TA_interprotein_crosslinks_target.xls
1	SGSCSLDKYEILKK-GKSYGR-a13-b2	tau55	tau131	xlink	inter-protein xl	Lara_191125_P1148_MR_MV_XLINK_DSS_TA_fr1_R2_20191128201938.16451.16451.4_Lara_191125_P1148_MR_MV_XLINK_DSS_TA_fr1_R2_20191128201938.16395.16395.4	211	113	98	Lara_191125_P1148_MR_MV_XLINK_DSS_TA_fr1_R2_20191128201938_matched		2431.241	608.818	4.000	-0.2	0.2	1	10.93	2.74	5.47	0.45	0.35	0.35	0.13	0.22	0.08	273	-0.00431	27.8	0.00	36.20	0.023		191202_P1148_Sample1_TA_interprotein_crosslinks_target.xls
1	TAETMKSELK-YHKIRK-a6-b3	tau95	tau131	xlink	inter-protein xl	Lara_191125_P1148_MR_MV_XLINK_DSS_TA_fr1_R2_20191128222441.09499.09499.4_Lara_191125_P1148_MR_MV_XLINK_DSS_TA_fr1_R2_20191128222441.09454.09454.4	637	947	296	Lara_191125_P1148_MR_MV_XLINK_DSS_TA_fr1_R2_20191128222441_matched		2118.149	530.545	4.000	-0.6	0.6	2	10.99	2.14	4.29	0.35	0.34	0.59	0.48	0.11	0.10	283	-0.01020	41.6	0.55	36.09	0.022		191202_P1148_Sample1_TA_interprotein_crosslinks_target.xls
1	ENDVEDGEARPPSFVKNR-KEQQNQSAER-a16-b1	Brf1	tau131	xlink	inter-protein xl	Lara_191125_P1148_MR_MV_XLINK_DSS_TA_fr1_R2_20191128181438.10875.10875.4_Lara_191125_P1148_MR_MV_XLINK_DSS_TA_fr1_R2_20191128181438.10836.10836.4	292	8	214	Lara_191125_P1148_MR_MV_XLINK_DSS_TA_fr1_R2_20191128181438_matched		3412.624	854.164	4.000	-0.0	0.0	2	8.35	3.02	6.05	0.31	0.24	0.31	0.20	0.10	0.06	704	-0.00935	13.0	0.53	35.65	0.022		191202_P1148_Sample1_TA_interprotein_crosslinks_target.xls
1	KTGQLAR-ASFSKK-a1-b5	tau131	Brf1	xlink	inter-protein xl	Lara_191125_P1148_MR_MV_XLINK_DSS_TA_fr1_R2_20191128201938.10005.10005.4_Lara_191125_P1148_MR_MV_XLINK_DSS_TA_fr1_R2_20191128201938.09926.09926.4	242	584	408	Lara_191125_P1148_MR_MV_XLINK_DSS_TA_fr1_R2_20191128201938_matched		1576.893	395.231	4.000	-0.6	0.6	1	8.56	2.32	4.64	0.43	0.51	0.59	0.18	0.41	0.11	295	-0.00935	24.8	0.00	35.56	0.021		191202_P1148_Sample1_TA_interprotein_crosslinks_target.xls
1	IKATNGIDGENIYHEGSENETR-LFNEVIKK-a2-b7	Brf1	tau131	xlink	inter-protein xl	Lara_191125_P1148_MR_MV_XLINK_DSS_TA_fr1_R2_20191128181438.17887.17887.4_Lara_191125_P1148_MR_MV_XLINK_DSS_TA_fr1_R2_20191128181438.17809.17809.4	356	156	130	Lara_191125_P1148_MR_MV_XLINK_DSS_TA_fr1_R2_20191128181438_matched		3573.799	894.458	4.000	1.0	1.0	3	8.17	2.16	4.32	0.19	0.46	0.32	0.24	0.07	0.06	455	-0.00935	13.7	0.22	35.37	0.020		191202_P1148_Sample1_TA_interprotein_crosslinks_target.xls
1	IKATNGIDGENIYHEGSENETR-KEQQNQSAER-a2-b1	Brf1	tau131	xlink	inter-protein xl	Lara_191125_P1148_MR_MV_XLINK_DSS_TA_fr1_R2_20191128201938.11933.11933.4_Lara_191125_P1148_MR_MV_XLINK_DSS_TA_fr1_R2_20191128201938.11892.11892.4	356	8	278	Lara_191125_P1148_MR_MV_XLINK_DSS_TA_fr1_R2_20191128201938_matched		3800.786	951.204	4.000	0.7	0.7	2	6.10	2.29	4.58	0.08	0.38	0.29	0.20	0.09	0.05	802	-0.00935	7.0	0.25	35.33	0.020		191202_P1148_Sample1_TA_interprotein_crosslinks_target.xls
1	LKQEADIATGNTSVKK-KTGQLAR-a15-b1	Brf1	tau131	xlink	inter-protein xl	Lara_191125_P1148_MR_MV_XLINK_DSS_TA_fr1_R2_20191128201938.11097.11097.4_Lara_191125_P1148_MR_MV_XLINK_DSS_TA_fr1_R2_20191128201938.11014.11014.4	517	242	341	Lara_191125_P1148_MR_MV_XLINK_DSS_TA_fr1_R2_20191128201938_matched		2612.449	654.120	4.000	-0.4	0.4	1	8.61	3.12	6.25	0.23	0.25	0.39	0.28	0.11	0.07	647	-0.00935	16.3	0.28	35.33	0.020		191202_P1148_Sample1_TA_interprotein_crosslinks_target.xls
1	DHTGDKEEVQSEK-GTLSKNNNSVK-a6-b5	tau55	tau95	xlink	inter-protein xl	Lara_191125_P1148_MR_MV_XLINK_DSS_TA_fr1_R2_20191128181438.07794.07794.4_Lara_191125_P1148_MR_MV_XLINK_DSS_TA_fr1_R2_20191128181438.07696.07696.4	412	128	270	Lara_191125_P1148_MR_MV_XLINK_DSS_TA_fr1_R2_20191128181438_matched		2799.349	700.845	4.000	-1.1	1.1	2	8.32	2.78	5.57	0.20	0.37	0.36	0.06	0.30	0.07	533	-0.00398	14.8	0.23	35.24	0.020		191202_P1148_Sample1_TA_interprotein_crosslinks_target.xls
1	KEQQNQSAER-VVKDAVK-a1-b3	tau131	Brf1	xlink	inter-protein xl	Lara_191125_P1148_MR_MV_XLINK_DSS_TA_fr1_R1_20191128191709.06584.06584.3_Lara_191125_P1148_MR_MV_XLINK_DSS_TA_fr1_R1_20191128191709.06503.06503.3	8	200	122	Lara_191125_P1148_MR_MV_XLINK_DSS_TA_fr1_R1_20191128191709_matched		2112.115	705.046	3.000	-1.3	1.3	1	8.33	3.30	6.59	0.31	0.33	0.25	0.22	0.04	0.04	573	-0.00935	15.9	0.35	35.04	0.019		191202_P1148_Sample1_TA_interprotein_crosslinks_target.xls
1	GTLSKNNNSVK-RQMTKK-a5-b5	tau95	tau55	xlink	inter-protein xl	Lara_191125_P1148_MR_MV_XLINK_DSS_TA_fr1_R1_20191128191709.07333.07333.4_Lara_191125_P1148_MR_MV_XLINK_DSS_TA_fr1_R1_20191128191709.07234.07234.4	128	276	134	Lara_191125_P1148_MR_MV_XLINK_DSS_TA_fr1_R1_20191128191709_matched		2089.131	523.291	4.000	-0.2	0.2	2	8.64	3.28	6.57	0.35	0.25	0.36	0.31	0.05	0.06	612	-0.00398	25.0	0.41	34.98	0.018		191202_P1148_Sample1_TA_interprotein_crosslinks_target.xls
1	LSVQKFR-GKSYGR-a5-b2	Brf1	tau131	xlink	inter-protein xl	Lara_191125_P1148_MR_MV_XLINK_DSS_TA_fr1_R2_20191128222441.13149.13149.4_Lara_191125_P1148_MR_MV_XLINK_DSS_TA_fr1_R2_20191128222441.13097.13097.4	274	113	91	Lara_191125_P1148_MR_MV_XLINK_DSS_TA_fr1_R2_20191128222441_matched		1680.928	421.240	4.000	-1.8	1.8	2	9.36	3.32	6.64	0.24	0.39	0.36	0.11	0.25	0.07	375	-0.00935	18.7	0.42	34.95	0.018		191202_P1148_Sample1_TA_interprotein_crosslinks_target.xls
1	FRENDVEDGEARPPSFVKNR-SGSCSLDKYEILKK-a18-b13	Brf1	tau55	xlink	inter-protein xl	Lara_191125_P1148_MR_MV_XLINK_DSS_TA_fr1_R1_20191128171207.17829.17829.5_Lara_191125_P1148_MR_MV_XLINK_DSS_TA_fr1_R1_20191128171207.17805.17805.5	292	211	11	Lara_191125_P1148_MR_MV_XLINK_DSS_TA_fr1_R1_20191128171207_matched		4126.043	826.216	5.000	-0.1	0.1	2	6.65	3.05	6.11	0.30	0.18	0.35	0.12	0.22	0.07	909	-0.00365	10.2	0.35	34.92	0.018		191202_P1148_Sample1_TA_interprotein_crosslinks_target.xls
1	LLSSPIVKK-AAKLSVQK-a8-b3	tau95	Brf1	xlink	inter-protein xl	Lara_191125_P1148_MR_MV_XLINK_DSS_TA_fr1_R1_20191128171207.16188.16188.4_Lara_191125_P1148_MR_MV_XLINK_DSS_TA_fr1_R1_20191128171207.16121.16121.4	403	269	218	Lara_191125_P1148_MR_MV_XLINK_DSS_TA_fr1_R1_20191128171207_matched		1965.221	492.313	4.000	-1.4	1.4	3	10.52	1.96	3.92	0.36	0.32	0.59	0.50	0.09	0.10	263	-0.00864	30.3	0.00	34.53	0.018		191202_P1148_Sample1_TA_interprotein_crosslinks_target.xls
1	KMGSGSGSGSGSGSPR-DHTGDKEEVQSEK-a1-b6	TBP	tau55	xlink	inter-protein xl	Lara_191125_P1148_MR_MV_XLINK_DSS_TA_fr1_R2_20191128181438.05758.05758.4_Lara_191125_P1148_MR_MV_XLINK_DSS_TA_fr1_R2_20191128181438.05688.05688.4	239	412	79	Lara_191125_P1148_MR_MV_XLINK_DSS_TA_fr1_R2_20191128181438_matched		3033.357	759.347	4.000	-0.4	0.4	3	8.81	2.12	4.25	0.25	0.36	0.36	0.30	0.06	0.06	443	-0.00365	20.5	0.00	34.44	0.017		191202_P1148_Sample1_TA_interprotein_crosslinks_target.xls
1	KTAGLLSPTEENETTNAGQSK-VKEAFK-a1-b2	tau55	tau95	xlink	inter-protein xl	Lara_191125_P1148_MR_MV_XLINK_DSS_TA_fr1_R2.14183.14183.4_Lara_191125_P1148_MR_MV_XLINK_DSS_TA_fr1_R2.14089.14089.4	359	66	279	Lara_191125_P1148_MR_MV_XLINK_DSS_TA_fr1_R2_matched		3033.550	759.395	4.000	-0.1	0.1	2	7.72	2.88	5.75	0.35	0.21	0.46	0.44	0.03	0.06	722	-0.00398	9.5	0.39	34.42	0.017		191202_P1148_Sample1_TA_interprotein_crosslinks_target.xls
1	ESADTGKVNDEDEEHLYGNIDDYK-IKATNGIDGENIYHEGSENETR-a7-b2	tau131	Brf1	xlink	inter-protein xl	Lara_191125_P1148_MR_MV_XLINK_DSS_TA_fr1_R2.16015.16015.5_Lara_191125_P1148_MR_MV_XLINK_DSS_TA_fr1_R2.16170.16170.5	24	356	262	Lara_191125_P1148_MR_MV_XLINK_DSS_TA_fr1_R2_matched		5339.379	1068.884	5.000	0.2	0.2	2	7.12	1.99	3.99	0.13	0.38	0.33	0.15	0.17	0.06	605	-0.00935	4.1	0.00	34.20	0.017		191202_P1148_Sample1_TA_interprotein_crosslinks_target.xls
1	KFELNSGLNEAK-TKVYPGTKSDSK-a1-b8	tau131	tau95	xlink	inter-protein xl	Lara_191125_P1148_MR_MV_XLINK_DSS_TA_fr1_R1_20191128171207.17936.17936.4_Lara_191125_P1148_MR_MV_XLINK_DSS_TA_fr1_R1_20191128171207.17753.17753.4	637	306	317	Lara_191125_P1148_MR_MV_XLINK_DSS_TA_fr1_R1_20191128171207_matched		2796.459	700.122	4.000	1.5	1.5	1	6.54	2.91	5.81	0.34	0.13	0.29	0.25	0.03	0.05	937	-0.01020	11.3	0.27	33.97	0.016		191202_P1148_Sample1_TA_interprotein_crosslinks_target.xls
1	KTGQLAR-LSVQKFR-a1-b5	tau131	Brf1	xlink	inter-protein xl	Lara_191125_P1148_MR_MV_XLINK_DSS_TA_fr1_R1_20191128191709.15560.15560.4_Lara_191125_P1148_MR_MV_XLINK_DSS_TA_fr1_R1_20191128191709.15416.15416.4	242	274	38	Lara_191125_P1148_MR_MV_XLINK_DSS_TA_fr1_R1_20191128191709_matched		1787.041	447.768	4.000	-0.4	0.4	1	8.88	2.98	5.96	0.32	0.35	0.54	0.11	0.43	0.10	384	-0.00935	24.0	0.00	33.90	0.016		191202_P1148_Sample1_TA_interprotein_crosslinks_target.xls
1	FKNSTFDSLLAAEK-TMLFVKESMVPENK-a2-b6	tau131	tau95	xlink	inter-protein xl	Lara_191125_P1148_MR_MV_XLINK_DSS_TA_fr1_R2_20191128181438.23267.23267.4_Lara_191125_P1148_MR_MV_XLINK_DSS_TA_fr1_R2_20191128181438.23264.23264.4	412	511	113	Lara_191125_P1148_MR_MV_XLINK_DSS_TA_fr1_R2_20191128181438_matched		3359.703	840.934	4.000	0.0	0.0	2	8.23	2.30	4.60	0.23	0.43	0.39	0.11	0.28	0.07	382	-0.01020	25.6	0.22	33.81	0.016		191202_P1148_Sample1_TA_interprotein_crosslinks_target.xls
1	IAKLDPKTAETMK-YHKIRK-a7-b3	tau95	tau131	xlink	inter-protein xl	Lara_191125_P1148_MR_MV_XLINK_DSS_TA_fr1_R2_20191128222441.10094.10094.4_Lara_191125_P1148_MR_MV_XLINK_DSS_TA_fr1_R2_20191128222441.10030.10030.4	631	947	302	Lara_191125_P1148_MR_MV_XLINK_DSS_TA_fr1_R2_20191128222441_matched		2426.371	607.600	4.000	-0.6	0.6	1	8.85	2.92	5.85	0.28	0.21	0.40	0.35	0.05	0.06	569	-0.01020	13.6	0.93	33.69	0.016		191202_P1148_Sample1_TA_interprotein_crosslinks_target.xls
1	IPSLELPLNVSTKHSSIQK-DHTGDKEEVQSEK-a13-b6	tau95	tau55	xlink	inter-protein xl	Lara_191125_P1148_MR_MV_XLINK_DSS_TA_fr1_R2_20191128181438.20192.20192.4_Lara_191125_P1148_MR_MV_XLINK_DSS_TA_fr1_R2_20191128181438.20159.20159.4	48	412	350	Lara_191125_P1148_MR_MV_XLINK_DSS_TA_fr1_R2_20191128181438_matched		3728.914	933.236	4.000	1.0	1.0	7	10.19	1.82	3.63	0.27	0.23	0.31	0.23	0.08	0.05	384	-0.00398	17.2	0.23	33.23	0.016		191202_P1148_Sample1_TA_interprotein_crosslinks_target.xls
1	KMGSGSGSGSGSGSPR-SGSCSLDKYEILKK-a1-b13	TBP	tau55	xlink	inter-protein xl	Lara_191125_P1148_MR_MV_XLINK_DSS_TA_fr1_R1_20191128191709.15968.15968.4_Lara_191125_P1148_MR_MV_XLINK_DSS_TA_fr1_R1_20191128191709.15903.15903.4	239	211	280	Lara_191125_P1148_MR_MV_XLINK_DSS_TA_fr1_R1_20191128191709_matched		3159.517	790.887	4.000	-0.3	0.3	1	6.80	2.58	5.15	0.15	0.31	0.28	0.25	0.03	0.05	663	-0.00365	8.6	0.34	32.89	0.015		191202_P1148_Sample1_TA_interprotein_crosslinks_target.xls
1	DHTGDKEEVQSEKIYR-AIKMCGGIEK-a13-b3	tau55	tau95	xlink	inter-protein xl	Lara_191125_P1148_MR_MV_XLINK_DSS_TA_fr1_R2_20191128201938.14822.14822.4_Lara_191125_P1148_MR_MV_XLINK_DSS_TA_fr1_R2_20191128201938.14720.14720.4	419	57	348	Lara_191125_P1148_MR_MV_XLINK_DSS_TA_fr1_R2_20191128201938_matched		3176.548	795.145	4.000	0.0	0.0	1	8.15	2.97	5.95	0.29	0.18	0.39	0.22	0.16	0.07	622	-0.00398	8.2	0.51	32.82	0.015		191202_P1148_Sample1_TA_interprotein_crosslinks_target.xls
1	NMLQKASFSK-KTGQLAR-a5-b1	Brf1	tau131	xlink	inter-protein xl	Lara_191125_P1148_MR_MV_XLINK_DSS_TA_fr1_R1_20191128191709.16704.16704.4_Lara_191125_P1148_MR_MV_XLINK_DSS_TA_fr1_R1_20191128191709.16557.16557.4	579	242	403	Lara_191125_P1148_MR_MV_XLINK_DSS_TA_fr1_R1_20191128191709_matched		2063.118	516.787	4.000	-0.8	0.8	1	10.30	1.51	3.03	0.21	0.45	0.36	0.20	0.16	0.07	78	-0.00935	33.7	0.00	32.68	0.015		191202_P1148_Sample1_TA_interprotein_crosslinks_target.xls
1	ISNEKSSNDTSDISSKPLLEDSK-VVKDAVK-a5-b3	tau131	Brf1	xlink	inter-protein xl	Lara_191125_P1148_MR_MV_XLINK_DSS_TA_fr1_R1.12059.12059.4_Lara_191125_P1148_MR_MV_XLINK_DSS_TA_fr1_R1.12002.12002.4	581	200	451	Lara_191125_P1148_MR_MV_XLINK_DSS_TA_fr1_R1_matched		3388.746	848.194	4.000	-0.1	0.1	1	6.91	1.91	3.81	0.27	0.28	0.30	0.26	0.05	0.05	626	-0.00935	6.8	0.19	32.21	0.015		191202_P1148_Sample1_TA_interprotein_crosslinks_target.xls
1	ESADTGKVNDEDEEHLYGNIDDYK-NTKAAK-a7-b3	tau131	Brf1	xlink	inter-protein xl	Lara_191125_P1148_MR_MV_XLINK_DSS_TA_fr1_R1_20191128171207.13639.13639.5_Lara_191125_P1148_MR_MV_XLINK_DSS_TA_fr1_R1_20191128171207.13604.13604.5	24	266	172	Lara_191125_P1148_MR_MV_XLINK_DSS_TA_fr1_R1_20191128171207_matched		3524.604	705.929	5.000	-0.7	0.7	2	6.27	2.02	4.03	0.15	0.39	0.28	0.26	0.01	0.04	583	-0.00935	5.9	0.00	31.98	0.029		191202_P1148_Sample1_TA_interprotein_crosslinks_target.xls
1	KEQQNQSAER-KIHHTMK-a1-b1	tau131	tau95	xlink	inter-protein xl	Lara_191125_P1148_MR_MV_XLINK_DSS_TA_fr1_R1_20191128191709.03024.03024.4_Lara_191125_P1148_MR_MV_XLINK_DSS_TA_fr1_R1_20191128191709.02990.02990.4	8	344	350	Lara_191125_P1148_MR_MV_XLINK_DSS_TA_fr1_R1_20191128191709_matched		2248.136	563.042	4.000	-1.1	1.1	1	7.11	2.35	4.69	0.22	0.38	0.44	0.43	0.00	0.07	460	-0.01020	20.8	0.00	31.78	0.028		191202_P1148_Sample1_TA_interprotein_crosslinks_target.xls
1	KMGSGSGSGSGSGSPR-KLLSSPIVKK-a1-b9	TBP	tau95	xlink	inter-protein xl	Lara_191125_P1148_MR_MV_XLINK_DSS_TA_fr1_R2_20191128181438.11955.11955.4_Lara_191125_P1148_MR_MV_XLINK_DSS_TA_fr1_R2_20191128181438.11880.11880.4	239	403	74	Lara_191125_P1148_MR_MV_XLINK_DSS_TA_fr1_R2_20191128181438_matched		2644.421	662.113	4.000	-0.3	0.3	2	8.12	2.42	4.84	0.27	0.36	0.37	0.33	0.04	0.06	374	-0.00864	27.1	0.29	31.73	0.028		191202_P1148_Sample1_TA_interprotein_crosslinks_target.xls
1	GKSYGR-NTKAAK-a2-b3	tau131	Brf1	xlink	inter-protein xl	Lara_191125_P1148_MR_MV_XLINK_DSS_TA_fr1_R2_20191128222441.04647.04647.3_Lara_191125_P1148_MR_MV_XLINK_DSS_TA_fr1_R2_20191128222441.04554.04554.3	113	266	83	Lara_191125_P1148_MR_MV_XLINK_DSS_TA_fr1_R2_20191128222441_matched		1435.777	479.600	3.000	-1.1	1.1	2	8.45	3.26	6.52	0.42	0.28	0.30	0.12	0.18	0.05	403	-0.00935	32.6	0.58	31.70	0.028		191202_P1148_Sample1_TA_interprotein_crosslinks_target.xls
1	LKKEQQNQSAER-NTKAAK-a2-b3	tau131	Brf1	xlink	inter-protein xl	Lara_191125_P1148_MR_MV_XLINK_DSS_TA_fr1_R1_20191128191709.04230.04230.4_Lara_191125_P1148_MR_MV_XLINK_DSS_TA_fr1_R1_20191128191709.04163.04163.4	7	266	189	Lara_191125_P1148_MR_MV_XLINK_DSS_TA_fr1_R1_20191128191709_matched		2227.191	557.805	4.000	-0.6	0.6	1	9.46	1.82	3.64	0.29	0.41	0.25	0.20	0.05	0.04	166	-0.00935	20.7	0.92	31.63	0.027		191202_P1148_Sample1_TA_interprotein_crosslinks_target.xls
1	KMGSGSGSGSGSGSPR-KNDKGK-a1-b4	TBP	tau131	xlink	inter-protein xl	Lara_191125_P1148_MR_MV_XLINK_DSS_TA_fr1_R2_20191128201938.03466.03466.4_Lara_191125_P1148_MR_MV_XLINK_DSS_TA_fr1_R2_20191128201938.03409.03409.4	239	111	380	Lara_191125_P1148_MR_MV_XLINK_DSS_TA_fr1_R2_20191128201938_matched		2221.073	556.276	4.000	-1.0	1.0	1	8.94	1.80	3.59	0.40	0.40	0.33	0.30	0.03	0.05	211	-0.00935	14.5	0.93	31.62	0.027		191202_P1148_Sample1_TA_interprotein_crosslinks_target.xls
1	KMGSGSGSGSGSGSPR-CYKEIESYETAK-a1-b3	TBP	tau131	xlink	inter-protein xl	Lara_191125_P1148_MR_MV_XLINK_DSS_TA_fr1_R2_20191128181438.12199.12199.4_Lara_191125_P1148_MR_MV_XLINK_DSS_TA_fr1_R2_20191128181438.12140.12140.4	239	513	22	Lara_191125_P1148_MR_MV_XLINK_DSS_TA_fr1_R2_20191128181438_matched		3052.375	764.102	4.000	-0.1	0.1	1	6.98	2.40	4.80	0.07	0.24	0.29	0.19	0.10	0.05	645	-0.00935	16.9	0.00	31.36	0.027		191202_P1148_Sample1_TA_interprotein_crosslinks_target.xls
1	LVGTELAFPNAAHVHKK-LKQEADIATGNTSVKK-a16-b15	tau55	Brf1	xlink	inter-protein xl	Lara_191125_P1148_MR_MV_XLINK_DSS_TA_fr1_R1.14512.14512.6_Lara_191125_P1148_MR_MV_XLINK_DSS_TA_fr1_R1.14453.14453.6	358	517	225	Lara_191125_P1148_MR_MV_XLINK_DSS_TA_fr1_R1_matched		3671.001	612.841	6.000	-1.1	1.1	2	7.72	1.72	3.45	0.17	0.41	0.25	0.08	0.18	0.05	349	-0.00365	9.0	0.23	31.26	0.026		191202_P1148_Sample1_TA_interprotein_crosslinks_target.xls
1	AAKLSVQK-KTGQLAR-a3-b1	Brf1	tau131	xlink	inter-protein xl	Lara_191125_P1148_MR_MV_XLINK_DSS_TA_fr1_R1_20191128191709.10978.10978.3_Lara_191125_P1148_MR_MV_XLINK_DSS_TA_fr1_R1_20191128191709.10845.10845.3	269	242	43	Lara_191125_P1148_MR_MV_XLINK_DSS_TA_fr1_R1_20191128191709_matched		1754.039	585.688	3.000	-1.2	1.2	1	8.77	2.79	5.58	0.25	0.33	0.29	0.19	0.10	0.05	307	-0.00935	29.7	0.59	31.22	0.026		191202_P1148_Sample1_TA_interprotein_crosslinks_target.xls
1	LAVSEVDGIKTIK-KLLSSPIVK-a10-b1	tau131	tau95	xlink	inter-protein xl	Lara_191125_P1148_MR_MV_XLINK_DSS_TA_fr1_R1_20191128171207.22091.22091.4_Lara_191125_P1148_MR_MV_XLINK_DSS_TA_fr1_R1_20191128171207.22080.22080.4	379	395	30	Lara_191125_P1148_MR_MV_XLINK_DSS_TA_fr1_R1_20191128171207_matched		2493.501	624.383	4.000	-0.8	0.8	3	7.27	1.10	2.20	0.44	0.46	0.74	0.69	0.04	0.12	251	-0.01020	17.1	0.85	31.16	0.026		191202_P1148_Sample1_TA_interprotein_crosslinks_target.xls
1	TMLFVKESMVPENK-QLKAFDSCR-a6-b3	tau95	tau131	xlink	inter-protein xl	Lara_191125_P1148_MR_MV_XLINK_DSS_TA_fr1_R2_20191128181438.22564.22564.4_Lara_191125_P1148_MR_MV_XLINK_DSS_TA_fr1_R2_20191128181438.22559.22559.4	511	844	319	Lara_191125_P1148_MR_MV_XLINK_DSS_TA_fr1_R2_20191128181438_matched		2913.443	729.369	4.000	-0.2	0.2	1	7.93	2.07	4.15	0.12	0.30	0.46	0.37	0.08	0.08	423	-0.01020	19.1	0.38	30.93	0.025		191202_P1148_Sample1_TA_interprotein_crosslinks_target.xls
1	DHTGDKEEVQSEK-KHQVDETLHR-a6-b1	tau55	tau131	xlink	inter-protein xl	Lara_191125_P1148_MR_MV_XLINK_DSS_TA_fr1_R1_20191128191709.08224.08224.4_Lara_191125_P1148_MR_MV_XLINK_DSS_TA_fr1_R1_20191128191709.08159.08159.4	412	567	155	Lara_191125_P1148_MR_MV_XLINK_DSS_TA_fr1_R1_20191128191709_matched		2900.385	726.104	4.000	-1.9	1.9	1	8.98	2.20	4.41	0.15	0.27	0.25	0.12	0.14	0.05	350	-0.00431	16.2	0.24	30.75	0.024		191202_P1148_Sample1_TA_interprotein_crosslinks_target.xls
1	LDPKTAETMK-YHKIRK-a4-b3	tau95	tau131	xlink	inter-protein xl	Lara_191125_P1148_MR_MV_XLINK_DSS_TA_fr1_R1_20191128212209.10303.10303.4_Lara_191125_P1148_MR_MV_XLINK_DSS_TA_fr1_R1_20191128212209.10237.10237.4	631	947	302	Lara_191125_P1148_MR_MV_XLINK_DSS_TA_fr1_R1_20191128212209_matched		2114.155	529.547	4.000	-0.3	0.3	3	8.18	1.97	3.94	0.25	0.47	0.24	0.09	0.15	0.05	181	-0.01020	13.4	0.82	30.74	0.024		191202_P1148_Sample1_TA_interprotein_crosslinks_target.xls
1	LLSSPIVKK-ASFSKK-a8-b5	tau95	Brf1	xlink	inter-protein xl	Lara_191125_P1148_MR_MV_XLINK_DSS_TA_fr1_R1_20191128191709.17844.17844.4_Lara_191125_P1148_MR_MV_XLINK_DSS_TA_fr1_R1_20191128191709.17775.17775.4	403	584	233	Lara_191125_P1148_MR_MV_XLINK_DSS_TA_fr1_R1_20191128191709_matched		1788.075	448.026	4.000	-0.8	0.8	1	9.55	1.69	3.38	0.22	0.22	0.34	0.26	0.08	0.06	323	-0.00864	21.1	0.85	30.71	0.024		191202_P1148_Sample1_TA_interprotein_crosslinks_target.xls
1	NAEYNPKR-KIDAKYK-a7-b5	TBP	tau131	xlink	inter-protein xl	Lara_191125_P1148_MR_MV_XLINK_DSS_TA_fr1_R2_20191128222441.09383.09383.3_Lara_191125_P1148_MR_MV_XLINK_DSS_TA_fr1_R2_20191128222441.09288.09288.3	97	349	0	Lara_191125_P1148_MR_MV_XLINK_DSS_TA_fr1_R2_20191128222441_matched		1993.067	665.363	3.000	1.7	1.7	2	7.95	3.60	7.20	0.45	0.08	0.38	0.26	0.11	0.07	635	-0.00935	25.1	0.50	30.69	0.024		191202_P1148_Sample1_TA_interprotein_crosslinks_target.xls
1	RLKQEADIATGNTSVK-KEQQNQSAER-a3-b1	Brf1	tau131	xlink	inter-protein xl	Lara_191125_P1148_MR_MV_XLINK_DSS_TA_fr1_R2_20191128181438.08143.08143.4_Lara_191125_P1148_MR_MV_XLINK_DSS_TA_fr1_R2_20191128181438.08087.08087.4	504	8	562	Lara_191125_P1148_MR_MV_XLINK_DSS_TA_fr1_R2_20191128181438_matched		3084.579	772.153	4.000	-0.2	0.2	2	6.68	2.24	4.48	0.25	0.28	0.34	0.13	0.21	0.07	546	-0.00935	14.4	0.76	30.50	0.024		191202_P1148_Sample1_TA_interprotein_crosslinks_target.xls
1	DHTGDKEEVQSEK-MCGGIEKVK-a6-b7	tau55	tau95	xlink	inter-protein xl	Lara_191125_P1148_MR_MV_XLINK_DSS_TA_fr1_R2_20191128201938.11886.11886.4_Lara_191125_P1148_MR_MV_XLINK_DSS_TA_fr1_R2_20191128201938.11802.11802.4	412	64	334	Lara_191125_P1148_MR_MV_XLINK_DSS_TA_fr1_R2_20191128201938_matched		2659.246	665.819	4.000	-0.2	0.2	1	9.34	1.33	2.67	0.25	0.30	0.48	0.08	0.40	0.10	209	-0.00398	18.5	0.52	30.47	0.024		191202_P1148_Sample1_TA_interprotein_crosslinks_target.xls
1	IREPKTTALIFASGK-LFNEVIKK-a5-b7	TBP	tau131	xlink	inter-protein xl	Lara_191125_P1148_MR_MV_XLINK_DSS_TA_fr1_R2_20191128181438.22212.22212.5_Lara_191125_P1148_MR_MV_XLINK_DSS_TA_fr1_R2_20191128181438.22180.22180.5	110	156	206	Lara_191125_P1148_MR_MV_XLINK_DSS_TA_fr1_R2_20191128181438_matched		2758.598	552.727	5.000	-0.5	0.5	1	7.72	2.29	4.58	0.26	0.31	0.46	0.44	0.02	0.07	391	-0.00935	16.9	0.42	30.36	0.023		191202_P1148_Sample1_TA_interprotein_crosslinks_target.xls
1	EAFKEHGPIESQHGLQLYLNDDTDSDGSK-KTAGLLSPTEENETTNAGQSK-a4-b1	tau95	tau55	xlink	inter-protein xl	Lara_191125_P1148_MR_MV_XLINK_DSS_TA_fr1_R2.19065.19065.6_Lara_191125_P1148_MR_MV_XLINK_DSS_TA_fr1_R2.19040.19040.6	70	359	275	Lara_191125_P1148_MR_MV_XLINK_DSS_TA_fr1_R2_matched		5542.619	924.778	6.000	0.9	0.9	1	7.72	1.44	2.89	0.16	0.22	0.40	0.12	0.28	0.08	496	-0.00398	5.5	0.41	30.34	0.023		191202_P1148_Sample1_TA_interprotein_crosslinks_target.xls
1	IKATNGIDGENIYHEGSENETR-RIVKYELGCMVQGNYEYNK-a2-b4	Brf1	tau95	xlink	inter-protein xl	Lara_191125_P1148_MR_MV_XLINK_DSS_TA_fr1_R2.15249.15249.5_Lara_191125_P1148_MR_MV_XLINK_DSS_TA_fr1_R2.14721.14721.5	356	483	211	Lara_191125_P1148_MR_MV_XLINK_DSS_TA_fr1_R2_matched		4947.335	990.475	5.000	-1.8	1.8	1	5.35	2.07	4.13	0.13	0.18	0.34	0.33	0.02	0.06	819	-0.00864	3.1	0.18	30.18	0.023		191202_P1148_Sample1_TA_interprotein_crosslinks_target.xls
1	ENDVEDGEARPPSFVKNR-GKSYGR-a16-b2	Brf1	tau131	xlink	inter-protein xl	Lara_191125_P1148_MR_MV_XLINK_DSS_TA_fr1_R2_20191128201938.14552.14552.4_Lara_191125_P1148_MR_MV_XLINK_DSS_TA_fr1_R2_20191128201938.14528.14528.4	292	113	109	Lara_191125_P1148_MR_MV_XLINK_DSS_TA_fr1_R2_20191128201938_matched		2862.391	716.606	4.000	0.5	0.5	1	7.50	1.95	3.91	0.32	0.22	0.54	0.53	0.01	0.07	476	-0.00935	15.4	0.00	29.63	0.034		191202_P1148_Sample1_TA_interprotein_crosslinks_target.xls
1	KMGSGSGSGSGSGSPR-AIKMCGGIEK-a1-b3	TBP	tau95	xlink	inter-protein xl	Lara_191125_P1148_MR_MV_XLINK_DSS_TA_fr1_R2_20191128181438.10347.10347.3_Lara_191125_P1148_MR_MV_XLINK_DSS_TA_fr1_R2_20191128181438.10275.10275.3	239	57	420	Lara_191125_P1148_MR_MV_XLINK_DSS_TA_fr1_R2_20191128181438_matched		2638.254	880.426	3.000	0.9	0.9	2	5.91	2.22	4.45	0.17	0.30	0.31	0.20	0.10	0.05	583	-0.00864	23.9	0.00	29.57	0.033		191202_P1148_Sample1_TA_interprotein_crosslinks_target.xls
1	DHTGDKEEVQSEK-HSSIQKAIK-a6-b6	tau55	tau95	xlink	inter-protein xl	Lara_191125_P1148_MR_MV_XLINK_DSS_TA_fr1_R2_20191128181438.08295.08295.4_Lara_191125_P1148_MR_MV_XLINK_DSS_TA_fr1_R2_20191128181438.08225.08225.4	412	54	344	Lara_191125_P1148_MR_MV_XLINK_DSS_TA_fr1_R2_20191128181438_matched		2649.324	663.339	4.000	-0.3	0.3	5	9.05	2.31	4.62	0.25	0.26	0.30	0.23	0.07	0.05	266	-0.00398	17.1	0.00	29.56	0.033		191202_P1148_Sample1_TA_interprotein_crosslinks_target.xls
1	LVGTELAFPNAAHVHKK-VKEAFK-a16-b2	tau55	tau95	xlink	inter-protein xl	Lara_191125_P1148_MR_MV_XLINK_DSS_TA_fr1_R1_20191128191709.19179.19179.6_Lara_191125_P1148_MR_MV_XLINK_DSS_TA_fr1_R1_20191128191709.19096.19096.6	358	66	278	Lara_191125_P1148_MR_MV_XLINK_DSS_TA_fr1_R1_20191128191709_matched		2689.494	449.257	6.000	-0.4	0.4	1	7.77	1.26	2.53	0.29	0.31	0.79	0.78	0.01	0.10	313	-0.00398	5.1	0.47	29.47	0.033		191202_P1148_Sample1_TA_interprotein_crosslinks_target.xls
1	KMGSGSGSGSGSGSPR-EKSYNIPIDIR-a1-b2	TBP	tau131	xlink	inter-protein xl	Lara_191125_P1148_MR_MV_XLINK_DSS_TA_fr1_R1_20191128171207.17704.17704.4_Lara_191125_P1148_MR_MV_XLINK_DSS_TA_fr1_R1_20191128171207.17607.17607.4	239	426	65	Lara_191125_P1148_MR_MV_XLINK_DSS_TA_fr1_R1_20191128171207_matched		2879.410	720.860	4.000	0.5	0.5	1	8.26	2.16	4.33	0.16	0.20	0.39	0.21	0.17	0.07	408	-0.00935	15.1	0.28	29.18	0.031		191202_P1148_Sample1_TA_interprotein_crosslinks_target.xls
1	ESADTGKVNDEDEEHLYGNIDDYK-LDLADKK-a7-b6	tau131	Brf1	xlink	inter-protein xl	Lara_191125_P1148_MR_MV_XLINK_DSS_TA_fr1_R2_20191128181438.18292.18292.5_Lara_191125_P1148_MR_MV_XLINK_DSS_TA_fr1_R2_20191128181438.18237.18237.5	24	194	100	Lara_191125_P1148_MR_MV_XLINK_DSS_TA_fr1_R2_20191128181438_matched		3694.699	739.948	5.000	-0.5	0.5	1	7.26	1.51	3.03	0.15	0.35	0.50	0.20	0.31	0.15	287	-0.00935	18.3	0.00	29.17	0.031		191202_P1148_Sample1_TA_interprotein_crosslinks_target.xls
1	LSVQKFR-KNDKGK-a5-b4	Brf1	tau131	xlink	inter-protein xl	Lara_191125_P1148_MR_MV_XLINK_DSS_TA_fr1_R2_20191128222441.10444.10444.3_Lara_191125_P1148_MR_MV_XLINK_DSS_TA_fr1_R2_20191128222441.10379.10379.3	274	111	93	Lara_191125_P1148_MR_MV_XLINK_DSS_TA_fr1_R2_20191128222441_matched		1702.972	568.665	3.000	-0.7	0.7	1	8.14	3.92	7.83	0.48	0.08	0.33	0.21	0.12	0.06	528	-0.00935	32.4	0.80	29.15	0.031		191202_P1148_Sample1_TA_interprotein_crosslinks_target.xls
1	EKTHHMLIDFSSR-KEQQNQSAER-a2-b1	Brf1	tau131	xlink	inter-protein xl	Lara_191125_P1148_MR_MV_XLINK_DSS_TA_fr1_R1_20191128191709.13911.13911.4_Lara_191125_P1148_MR_MV_XLINK_DSS_TA_fr1_R1_20191128191709.13912.13912.4	138	8	60	Lara_191125_P1148_MR_MV_XLINK_DSS_TA_fr1_R1_20191128191709_matched		2954.434	739.616	4.000	1.0	1.0	1	6.37	2.46	4.92	0.09	0.28	0.27	0.06	0.22	0.05	542	-0.00935	16.5	0.31	29.14	0.031		191202_P1148_Sample1_TA_interprotein_crosslinks_target.xls
1	LAVSEVDGIKTIKK-KLLSSPIVKK-a10-b1	tau131	tau95	xlink	inter-protein xl	Lara_191125_P1148_MR_MV_XLINK_DSS_TA_fr1_R1_20191128171207.18532.18532.5_Lara_191125_P1148_MR_MV_XLINK_DSS_TA_fr1_R1_20191128171207.18510.18510.5	379	395	30	Lara_191125_P1148_MR_MV_XLINK_DSS_TA_fr1_R1_20191128171207_matched		2749.693	550.946	5.000	-0.2	0.2	2	8.43	0.91	1.83	0.18	0.34	0.82	0.75	0.06	0.13	166	-0.01020	21.0	0.62	29.02	0.031		191202_P1148_Sample1_TA_interprotein_crosslinks_target.xls
1	GKSYGR-YEILKK-a2-b5	tau131	tau55	xlink	inter-protein xl	Lara_191125_P1148_MR_MV_XLINK_DSS_TA_fr1_R1_20191128212209.12245.12245.4_Lara_191125_P1148_MR_MV_XLINK_DSS_TA_fr1_R1_20191128212209.12184.12184.4	113	211	98	Lara_191125_P1148_MR_MV_XLINK_DSS_TA_fr1_R1_20191128212209_matched		1596.887	400.230	4.000	-0.1	0.1	1	6.48	3.12	6.24	0.21	0.36	0.28	0.24	0.04	0.05	400	-0.00431	15.3	0.00	28.89	0.031		191202_P1148_Sample1_TA_interprotein_crosslinks_target.xls
1	KPVIPVPAGYEILSK-DSNKLR-a1-b4	tau55	tau95	xlink	inter-protein xl	Lara_191125_P1148_MR_MV_XLINK_DSS_TA_fr1_R1_20191128171207.22370.22370.4_Lara_191125_P1148_MR_MV_XLINK_DSS_TA_fr1_R1_20191128171207.22351.22351.4	99	145	60	Lara_191125_P1148_MR_MV_XLINK_DSS_TA_fr1_R1_20191128171207_matched		2479.405	620.859	4.000	0.1	0.1	1	7.36	1.23	2.46	0.37	0.30	0.74	0.74	0.00	0.10	305	-0.00398	17.9	0.33	28.48	0.040		191202_P1148_Sample1_TA_interprotein_crosslinks_target.xls
1	EAFKEHGPIESQHGLQLYLNDDTDSDGSK-LVGTELAFPNAAHVHKK-a4-b16	tau95	tau55	xlink	inter-protein xl	Lara_191125_P1148_MR_MV_XLINK_DSS_TA_fr1_R1_20191128171207.20999.20999.5_Lara_191125_P1148_MR_MV_XLINK_DSS_TA_fr1_R1_20191128171207.20953.20953.5	70	358	274	Lara_191125_P1148_MR_MV_XLINK_DSS_TA_fr1_R1_20191128171207_matched		5198.560	1040.720	5.000	0.2	0.2	2	6.75	1.43	2.86	0.15	0.27	0.28	0.12	0.16	0.06	455	-0.00398	3.8	0.75	28.46	0.040		191202_P1148_Sample1_TA_interprotein_crosslinks_target.xls
1	LKKEQQNQSAER-LNEFKNTK-a2-b5	tau131	Brf1	xlink	inter-protein xl	Lara_191125_P1148_MR_MV_XLINK_DSS_TA_fr1_R1_20191128191709.09663.09663.4_Lara_191125_P1148_MR_MV_XLINK_DSS_TA_fr1_R1_20191128191709.09562.09562.4	7	263	186	Lara_191125_P1148_MR_MV_XLINK_DSS_TA_fr1_R1_20191128191709_matched		2588.352	648.096	4.000	-1.6	1.6	2	7.59	2.40	4.79	0.22	0.26	0.31	0.07	0.24	0.07	359	-0.00935	18.7	0.47	28.36	0.040		191202_P1148_Sample1_TA_interprotein_crosslinks_target.xls
1	ESMVPENKNSEEGMGVNTNK-MMKFVK-a8-b3	tau95	tau131	xlink	inter-protein xl	Lara_191125_P1148_MR_MV_XLINK_DSS_TA_fr1_R2_20191128201938.19501.19501.3_Lara_191125_P1148_MR_MV_XLINK_DSS_TA_fr1_R2_20191128201938.19448.19448.3	519	779	246	Lara_191125_P1148_MR_MV_XLINK_DSS_TA_fr1_R2_20191128201938_matched		3113.454	1038.826	3.000	-0.2	0.2	2	7.42	1.19	2.39	0.44	0.28	0.59	0.59	0.01	0.07	316	-0.01020	19.5	0.18	28.26	0.039		191202_P1148_Sample1_TA_interprotein_crosslinks_target.xls
1	VVKDAVK-KNDKGK-a3-b4	Brf1	tau131	xlink	inter-protein xl	Lara_191125_P1148_MR_MV_XLINK_DSS_TA_fr1_R2_20191128201938.05707.05707.4_Lara_191125_P1148_MR_MV_XLINK_DSS_TA_fr1_R2_20191128201938.05625.05625.4	200	111	19	Lara_191125_P1148_MR_MV_XLINK_DSS_TA_fr1_R2_20191128201938_matched		1583.922	396.988	4.000	-1.7	1.7	1	8.70	1.77	3.53	0.31	0.21	0.38	0.36	0.02	0.06	270	-0.00935	26.0	0.90	28.15	0.039		191202_P1148_Sample1_TA_interprotein_crosslinks_target.xls
1	EASNFKVK-NTKAAK-a6-b3	tau131	Brf1	xlink	inter-protein xl	Lara_191125_P1148_MR_MV_XLINK_DSS_TA_fr1_R1_20191128191709.08839.08839.3_Lara_191125_P1148_MR_MV_XLINK_DSS_TA_fr1_R1_20191128191709.08744.08744.3	102	266	94	Lara_191125_P1148_MR_MV_XLINK_DSS_TA_fr1_R1_20191128191709_matched		1690.924	564.649	3.000	-0.8	0.8	3	8.07	2.21	4.42	0.45	0.25	0.34	0.21	0.13	0.06	272	-0.00935	31.5	0.00	28.05	0.038		191202_P1148_Sample1_TA_interprotein_crosslinks_target.xls
1	DSNKLR-RQMTKK-a4-b5	tau95	tau55	xlink	inter-protein xl	Lara_191125_P1148_MR_MV_XLINK_DSS_TA_fr1_R1_20191128212209.06626.06626.4_Lara_191125_P1148_MR_MV_XLINK_DSS_TA_fr1_R1_20191128212209.06539.06539.4	145	276	117	Lara_191125_P1148_MR_MV_XLINK_DSS_TA_fr1_R1_20191128212209_matched		1659.907	415.984	4.000	-1.5	1.5	1	7.23	3.20	6.39	0.30	0.23	0.38	0.37	0.00	0.07	394	-0.00398	23.6	0.00	27.82	0.038		191202_P1148_Sample1_TA_interprotein_crosslinks_target.xls
1	KSLYTDLEK-DSNKLR-a1-b4	tau131	tau95	xlink	inter-protein xl	Lara_191125_P1148_MR_MV_XLINK_DSS_TA_fr1_R1_20191128212209.13401.13401.3_Lara_191125_P1148_MR_MV_XLINK_DSS_TA_fr1_R1_20191128212209.13324.13324.3	950	145	791	Lara_191125_P1148_MR_MV_XLINK_DSS_TA_fr1_R1_20191128212209_matched		1965.055	656.026	3.000	6.8	6.8	2	8.42	2.65	5.30	0.27	0.22	0.23	0.13	0.10	0.04	280	-0.01020	23.5	0.52	27.49	0.037		191202_P1148_Sample1_TA_interprotein_crosslinks_target.xls
1	IKATNGIDGENIYHEGSENETR-SLKDSNK-a2-b3	Brf1	tau95	xlink	inter-protein xl	Lara_191125_P1148_MR_MV_XLINK_DSS_TA_fr1_R2_20191128181438.12881.12881.4_Lara_191125_P1148_MR_MV_XLINK_DSS_TA_fr1_R2_20191128181438.12830.12830.4	356	141	131	Lara_191125_P1148_MR_MV_XLINK_DSS_TA_fr1_R2_20191128181438_matched		3374.623	844.664	4.000	0.0	0.0	1	6.50	1.66	3.31	0.10	0.39	0.28	0.24	0.04	0.04	301	-0.00864	9.5	0.22	27.42	0.037		191202_P1148_Sample1_TA_interprotein_crosslinks_target.xls
1	QEADIATGNTSVKK-KTGQLAR-a13-b1	Brf1	tau131	xlink	inter-protein xl	Lara_191125_P1148_MR_MV_XLINK_DSS_TA_fr1_R1_20191128171207.09518.09518.4_Lara_191125_P1148_MR_MV_XLINK_DSS_TA_fr1_R1_20191128171207.09488.09488.4	517	242	341	Lara_191125_P1148_MR_MV_XLINK_DSS_TA_fr1_R1_20191128171207_matched		2371.274	593.826	4.000	1.4	1.4	2	8.02	2.09	4.18	0.39	0.20	0.36	0.30	0.06	0.06	311	-0.00935	18.6	0.49	27.29	0.037		191202_P1148_Sample1_TA_interprotein_crosslinks_target.xls
1	KTAGLLSPTEENETTNAGQSK-ANELTGWFKELDLVKIR-a1-b15	tau55	tau95	xlink	inter-protein xl	Lara_191125_P1148_MR_MV_XLINK_DSS_TA_fr1_R2.19974.19974.6_Lara_191125_P1148_MR_MV_XLINK_DSS_TA_fr1_R2.19886.19886.6	359	477	132	Lara_191125_P1148_MR_MV_XLINK_DSS_TA_fr1_R2_matched		4344.276	725.054	6.000	6.2	6.2	1	6.16	1.53	3.06	0.21	0.22	0.38	0.36	0.02	0.06	477	-0.00398	5.0	0.32	26.77	0.036		191202_P1148_Sample1_TA_interprotein_crosslinks_target.xls
1	VEKEYPNVECILLVTHAASK-GKSYGR-a3-b2	tau55	tau131	xlink	inter-protein xl	Lara_191125_P1148_MR_MV_XLINK_DSS_TA_fr1_R1_20191128171207.22163.22163.5_Lara_191125_P1148_MR_MV_XLINK_DSS_TA_fr1_R1_20191128171207.22187.22187.5	156	113	43	Lara_191125_P1148_MR_MV_XLINK_DSS_TA_fr1_R1_20191128171207_matched		3103.600	621.728	5.000	-0.4	0.4	1	6.62	1.68	3.35	0.10	0.36	0.36	0.27	0.08	0.06	275	-0.00431	10.1	0.30	26.73	0.036		191202_P1148_Sample1_TA_interprotein_crosslinks_target.xls
1	LKQEADIATGNTSVKK-GKSYGR-a15-b2	Brf1	tau131	xlink	inter-protein xl	Lara_191125_P1148_MR_MV_XLINK_DSS_TA_fr1_R2_20191128181438.09420.09420.4_Lara_191125_P1148_MR_MV_XLINK_DSS_TA_fr1_R2_20191128181438.09371.09371.4	517	113	470	Lara_191125_P1148_MR_MV_XLINK_DSS_TA_fr1_R2_20191128181438_matched		2506.340	627.593	4.000	0.4	0.4	2	6.82	1.96	3.93	0.20	0.30	0.21	0.13	0.08	0.04	314	-0.00935	9.8	0.19	26.57	0.036		191202_P1148_Sample1_TA_interprotein_crosslinks_target.xls
1	LDPKTAETMK-KSLYTDLEK-a4-b1	tau95	tau131	xlink	inter-protein xl	Lara_191125_P1148_MR_MV_XLINK_DSS_TA_fr1_R1_20191128191709.19468.19468.3_Lara_191125_P1148_MR_MV_XLINK_DSS_TA_fr1_R1_20191128191709.19391.19391.3	631	950	305	Lara_191125_P1148_MR_MV_XLINK_DSS_TA_fr1_R1_20191128191709_matched		2366.230	789.751	3.000	0.4	0.4	2	8.38	0.69	1.38	0.30	0.22	0.73	0.68	0.06	0.13	123	-0.01020	26.7	0.18	25.83	0.036		191202_P1148_Sample1_TA_interprotein_crosslinks_target.xls
1	KEQQNQSAER-SLKDSNK-a1-b3	tau131	tau95	xlink	inter-protein xl	Lara_191125_P1148_MR_MV_XLINK_DSS_TA_fr1_R2_20191128201938.05347.05347.3_Lara_191125_P1148_MR_MV_XLINK_DSS_TA_fr1_R2_20191128201938.05255.05255.3	8	141	147	Lara_191125_P1148_MR_MV_XLINK_DSS_TA_fr1_R2_20191128201938_matched		2145.067	716.030	3.000	0.2	0.2	3	7.22	1.99	3.99	0.24	0.24	0.25	0.18	0.06	0.04	284	-0.01020	23.4	0.00	25.69	0.035		191202_P1148_Sample1_TA_interprotein_crosslinks_target.xls
1	DHTGDKEEVQSEKIYR-VPFRDESVILKVTMPK-a13-b11	tau55	tau95	xlink	inter-protein xl	Lara_191125_P1148_MR_MV_XLINK_DSS_TA_fr1_R2_20191128201938.23578.23578.6_Lara_191125_P1148_MR_MV_XLINK_DSS_TA_fr1_R2_20191128201938.23510.23510.6	419	118	287	Lara_191125_P1148_MR_MV_XLINK_DSS_TA_fr1_R2_20191128201938_matched		3929.026	655.846	6.000	0.5	0.5	1	7.18	0.91	1.82	0.16	0.27	0.45	0.16	0.29	0.08	238	-0.00398	9.5	0.84	25.66	0.035		191202_P1148_Sample1_TA_interprotein_crosslinks_target.xls
1	KSLYTDLEKQEADYNLGR-SVKIPSTDFQLPPPPK-a1-b3	tau131	tau95	xlink	inter-protein xl	Lara_191125_P1148_MR_MV_XLINK_DSS_TA_fr1_R1.20621.20621.5_Lara_191125_P1148_MR_MV_XLINK_DSS_TA_fr1_R1.20620.20620.5	950	219	717	Lara_191125_P1148_MR_MV_XLINK_DSS_TA_fr1_R1_matched		4030.090	807.026	5.000	-0.9	0.9	1	6.64	1.38	2.76	0.21	0.24	0.32	0.08	0.24	0.06	314	-0.01020	3.9	0.76	25.08	0.026		191202_P1148_Sample1_TA_interprotein_crosslinks_target.xls
1	ESMVPENKNSEEGMGVNTNK-NFFMKSR-a8-b5	tau95	tau131	xlink	inter-protein xl	Lara_191125_P1148_MR_MV_XLINK_DSS_TA_fr1_R1_20191128171207.18845.18845.4_Lara_191125_P1148_MR_MV_XLINK_DSS_TA_fr1_R1_20191128171207.18825.18825.4	519	673	140	Lara_191125_P1148_MR_MV_XLINK_DSS_TA_fr1_R1_20191128171207_matched		3259.498	815.882	4.000	1.1	1.1	1	7.18	1.32	2.64	0.14	0.16	0.47	0.31	0.16	0.09	328	-0.01020	13.2	0.58	25.06	0.026		191202_P1148_Sample1_TA_interprotein_crosslinks_target.xls
1	KMGSGSGSGSGSGSPR-KSLYTDLEK-a1-b1	TBP	tau131	xlink	inter-protein xl	Lara_191125_P1148_MR_MV_XLINK_DSS_TA_fr1_R1_20191128171207.12814.12814.4_Lara_191125_P1148_MR_MV_XLINK_DSS_TA_fr1_R1_20191128171207.12723.12723.4	239	950	459	Lara_191125_P1148_MR_MV_XLINK_DSS_TA_fr1_R1_20191128171207_matched		2628.270	658.075	4.000	0.0	0.0	1	7.14	1.71	3.43	0.20	0.28	0.25	0.22	0.03	0.04	227	-0.00935	13.9	0.00	25.04	0.026		191202_P1148_Sample1_TA_interprotein_crosslinks_target.xls
1	DHTGDKEEVQSEK-KEQQNQSAER-a6-b1	tau55	tau131	xlink	inter-protein xl	Lara_191125_P1148_MR_MV_XLINK_DSS_TA_fr1_R1_20191128191709.05470.05470.4_Lara_191125_P1148_MR_MV_XLINK_DSS_TA_fr1_R1_20191128191709.05405.05405.4	412	8	404	Lara_191125_P1148_MR_MV_XLINK_DSS_TA_fr1_R1_20191128191709_matched		2855.319	714.838	4.000	0.7	0.7	1	6.57	1.55	3.11	0.12	0.33	0.11	0.03	0.09	0.02	247	-0.00431	8.2	0.20	24.97	0.025		191202_P1148_Sample1_TA_interprotein_crosslinks_target.xls
1	IPSLELPLNVSTKHSSIQK-DHTGDKEEVQSEKIYR-a13-b13	tau95	tau55	xlink	inter-protein xl	Lara_191125_P1148_MR_MV_XLINK_DSS_TA_fr1_R2.20072.20072.5_Lara_191125_P1148_MR_MV_XLINK_DSS_TA_fr1_R2.20023.20023.5	48	419	357	Lara_191125_P1148_MR_MV_XLINK_DSS_TA_fr1_R2_matched		4161.161	833.240	5.000	0.5	0.5	1	8.24	1.07	2.14	0.30	0.15	0.36	0.32	0.04	0.06	212	-0.00398	6.4	0.86	24.78	0.025		191202_P1148_Sample1_TA_interprotein_crosslinks_target.xls
1	KNDKGK-NTKAAK-a4-b3	tau131	Brf1	xlink	inter-protein xl	Lara_191125_P1148_MR_MV_XLINK_DSS_TA_fr1_R1_20191128212209.02154.02154.3_Lara_191125_P1148_MR_MV_XLINK_DSS_TA_fr1_R1_20191128212209.02127.02127.3	111	266	85	Lara_191125_P1148_MR_MV_XLINK_DSS_TA_fr1_R1_20191128212209_matched		1457.818	486.947	3.000	-1.3	1.3	2	9.16	1.74	3.49	0.43	0.14	0.29	0.18	0.12	0.05	103	-0.00935	38.2	0.83	24.66	0.025		191202_P1148_Sample1_TA_interprotein_crosslinks_target.xls
1	EASNFKVK-VVKDAVK-a6-b3	tau131	Brf1	xlink	inter-protein xl	Lara_191125_P1148_MR_MV_XLINK_DSS_TA_fr1_R1_20191128191709.12882.12882.4_Lara_191125_P1148_MR_MV_XLINK_DSS_TA_fr1_R1_20191128191709.12805.12805.4	102	200	28	Lara_191125_P1148_MR_MV_XLINK_DSS_TA_fr1_R1_20191128191709_matched		1817.027	455.265	4.000	-1.5	1.5	1	7.64	1.88	3.76	0.20	0.23	0.22	0.18	0.04	0.04	195	-0.00935	18.3	0.73	24.51	0.033		191202_P1148_Sample1_TA_interprotein_crosslinks_target.xls
1	QEADIATGNTSVKK-KHQVDETLHR-a13-b1	Brf1	tau131	xlink	inter-protein xl	Lara_191125_P1148_MR_MV_XLINK_DSS_TA_fr1_R2_20191128181438.09197.09197.5_Lara_191125_P1148_MR_MV_XLINK_DSS_TA_fr1_R2_20191128181438.09112.09112.5	517	567	16	Lara_191125_P1148_MR_MV_XLINK_DSS_TA_fr1_R2_20191128181438_matched		2860.465	573.101	5.000	-0.9	0.9	1	7.44	1.18	2.36	0.18	0.29	0.23	0.22	0.02	0.04	146	-0.00935	13.1	0.56	24.42	0.033		191202_P1148_Sample1_TA_interprotein_crosslinks_target.xls
1	EASNFKVK-LNEFKNTK-a6-b5	tau131	Brf1	xlink	inter-protein xl	Lara_191125_P1148_MR_MV_XLINK_DSS_TA_fr1_R2_20191128201938.14863.14863.4_Lara_191125_P1148_MR_MV_XLINK_DSS_TA_fr1_R2_20191128201938.14797.14797.4	102	263	91	Lara_191125_P1148_MR_MV_XLINK_DSS_TA_fr1_R2_20191128201938_matched		2052.089	514.030	4.000	-0.2	0.2	1	7.19	1.84	3.67	0.23	0.21	0.20	0.19	0.02	0.04	234	-0.00935	14.1	0.00	24.00	0.033		191202_P1148_Sample1_TA_interprotein_crosslinks_target.xls
1	GPSSLNILSSTIQQKFFLR-KLLSSPIVKK-a15-b1	tau131	tau95	xlink	inter-protein xl	Lara_191125_P1148_MR_MV_XLINK_DSS_TA_fr1_R1.22287.22287.5_Lara_191125_P1148_MR_MV_XLINK_DSS_TA_fr1_R1.22261.22261.5	837	395	428	Lara_191125_P1148_MR_MV_XLINK_DSS_TA_fr1_R1_matched		3384.975	678.003	5.000	0.1	0.1	1	5.62	1.30	2.61	0.19	0.24	0.50	0.49	0.01	0.07	357	-0.01020	7.3	0.30	23.96	0.032		191202_P1148_Sample1_TA_interprotein_crosslinks_target.xls
1	LKQEADIATGNTSVK-EASNFKVK-a2-b6	Brf1	tau131	xlink	inter-protein xl	Lara_191125_P1148_MR_MV_XLINK_DSS_TA_fr1_R1_20191128171207.13336.13336.4_Lara_191125_P1148_MR_MV_XLINK_DSS_TA_fr1_R1_20191128171207.13258.13258.4	504	102	468	Lara_191125_P1148_MR_MV_XLINK_DSS_TA_fr1_R1_20191128171207_matched		2633.391	659.356	4.000	0.0	0.0	1	6.47	0.95	1.90	0.17	0.39	0.21	0.21	0.01	0.03	110	-0.00935	11.3	0.60	23.82	0.032		191202_P1148_Sample1_TA_interprotein_crosslinks_target.xls
1	KMGSGSGSGSGSGSPR-HLDGIVPKK-a1-b8	TBP	tau95	xlink	inter-protein xl	Lara_191125_P1148_MR_MV_XLINK_DSS_TA_fr1_R1_20191128171207.10086.10086.4_Lara_191125_P1148_MR_MV_XLINK_DSS_TA_fr1_R1_20191128171207.09998.09998.4	239	343	134	Lara_191125_P1148_MR_MV_XLINK_DSS_TA_fr1_R1_20191128171207_matched		2538.285	635.579	4.000	-0.3	0.3	2	6.65	1.94	3.88	0.16	0.22	0.24	0.21	0.03	0.04	273	-0.00864	15.0	0.28	23.68	0.032		191202_P1148_Sample1_TA_interprotein_crosslinks_target.xls
1	KTAGLLSPTEENETTNAGQSK-KTGQLAR-a1-b1	tau55	tau131	xlink	inter-protein xl	Lara_191125_P1148_MR_MV_XLINK_DSS_TA_fr1_R2.11816.11816.4_Lara_191125_P1148_MR_MV_XLINK_DSS_TA_fr1_R2.11761.11761.4	359	242	117	Lara_191125_P1148_MR_MV_XLINK_DSS_TA_fr1_R2_matched		3085.594	772.406	4.000	1.6	1.6	2	5.47	1.57	3.14	0.18	0.17	0.29	0.28	0.01	0.04	448	-0.00431	5.7	0.27	23.46	0.039		191202_P1148_Sample1_TA_interprotein_crosslinks_target.xls
1	KNVPKPPPLVFESDTPGGIDSR-LKQEADIATGNTSVKK-a1-b15	tau95	Brf1	xlink	inter-protein xl	Lara_191125_P1148_MR_MV_XLINK_DSS_TA_fr1_R2.17601.17601.5_Lara_191125_P1148_MR_MV_XLINK_DSS_TA_fr1_R2.17541.17541.5	404	517	165	Lara_191125_P1148_MR_MV_XLINK_DSS_TA_fr1_R2_matched		4189.231	838.854	5.000	0.8	0.8	1	4.67	1.64	3.27	0.13	0.12	0.36	0.32	0.04	0.06	533	-0.00864	3.4	0.37	22.49	0.047		191202_P1148_Sample1_TA_interprotein_crosslinks_target.xls
1	NSEEGMGVNTNKDADGDINMDAGSQMSSNAIEEDK-GETEQEMYMRFKK-a12-b12	tau95	tau55	xlink	inter-protein xl	Lara_191125_P1148_MR_MV_XLINK_DSS_TA_fr1_R2.12916.12916.5_Lara_191125_P1148_MR_MV_XLINK_DSS_TA_fr1_R2.12830.12830.5	531	144	401	Lara_191125_P1148_MR_MV_XLINK_DSS_TA_fr1_R2_matched		5486.386	1098.285	5.000	7.0	7.0	1	4.19	1.12	2.24	0.10	0.12	0.31	0.29	0.02	0.04	602	-0.00398	1.7	0.16	22.43	0.047		191202_P1148_Sample1_TA_interprotein_crosslinks_target.xls
1	RLKQEADIATGNTSVK-LLSSPIVKK-a3-b8	Brf1	tau95	xlink	inter-protein xl	Lara_191125_P1148_MR_MV_XLINK_DSS_TA_fr1_R1.14600.14600.4_Lara_191125_P1148_MR_MV_XLINK_DSS_TA_fr1_R1.14515.14515.4	504	403	153	Lara_191125_P1148_MR_MV_XLINK_DSS_TA_fr1_R1_matched		2851.638	713.917	4.000	-0.1	0.1	1	4.04	1.84	3.68	0.17	0.10	0.35	0.25	0.10	0.06	618	-0.00864	3.2	0.86	22.39	0.046		191202_P1148_Sample1_TA_interprotein_crosslinks_target.xls
1	IPSLELPLNVSTKHSSIQK-KRQMTK-a13-b1	tau95	tau55	xlink	inter-protein xl	Lara_191125_P1148_MR_MV_XLINK_DSS_TA_fr1_R1_20191128171207.18838.18838.5_Lara_191125_P1148_MR_MV_XLINK_DSS_TA_fr1_R1_20191128171207.18857.18857.5	48	271	209	Lara_191125_P1148_MR_MV_XLINK_DSS_TA_fr1_R1_20191128171207_matched		3018.689	604.746	5.000	-0.4	0.4	1	5.67	1.12	2.24	0.25	0.18	0.60	0.60	0.00	0.07	319	-0.00398	5.1	0.54	22.36	0.046		191202_P1148_Sample1_TA_interprotein_crosslinks_target.xls
1	ITAKVVDKYEK-KHQVDETLHR-a4-b1	tau131	tau131	xlink	intra-protein xl	Lara_191125_P1148_MR_MV_XLINK_DSS_TA_fr1_R2_20191128201938.11231.11231.4_Lara_191125_P1148_MR_MV_XLINK_DSS_TA_fr1_R2_20191128201938.11208.11208.4	627	567	60	Lara_191125_P1148_MR_MV_XLINK_DSS_TA_fr1_R2_20191128201938_matched		2692.453	674.121	4.000	-0.8	0.8	1	10.28	5.48	10.96	0.37	0.34	0.51	0.21	0.30	0.09	1460	-1.60011	32.6	0.20	55.83	0.000		191202_P1148_Sample1_TA_intraprotein_crosslinks_target.xls
1	IKATNGIDGENIYHEGSENETR-MSKDWMFEGR-a2-b3	Brf1	Brf1	xlink	intra-protein xl	Lara_191125_P1148_MR_MV_XLINK_DSS_TA_fr1_R2_20191128181438.21031.21031.4_Lara_191125_P1148_MR_MV_XLINK_DSS_TA_fr1_R2_20191128181438.20970.20970.4	356	211	145	Lara_191125_P1148_MR_MV_XLINK_DSS_TA_fr1_R2_20191128181438_matched		3869.762	968.448	4.000	-0.2	0.2	1	10.10	4.02	8.03	0.34	0.55	0.46	0.28	0.18	0.09	1067	-1.74303	22.4	0.00	52.78	0.000		191202_P1148_Sample1_TA_intraprotein_crosslinks_target.xls
1	IKATNGIDGENIYHEGSENETR-MVVTGAKSEDDSK-a2-b7	Brf1	TBP	xlink	intra-protein xl	Lara_191125_P1148_MR_MV_XLINK_DSS_TA_fr1_R2_20191128181438.14042.14042.4_Lara_191125_P1148_MR_MV_XLINK_DSS_TA_fr1_R2_20191128181438.13980.13980.4	356	127	93	Lara_191125_P1148_MR_MV_XLINK_DSS_TA_fr1_R2_20191128181438_matched		3949.850	988.470	4.000	0.3	0.3	2	7.68	3.52	7.04	0.30	0.37	0.43	0.17	0.26	0.09	1468	-1.74303	18.8	0.68	51.22	0.000		191202_P1148_Sample1_TA_intraprotein_crosslinks_target.xls
1	MSKDWMFEGR-DAVKLAQR-a3-b4	Brf1	Brf1	xlink	intra-protein xl	Lara_191125_P1148_MR_MV_XLINK_DSS_TA_fr1_R1_20191128212209.20061.20061.3_Lara_191125_P1148_MR_MV_XLINK_DSS_TA_fr1_R1_20191128212209.20033.20033.3	211	204	7	Lara_191125_P1148_MR_MV_XLINK_DSS_TA_fr1_R1_20191128212209_matched		2323.146	775.390	3.000	0.4	0.4	1	11.27	4.80	9.60	0.78	0.24	0.60	0.37	0.23	0.11	1087	-1.74303	45.3	0.12	50.15	0.000		191202_P1148_Sample1_TA_intraprotein_crosslinks_target.xls
1	IKDSLDKEEMFQTSEEALNK-KMGSGSGSGSGSGSPR-a2-b1	Brf1	TBP	xlink	intra-protein xl	Lara_191125_P1148_MR_MV_XLINK_DSS_TA_fr1_R2_20191128181438.19533.19533.4_Lara_191125_P1148_MR_MV_XLINK_DSS_TA_fr1_R2_20191128181438.19474.19474.4	301	239	260	Lara_191125_P1148_MR_MV_XLINK_DSS_TA_fr1_R2_20191128181438_matched		3886.818	972.712	4.000	-0.5	0.5	3	9.22	3.71	7.43	0.24	0.43	0.43	0.19	0.25	0.08	1177	-1.74303	19.1	0.69	50.13	0.000		191202_P1148_Sample1_TA_intraprotein_crosslinks_target.xls
1	KEQQNQSAER-KTGQLAR-a1-b1	tau131	tau131	xlink	intra-protein xl	Lara_191125_P1148_MR_MV_XLINK_DSS_TA_fr1_R1_20191128191709.05210.05210.4_Lara_191125_P1148_MR_MV_XLINK_DSS_TA_fr1_R1_20191128191709.05158.05158.4	8	242	234	Lara_191125_P1148_MR_MV_XLINK_DSS_TA_fr1_R1_20191128191709_matched		2127.103	532.784	4.000	-0.1	0.1	1	10.33	3.90	7.81	0.30	0.67	0.49	0.44	0.05	0.08	700	-1.60011	47.4	0.38	48.94	0.000		191202_P1148_Sample1_TA_intraprotein_crosslinks_target.xls
1	KMGSGSGSGSGSGSPR-KINYDAIDGLFR-a1-b1	TBP	Brf1	xlink	intra-protein xl	Lara_191125_P1148_MR_MV_XLINK_DSS_TA_fr1_R2_20191128181438.22233.22233.4_Lara_191125_P1148_MR_MV_XLINK_DSS_TA_fr1_R2_20191128181438.22231.22231.4	239	585	160	Lara_191125_P1148_MR_MV_XLINK_DSS_TA_fr1_R2_20191128181438_matched		2956.435	740.117	4.000	0.1	0.1	2	9.90	4.43	8.85	0.22	0.41	0.46	0.18	0.27	0.09	1030	-1.74303	27.2	0.00	48.39	0.000		191202_P1148_Sample1_TA_intraprotein_crosslinks_target.xls
1	DSLDKEEMFQTSEEALNK-KMGSGSGSGSGSGSPR-a5-b1	Brf1	TBP	xlink	intra-protein xl	Lara_191125_P1148_MR_MV_XLINK_DSS_TA_fr1_R1_20191128171207.20722.20722.4_Lara_191125_P1148_MR_MV_XLINK_DSS_TA_fr1_R1_20191128171207.20652.20652.4	306	239	255	Lara_191125_P1148_MR_MV_XLINK_DSS_TA_fr1_R1_20191128171207_matched		3645.641	912.418	4.000	0.0	0.0	1	9.24	3.43	6.87	0.28	0.43	0.43	0.27	0.16	0.08	1059	-1.74303	24.6	0.00	48.15	0.000		191202_P1148_Sample1_TA_intraprotein_crosslinks_target.xls
1	SGLHAALKAAEESGDFTTADSVK-NAEYNPKR-a8-b7	Brf1	TBP	xlink	intra-protein xl	Lara_191125_P1148_MR_MV_XLINK_DSS_TA_fr1_R2.17152.17152.4_Lara_191125_P1148_MR_MV_XLINK_DSS_TA_fr1_R2.17093.17093.4	559	97	276	Lara_191125_P1148_MR_MV_XLINK_DSS_TA_fr1_R2_matched		3432.680	859.178	4.000	0.1	0.1	1	8.68	3.93	7.87	0.32	0.22	0.36	0.27	0.09	0.06	1352	-1.74303	15.2	0.36	47.68	0.000		191202_P1148_Sample1_TA_intraprotein_crosslinks_target.xls
1	KFELNSGLNEAK-VVDKYEKMK-a1-b7	tau131	tau131	xlink	intra-protein xl	Lara_191125_P1148_MR_MV_XLINK_DSS_TA_fr1_R2_20191128201938.17125.17125.4_Lara_191125_P1148_MR_MV_XLINK_DSS_TA_fr1_R2_20191128201938.17022.17022.4	637	634	3	Lara_191125_P1148_MR_MV_XLINK_DSS_TA_fr1_R2_20191128201938_matched		2625.372	657.351	4.000	-0.0	0.0	3	7.44	4.10	8.21	0.40	0.43	0.60	0.57	0.02	0.10	1190	-1.60011	35.6	0.36	47.41	0.000		191202_P1148_Sample1_TA_intraprotein_crosslinks_target.xls
1	KINYDAIDGLFR-NAEYNPKR-a1-b7	Brf1	TBP	xlink	intra-protein xl	Lara_191125_P1148_MR_MV_XLINK_DSS_TA_fr1_R2_20191128201938.24630.24630.3_Lara_191125_P1148_MR_MV_XLINK_DSS_TA_fr1_R2_20191128201938.24619.24619.3	585	97	302	Lara_191125_P1148_MR_MV_XLINK_DSS_TA_fr1_R2_20191128201938_matched		2552.301	851.775	3.000	-0.4	0.4	1	10.52	4.37	8.73	0.54	0.35	0.53	0.33	0.21	0.10	917	-1.74303	34.2	0.12	47.31	0.000		191202_P1148_Sample1_TA_intraprotein_crosslinks_target.xls
1	LKQEADIATGNTSVK-NAEYNPKR-a2-b7	Brf1	TBP	xlink	intra-protein xl	Lara_191125_P1148_MR_MV_XLINK_DSS_TA_fr1_R2_20191128201938.13662.13662.4_Lara_191125_P1148_MR_MV_XLINK_DSS_TA_fr1_R2_20191128201938.13594.13594.4	504	97	221	Lara_191125_P1148_MR_MV_XLINK_DSS_TA_fr1_R2_20191128201938_matched		2702.377	676.602	4.000	-4.0	4.0	2	10.06	4.20	8.39	0.33	0.32	0.43	0.34	0.09	0.07	1041	-1.74303	26.6	0.75	47.15	0.000		191202_P1148_Sample1_TA_intraprotein_crosslinks_target.xls
1	IREPKTTALIFASGK-AAKLSVQK-a5-b3	TBP	Brf1	xlink	intra-protein xl	Lara_191125_P1148_MR_MV_XLINK_DSS_TA_fr1_R1_20191128171207.18759.18759.4_Lara_191125_P1148_MR_MV_XLINK_DSS_TA_fr1_R1_20191128171207.18672.18672.4	110	269	163	Lara_191125_P1148_MR_MV_XLINK_DSS_TA_fr1_R1_20191128171207_matched		2612.528	654.140	4.000	0.6	0.6	2	10.73	4.04	8.09	0.38	0.28	0.48	0.28	0.20	0.09	966	-1.74303	21.0	0.39	46.57	0.000		191202_P1148_Sample1_TA_intraprotein_crosslinks_target.xls
1	LKQEADIATGNTSVKK-LDLKTVALHAR-a2-b4	Brf1	TBP	xlink	intra-protein xl	Lara_191125_P1148_MR_MV_XLINK_DSS_TA_fr1_R1_20191128171207.17863.17863.6_Lara_191125_P1148_MR_MV_XLINK_DSS_TA_fr1_R1_20191128171207.17774.17774.6	504	83	235	Lara_191125_P1148_MR_MV_XLINK_DSS_TA_fr1_R1_20191128171207_matched		3075.726	513.629	6.000	-1.0	1.0	1	8.48	4.39	8.78	0.18	0.54	0.39	0.24	0.15	0.07	929	-1.74303	14.6	0.76	46.29	0.000		191202_P1148_Sample1_TA_intraprotein_crosslinks_target.xls
1	KTGQLAR-GKSYGR-a1-b2	tau131	tau131	xlink	intra-protein xl	Lara_191125_P1148_MR_MV_XLINK_DSS_TA_fr1_R2_20191128222441.07276.07276.4_Lara_191125_P1148_MR_MV_XLINK_DSS_TA_fr1_R2_20191128222441.07179.07179.4	242	113	129	Lara_191125_P1148_MR_MV_XLINK_DSS_TA_fr1_R2_20191128222441_matched		1576.866	395.224	4.000	-1.7	1.7	2	10.44	4.31	8.62	0.25	0.66	0.39	0.13	0.26	0.07	537	-1.60011	30.6	0.00	45.86	0.000		191202_P1148_Sample1_TA_intraprotein_crosslinks_target.xls
1	FYESLEECLKILR-TKVYPGTK-a10-b2	tau95	tau95	xlink	intra-protein xl	Lara_191125_P1148_MR_MV_XLINK_DSS_TA_fr1_R1_20191128191709.24932.24932.4_Lara_191125_P1148_MR_MV_XLINK_DSS_TA_fr1_R1_20191128191709.24930.24930.4	320	300	20	Lara_191125_P1148_MR_MV_XLINK_DSS_TA_fr1_R1_20191128191709_matched		2729.435	683.367	4.000	0.1	0.1	1	9.96	3.85	7.71	0.57	0.45	0.58	0.48	0.10	0.09	776	-1.66863	28.2	0.10	45.71	0.000		191202_P1148_Sample1_TA_intraprotein_crosslinks_target.xls
1	GTLSKNNNSVK-SLKDSNK-a5-b3	tau95	tau95	xlink	intra-protein xl	Lara_191125_P1148_MR_MV_XLINK_DSS_TA_fr1_R1_20191128191709.10149.10149.3_Lara_191125_P1148_MR_MV_XLINK_DSS_TA_fr1_R1_20191128191709.10061.10061.3	128	141	13	Lara_191125_P1148_MR_MV_XLINK_DSS_TA_fr1_R1_20191128191709_matched		2089.102	697.375	3.000	0.2	0.2	4	10.36	4.23	8.47	0.59	0.35	0.63	0.50	0.12	0.10	805	-1.66863	37.6	0.00	45.18	0.000		191202_P1148_Sample1_TA_intraprotein_crosslinks_target.xls
1	KFNTELDFQIER-KHQVDETLHR-a1-b1	tau131	tau131	xlink	intra-protein xl	Lara_191125_P1148_MR_MV_XLINK_DSS_TA_fr1_R2_20191128201938.19395.19395.3_Lara_191125_P1148_MR_MV_XLINK_DSS_TA_fr1_R2_20191128201938.19382.19382.3	688	567	121	Lara_191125_P1148_MR_MV_XLINK_DSS_TA_fr1_R2_20191128201938_matched		2938.495	980.506	3.000	0.6	0.6	1	11.00	3.47	6.95	0.34	0.40	0.38	0.21	0.17	0.07	719	-1.60011	48.6	0.63	44.92	0.000		191202_P1148_Sample1_TA_intraprotein_crosslinks_target.xls
1	KHQVDETLHR-RITAKVVDK-a1-b5	tau131	tau131	xlink	intra-protein xl	Lara_191125_P1148_MR_MV_XLINK_DSS_TA_fr1_R2_20191128222441.09055.09055.4_Lara_191125_P1148_MR_MV_XLINK_DSS_TA_fr1_R2_20191128222441.08996.08996.4	567	627	60	Lara_191125_P1148_MR_MV_XLINK_DSS_TA_fr1_R2_20191128222441_matched		2428.355	608.096	4.000	-0.1	0.1	2	9.12	4.32	8.64	0.30	0.32	0.47	0.40	0.07	0.08	993	-1.60011	30.2	0.48	44.60	0.000		191202_P1148_Sample1_TA_intraprotein_crosslinks_target.xls
1	AAKLSVQK-VVKDAVK-a3-b3	Brf1	Brf1	xlink	intra-protein xl	Lara_191125_P1148_MR_MV_XLINK_DSS_TA_fr1_R2_20191128201938.12336.12336.4_Lara_191125_P1148_MR_MV_XLINK_DSS_TA_fr1_R2_20191128201938.12255.12255.4	269	200	69	Lara_191125_P1148_MR_MV_XLINK_DSS_TA_fr1_R2_20191128201938_matched		1739.055	435.772	4.000	-0.5	0.5	2	9.46	4.71	9.42	0.40	0.33	0.57	0.45	0.11	0.10	912	-1.74303	25.1	0.85	44.34	0.000		191202_P1148_Sample1_TA_intraprotein_crosslinks_target.xls
1	IKATNGIDGENIYHEGSENETR-SEDDSKLASR-a2-b6	Brf1	TBP	xlink	intra-protein xl	Lara_191125_P1148_MR_MV_XLINK_DSS_TA_fr1_R2_20191128181438.13727.13727.4_Lara_191125_P1148_MR_MV_XLINK_DSS_TA_fr1_R2_20191128181438.13651.13651.4	356	133	99	Lara_191125_P1148_MR_MV_XLINK_DSS_TA_fr1_R2_20191128181438_matched		3690.725	923.689	4.000	0.1	0.1	2	10.39	3.21	6.43	0.39	0.47	0.36	0.28	0.09	0.06	650	-1.74303	7.2	0.15	44.03	0.000		191202_P1148_Sample1_TA_intraprotein_crosslinks_target.xls
1	LDLKTVALHAR-NTKAAK-a4-b3	TBP	Brf1	xlink	intra-protein xl	Lara_191125_P1148_MR_MV_XLINK_DSS_TA_fr1_R2_20191128201938.17903.17903.4_Lara_191125_P1148_MR_MV_XLINK_DSS_TA_fr1_R2_20191128201938.17856.17856.4	83	266	139	Lara_191125_P1148_MR_MV_XLINK_DSS_TA_fr1_R2_20191128201938_matched		2005.168	502.300	4.000	-0.3	0.3	2	11.06	3.46	6.92	0.50	0.50	0.49	0.39	0.11	0.08	503	-1.74303	32.1	0.56	43.76	0.000		191202_P1148_Sample1_TA_intraprotein_crosslinks_target.xls
1	KHQVDETLHR-VVDKYEKMK-a1-b7	tau131	tau131	xlink	intra-protein xl	Lara_191125_P1148_MR_MV_XLINK_DSS_TA_fr1_R2_20191128222441.08811.08811.5_Lara_191125_P1148_MR_MV_XLINK_DSS_TA_fr1_R2_20191128222441.08745.08745.5	567	634	67	Lara_191125_P1148_MR_MV_XLINK_DSS_TA_fr1_R2_20191128222441_matched		2538.326	508.673	5.000	-0.2	0.2	1	10.05	4.42	8.84	0.27	0.44	0.37	0.22	0.14	0.07	722	-1.60011	27.8	0.77	43.63	0.000		191202_P1148_Sample1_TA_intraprotein_crosslinks_target.xls
1	KINYDAIDGLFR-NMLQKASFSK-a1-b5	Brf1	Brf1	xlink	intra-protein xl	Lara_191125_P1148_MR_MV_XLINK_DSS_TA_fr1_R2_20191128181438.23071.23071.4_Lara_191125_P1148_MR_MV_XLINK_DSS_TA_fr1_R2_20191128181438.23050.23050.4	585	579	6	Lara_191125_P1148_MR_MV_XLINK_DSS_TA_fr1_R2_20191128181438_matched		2714.410	679.610	4.000	-0.1	0.1	1	9.57	3.90	7.80	0.40	0.44	0.64	0.56	0.07	0.11	713	-1.74303	34.0	0.39	43.56	0.000		191202_P1148_Sample1_TA_intraprotein_crosslinks_target.xls
1	RITAKVVDK-YEKMKK-a5-b3	tau131	tau131	xlink	intra-protein xl	Lara_191125_P1148_MR_MV_XLINK_DSS_TA_fr1_R1_20191128212209.08896.08896.4_Lara_191125_P1148_MR_MV_XLINK_DSS_TA_fr1_R1_20191128212209.08823.08823.4	627	634	7	Lara_191125_P1148_MR_MV_XLINK_DSS_TA_fr1_R1_20191128212209_matched		1992.143	499.044	4.000	-0.6	0.6	1	10.90	4.55	9.10	0.30	0.45	0.33	0.12	0.21	0.07	599	-1.60011	36.1	0.86	43.54	0.000		191202_P1148_Sample1_TA_intraprotein_crosslinks_target.xls
1	LKQEADIATGNTSVKK-VVKDAVK-a15-b3	Brf1	Brf1	xlink	intra-protein xl	Lara_191125_P1148_MR_MV_XLINK_DSS_TA_fr1_R2_20191128181438.10627.10627.4_Lara_191125_P1148_MR_MV_XLINK_DSS_TA_fr1_R2_20191128181438.10552.10552.4	517	200	453	Lara_191125_P1148_MR_MV_XLINK_DSS_TA_fr1_R2_20191128181438_matched		2597.464	650.374	4.000	-0.2	0.2	2	8.54	3.38	6.76	0.27	0.33	0.42	0.39	0.04	0.06	1004	-1.74303	16.8	0.29	43.49	0.000		191202_P1148_Sample1_TA_intraprotein_crosslinks_target.xls
1	IKDSLDKEEMFQTSEEALNK-VVKDAVK-a7-b3	Brf1	Brf1	xlink	intra-protein xl	Lara_191125_P1148_MR_MV_XLINK_DSS_TA_fr1_R1_20191128171207.20854.20854.4_Lara_191125_P1148_MR_MV_XLINK_DSS_TA_fr1_R1_20191128171207.20770.20770.4	306	200	106	Lara_191125_P1148_MR_MV_XLINK_DSS_TA_fr1_R1_20191128171207_matched		3249.672	813.426	4.000	1.0	1.0	2	8.54	3.10	6.20	0.48	0.39	0.43	0.41	0.02	0.06	903	-1.74303	25.5	0.90	43.42	0.000		191202_P1148_Sample1_TA_intraprotein_crosslinks_target.xls
1	KTAGLLSPTEENETTNAGQSK-DHTGDKEEVQSEKIYR-a1-b13	tau55	tau55	xlink	intra-protein xl	Lara_191125_P1148_MR_MV_XLINK_DSS_TA_fr1_R1.12902.12902.4_Lara_191125_P1148_MR_MV_XLINK_DSS_TA_fr1_R1.12796.12796.4	359	419	60	Lara_191125_P1148_MR_MV_XLINK_DSS_TA_fr1_R1_matched		4246.051	1062.521	4.000	-0.1	0.1	2	7.40	3.43	6.86	0.30	0.35	0.38	0.37	0.01	0.06	1097	-2.41109	16.4	0.18	43.24	0.034		191202_P1148_Sample1_TA_intraprotein_crosslinks_target.xls
1	KMGSGSGSGSGSGSPR-LKQEADIATGNTSVKK-a1-b2	TBP	Brf1	xlink	intra-protein xl	Lara_191125_P1148_MR_MV_XLINK_DSS_TA_fr1_R1_20191128171207.08347.08347.4_Lara_191125_P1148_MR_MV_XLINK_DSS_TA_fr1_R1_20191128171207.08296.08296.4	239	504	79	Lara_191125_P1148_MR_MV_XLINK_DSS_TA_fr1_R1_20191128171207_matched		3234.616	809.662	4.000	0.2	0.2	3	7.71	4.00	7.99	0.26	0.38	0.41	0.39	0.03	0.08	1023	-1.74303	22.0	0.20	43.22	0.034		191202_P1148_Sample1_TA_intraprotein_crosslinks_target.xls
1	IKATNGIDGENIYHEGSENETR-NAEYNPKR-a2-b7	Brf1	TBP	xlink	intra-protein xl	Lara_191125_P1148_MR_MV_XLINK_DSS_TA_fr1_R2_20191128181438.12958.12958.4_Lara_191125_P1148_MR_MV_XLINK_DSS_TA_fr1_R2_20191128181438.12895.12895.4	356	97	63	Lara_191125_P1148_MR_MV_XLINK_DSS_TA_fr1_R2_20191128181438_matched		3574.693	894.681	4.000	0.2	0.2	1	8.41	3.84	7.69	0.30	0.48	0.44	0.30	0.14	0.08	786	-1.74303	21.1	0.65	42.88	0.033		191202_P1148_Sample1_TA_intraprotein_crosslinks_target.xls
1	CYKEIESYETAK-TTDVFKPLAR-a3-b6	tau131	tau131	xlink	intra-protein xl	Lara_191125_P1148_MR_MV_XLINK_DSS_TA_fr1_R1_20191128191709.22707.22707.3_Lara_191125_P1148_MR_MV_XLINK_DSS_TA_fr1_R1_20191128191709.22653.22653.3	513	506	7	Lara_191125_P1148_MR_MV_XLINK_DSS_TA_fr1_R1_20191128191709_matched		2804.402	935.808	3.000	2.7	2.7	4	10.91	3.81	7.62	0.77	0.28	0.54	0.18	0.37	0.10	666	-1.60011	23.9	0.90	42.72	0.032		191202_P1148_Sample1_TA_intraprotein_crosslinks_target.xls
1	KFNTELDFQIER-RITAKVVDK-a1-b5	tau131	tau131	xlink	intra-protein xl	Lara_191125_P1148_MR_MV_XLINK_DSS_TA_fr1_R1_20191128191709.21771.21771.4_Lara_191125_P1148_MR_MV_XLINK_DSS_TA_fr1_R1_20191128191709.21705.21705.4	688	627	61	Lara_191125_P1148_MR_MV_XLINK_DSS_TA_fr1_R1_20191128191709_matched		2705.475	677.377	4.000	0.0	0.0	2	7.46	3.65	7.30	0.35	0.34	0.50	0.48	0.01	0.08	1044	-1.60011	19.8	0.35	42.63	0.030		191202_P1148_Sample1_TA_intraprotein_crosslinks_target.xls
1	YELGCMVQGNYEYNKYK-FKFDGKR-a15-b6	tau95	tau95	xlink	intra-protein xl	Lara_191125_P1148_MR_MV_XLINK_DSS_TA_fr1_R1_20191128212209.19010.19010.4_Lara_191125_P1148_MR_MV_XLINK_DSS_TA_fr1_R1_20191128212209.18942.18942.4	498	431	67	Lara_191125_P1148_MR_MV_XLINK_DSS_TA_fr1_R1_20191128212209_matched		3192.502	799.133	4.000	-0.8	0.8	3	8.11	3.36	6.72	0.33	0.24	0.48	0.44	0.04	0.07	1096	-1.66863	13.5	0.00	42.60	0.030		191202_P1148_Sample1_TA_intraprotein_crosslinks_target.xls
1	LKQEADIATGNTSVK-SEDDSKLASR-a2-b6	Brf1	TBP	xlink	intra-protein xl	Lara_191125_P1148_MR_MV_XLINK_DSS_TA_fr1_R1_20191128171207.12629.12629.4_Lara_191125_P1148_MR_MV_XLINK_DSS_TA_fr1_R1_20191128171207.12554.12554.4	504	133	185	Lara_191125_P1148_MR_MV_XLINK_DSS_TA_fr1_R1_20191128171207_matched		2818.420	705.613	4.000	0.0	0.0	1	8.88	3.80	7.60	0.28	0.34	0.40	0.34	0.06	0.06	883	-1.74303	11.9	0.21	42.26	0.029		191202_P1148_Sample1_TA_intraprotein_crosslinks_target.xls
1	TEIAKSAILQYSGLETDAPLFR-KTAGLLSPTEENETTNAGQSK-a5-b1	tau55	tau55	xlink	intra-protein xl	Lara_191125_P1148_MR_MV_XLINK_DSS_TA_fr1_R2.21950.21950.4_Lara_191125_P1148_MR_MV_XLINK_DSS_TA_fr1_R2.21933.21933.4	313	359	46	Lara_191125_P1148_MR_MV_XLINK_DSS_TA_fr1_R2_matched		4735.416	1184.862	4.000	1.6	1.6	1	6.91	2.69	5.38	0.22	0.43	0.36	0.22	0.14	0.07	995	-2.41109	9.9	0.58	42.10	0.029		191202_P1148_Sample1_TA_intraprotein_crosslinks_target.xls
1	KEQQNQSAER-GKSYGR-a1-b2	tau131	tau131	xlink	intra-protein xl	Lara_191125_P1148_MR_MV_XLINK_DSS_TA_fr1_R2_20191128201938.04780.04780.4_Lara_191125_P1148_MR_MV_XLINK_DSS_TA_fr1_R2_20191128201938.04703.04703.4	8	113	105	Lara_191125_P1148_MR_MV_XLINK_DSS_TA_fr1_R2_20191128201938_matched		2020.990	506.255	4.000	-1.1	1.1	3	9.10	3.70	7.41	0.33	0.58	0.38	0.33	0.05	0.06	558	-1.60011	24.9	0.00	41.92	0.026		191202_P1148_Sample1_TA_intraprotein_crosslinks_target.xls
1	KFNTELDFQIER-VVDKYEK-a1-b4	tau131	tau131	xlink	intra-protein xl	Lara_191125_P1148_MR_MV_XLINK_DSS_TA_fr1_R2_20191128201938.22735.22735.3_Lara_191125_P1148_MR_MV_XLINK_DSS_TA_fr1_R2_20191128201938.22712.22712.3	688	631	57	Lara_191125_P1148_MR_MV_XLINK_DSS_TA_fr1_R2_20191128201938_matched		2556.309	853.111	3.000	-0.9	0.9	2	9.20	3.57	7.15	0.49	0.33	0.49	0.46	0.03	0.07	809	-1.60011	43.4	0.32	41.91	0.026		191202_P1148_Sample1_TA_intraprotein_crosslinks_target.xls
1	KEQQNQSAER-KHQVDETLHR-a1-b1	tau131	tau131	xlink	intra-protein xl	Lara_191125_P1148_MR_MV_XLINK_DSS_TA_fr1_R2_20191128201938.05585.05585.4_Lara_191125_P1148_MR_MV_XLINK_DSS_TA_fr1_R2_20191128201938.05504.05504.4	8	567	559	Lara_191125_P1148_MR_MV_XLINK_DSS_TA_fr1_R2_20191128201938_matched		2616.299	655.083	4.000	-0.4	0.4	1	10.22	4.04	8.07	0.31	0.29	0.48	0.36	0.12	0.09	758	-1.60011	25.8	0.87	41.91	0.026		191202_P1148_Sample1_TA_intraprotein_crosslinks_target.xls
1	KFVGILR-KTGQLAR-a1-b1	tau131	tau131	xlink	intra-protein xl	Lara_191125_P1148_MR_MV_XLINK_DSS_TA_fr1_R1_20191128191709.18471.18471.4_Lara_191125_P1148_MR_MV_XLINK_DSS_TA_fr1_R1_20191128191709.18403.18403.4	678	242	436	Lara_191125_P1148_MR_MV_XLINK_DSS_TA_fr1_R1_20191128191709_matched		1742.055	436.522	4.000	-0.7	0.7	1	10.03	2.55	5.10	0.34	0.61	0.48	0.41	0.06	0.09	379	-1.60011	27.0	0.51	41.58	0.024		191202_P1148_Sample1_TA_intraprotein_crosslinks_target.xls
1	AAKLSVQK-LNEFKNTK-a3-b5	Brf1	Brf1	xlink	intra-protein xl	Lara_191125_P1148_MR_MV_XLINK_DSS_TA_fr1_R1_20191128191709.14402.14402.4_Lara_191125_P1148_MR_MV_XLINK_DSS_TA_fr1_R1_20191128191709.14235.14235.4	269	263	6	Lara_191125_P1148_MR_MV_XLINK_DSS_TA_fr1_R1_20191128191709_matched		1974.113	494.536	4.000	-1.2	1.2	2	10.71	4.24	8.48	0.40	0.29	0.49	0.34	0.15	0.09	671	-1.74303	30.1	0.41	41.56	0.024		191202_P1148_Sample1_TA_intraprotein_crosslinks_target.xls
1	IKATNGIDGENIYHEGSENETR-AAKLSVQK-a2-b3	Brf1	Brf1	xlink	intra-protein xl	Lara_191125_P1148_MR_MV_XLINK_DSS_TA_fr1_R1_20191128171207.13539.13539.4_Lara_191125_P1148_MR_MV_XLINK_DSS_TA_fr1_R1_20191128171207.13503.13503.4	356	269	87	Lara_191125_P1148_MR_MV_XLINK_DSS_TA_fr1_R1_20191128171207_matched		3427.727	857.940	4.000	1.5	1.5	1	9.03	2.93	5.87	0.22	0.54	0.39	0.35	0.05	0.06	608	-1.74303	11.5	0.28	41.52	0.024		191202_P1148_Sample1_TA_intraprotein_crosslinks_target.xls
1	LKQEADIATGNTSVKK-SEDDSKLASR-a15-b6	Brf1	TBP	xlink	intra-protein xl	Lara_191125_P1148_MR_MV_XLINK_DSS_TA_fr1_R2_20191128181438.11179.11179.5_Lara_191125_P1148_MR_MV_XLINK_DSS_TA_fr1_R2_20191128181438.11093.11093.5	517	133	198	Lara_191125_P1148_MR_MV_XLINK_DSS_TA_fr1_R2_20191128181438_matched		2946.514	590.311	5.000	-0.1	0.1	1	9.00	3.58	7.16	0.15	0.46	0.38	0.27	0.11	0.07	701	-1.74303	12.1	0.43	41.46	0.023		191202_P1148_Sample1_TA_intraprotein_crosslinks_target.xls
1	RLKQEADIATGNTSVK-AAKLSVQK-a3-b3	Brf1	Brf1	xlink	intra-protein xl	Lara_191125_P1148_MR_MV_XLINK_DSS_TA_fr1_R1_20191128171207.12074.12074.4_Lara_191125_P1148_MR_MV_XLINK_DSS_TA_fr1_R1_20191128171207.11982.11982.4	504	269	371	Lara_191125_P1148_MR_MV_XLINK_DSS_TA_fr1_R1_20191128171207_matched		2711.517	678.887	4.000	-0.2	0.2	2	7.98	3.95	7.91	0.32	0.23	0.47	0.40	0.06	0.07	1057	-1.74303	10.4	0.37	41.45	0.023		191202_P1148_Sample1_TA_intraprotein_crosslinks_target.xls
1	IKATNGIDGENIYHEGSENETR-KMGSGSGSGSGSGSPR-a2-b1	Brf1	TBP	xlink	intra-protein xl	Lara_191125_P1148_MR_MV_XLINK_DSS_TA_fr1_R2_20191128181438.11509.11509.4_Lara_191125_P1148_MR_MV_XLINK_DSS_TA_fr1_R2_20191128181438.11451.11451.4	356	239	205	Lara_191125_P1148_MR_MV_XLINK_DSS_TA_fr1_R2_20191128181438_matched		3978.827	995.715	4.000	0.5	0.5	2	7.55	2.96	5.92	0.15	0.40	0.49	0.26	0.23	0.09	907	-1.74303	8.9	0.54	41.28	0.023		191202_P1148_Sample1_TA_intraprotein_crosslinks_target.xls
1	KMGSGSGSGSGSGSPR-LKQEADIATGNTSVK-a1-b2	TBP	Brf1	xlink	intra-protein xl	Lara_191125_P1148_MR_MV_XLINK_DSS_TA_fr1_R1_20191128171207.09882.09882.3_Lara_191125_P1148_MR_MV_XLINK_DSS_TA_fr1_R1_20191128171207.09809.09809.3	239	504	79	Lara_191125_P1148_MR_MV_XLINK_DSS_TA_fr1_R1_20191128171207_matched		3106.522	1036.515	3.000	0.6	0.6	2	8.12	3.22	6.43	0.27	0.44	0.42	0.19	0.23	0.08	771	-1.74303	25.2	0.00	40.97	0.022		191202_P1148_Sample1_TA_intraprotein_crosslinks_target.xls
1	LKQEADIATGNTSVK-VVKDAVK-a2-b3	Brf1	Brf1	xlink	intra-protein xl	Lara_191125_P1148_MR_MV_XLINK_DSS_TA_fr1_R2_20191128181438.12249.12249.3_Lara_191125_P1148_MR_MV_XLINK_DSS_TA_fr1_R2_20191128181438.12176.12176.3	504	200	440	Lara_191125_P1148_MR_MV_XLINK_DSS_TA_fr1_R2_20191128181438_matched		2469.370	824.131	3.000	0.3	0.3	2	8.38	3.43	6.87	0.49	0.37	0.50	0.48	0.03	0.07	799	-1.74303	32.6	0.13	40.94	0.022		191202_P1148_Sample1_TA_intraprotein_crosslinks_target.xls
1	TASFQDIINKIAK-ANPFAKK-a10-b6	tau95	tau95	xlink	intra-protein xl	Lara_191125_P1148_MR_MV_XLINK_DSS_TA_fr1_R1_20191128191709.25607.25607.3_Lara_191125_P1148_MR_MV_XLINK_DSS_TA_fr1_R1_20191128191709.25582.25582.3	624	251	373	Lara_191125_P1148_MR_MV_XLINK_DSS_TA_fr1_R1_20191128191709_matched		2360.309	787.778	3.000	-0.5	0.5	1	8.73	3.88	7.75	0.59	0.20	0.55	0.45	0.11	0.09	921	-1.66863	28.6	0.56	40.68	0.020		191202_P1148_Sample1_TA_intraprotein_crosslinks_target.xls
1	KMGSGSGSGSGSGSPR-KMGSGSGSGSGSGSPR-a1-b1	TBP	TBP	xlink	intra-protein xl	Lara_191125_P1148_MR_MV_XLINK_DSS_TA_fr1_R1_20191128191709.06215.06215.4_Lara_191125_P1148_MR_MV_XLINK_DSS_TA_fr1_R1_20191128191709.06130.06130.4	239	239	0	Lara_191125_P1148_MR_MV_XLINK_DSS_TA_fr1_R1_20191128191709_matched		2927.309	732.835	4.000	-0.1	0.1	5	9.87	4.71	9.43	0.22	0.56	0.39	0.20	0.20	0.07	442	-1.74303	45.5	0.00	40.68	0.020		191202_P1148_Sample1_TA_intraprotein_crosslinks_target.xls
1	SSNDTSDISSKPLLEDSKFR-KHQVDETLHR-a18-b1	tau131	tau131	xlink	intra-protein xl	Lara_191125_P1148_MR_MV_XLINK_DSS_TA_fr1_R2_20191128201938.16855.16855.4_Lara_191125_P1148_MR_MV_XLINK_DSS_TA_fr1_R2_20191128201938.16799.16799.4	599	567	32	Lara_191125_P1148_MR_MV_XLINK_DSS_TA_fr1_R2_20191128201938_matched		3624.804	907.209	4.000	0.6	0.6	2	9.65	3.20	6.39	0.43	0.20	0.43	0.20	0.23	0.09	838	-1.60011	18.4	0.18	40.64	0.020		191202_P1148_Sample1_TA_intraprotein_crosslinks_target.xls
1	IIQKIGFAAK-SEDDSKLASR-a4-b6	TBP	TBP	xlink	intra-protein xl	Lara_191125_P1148_MR_MV_XLINK_DSS_TA_fr1_R2_20191128201938.19670.19670.4_Lara_191125_P1148_MR_MV_XLINK_DSS_TA_fr1_R2_20191128201938.19626.19626.4	145	133	12	Lara_191125_P1148_MR_MV_XLINK_DSS_TA_fr1_R2_20191128201938_matched		2332.264	584.074	4.000	0.2	0.2	1	9.86	3.79	7.57	0.31	0.37	0.46	0.22	0.24	0.08	638	-1.74303	17.2	0.43	40.63	0.020		191202_P1148_Sample1_TA_intraprotein_crosslinks_target.xls
1	SELKGFVDEVDL-IAKLDPK-a4-b3	tau95	tau95	xlink	intra-protein xl	Lara_191125_P1148_MR_MV_XLINK_DSS_TA_fr1_R1_20191128171207.22943.22943.3_Lara_191125_P1148_MR_MV_XLINK_DSS_TA_fr1_R1_20191128171207.22920.22920.3	641	627	14	Lara_191125_P1148_MR_MV_XLINK_DSS_TA_fr1_R1_20191128171207_matched		2271.225	758.083	3.000	-0.2	0.2	2	8.87	3.83	7.66	0.60	0.29	0.62	0.46	0.16	0.11	781	-1.66863	25.6	0.10	40.62	0.020		191202_P1148_Sample1_TA_intraprotein_crosslinks_target.xls
1	ISNEKSSNDTSDISSKPLLEDSK-KFELNSGLNEAK-a5-b1	tau131	tau131	xlink	intra-protein xl	Lara_191125_P1148_MR_MV_XLINK_DSS_TA_fr1_R1.16447.16447.5_Lara_191125_P1148_MR_MV_XLINK_DSS_TA_fr1_R1.16443.16443.5	581	637	56	Lara_191125_P1148_MR_MV_XLINK_DSS_TA_fr1_R1_matched		3979.977	797.003	5.000	0.4	0.4	1	7.79	3.03	6.06	0.12	0.29	0.35	0.09	0.25	0.08	971	-1.60011	14.2	0.46	40.31	0.019		191202_P1148_Sample1_TA_intraprotein_crosslinks_target.xls
1	FRENDVEDGEARPPSFVKNR-NTKAAK-a18-b3	Brf1	Brf1	xlink	intra-protein xl	Lara_191125_P1148_MR_MV_XLINK_DSS_TA_fr1_R2_20191128201938.13443.13443.4_Lara_191125_P1148_MR_MV_XLINK_DSS_TA_fr1_R2_20191128201938.13395.13395.4	292	266	26	Lara_191125_P1148_MR_MV_XLINK_DSS_TA_fr1_R2_20191128201938_matched		3130.581	783.653	4.000	0.3	0.3	2	9.18	3.10	6.20	0.42	0.18	0.50	0.39	0.10	0.09	899	-1.74303	17.3	0.27	40.21	0.019		191202_P1148_Sample1_TA_intraprotein_crosslinks_target.xls
1	LKQEADIATGNTSVKK-LSVQKFR-a15-b5	Brf1	Brf1	xlink	intra-protein xl	Lara_191125_P1148_MR_MV_XLINK_DSS_TA_fr1_R1_20191128171207.14334.14334.4_Lara_191125_P1148_MR_MV_XLINK_DSS_TA_fr1_R1_20191128171207.14282.14282.4	517	274	379	Lara_191125_P1148_MR_MV_XLINK_DSS_TA_fr1_R1_20191128171207_matched		2716.511	680.136	4.000	-0.4	0.4	1	11.04	3.26	6.52	0.29	0.29	0.37	0.18	0.19	0.08	583	-1.74303	21.6	0.29	40.10	0.019		191202_P1148_Sample1_TA_intraprotein_crosslinks_target.xls
1	ISNEKSSNDTSDISSKPLLEDSK-KFVGILR-a5-b1	tau131	tau131	xlink	intra-protein xl	Lara_191125_P1148_MR_MV_XLINK_DSS_TA_fr1_R2.18530.18530.5_Lara_191125_P1148_MR_MV_XLINK_DSS_TA_fr1_R2.18428.18428.5	581	678	97	Lara_191125_P1148_MR_MV_XLINK_DSS_TA_fr1_R2_matched		3462.806	693.569	5.000	-1.0	1.0	1	8.25	2.89	5.78	0.13	0.35	0.32	0.20	0.12	0.07	830	-1.60011	13.3	0.27	39.99	0.018		191202_P1148_Sample1_TA_intraprotein_crosslinks_target.xls
1	RLKQEADIATGNTSVK-NTKAAK-a3-b3	Brf1	Brf1	xlink	intra-protein xl	Lara_191125_P1148_MR_MV_XLINK_DSS_TA_fr1_R1_20191128171207.08300.08300.4_Lara_191125_P1148_MR_MV_XLINK_DSS_TA_fr1_R1_20191128171207.08233.08233.4	504	266	374	Lara_191125_P1148_MR_MV_XLINK_DSS_TA_fr1_R1_20191128171207_matched		2499.366	625.849	4.000	0.1	0.1	1	8.84	2.79	5.59	0.23	0.26	0.39	0.38	0.01	0.05	866	-1.74303	9.5	0.37	39.76	0.018		191202_P1148_Sample1_TA_intraprotein_crosslinks_target.xls
1	KTGQLAR-VVDKYEK-a1-b4	tau131	tau131	xlink	intra-protein xl	Lara_191125_P1148_MR_MV_XLINK_DSS_TA_fr1_R1_20191128191709.10150.10150.4_Lara_191125_P1148_MR_MV_XLINK_DSS_TA_fr1_R1_20191128191709.10066.10066.4	242	631	389	Lara_191125_P1148_MR_MV_XLINK_DSS_TA_fr1_R1_20191128191709_matched		1789.991	448.506	4.000	-1.3	1.3	1	10.24	2.18	4.36	0.26	0.58	0.50	0.16	0.34	0.09	296	-1.60011	34.7	0.64	39.70	0.018		191202_P1148_Sample1_TA_intraprotein_crosslinks_target.xls
1	SGLHAALKAAEESGDFTTADSVK-AAKLSVQK-a8-b3	Brf1	Brf1	xlink	intra-protein xl	Lara_191125_P1148_MR_MV_XLINK_DSS_TA_fr1_R2.17685.17685.4_Lara_191125_P1148_MR_MV_XLINK_DSS_TA_fr1_R2.17634.17634.4	559	269	426	Lara_191125_P1148_MR_MV_XLINK_DSS_TA_fr1_R2_matched		3285.708	822.435	4.000	-0.3	0.3	1	8.84	3.01	6.01	0.26	0.27	0.39	0.33	0.06	0.06	837	-1.74303	12.1	0.39	39.69	0.017		191202_P1148_Sample1_TA_intraprotein_crosslinks_target.xls
1	GTLSKNNNSVK-DSNKLR-a5-b4	tau95	tau95	xlink	intra-protein xl	Lara_191125_P1148_MR_MV_XLINK_DSS_TA_fr1_R2_20191128201938.10782.10782.4_Lara_191125_P1148_MR_MV_XLINK_DSS_TA_fr1_R2_20191128201938.10717.10717.4	128	145	17	Lara_191125_P1148_MR_MV_XLINK_DSS_TA_fr1_R2_20191128201938_matched		2030.074	508.526	4.000	-0.7	0.7	2	10.08	4.43	8.87	0.36	0.30	0.33	0.18	0.15	0.06	641	-1.66863	21.8	0.64	39.43	0.017		191202_P1148_Sample1_TA_intraprotein_crosslinks_target.xls
1	NGVTEVKGTYIK-IAKLDPK-a7-b3	tau95	tau95	xlink	intra-protein xl	Lara_191125_P1148_MR_MV_XLINK_DSS_TA_fr1_R1_20191128171207.17633.17633.4_Lara_191125_P1148_MR_MV_XLINK_DSS_TA_fr1_R1_20191128171207.17504.17504.4	261	627	366	Lara_191125_P1148_MR_MV_XLINK_DSS_TA_fr1_R1_20191128171207_matched		2229.261	558.323	4.000	-0.5	0.5	4	10.02	3.35	6.71	0.30	0.33	0.41	0.27	0.15	0.07	605	-1.66863	27.5	0.53	39.39	0.016		191202_P1148_Sample1_TA_intraprotein_crosslinks_target.xls
1	IKDSLDKEEMFQTSEEALNK-LSVQKFR-a2-b5	Brf1	Brf1	xlink	intra-protein xl	Lara_191125_P1148_MR_MV_XLINK_DSS_TA_fr1_R2_20191128181438.21085.21085.4_Lara_191125_P1148_MR_MV_XLINK_DSS_TA_fr1_R2_20191128181438.21012.21012.4	301	274	27	Lara_191125_P1148_MR_MV_XLINK_DSS_TA_fr1_R2_20191128181438_matched		3368.716	843.187	4.000	-0.3	0.3	2	9.03	2.86	5.72	0.37	0.32	0.33	0.26	0.07	0.06	723	-1.74303	19.2	0.39	39.31	0.016		191202_P1148_Sample1_TA_intraprotein_crosslinks_target.xls
1	LKQEADIATGNTSVKK-LNEFKNTK-a15-b5	Brf1	Brf1	xlink	intra-protein xl	Lara_191125_P1148_MR_MV_XLINK_DSS_TA_fr1_R2_20191128181438.12089.12089.4_Lara_191125_P1148_MR_MV_XLINK_DSS_TA_fr1_R2_20191128181438.12012.12012.4	517	263	390	Lara_191125_P1148_MR_MV_XLINK_DSS_TA_fr1_R2_20191128181438_matched		2832.522	709.138	4.000	-0.4	0.4	2	10.10	3.49	6.99	0.41	0.22	0.39	0.23	0.16	0.08	706	-1.74303	18.7	0.43	39.28	0.016		191202_P1148_Sample1_TA_intraprotein_crosslinks_target.xls
1	ESADTGKVNDEDEEHLYGNIDDYK-LKKEQQNQSAER-a7-b3	tau131	tau131	xlink	intra-protein xl	Lara_191125_P1148_MR_MV_XLINK_DSS_TA_fr1_R2_20191128181438.13499.13499.6_Lara_191125_P1148_MR_MV_XLINK_DSS_TA_fr1_R2_20191128181438.13466.13466.6	24	8	16	Lara_191125_P1148_MR_MV_XLINK_DSS_TA_fr1_R2_20191128181438_matched		4351.001	726.175	6.000	0.2	0.2	2	6.88	2.81	5.62	0.13	0.38	0.37	0.25	0.12	0.07	902	-1.60011	7.3	0.00	39.10	0.016		191202_P1148_Sample1_TA_intraprotein_crosslinks_target.xls
1	RLKQEADIATGNTSVK-NAEYNPKR-a3-b7	Brf1	TBP	xlink	intra-protein xl	Lara_191125_P1148_MR_MV_XLINK_DSS_TA_fr1_R1_20191128171207.11103.11103.4_Lara_191125_P1148_MR_MV_XLINK_DSS_TA_fr1_R1_20191128171207.11041.11041.4	504	97	221	Lara_191125_P1148_MR_MV_XLINK_DSS_TA_fr1_R1_20191128171207_matched		2858.489	715.630	4.000	0.2	0.2	7	9.31	2.92	5.84	0.31	0.28	0.47	0.28	0.20	0.09	710	-1.74303	14.9	0.68	39.03	0.016		191202_P1148_Sample1_TA_intraprotein_crosslinks_target.xls
1	RLKQEADIATGNTSVK-LDLKTVALHAR-a3-b4	Brf1	TBP	xlink	intra-protein xl	Lara_191125_P1148_MR_MV_XLINK_DSS_TA_fr1_R2_20191128181438.18523.18523.5_Lara_191125_P1148_MR_MV_XLINK_DSS_TA_fr1_R2_20191128181438.18475.18475.5	504	83	235	Lara_191125_P1148_MR_MV_XLINK_DSS_TA_fr1_R2_20191128181438_matched		3103.732	621.754	5.000	-1.1	1.1	2	9.49	3.49	6.97	0.18	0.29	0.54	0.44	0.11	0.09	686	-1.74303	12.3	0.78	38.80	0.016		191202_P1148_Sample1_TA_intraprotein_crosslinks_target.xls
1	KEQQNQSAER-LFNEVIKK-a1-b7	tau131	tau131	xlink	intra-protein xl	Lara_191125_P1148_MR_MV_XLINK_DSS_TA_fr1_R2_20191128201938.13909.13909.4_Lara_191125_P1148_MR_MV_XLINK_DSS_TA_fr1_R2_20191128201938.13879.13879.4	8	156	148	Lara_191125_P1148_MR_MV_XLINK_DSS_TA_fr1_R2_20191128201938_matched		2344.240	587.068	4.000	0.3	0.3	2	11.16	3.22	6.45	0.40	0.32	0.49	0.23	0.26	0.09	436	-1.60011	40.2	0.42	38.77	0.015		191202_P1148_Sample1_TA_intraprotein_crosslinks_target.xls
1	TAETMKSELK-KLLSSPIVK-a6-b1	tau95	tau95	xlink	intra-protein xl	Lara_191125_P1148_MR_MV_XLINK_DSS_TA_fr1_R1_20191128171207.18966.18966.4_Lara_191125_P1148_MR_MV_XLINK_DSS_TA_fr1_R1_20191128171207.18928.18928.4	637	395	242	Lara_191125_P1148_MR_MV_XLINK_DSS_TA_fr1_R1_20191128171207_matched		2258.277	565.577	4.000	-1.5	1.5	1	9.77	2.70	5.40	0.29	0.40	0.52	0.34	0.18	0.09	484	-1.66863	27.5	0.88	38.45	0.015		191202_P1148_Sample1_TA_intraprotein_crosslinks_target.xls
1	GPSSLNILSSTIQQKFFLR-QLKAFDSCR-a15-b3	tau131	tau131	xlink	intra-protein xl	Lara_191125_P1148_MR_MV_XLINK_DSS_TA_fr1_R1_20191128191709.26386.26386.4_Lara_191125_P1148_MR_MV_XLINK_DSS_TA_fr1_R1_20191128191709.26369.26369.4	837	844	7	Lara_191125_P1148_MR_MV_XLINK_DSS_TA_fr1_R1_20191128191709_matched		3396.787	850.205	4.000	0.3	0.3	4	7.96	3.65	7.31	0.22	0.28	0.30	0.18	0.12	0.06	853	-1.60011	17.1	0.67	38.40	0.015		191202_P1148_Sample1_TA_intraprotein_crosslinks_target.xls
1	MSKDWMFEGR-VVKDAVK-a3-b3	Brf1	Brf1	xlink	intra-protein xl	Lara_191125_P1148_MR_MV_XLINK_DSS_TA_fr1_R1_20191128191709.22011.22011.4_Lara_191125_P1148_MR_MV_XLINK_DSS_TA_fr1_R1_20191128191709.21952.21952.4	211	200	11	Lara_191125_P1148_MR_MV_XLINK_DSS_TA_fr1_R1_20191128191709_matched		2181.096	546.282	4.000	-0.2	0.2	1	8.97	3.48	6.96	0.37	0.34	0.51	0.37	0.14	0.09	622	-1.74303	28.9	0.48	38.23	0.014		191202_P1148_Sample1_TA_intraprotein_crosslinks_target.xls
1	LKQEADIATGNTSVK-NTKAAK-a2-b3	Brf1	Brf1	xlink	intra-protein xl	Lara_191125_P1148_MR_MV_XLINK_DSS_TA_fr1_R1_20191128171207.08933.08933.4_Lara_191125_P1148_MR_MV_XLINK_DSS_TA_fr1_R1_20191128171207.08856.08856.4	504	266	374	Lara_191125_P1148_MR_MV_XLINK_DSS_TA_fr1_R1_20191128171207_matched		2343.264	586.824	4.000	-0.1	0.1	2	8.93	3.33	6.65	0.40	0.30	0.43	0.41	0.03	0.06	687	-1.74303	13.5	0.42	38.17	0.014		191202_P1148_Sample1_TA_intraprotein_crosslinks_target.xls
1	IIQKIGFAAK-AAKLSVQK-a4-b3	TBP	Brf1	xlink	intra-protein xl	Lara_191125_P1148_MR_MV_XLINK_DSS_TA_fr1_R1_20191128171207.17823.17823.4_Lara_191125_P1148_MR_MV_XLINK_DSS_TA_fr1_R1_20191128171207.17698.17698.4	145	269	198	Lara_191125_P1148_MR_MV_XLINK_DSS_TA_fr1_R1_20191128171207_matched		2069.260	518.323	4.000	-0.9	0.9	1	10.09	3.05	6.10	0.19	0.42	0.44	0.30	0.14	0.08	415	-1.74303	17.0	0.71	37.74	0.028		191202_P1148_Sample1_TA_intraprotein_crosslinks_target.xls
1	LKQEADIATGNTSVKK-NAEYNPKR-a15-b7	Brf1	TBP	xlink	intra-protein xl	Lara_191125_P1148_MR_MV_XLINK_DSS_TA_fr1_R2_20191128181438.10397.10397.4_Lara_191125_P1148_MR_MV_XLINK_DSS_TA_fr1_R2_20191128181438.10327.10327.4	517	97	234	Lara_191125_P1148_MR_MV_XLINK_DSS_TA_fr1_R2_20191128181438_matched		2830.483	708.628	4.000	0.0	0.0	2	10.52	1.39	2.78	0.34	0.45	0.66	0.06	0.61	0.17	231	-1.74303	27.2	0.57	37.45	0.028		191202_P1148_Sample1_TA_intraprotein_crosslinks_target.xls
1	LSMVGFPLLYKYK-ANPFAKK-a11-b6	tau95	tau95	xlink	intra-protein xl	Lara_191125_P1148_MR_MV_XLINK_DSS_TA_fr1_R1_20191128191709.25888.25888.4_Lara_191125_P1148_MR_MV_XLINK_DSS_TA_fr1_R1_20191128191709.25880.25880.4	243	251	8	Lara_191125_P1148_MR_MV_XLINK_DSS_TA_fr1_R1_20191128191709_matched		2470.368	618.600	4.000	-0.6	0.6	1	9.03	2.62	5.25	0.48	0.42	0.62	0.29	0.33	0.13	436	-1.66863	20.2	0.75	37.34	0.027		191202_P1148_Sample1_TA_intraprotein_crosslinks_target.xls
1	LKQEADIATGNTSVK-DAVKLAQR-a2-b4	Brf1	Brf1	xlink	intra-protein xl	Lara_191125_P1148_MR_MV_XLINK_DSS_TA_fr1_R1_20191128171207.13292.13292.4_Lara_191125_P1148_MR_MV_XLINK_DSS_TA_fr1_R1_20191128171207.13207.13207.4	504	204	436	Lara_191125_P1148_MR_MV_XLINK_DSS_TA_fr1_R1_20191128171207_matched		2611.418	653.862	4.000	-0.1	0.1	1	8.95	3.44	6.88	0.26	0.28	0.35	0.27	0.08	0.06	678	-1.74303	11.8	0.47	37.17	0.027		191202_P1148_Sample1_TA_intraprotein_crosslinks_target.xls
1	IKDSLDKEEMFQTSEEALNK-VVKDAVK-a2-b3	Brf1	Brf1	xlink	intra-protein xl	Lara_191125_P1148_MR_MV_XLINK_DSS_TA_fr1_R1.19518.19518.5_Lara_191125_P1148_MR_MV_XLINK_DSS_TA_fr1_R1.19424.19424.5	301	200	101	Lara_191125_P1148_MR_MV_XLINK_DSS_TA_fr1_R1_matched		3249.667	650.941	5.000	-0.6	0.6	2	9.58	2.75	5.51	0.25	0.33	0.36	0.29	0.08	0.06	538	-1.74303	14.7	0.85	37.05	0.026		191202_P1148_Sample1_TA_intraprotein_crosslinks_target.xls
1	HSSIQKAIK-VKEAFK-a6-b2	tau95	tau95	xlink	intra-protein xl	Lara_191125_P1148_MR_MV_XLINK_DSS_TA_fr1_R2_20191128201938.12514.12514.4_Lara_191125_P1148_MR_MV_XLINK_DSS_TA_fr1_R2_20191128201938.12494.12494.4	54	66	12	Lara_191125_P1148_MR_MV_XLINK_DSS_TA_fr1_R2_20191128201938_matched		1869.070	468.275	4.000	-1.4	1.4	1	10.90	3.11	6.22	0.28	0.40	0.31	0.08	0.24	0.07	308	-1.66863	26.6	0.00	37.04	0.026		191202_P1148_Sample1_TA_intraprotein_crosslinks_target.xls
1	KMGSGSGSGSGSGSPR-VVKDAVK-a1-b3	TBP	Brf1	xlink	intra-protein xl	Lara_191125_P1148_MR_MV_XLINK_DSS_TA_fr1_R1_20191128171207.06892.06892.3_Lara_191125_P1148_MR_MV_XLINK_DSS_TA_fr1_R1_20191128171207.06764.06764.3	239	200	361	Lara_191125_P1148_MR_MV_XLINK_DSS_TA_fr1_R1_20191128171207_matched		2290.159	764.394	3.000	0.2	0.2	1	9.21	3.21	6.42	0.42	0.42	0.33	0.29	0.04	0.05	431	-1.74303	32.2	0.32	36.56	0.026		191202_P1148_Sample1_TA_intraprotein_crosslinks_target.xls
1	IKATNGIDGENIYHEGSENETR-NTKAAK-a2-b3	Brf1	Brf1	xlink	intra-protein xl	Lara_191125_P1148_MR_MV_XLINK_DSS_TA_fr1_R1_20191128171207.10503.10503.4_Lara_191125_P1148_MR_MV_XLINK_DSS_TA_fr1_R1_20191128171207.10445.10445.4	356	266	90	Lara_191125_P1148_MR_MV_XLINK_DSS_TA_fr1_R1_20191128171207_matched		3215.569	804.900	4.000	-0.2	0.2	1	7.05	2.13	4.26	0.17	0.57	0.34	0.33	0.01	0.04	519	-1.74303	14.4	0.00	36.39	0.025		191202_P1148_Sample1_TA_intraprotein_crosslinks_target.xls
1	HLDGIVPKK-KNGVTEVK-a8-b1	tau95	tau95	xlink	intra-protein xl	Lara_191125_P1148_MR_MV_XLINK_DSS_TA_fr1_R2_20191128201938.13569.13569.4_Lara_191125_P1148_MR_MV_XLINK_DSS_TA_fr1_R2_20191128201938.13478.13478.4	343	254	89	Lara_191125_P1148_MR_MV_XLINK_DSS_TA_fr1_R2_20191128201938_matched		2017.155	505.297	4.000	-1.1	1.1	2	7.69	3.30	6.60	0.24	0.39	0.34	0.14	0.19	0.06	646	-1.66863	11.7	0.28	36.39	0.025		191202_P1148_Sample1_TA_intraprotein_crosslinks_target.xls
1	NNNSVKDSIK-DSNKLR-a6-b4	tau95	tau95	xlink	intra-protein xl	Lara_191125_P1148_MR_MV_XLINK_DSS_TA_fr1_R2_20191128201938.13344.13344.3_Lara_191125_P1148_MR_MV_XLINK_DSS_TA_fr1_R2_20191128201938.13186.13186.3	134	145	11	Lara_191125_P1148_MR_MV_XLINK_DSS_TA_fr1_R2_20191128201938_matched		1987.035	663.353	3.000	0.9	0.9	2	8.65	3.61	7.22	0.57	0.16	0.37	0.34	0.03	0.06	741	-1.66863	22.8	0.00	36.04	0.025		191202_P1148_Sample1_TA_intraprotein_crosslinks_target.xls
1	SSNDTSDISSKPLLEDSK-KTGQLAR-a11-b1	tau131	tau131	xlink	intra-protein xl	Lara_191125_P1148_MR_MV_XLINK_DSS_TA_fr1_R2_20191128181438.15230.15230.4_Lara_191125_P1148_MR_MV_XLINK_DSS_TA_fr1_R2_20191128181438.15156.15156.4	592	242	350	Lara_191125_P1148_MR_MV_XLINK_DSS_TA_fr1_R2_20191128181438_matched		2832.435	709.117	4.000	-0.2	0.2	1	9.40	2.38	4.76	0.36	0.35	0.61	0.55	0.06	0.09	441	-1.60011	20.2	0.39	36.01	0.025		191202_P1148_Sample1_TA_intraprotein_crosslinks_target.xls
1	KNGVTEVK-YKANPFAK-a1-b2	tau95	tau95	xlink	intra-protein xl	Lara_191125_P1148_MR_MV_XLINK_DSS_TA_fr1_R1_20191128191709.15231.15231.4_Lara_191125_P1148_MR_MV_XLINK_DSS_TA_fr1_R1_20191128191709.15044.15044.4	254	245	9	Lara_191125_P1148_MR_MV_XLINK_DSS_TA_fr1_R1_20191128191709_matched		1949.060	488.273	4.000	-1.1	1.1	1	8.19	2.85	5.70	0.16	0.57	0.22	0.15	0.07	0.04	368	-1.66863	23.8	0.00	35.81	0.024		191202_P1148_Sample1_TA_intraprotein_crosslinks_target.xls
1	NTYIKFGIDPR-IAKLDPK-a5-b3	tau95	tau95	xlink	intra-protein xl	Lara_191125_P1148_MR_MV_XLINK_DSS_TA_fr1_R2_20191128201938.23492.23492.4_Lara_191125_P1148_MR_MV_XLINK_DSS_TA_fr1_R2_20191128201938.23428.23428.4	371	627	256	Lara_191125_P1148_MR_MV_XLINK_DSS_TA_fr1_R2_20191128201938_matched		2244.249	562.070	4.000	-1.5	1.5	1	8.61	3.38	6.75	0.21	0.27	0.39	0.26	0.13	0.07	640	-1.66863	14.9	0.49	35.74	0.024		191202_P1148_Sample1_TA_intraprotein_crosslinks_target.xls
1	FKNSTFDSLLAAEK-ITAKVVDKYEK-a2-b4	tau131	tau131	xlink	intra-protein xl	Lara_191125_P1148_MR_MV_XLINK_DSS_TA_fr1_R2_20191128181438.21095.21095.4_Lara_191125_P1148_MR_MV_XLINK_DSS_TA_fr1_R2_20191128181438.21047.21047.4	412	627	215	Lara_191125_P1148_MR_MV_XLINK_DSS_TA_fr1_R2_20191128181438_matched		3000.602	751.158	4.000	-1.4	1.4	1	7.38	2.78	5.56	0.23	0.28	0.36	0.34	0.03	0.06	756	-1.60011	21.8	0.17	35.46	0.024		191202_P1148_Sample1_TA_intraprotein_crosslinks_target.xls
1	IKATNGIDGENIYHEGSENETR-VVKDAVK-a2-b3	Brf1	Brf1	xlink	intra-protein xl	Lara_191125_P1148_MR_MV_XLINK_DSS_TA_fr1_R2_20191128181438.13111.13111.4_Lara_191125_P1148_MR_MV_XLINK_DSS_TA_fr1_R2_20191128181438.13059.13059.4	356	200	156	Lara_191125_P1148_MR_MV_XLINK_DSS_TA_fr1_R2_20191128181438_matched		3341.673	836.426	4.000	-0.3	0.3	3	8.28	2.15	4.31	0.22	0.53	0.29	0.26	0.02	0.04	367	-1.74303	10.8	0.00	35.25	0.024		191202_P1148_Sample1_TA_intraprotein_crosslinks_target.xls
1	LKQEADIATGNTSVK-LNEFKNTK-a2-b5	Brf1	Brf1	xlink	intra-protein xl	Lara_191125_P1148_MR_MV_XLINK_DSS_TA_fr1_R1_20191128171207.13430.13430.3_Lara_191125_P1148_MR_MV_XLINK_DSS_TA_fr1_R1_20191128171207.13353.13353.3	504	263	377	Lara_191125_P1148_MR_MV_XLINK_DSS_TA_fr1_R1_20191128171207_matched		2704.426	902.483	3.000	-0.9	0.9	1	7.98	2.70	5.41	0.35	0.28	0.49	0.46	0.03	0.07	643	-1.74303	22.7	0.00	35.06	0.023		191202_P1148_Sample1_TA_intraprotein_crosslinks_target.xls
1	IREPKTTALIFASGK-VVKDAVK-a5-b3	TBP	Brf1	xlink	intra-protein xl	Lara_191125_P1148_MR_MV_XLINK_DSS_TA_fr1_R1_20191128171207.18090.18090.4_Lara_191125_P1148_MR_MV_XLINK_DSS_TA_fr1_R1_20191128171207.18005.18005.4	110	200	232	Lara_191125_P1148_MR_MV_XLINK_DSS_TA_fr1_R1_20191128171207_matched		2526.478	632.627	4.000	-0.2	0.2	1	7.66	3.54	7.08	0.33	0.23	0.47	0.44	0.04	0.07	738	-1.74303	15.2	0.00	35.02	0.023		191202_P1148_Sample1_TA_intraprotein_crosslinks_target.xls
1	IREPKTTALIFASGK-LNEFKNTK-a5-b5	TBP	Brf1	xlink	intra-protein xl	Lara_191125_P1148_MR_MV_XLINK_DSS_TA_fr1_R1_20191128171207.19509.19509.4_Lara_191125_P1148_MR_MV_XLINK_DSS_TA_fr1_R1_20191128171207.19473.19473.4	110	263	169	Lara_191125_P1148_MR_MV_XLINK_DSS_TA_fr1_R1_20191128171207_matched		2761.539	691.393	4.000	0.3	0.3	1	10.19	2.42	4.84	0.39	0.26	0.61	0.30	0.31	0.12	368	-1.74303	23.6	0.24	34.93	0.022		191202_P1148_Sample1_TA_intraprotein_crosslinks_target.xls
1	KFVGILR-MMKFVK-a1-b3	tau131	tau131	xlink	intra-protein xl	Lara_191125_P1148_MR_MV_XLINK_DSS_TA_fr1_R2_20191128201938.24115.24115.4_Lara_191125_P1148_MR_MV_XLINK_DSS_TA_fr1_R2_20191128201938.24116.24116.4	678	779	101	Lara_191125_P1148_MR_MV_XLINK_DSS_TA_fr1_R2_20191128201938_matched		1752.017	439.012	4.000	-1.4	1.4	1	9.40	2.03	4.05	0.38	0.40	0.56	0.52	0.04	0.09	316	-1.60011	29.9	0.82	34.92	0.022		191202_P1148_Sample1_TA_intraprotein_crosslinks_target.xls
1	GTYIKNYQLFVHDLSDK-TASFQDIINKIAK-a5-b10	tau95	tau95	xlink	intra-protein xl	Lara_191125_P1148_MR_MV_XLINK_DSS_TA_fr1_R2_20191128181438.23765.23765.4_Lara_191125_P1148_MR_MV_XLINK_DSS_TA_fr1_R2_20191128181438.23763.23763.4	266	624	358	Lara_191125_P1148_MR_MV_XLINK_DSS_TA_fr1_R2_20191128181438_matched		3625.901	907.483	4.000	-0.6	0.6	2	8.62	2.44	4.88	0.29	0.39	0.34	0.04	0.31	0.07	442	-1.66863	28.6	0.82	34.78	0.022		191202_P1148_Sample1_TA_intraprotein_crosslinks_target.xls
1	KHQVDETLHR-LFNEVIKK-a1-b7	tau131	tau131	xlink	intra-protein xl	Lara_191125_P1148_MR_MV_XLINK_DSS_TA_fr1_R1_20191128191709.15262.15262.5_Lara_191125_P1148_MR_MV_XLINK_DSS_TA_fr1_R1_20191128191709.15200.15200.5	567	156	411	Lara_191125_P1148_MR_MV_XLINK_DSS_TA_fr1_R1_20191128191709_matched		2389.310	478.870	5.000	-0.9	0.9	1	9.73	2.59	5.19	0.23	0.37	0.49	0.05	0.44	0.10	313	-1.60011	46.1	0.60	34.59	0.022		191202_P1148_Sample1_TA_intraprotein_crosslinks_target.xls
1	KMGSGSGSGSGSGSPR-MSKDWMFEGR-a1-b3	TBP	Brf1	xlink	intra-protein xl	Lara_191125_P1148_MR_MV_XLINK_DSS_TA_fr1_R1_20191128191709.19873.19873.4_Lara_191125_P1148_MR_MV_XLINK_DSS_TA_fr1_R1_20191128191709.19821.19821.4	239	211	350	Lara_191125_P1148_MR_MV_XLINK_DSS_TA_fr1_R1_20191128191709_matched		2818.247	705.570	4.000	-0.0	0.0	2	8.65	2.54	5.08	0.20	0.25	0.37	0.27	0.10	0.06	589	-1.74303	15.7	0.75	34.41	0.022		191202_P1148_Sample1_TA_intraprotein_crosslinks_target.xls
1	SGSCSLDKYEILKK-MSLNENGDKIR-a8-b9	tau55	tau55	xlink	intra-protein xl	Lara_191125_P1148_MR_MV_XLINK_DSS_TA_fr1_R2_20191128201938.20626.20626.4_Lara_191125_P1148_MR_MV_XLINK_DSS_TA_fr1_R2_20191128201938.20566.20566.4	206	196	10	Lara_191125_P1148_MR_MV_XLINK_DSS_TA_fr1_R2_20191128201938_matched		3040.522	761.138	4.000	0.5	0.5	7	7.85	2.90	5.79	0.34	0.21	0.50	0.04	0.46	0.10	676	-2.41109	13.5	0.17	34.38	0.021		191202_P1148_Sample1_TA_intraprotein_crosslinks_target.xls
1	LKQEADIATGNTSVKK-LDLKTVALHAR-a15-b4	Brf1	TBP	xlink	intra-protein xl	Lara_191125_P1148_MR_MV_XLINK_DSS_TA_fr1_R2_20191128181438.18072.18072.6_Lara_191125_P1148_MR_MV_XLINK_DSS_TA_fr1_R2_20191128181438.17948.17948.6	517	83	248	Lara_191125_P1148_MR_MV_XLINK_DSS_TA_fr1_R2_20191128181438_matched		3075.726	513.629	6.000	-1.1	1.1	1	7.64	1.58	3.15	0.17	0.47	0.37	0.35	0.02	0.06	445	-1.74303	5.2	0.35	34.35	0.021		191202_P1148_Sample1_TA_intraprotein_crosslinks_target.xls
1	TASFQDIINKIAK-TAETMKSELK-a10-b6	tau95	tau95	xlink	intra-protein xl	Lara_191125_P1148_MR_MV_XLINK_DSS_TA_fr1_R1_20191128171207.22988.22988.4_Lara_191125_P1148_MR_MV_XLINK_DSS_TA_fr1_R1_20191128171207.22977.22977.4	624	637	13	Lara_191125_P1148_MR_MV_XLINK_DSS_TA_fr1_R1_20191128171207_matched		2722.443	681.619	4.000	-1.1	1.1	2	10.62	1.43	2.87	0.42	0.39	0.51	0.26	0.25	0.09	156	-1.66863	31.3	0.80	34.26	0.021		191202_P1148_Sample1_TA_intraprotein_crosslinks_target.xls
1	ERTEIAKSAILQYSGLETDAPLFR-SGSCSLDKYEILKK-a7-b13	tau55	tau55	xlink	intra-protein xl	Lara_191125_P1148_MR_MV_XLINK_DSS_TA_fr1_R2.21609.21609.5_Lara_191125_P1148_MR_MV_XLINK_DSS_TA_fr1_R2.21599.21599.5	313	211	102	Lara_191125_P1148_MR_MV_XLINK_DSS_TA_fr1_R2_matched		4472.316	895.471	5.000	0.2	0.2	1	6.64	2.36	4.72	0.19	0.15	0.40	0.37	0.03	0.06	926	-2.41109	5.5	0.39	34.22	0.021		191202_P1148_Sample1_TA_intraprotein_crosslinks_target.xls
1	ISNEKSSNDTSDISSKPLLEDSK-RITAKVVDK-a5-b5	tau131	tau131	xlink	intra-protein xl	Lara_191125_P1148_MR_MV_XLINK_DSS_TA_fr1_R1.12156.12156.5_Lara_191125_P1148_MR_MV_XLINK_DSS_TA_fr1_R1.12083.12083.5	581	627	46	Lara_191125_P1148_MR_MV_XLINK_DSS_TA_fr1_R1_matched		3659.910	732.990	5.000	-0.1	0.1	1	6.67	2.23	4.45	0.14	0.35	0.30	0.25	0.05	0.05	700	-1.60011	5.9	0.32	34.10	0.021		191202_P1148_Sample1_TA_intraprotein_crosslinks_target.xls
1	FRENDVEDGEARPPSFVKNR-LNEFKNTK-a18-b5	Brf1	Brf1	xlink	intra-protein xl	Lara_191125_P1148_MR_MV_XLINK_DSS_TA_fr1_R1_20191128171207.14872.14872.4_Lara_191125_P1148_MR_MV_XLINK_DSS_TA_fr1_R1_20191128171207.14814.14814.4	292	263	29	Lara_191125_P1148_MR_MV_XLINK_DSS_TA_fr1_R1_20191128171207_matched		3491.745	873.944	4.000	0.4	0.4	2	7.00	2.33	4.66	0.27	0.21	0.39	0.31	0.09	0.07	787	-1.74303	16.0	0.31	33.88	0.020		191202_P1148_Sample1_TA_intraprotein_crosslinks_target.xls
1	NVPKPPPLVFESDTPGGIDSR-YKANPFAK-a4-b2	tau95	tau95	xlink	intra-protein xl	Lara_191125_P1148_MR_MV_XLINK_DSS_TA_fr1_R2_20191128181438.22658.22658.4_Lara_191125_P1148_MR_MV_XLINK_DSS_TA_fr1_R2_20191128181438.22637.22637.4	408	245	163	Lara_191125_P1148_MR_MV_XLINK_DSS_TA_fr1_R2_20191128181438_matched		3296.709	825.185	4.000	0.3	0.3	2	7.84	1.90	3.80	0.39	0.32	0.46	0.45	0.01	0.06	545	-1.66863	12.8	0.31	33.78	0.020		191202_P1148_Sample1_TA_intraprotein_crosslinks_target.xls
1	KMGSGSGSGSGSGSPR-IIQKIGFAAK-a1-b4	TBP	TBP	xlink	intra-protein xl	Lara_191125_P1148_MR_MV_XLINK_DSS_TA_fr1_R2_20191128181438.14816.14816.3_Lara_191125_P1148_MR_MV_XLINK_DSS_TA_fr1_R2_20191128181438.14751.14751.3	239	145	94	Lara_191125_P1148_MR_MV_XLINK_DSS_TA_fr1_R2_20191128181438_matched		2620.361	874.462	3.000	-1.0	1.0	1	7.01	2.97	5.94	0.24	0.29	0.35	0.25	0.10	0.06	692	-1.74303	21.6	0.19	33.74	0.020		191202_P1148_Sample1_TA_intraprotein_crosslinks_target.xls
1	ISNEKSSNDTSDISSKPLLEDSK-ITAKVVDKYEK-a5-b4	tau131	tau131	xlink	intra-protein xl	Lara_191125_P1148_MR_MV_XLINK_DSS_TA_fr1_R2.13305.13305.5_Lara_191125_P1148_MR_MV_XLINK_DSS_TA_fr1_R2.13245.13245.5	581	627	46	Lara_191125_P1148_MR_MV_XLINK_DSS_TA_fr1_R2_matched		3924.011	785.810	5.000	0.2	0.2	1	8.07	1.91	3.82	0.17	0.32	0.35	0.31	0.04	0.05	545	-1.60011	8.2	0.31	33.70	0.020		191202_P1148_Sample1_TA_intraprotein_crosslinks_target.xls
1	EKTHHMLIDFSSR-MSKDWMFEGR-a2-b3	Brf1	Brf1	xlink	intra-protein xl	Lara_191125_P1148_MR_MV_XLINK_DSS_TA_fr1_R2_20191128201938.24325.24325.5_Lara_191125_P1148_MR_MV_XLINK_DSS_TA_fr1_R2_20191128201938.24315.24315.5	138	211	73	Lara_191125_P1148_MR_MV_XLINK_DSS_TA_fr1_R2_20191128201938_matched		3023.407	605.689	5.000	-0.9	0.9	3	8.87	2.64	5.28	0.13	0.30	0.40	0.17	0.23	0.08	471	-1.74303	21.2	0.56	33.67	0.020		191202_P1148_Sample1_TA_intraprotein_crosslinks_target.xls
1	ENDVEDGEARPPSFVKNR-KMGSGSGSGSGSGSPR-a16-b1	Brf1	TBP	xlink	intra-protein xl	Lara_191125_P1148_MR_MV_XLINK_DSS_TA_fr1_R1_20191128191709.13856.13856.4_Lara_191125_P1148_MR_MV_XLINK_DSS_TA_fr1_R1_20191128191709.13781.13781.4	292	239	269	Lara_191125_P1148_MR_MV_XLINK_DSS_TA_fr1_R1_20191128191709_matched		3590.664	898.674	4.000	-0.3	0.3	2	8.58	2.39	4.79	0.23	0.21	0.30	0.10	0.20	0.06	603	-1.74303	14.9	0.14	33.55	0.019		191202_P1148_Sample1_TA_intraprotein_crosslinks_target.xls
1	LKQEADIATGNTSVKK-LKQEADIATGNTSVKK-a15-b15	Brf1	Brf1	xlink	intra-protein xl	Lara_191125_P1148_MR_MV_XLINK_DSS_TA_fr1_R2.10018.10018.5_Lara_191125_P1148_MR_MV_XLINK_DSS_TA_fr1_R2.09975.09975.5	517	517	0	Lara_191125_P1148_MR_MV_XLINK_DSS_TA_fr1_R2_matched		3541.915	709.391	5.000	-1.4	1.4	1	10.97	2.82	5.64	0.14	0.30	0.17	0.09	0.09	0.03	262	-1.74303	23.6	0.23	33.52	0.019		191202_P1148_Sample1_TA_intraprotein_crosslinks_target.xls
1	KMGSGSGSGSGSGSPR-NMLQKASFSK-a1-b5	TBP	Brf1	xlink	intra-protein xl	Lara_191125_P1148_MR_MV_XLINK_DSS_TA_fr1_R2_20191128201938.15698.15698.4_Lara_191125_P1148_MR_MV_XLINK_DSS_TA_fr1_R2_20191128201938.15647.15647.4	239	579	154	Lara_191125_P1148_MR_MV_XLINK_DSS_TA_fr1_R2_20191128201938_matched		2685.285	672.329	4.000	-0.2	0.2	4	9.55	2.18	4.37	0.29	0.39	0.31	0.25	0.06	0.05	273	-1.74303	18.8	0.90	33.49	0.019		191202_P1148_Sample1_TA_intraprotein_crosslinks_target.xls
1	KFVGILR-VVDKYEK-a1-b4	tau131	tau131	xlink	intra-protein xl	Lara_191125_P1148_MR_MV_XLINK_DSS_TA_fr1_R1_20191128191709.19953.19953.4_Lara_191125_P1148_MR_MV_XLINK_DSS_TA_fr1_R1_20191128191709.19922.19922.4	678	631	47	Lara_191125_P1148_MR_MV_XLINK_DSS_TA_fr1_R1_20191128191709_matched		1849.070	463.275	4.000	-0.8	0.8	1	8.28	2.44	4.87	0.26	0.35	0.59	0.32	0.27	0.11	423	-1.60011	27.6	0.00	33.46	0.019		191202_P1148_Sample1_TA_intraprotein_crosslinks_target.xls
1	QEADIATGNTSVKK-NAEYNPKR-a13-b7	Brf1	TBP	xlink	intra-protein xl	Lara_191125_P1148_MR_MV_XLINK_DSS_TA_fr1_R2_20191128201938.12142.12142.3_Lara_191125_P1148_MR_MV_XLINK_DSS_TA_fr1_R2_20191128201938.12104.12104.3	517	97	234	Lara_191125_P1148_MR_MV_XLINK_DSS_TA_fr1_R2_20191128201938_matched		2589.304	864.109	3.000	0.2	0.2	1	8.53	2.75	5.49	0.48	0.18	0.44	0.38	0.06	0.07	595	-1.74303	16.5	0.88	33.43	0.019		191202_P1148_Sample1_TA_intraprotein_crosslinks_target.xls
1	KHQVDETLHR-TTDVFKPLAR-a1-b6	tau131	tau131	xlink	intra-protein xl	Lara_191125_P1148_MR_MV_XLINK_DSS_TA_fr1_R1_20191128191709.16247.16247.4_Lara_191125_P1148_MR_MV_XLINK_DSS_TA_fr1_R1_20191128191709.16193.16193.4	567	506	61	Lara_191125_P1148_MR_MV_XLINK_DSS_TA_fr1_R1_20191128191709_matched		2546.360	637.598	4.000	-0.4	0.4	1	8.96	2.37	4.74	0.25	0.27	0.62	0.03	0.60	0.11	442	-1.60011	23.0	0.77	33.43	0.019		191202_P1148_Sample1_TA_intraprotein_crosslinks_target.xls
1	ISNEKSSNDTSDISSKPLLEDSK-VVDKYEKMK-a5-b7	tau131	tau131	xlink	intra-protein xl	Lara_191125_P1148_MR_MV_XLINK_DSS_TA_fr1_R2_20191128181438.13164.13164.5_Lara_191125_P1148_MR_MV_XLINK_DSS_TA_fr1_R2_20191128181438.13090.13090.5	581	634	53	Lara_191125_P1148_MR_MV_XLINK_DSS_TA_fr1_R2_20191128181438_matched		3769.881	754.984	5.000	-0.3	0.3	1	7.09	2.31	4.63	0.19	0.24	0.31	0.25	0.06	0.05	722	-1.60011	5.9	0.18	33.22	0.018		191202_P1148_Sample1_TA_intraprotein_crosslinks_target.xls
1	TAETMKSELK-IAKLDPK-a6-b3	tau95	tau95	xlink	intra-protein xl	Lara_191125_P1148_MR_MV_XLINK_DSS_TA_fr1_R1_20191128171207.15144.15144.4_Lara_191125_P1148_MR_MV_XLINK_DSS_TA_fr1_R1_20191128171207.15044.15044.4	637	627	10	Lara_191125_P1148_MR_MV_XLINK_DSS_TA_fr1_R1_20191128171207_matched		2058.128	515.540	4.000	-0.3	0.3	4	10.82	1.88	3.77	0.32	0.28	0.53	0.17	0.36	0.11	210	-1.66863	23.0	0.46	33.18	0.018		191202_P1148_Sample1_TA_intraprotein_crosslinks_target.xls
1	NAEYNPKR-ASFSKK-a7-b5	TBP	Brf1	xlink	intra-protein xl	Lara_191125_P1148_MR_MV_XLINK_DSS_TA_fr1_R2_20191128201938.11146.11146.4_Lara_191125_P1148_MR_MV_XLINK_DSS_TA_fr1_R2_20191128201938.11058.11058.4	97	584	301	Lara_191125_P1148_MR_MV_XLINK_DSS_TA_fr1_R2_20191128201938_matched		1794.924	449.739	4.000	-1.4	1.4	1	9.32	3.03	6.07	0.41	0.16	0.42	0.21	0.22	0.08	506	-1.74303	29.8	0.60	32.90	0.018		191202_P1148_Sample1_TA_intraprotein_crosslinks_target.xls
1	EAFKEHGPIESQHGLQLYLNDDTDSDGSK-MCGGIEKVK-a4-b7	tau95	tau95	xlink	intra-protein xl	Lara_191125_P1148_MR_MV_XLINK_DSS_TA_fr1_R2.18293.18293.5_Lara_191125_P1148_MR_MV_XLINK_DSS_TA_fr1_R2.18209.18209.5	70	64	6	Lara_191125_P1148_MR_MV_XLINK_DSS_TA_fr1_R2_matched		4388.060	878.620	5.000	0.4	0.4	1	8.54	1.97	3.95	0.19	0.28	0.49	0.35	0.14	0.09	441	-1.66863	7.6	0.22	32.53	0.027		191202_P1148_Sample1_TA_intraprotein_crosslinks_target.xls
1	LNDPETFKHMLVDVVEMR-KRTPYDAER-a8-b1	tau131	tau131	xlink	intra-protein xl	Lara_191125_P1148_MR_MV_XLINK_DSS_TA_fr1_R2_20191128201938.25697.25697.5_Lara_191125_P1148_MR_MV_XLINK_DSS_TA_fr1_R2_20191128201938.25673.25673.5	556	607	51	Lara_191125_P1148_MR_MV_XLINK_DSS_TA_fr1_R2_20191128201938_matched		3444.713	689.950	5.000	-1.1	1.1	2	7.32	2.28	4.55	0.30	0.39	0.48	0.46	0.02	0.07	453	-1.60011	15.0	0.45	32.52	0.027		191202_P1148_Sample1_TA_intraprotein_crosslinks_target.xls
1	IKATNGIDGENIYHEGSENETR-LNEFKNTK-a2-b5	Brf1	Brf1	xlink	intra-protein xl	Lara_191125_P1148_MR_MV_XLINK_DSS_TA_fr1_R2_20191128181438.14351.14351.4_Lara_191125_P1148_MR_MV_XLINK_DSS_TA_fr1_R2_20191128181438.14270.14270.4	356	263	93	Lara_191125_P1148_MR_MV_XLINK_DSS_TA_fr1_R2_20191128181438_matched		3576.734	895.191	4.000	0.2	0.2	1	6.46	2.17	4.34	0.18	0.51	0.34	0.31	0.03	0.05	423	-1.74303	8.0	0.00	32.37	0.026		191202_P1148_Sample1_TA_intraprotein_crosslinks_target.xls
1	KHQVDETLHR-KFVGILR-a1-b1	tau131	tau131	xlink	intra-protein xl	Lara_191125_P1148_MR_MV_XLINK_DSS_TA_fr1_R2_20191128222441.13759.13759.4_Lara_191125_P1148_MR_MV_XLINK_DSS_TA_fr1_R2_20191128222441.13708.13708.4	567	678	111	Lara_191125_P1148_MR_MV_XLINK_DSS_TA_fr1_R2_20191128222441_matched		2231.253	558.821	4.000	-0.6	0.6	3	8.29	2.42	4.84	0.17	0.38	0.36	0.12	0.24	0.07	364	-1.60011	32.8	0.60	32.25	0.026		191202_P1148_Sample1_TA_intraprotein_crosslinks_target.xls
1	EMSDFQIKLDNVPSAR-SYFNEHPVIGKR-a8-b11	tau95	tau95	xlink	intra-protein xl	Lara_191125_P1148_MR_MV_XLINK_DSS_TA_fr1_R1_20191128191709.24331.24331.4_Lara_191125_P1148_MR_MV_XLINK_DSS_TA_fr1_R1_20191128191709.24307.24307.4	169	106	63	Lara_191125_P1148_MR_MV_XLINK_DSS_TA_fr1_R1_20191128191709_matched		3432.712	859.186	4.000	-0.4	0.4	1	7.21	2.18	4.37	0.23	0.24	0.38	0.35	0.03	0.06	630	-1.66863	9.7	0.39	32.12	0.026		191202_P1148_Sample1_TA_intraprotein_crosslinks_target.xls
1	VPASIDDDVDDVDADEEEQESFDVKTASFQDIINK-IAKLDPK-a25-b3	tau95	tau95	xlink	intra-protein xl	Lara_191125_P1148_MR_MV_XLINK_DSS_TA_fr1_R1.21534.21534.4_Lara_191125_P1148_MR_MV_XLINK_DSS_TA_fr1_R1.21531.21531.4	614	627	13	Lara_191125_P1148_MR_MV_XLINK_DSS_TA_fr1_R1_matched		4819.301	1205.833	4.000	0.8	0.8	1	5.94	1.55	3.09	0.28	0.46	0.34	0.34	0.00	0.04	514	-1.66863	6.8	0.15	31.97	0.026		191202_P1148_Sample1_TA_intraprotein_crosslinks_target.xls
1	TASFQDIINKIAK-KNGVTEVK-a10-b1	tau95	tau95	xlink	intra-protein xl	Lara_191125_P1148_MR_MV_XLINK_DSS_TA_fr1_R2_20191128181438.22964.22964.4_Lara_191125_P1148_MR_MV_XLINK_DSS_TA_fr1_R2_20191128181438.22973.22973.4	624	254	370	Lara_191125_P1148_MR_MV_XLINK_DSS_TA_fr1_R2_20191128181438_matched		2459.362	615.848	4.000	-0.7	0.7	1	8.24	1.93	3.86	0.39	0.23	0.51	0.46	0.05	0.08	481	-1.66863	12.1	0.82	31.84	0.025		191202_P1148_Sample1_TA_intraprotein_crosslinks_target.xls
1	LNEFKNTK-NAEYNPKR-a5-b7	Brf1	TBP	xlink	intra-protein xl	Lara_191125_P1148_MR_MV_XLINK_DSS_TA_fr1_R1_20191128191709.12914.12914.4_Lara_191125_P1148_MR_MV_XLINK_DSS_TA_fr1_R1_20191128191709.12795.12795.4	263	97	156	Lara_191125_P1148_MR_MV_XLINK_DSS_TA_fr1_R1_20191128191709_matched		2121.087	531.279	4.000	0.5	0.5	1	8.26	2.95	5.91	0.39	0.18	0.33	0.08	0.25	0.06	550	-1.74303	16.4	0.64	31.81	0.025		191202_P1148_Sample1_TA_intraprotein_crosslinks_target.xls
1	SSNDTSDISSKPLLEDSK-KHQVDETLHR-a11-b1	tau131	tau131	xlink	intra-protein xl	Lara_191125_P1148_MR_MV_XLINK_DSS_TA_fr1_R1_20191128212209.13592.13592.4_Lara_191125_P1148_MR_MV_XLINK_DSS_TA_fr1_R1_20191128212209.13528.13528.4	592	567	25	Lara_191125_P1148_MR_MV_XLINK_DSS_TA_fr1_R1_20191128212209_matched		3321.630	831.415	4.000	-0.8	0.8	1	8.50	1.88	3.76	0.27	0.31	0.48	0.44	0.04	0.07	377	-1.60011	17.3	0.46	31.80	0.025		191202_P1148_Sample1_TA_intraprotein_crosslinks_target.xls
1	LNDPETFKHMLVDVVEMR-KHQVDETLHR-a8-b1	tau131	tau131	xlink	intra-protein xl	Lara_191125_P1148_MR_MV_XLINK_DSS_TA_fr1_R2_20191128201938.25298.25298.5_Lara_191125_P1148_MR_MV_XLINK_DSS_TA_fr1_R2_20191128201938.25268.25268.5	556	567	11	Lara_191125_P1148_MR_MV_XLINK_DSS_TA_fr1_R2_20191128201938_matched		3571.785	715.365	5.000	-1.9	1.9	1	8.94	1.40	2.80	0.24	0.35	0.57	0.52	0.05	0.09	278	-1.60011	28.6	0.78	31.77	0.025		191202_P1148_Sample1_TA_intraprotein_crosslinks_target.xls
1	AIKMCGGIEK-VKEAFK-a3-b2	tau95	tau95	xlink	intra-protein xl	Lara_191125_P1148_MR_MV_XLINK_DSS_TA_fr1_R2_20191128201938.15592.15592.4_Lara_191125_P1148_MR_MV_XLINK_DSS_TA_fr1_R2_20191128201938.15538.15538.4	57	66	9	Lara_191125_P1148_MR_MV_XLINK_DSS_TA_fr1_R2_20191128201938_matched		1964.045	492.019	4.000	-1.3	1.3	2	9.09	1.91	3.83	0.25	0.38	0.52	0.49	0.03	0.08	226	-1.66863	18.8	0.34	31.72	0.025		191202_P1148_Sample1_TA_intraprotein_crosslinks_target.xls
1	IREPKTTALIFASGK-MVVTGAKSEDDSK-a5-b7	TBP	TBP	xlink	intra-protein xl	Lara_191125_P1148_MR_MV_XLINK_DSS_TA_fr1_R1_20191128191709.20977.20977.4_Lara_191125_P1148_MR_MV_XLINK_DSS_TA_fr1_R1_20191128191709.20904.20904.4	110	127	17	Lara_191125_P1148_MR_MV_XLINK_DSS_TA_fr1_R1_20191128191709_matched		3134.653	784.671	4.000	-0.0	0.0	4	9.26	1.58	3.17	0.38	0.33	0.44	0.03	0.41	0.08	233	-1.74303	29.3	0.47	31.51	0.024		191202_P1148_Sample1_TA_intraprotein_crosslinks_target.xls
1	KTAGLLSPTEENETTNAGQSK-DHTGDKEEVQSEK-a1-b6	tau55	tau55	xlink	intra-protein xl	Lara_191125_P1148_MR_MV_XLINK_DSS_TA_fr1_R2.10949.10949.3_Lara_191125_P1148_MR_MV_XLINK_DSS_TA_fr1_R2.10907.10907.3	359	412	53	Lara_191125_P1148_MR_MV_XLINK_DSS_TA_fr1_R2_matched		3813.815	1272.280	3.000	3.2	3.2	1	7.34	2.05	4.10	0.28	0.28	0.27	0.21	0.07	0.05	541	-2.41109	10.9	0.44	31.41	0.024		191202_P1148_Sample1_TA_intraprotein_crosslinks_target.xls
1	KEQQNQSAER-KNDKGK-a1-b4	tau131	tau131	xlink	intra-protein xl	Lara_191125_P1148_MR_MV_XLINK_DSS_TA_fr1_R2_20191128201938.02313.02313.3_Lara_191125_P1148_MR_MV_XLINK_DSS_TA_fr1_R2_20191128201938.02291.02291.3	8	111	103	Lara_191125_P1148_MR_MV_XLINK_DSS_TA_fr1_R2_20191128201938_matched		2043.033	682.019	3.000	-0.6	0.6	1	9.63	2.47	4.93	0.34	0.29	0.32	0.21	0.11	0.06	254	-1.60011	44.1	0.00	31.40	0.024		191202_P1148_Sample1_TA_intraprotein_crosslinks_target.xls
1	ISNEKSSNDTSDISSKPLLEDSK-ITAKVVDK-a5-b4	tau131	tau131	xlink	intra-protein xl	Lara_191125_P1148_MR_MV_XLINK_DSS_TA_fr1_R2.13344.13344.4_Lara_191125_P1148_MR_MV_XLINK_DSS_TA_fr1_R2.13283.13283.4	581	627	46	Lara_191125_P1148_MR_MV_XLINK_DSS_TA_fr1_R2_matched		3503.808	876.960	4.000	-0.3	0.3	1	6.89	2.38	4.77	0.20	0.20	0.37	0.33	0.04	0.06	681	-1.60011	4.6	0.29	31.36	0.024		191202_P1148_Sample1_TA_intraprotein_crosslinks_target.xls
1	VTPVSIVDNTIKFR-YKANPFAK-a12-b2	tau95	tau95	xlink	intra-protein xl	Lara_191125_P1148_MR_MV_XLINK_DSS_TA_fr1_R2_20191128201938.25078.25078.4_Lara_191125_P1148_MR_MV_XLINK_DSS_TA_fr1_R2_20191128201938.25060.25060.4	159	245	86	Lara_191125_P1148_MR_MV_XLINK_DSS_TA_fr1_R2_20191128201938_matched		2663.470	666.875	4.000	0.4	0.4	3	9.17	0.92	1.85	0.36	0.35	0.83	0.81	0.02	0.12	172	-1.66863	19.2	0.43	31.09	0.023		191202_P1148_Sample1_TA_intraprotein_crosslinks_target.xls
1	LDLKTVALHAR-NAEYNPKR-a4-b7	TBP	TBP	xlink	intra-protein xl	Lara_191125_P1148_MR_MV_XLINK_DSS_TA_fr1_R2_20191128222441.17157.17157.5_Lara_191125_P1148_MR_MV_XLINK_DSS_TA_fr1_R2_20191128222441.17123.17123.5	83	97	14	Lara_191125_P1148_MR_MV_XLINK_DSS_TA_fr1_R2_20191128222441_matched		2364.289	473.866	5.000	-0.9	0.9	1	8.61	2.27	4.55	0.26	0.40	0.32	0.13	0.20	0.06	224	-1.74303	14.6	0.72	31.02	0.023		191202_P1148_Sample1_TA_intraprotein_crosslinks_target.xls
1	NGVTEVKGTYIK-HLDGIVPKK-a7-b8	tau95	tau95	xlink	intra-protein xl	Lara_191125_P1148_MR_MV_XLINK_DSS_TA_fr1_R2_20191128181438.17807.17807.4_Lara_191125_P1148_MR_MV_XLINK_DSS_TA_fr1_R2_20191128181438.17718.17718.4	261	343	82	Lara_191125_P1148_MR_MV_XLINK_DSS_TA_fr1_R2_20191128181438_matched		2451.373	613.851	4.000	-0.3	0.3	1	9.27	1.38	2.76	0.29	0.35	0.71	0.67	0.04	0.11	160	-1.66863	31.6	0.66	30.85	0.023		191202_P1148_Sample1_TA_intraprotein_crosslinks_target.xls
1	LKQEADIATGNTSVK-MSKDWMFEGR-a2-b3	Brf1	Brf1	xlink	intra-protein xl	Lara_191125_P1148_MR_MV_XLINK_DSS_TA_fr1_R1_20191128171207.21167.21167.4_Lara_191125_P1148_MR_MV_XLINK_DSS_TA_fr1_R1_20191128171207.21124.21124.4	504	211	429	Lara_191125_P1148_MR_MV_XLINK_DSS_TA_fr1_R1_20191128171207_matched		2997.458	750.372	4.000	0.3	0.3	1	6.92	2.10	4.20	0.17	0.23	0.29	0.23	0.07	0.05	608	-1.74303	12.2	0.71	30.49	0.023		191202_P1148_Sample1_TA_intraprotein_crosslinks_target.xls
1	TTDVFKPLAR-KTGQLAR-a6-b1	tau131	tau131	xlink	intra-protein xl	Lara_191125_P1148_MR_MV_XLINK_DSS_TA_fr1_R2_20191128201938.18332.18332.4_Lara_191125_P1148_MR_MV_XLINK_DSS_TA_fr1_R2_20191128201938.18287.18287.4	506	242	264	Lara_191125_P1148_MR_MV_XLINK_DSS_TA_fr1_R2_20191128201938_matched		2057.163	515.299	4.000	-0.3	0.3	2	7.81	1.58	3.17	0.26	0.39	0.48	0.44	0.04	0.08	282	-1.60011	18.3	0.59	30.44	0.023		191202_P1148_Sample1_TA_intraprotein_crosslinks_target.xls
1	KLSESGIVPTLQNIVATVTLGCR-IKATNGIDGENIYHEGSENETR-a1-b2	Brf1	Brf1	xlink	intra-protein xl	Lara_191125_P1148_MR_MV_XLINK_DSS_TA_fr1_R1.22691.22691.5_Lara_191125_P1148_MR_MV_XLINK_DSS_TA_fr1_R1.22658.22658.5	379	356	23	Lara_191125_P1148_MR_MV_XLINK_DSS_TA_fr1_R1_matched		5039.551	1008.918	5.000	0.0	0.0	1	6.68	1.83	3.66	0.15	0.24	0.27	0.21	0.06	0.05	624	-1.74303	5.5	0.82	30.43	0.023		191202_P1148_Sample1_TA_intraprotein_crosslinks_target.xls
1	KMGSGSGSGSGSGSPR-AAKLSVQK-a1-b3	TBP	Brf1	xlink	intra-protein xl	Lara_191125_P1148_MR_MV_XLINK_DSS_TA_fr1_R1_20191128171207.08062.08062.4_Lara_191125_P1148_MR_MV_XLINK_DSS_TA_fr1_R1_20191128171207.07974.07974.4	239	269	292	Lara_191125_P1148_MR_MV_XLINK_DSS_TA_fr1_R1_20191128171207_matched		2376.206	595.059	4.000	-0.4	0.4	3	8.53	1.42	2.84	0.30	0.43	0.32	0.27	0.06	0.05	164	-1.74303	14.3	0.88	30.41	0.023		191202_P1148_Sample1_TA_intraprotein_crosslinks_target.xls
1	NVPKPPPLVFESDTPGGIDSR-KLLSSPIVKK-a4-b9	tau95	tau95	xlink	intra-protein xl	Lara_191125_P1148_MR_MV_XLINK_DSS_TA_fr1_R1_20191128171207.22025.22025.4_Lara_191125_P1148_MR_MV_XLINK_DSS_TA_fr1_R1_20191128171207.22006.22006.4	408	403	5	Lara_191125_P1148_MR_MV_XLINK_DSS_TA_fr1_R1_20191128171207_matched		3470.937	868.742	4.000	-0.5	0.5	2	6.97	1.85	3.71	0.29	0.28	0.48	0.47	0.01	0.07	508	-1.66863	9.9	0.25	30.39	0.030		191202_P1148_Sample1_TA_intraprotein_crosslinks_target.xls
1	DHTGDKEEVQSEK-RQMTKK-a6-b5	tau55	tau55	xlink	intra-protein xl	Lara_191125_P1148_MR_MV_XLINK_DSS_TA_fr1_R1_20191128191709.06190.06190.4_Lara_191125_P1148_MR_MV_XLINK_DSS_TA_fr1_R1_20191128191709.06111.06111.4	412	276	136	Lara_191125_P1148_MR_MV_XLINK_DSS_TA_fr1_R1_20191128191709_matched		2429.184	608.304	4.000	-0.8	0.8	2	8.37	2.21	4.42	0.22	0.36	0.37	0.35	0.03	0.05	265	-2.41109	28.7	0.95	30.11	0.029		191202_P1148_Sample1_TA_intraprotein_crosslinks_target.xls
1	KMGSGSGSGSGSGSPR-QEADIATGNTSVKK-a1-b13	TBP	Brf1	xlink	intra-protein xl	Lara_191125_P1148_MR_MV_XLINK_DSS_TA_fr1_R1_20191128171207.08407.08407.4_Lara_191125_P1148_MR_MV_XLINK_DSS_TA_fr1_R1_20191128171207.08339.08339.4	239	517	92	Lara_191125_P1148_MR_MV_XLINK_DSS_TA_fr1_R1_20191128171207_matched		2993.436	749.367	4.000	-0.0	0.0	1	6.65	2.20	4.39	0.17	0.31	0.38	0.17	0.21	0.07	505	-1.74303	29.7	0.64	30.11	0.029		191202_P1148_Sample1_TA_intraprotein_crosslinks_target.xls
1	KFNTELDFQIER-KTGQLAR-a1-b1	tau131	tau131	xlink	intra-protein xl	Lara_191125_P1148_MR_MV_XLINK_DSS_TA_fr1_R1_20191128191709.21869.21869.4_Lara_191125_P1148_MR_MV_XLINK_DSS_TA_fr1_R1_20191128191709.21832.21832.4	688	242	446	Lara_191125_P1148_MR_MV_XLINK_DSS_TA_fr1_R1_20191128191709_matched		2449.292	613.331	4.000	-1.9	1.9	1	8.96	2.10	4.20	0.21	0.31	0.35	0.28	0.07	0.06	246	-1.60011	15.4	0.33	29.94	0.029		191202_P1148_Sample1_TA_intraprotein_crosslinks_target.xls
1	KHQVDETLHR-KSLYTDLEK-a1-b1	tau131	tau131	xlink	intra-protein xl	Lara_191125_P1148_MR_MV_XLINK_DSS_TA_fr1_R2_20191128201938.14238.14238.4_Lara_191125_P1148_MR_MV_XLINK_DSS_TA_fr1_R2_20191128201938.14176.14176.4	567	950	383	Lara_191125_P1148_MR_MV_XLINK_DSS_TA_fr1_R2_20191128201938_matched		2495.302	624.833	4.000	0.1	0.1	1	7.45	2.67	5.33	0.18	0.28	0.20	0.08	0.12	0.04	458	-1.60011	22.8	0.60	29.84	0.029		191202_P1148_Sample1_TA_intraprotein_crosslinks_target.xls
1	LKQEADIATGNTSVKK-NTKAAK-a15-b3	Brf1	Brf1	xlink	intra-protein xl	Lara_191125_P1148_MR_MV_XLINK_DSS_TA_fr1_R1_20191128171207.07359.07359.4_Lara_191125_P1148_MR_MV_XLINK_DSS_TA_fr1_R1_20191128171207.07281.07281.4	517	266	387	Lara_191125_P1148_MR_MV_XLINK_DSS_TA_fr1_R1_20191128171207_matched		2471.360	618.848	4.000	0.2	0.2	1	8.38	1.89	3.78	0.27	0.36	0.30	0.28	0.02	0.04	244	-1.74303	14.2	0.35	29.77	0.029		191202_P1148_Sample1_TA_intraprotein_crosslinks_target.xls
1	RITAKVVDK-KTGQLAR-a5-b1	tau131	tau131	xlink	intra-protein xl	Lara_191125_P1148_MR_MV_XLINK_DSS_TA_fr1_R1_20191128191709.10504.10504.4_Lara_191125_P1148_MR_MV_XLINK_DSS_TA_fr1_R1_20191128191709.10457.10457.4	627	242	385	Lara_191125_P1148_MR_MV_XLINK_DSS_TA_fr1_R1_20191128191709_matched		1939.156	485.797	4.000	-1.1	1.1	2	7.81	2.29	4.58	0.11	0.36	0.22	0.02	0.19	0.04	316	-1.60011	21.7	0.45	29.65	0.028		191202_P1148_Sample1_TA_intraprotein_crosslinks_target.xls
1	FRENDVEDGEARPPSFVKNR-KMGSGSGSGSGSGSPR-a18-b1	Brf1	TBP	xlink	intra-protein xl	Lara_191125_P1148_MR_MV_XLINK_DSS_TA_fr1_R1.11155.11155.5_Lara_191125_P1148_MR_MV_XLINK_DSS_TA_fr1_R1.11096.11096.5	292	239	269	Lara_191125_P1148_MR_MV_XLINK_DSS_TA_fr1_R1_matched		3893.832	779.774	5.000	-0.9	0.9	2	6.74	2.08	4.17	0.12	0.22	0.29	0.07	0.21	0.06	591	-1.74303	11.6	0.00	29.62	0.028		191202_P1148_Sample1_TA_intraprotein_crosslinks_target.xls
1	IPSLELPLNVSTKHSSIQK-VTMPKGTLSK-a13-b5	tau95	tau95	xlink	intra-protein xl	Lara_191125_P1148_MR_MV_XLINK_DSS_TA_fr1_R2_20191128201938.24296.24296.5_Lara_191125_P1148_MR_MV_XLINK_DSS_TA_fr1_R2_20191128201938.24295.24295.5	48	123	75	Lara_191125_P1148_MR_MV_XLINK_DSS_TA_fr1_R2_20191128201938_matched		3288.835	658.775	5.000	-0.5	0.5	2	8.44	0.94	1.88	0.28	0.27	0.78	0.06	0.72	0.20	216	-1.66863	6.7	0.20	29.61	0.028		191202_P1148_Sample1_TA_intraprotein_crosslinks_target.xls
1	LSMVGFPLLYKYK-LLSSPIVKK-a11-b8	tau95	tau95	xlink	intra-protein xl	Lara_191125_P1148_MR_MV_XLINK_DSS_TA_fr1_R2_20191128181438.23820.23820.4_Lara_191125_P1148_MR_MV_XLINK_DSS_TA_fr1_R2_20191128181438.23914.23914.4	243	403	160	Lara_191125_P1148_MR_MV_XLINK_DSS_TA_fr1_R2_20191128181438_matched		2679.568	670.900	4.000	-0.3	0.3	1	7.99	2.29	4.59	0.32	0.27	0.58	0.53	0.05	0.09	336	-1.66863	12.7	0.83	29.52	0.028		191202_P1148_Sample1_TA_intraprotein_crosslinks_target.xls
1	LLSSPIVKK-YKANPFAK-a8-b2	tau95	tau95	xlink	intra-protein xl	Lara_191125_P1148_MR_MV_XLINK_DSS_TA_fr1_R2_20191128201938.21387.21387.4_Lara_191125_P1148_MR_MV_XLINK_DSS_TA_fr1_R2_20191128201938.21202.21202.4	403	245	158	Lara_191125_P1148_MR_MV_XLINK_DSS_TA_fr1_R2_20191128201938_matched		2059.206	515.809	4.000	-1.0	1.0	2	8.70	1.38	2.75	0.23	0.28	0.74	0.71	0.03	0.13	229	-1.66863	20.2	0.59	29.47	0.027		191202_P1148_Sample1_TA_intraprotein_crosslinks_target.xls
1	LKQEADIATGNTSVK-LDLKTVALHAR-a2-b4	Brf1	TBP	xlink	intra-protein xl	Lara_191125_P1148_MR_MV_XLINK_DSS_TA_fr1_R2_20191128181438.19714.19714.5_Lara_191125_P1148_MR_MV_XLINK_DSS_TA_fr1_R2_20191128181438.19658.19658.5	504	83	235	Lara_191125_P1148_MR_MV_XLINK_DSS_TA_fr1_R2_20191128181438_matched		2947.636	590.535	5.000	0.5	0.5	1	7.67	1.80	3.59	0.24	0.30	0.40	0.33	0.07	0.07	358	-1.74303	5.8	0.37	29.45	0.027		191202_P1148_Sample1_TA_intraprotein_crosslinks_target.xls
1	HLDGIVPKK-YKANPFAK-a8-b2	tau95	tau95	xlink	intra-protein xl	Lara_191125_P1148_MR_MV_XLINK_DSS_TA_fr1_R2_20191128201938.18427.18427.4_Lara_191125_P1148_MR_MV_XLINK_DSS_TA_fr1_R2_20191128201938.18361.18361.4	343	245	98	Lara_191125_P1148_MR_MV_XLINK_DSS_TA_fr1_R2_20191128201938_matched		2081.166	521.299	4.000	-0.8	0.8	1	8.64	2.82	5.64	0.26	0.20	0.24	0.09	0.16	0.05	379	-1.66863	13.5	0.00	29.41	0.027		191202_P1148_Sample1_TA_intraprotein_crosslinks_target.xls
1	LKQEADIATGNTSVKK-NMLQKASFSK-a15-b5	Brf1	Brf1	xlink	intra-protein xl	Lara_191125_P1148_MR_MV_XLINK_DSS_TA_fr1_R2_20191128181438.15669.15669.4_Lara_191125_P1148_MR_MV_XLINK_DSS_TA_fr1_R2_20191128181438.15604.15604.4	517	579	62	Lara_191125_P1148_MR_MV_XLINK_DSS_TA_fr1_R2_20191128181438_matched		2992.587	749.155	4.000	-1.1	1.1	1	9.69	1.62	3.25	0.23	0.22	0.32	0.06	0.26	0.07	224	-1.74303	18.6	0.66	29.36	0.027		191202_P1148_Sample1_TA_intraprotein_crosslinks_target.xls
1	LSVQKFRENDVEDGEARPPSFVK-LNEFKNTK-a5-b5	Brf1	Brf1	xlink	intra-protein xl	Lara_191125_P1148_MR_MV_XLINK_DSS_TA_fr1_R1.16867.16867.5_Lara_191125_P1148_MR_MV_XLINK_DSS_TA_fr1_R1.16777.16777.5	274	263	11	Lara_191125_P1148_MR_MV_XLINK_DSS_TA_fr1_R1_matched		3776.938	756.395	5.000	0.1	0.1	1	8.27	1.76	3.53	0.22	0.21	0.39	0.19	0.20	0.09	373	-1.74303	13.4	0.34	29.35	0.027		191202_P1148_Sample1_TA_intraprotein_crosslinks_target.xls
1	ISNEKSSNDTSDISSKPLLEDSK-VVDKYEK-a5-b4	tau131	tau131	xlink	intra-protein xl	Lara_191125_P1148_MR_MV_XLINK_DSS_TA_fr1_R1.12296.12296.5_Lara_191125_P1148_MR_MV_XLINK_DSS_TA_fr1_R1.12203.12203.5	581	631	50	Lara_191125_P1148_MR_MV_XLINK_DSS_TA_fr1_R1_matched		3510.747	703.157	5.000	0.2	0.2	1	7.29	1.64	3.28	0.21	0.39	0.33	0.22	0.11	0.07	275	-1.60011	13.6	0.24	29.11	0.027		191202_P1148_Sample1_TA_intraprotein_crosslinks_target.xls
1	LKKEQQNQSAER-GKSYGR-a3-b2	tau131	tau131	xlink	intra-protein xl	Lara_191125_P1148_MR_MV_XLINK_DSS_TA_fr1_R2_20191128201938.06374.06374.3_Lara_191125_P1148_MR_MV_XLINK_DSS_TA_fr1_R2_20191128201938.06287.06287.3	8	113	105	Lara_191125_P1148_MR_MV_XLINK_DSS_TA_fr1_R2_20191128201938_matched		2262.172	755.065	3.000	0.0	0.0	2	6.68	2.38	4.75	0.27	0.18	0.26	0.21	0.05	0.04	596	-1.60011	17.7	0.00	29.03	0.027		191202_P1148_Sample1_TA_intraprotein_crosslinks_target.xls
1	SGLHAALKAAEESGDFTTADSVK-VVKDAVK-a8-b3	Brf1	Brf1	xlink	intra-protein xl	Lara_191125_P1148_MR_MV_XLINK_DSS_TA_fr1_R2.17287.17287.4_Lara_191125_P1148_MR_MV_XLINK_DSS_TA_fr1_R2.17286.17286.4	559	200	495	Lara_191125_P1148_MR_MV_XLINK_DSS_TA_fr1_R2_matched		3199.665	800.924	4.000	1.1	1.1	1	6.62	2.07	4.15	0.30	0.16	0.39	0.37	0.02	0.05	598	-1.74303	7.9	0.30	28.63	0.026		191202_P1148_Sample1_TA_intraprotein_crosslinks_target.xls
1	MSKDWMFEGR-NAEYNPKR-a3-b7	Brf1	TBP	xlink	intra-protein xl	Lara_191125_P1148_MR_MV_XLINK_DSS_TA_fr1_R1_20191128191709.21728.21728.4_Lara_191125_P1148_MR_MV_XLINK_DSS_TA_fr1_R1_20191128191709.21606.21606.4	211	97	208	Lara_191125_P1148_MR_MV_XLINK_DSS_TA_fr1_R1_20191128191709_matched		2414.113	604.536	4.000	-0.5	0.5	1	8.15	1.91	3.82	0.17	0.31	0.29	0.09	0.20	0.06	271	-1.74303	17.3	0.71	28.57	0.026		191202_P1148_Sample1_TA_intraprotein_crosslinks_target.xls
1	VTPVSIVDNTIKFR-ANPFAKK-a12-b6	tau95	tau95	xlink	intra-protein xl	Lara_191125_P1148_MR_MV_XLINK_DSS_TA_fr1_R2_20191128181438.22922.22922.4_Lara_191125_P1148_MR_MV_XLINK_DSS_TA_fr1_R2_20191128181438.22933.22933.4	159	251	92	Lara_191125_P1148_MR_MV_XLINK_DSS_TA_fr1_R2_20191128181438_matched		2500.405	626.109	4.000	-0.2	0.2	1	8.44	1.13	2.26	0.39	0.23	0.70	0.62	0.08	0.11	251	-1.66863	11.2	0.32	28.34	0.026		191202_P1148_Sample1_TA_intraprotein_crosslinks_target.xls
1	LSVQKFR-NTKAAK-a5-b3	Brf1	Brf1	xlink	intra-protein xl	Lara_191125_P1148_MR_MV_XLINK_DSS_TA_fr1_R2_20191128201938.12926.12926.4_Lara_191125_P1148_MR_MV_XLINK_DSS_TA_fr1_R2_20191128201938.12863.12863.4	274	266	8	Lara_191125_P1148_MR_MV_XLINK_DSS_TA_fr1_R2_20191128201938_matched		1645.950	412.495	4.000	-1.0	1.0	1	7.27	2.51	5.01	0.54	0.23	0.47	0.23	0.24	0.09	369	-1.74303	19.2	0.12	28.28	0.026		191202_P1148_Sample1_TA_intraprotein_crosslinks_target.xls
1	KMGSGSGSGSGSGSPR-EKTHHMLIDFSSR-a1-b2	TBP	Brf1	xlink	intra-protein xl	Lara_191125_P1148_MR_MV_XLINK_DSS_TA_fr1_R1_20191128171207.13269.13269.5_Lara_191125_P1148_MR_MV_XLINK_DSS_TA_fr1_R1_20191128171207.13190.13190.5	239	138	423	Lara_191125_P1148_MR_MV_XLINK_DSS_TA_fr1_R1_20191128171207_matched		3132.472	627.502	5.000	0.3	0.3	1	8.35	1.22	2.43	0.17	0.36	0.31	0.29	0.02	0.05	171	-1.74303	17.9	0.00	28.26	0.026		191202_P1148_Sample1_TA_intraprotein_crosslinks_target.xls
1	GTYIKNYQLFVHDLSDK-LDPKTAETMK-a5-b4	tau95	tau95	xlink	intra-protein xl	Lara_191125_P1148_MR_MV_XLINK_DSS_TA_fr1_R1_20191128191709.24503.24503.4_Lara_191125_P1148_MR_MV_XLINK_DSS_TA_fr1_R1_20191128191709.24493.24493.4	266	631	365	Lara_191125_P1148_MR_MV_XLINK_DSS_TA_fr1_R1_20191128191709_matched		3310.672	828.676	4.000	-2.4	2.4	1	8.03	0.81	1.62	0.17	0.41	0.37	0.07	0.30	0.08	113	-1.66863	11.9	0.69	28.16	0.025		191202_P1148_Sample1_TA_intraprotein_crosslinks_target.xls
1	TAETMKSELK-DSNKLR-a6-b4	tau95	tau95	xlink	intra-protein xl	Lara_191125_P1148_MR_MV_XLINK_DSS_TA_fr1_R1_20191128191709.09956.09956.4_Lara_191125_P1148_MR_MV_XLINK_DSS_TA_fr1_R1_20191128191709.09870.09870.4	637	145	492	Lara_191125_P1148_MR_MV_XLINK_DSS_TA_fr1_R1_20191128191709_matched		2006.048	502.520	4.000	6.5	6.5	2	7.34	1.83	3.66	0.23	0.29	0.45	0.42	0.03	0.07	332	-1.66863	11.7	0.65	28.13	0.025		191202_P1148_Sample1_TA_intraprotein_crosslinks_target.xls
1	IPSLELPLNVSTKHSSIQK-GTLSKNNNSVK-a13-b5	tau95	tau95	xlink	intra-protein xl	Lara_191125_P1148_MR_MV_XLINK_DSS_TA_fr1_R2.20214.20214.4_Lara_191125_P1148_MR_MV_XLINK_DSS_TA_fr1_R2.20158.20158.4	48	128	80	Lara_191125_P1148_MR_MV_XLINK_DSS_TA_fr1_R2_matched		3388.856	848.222	4.000	-0.1	0.1	1	9.09	1.78	3.56	0.30	0.10	0.39	0.32	0.07	0.06	364	-1.66863	7.2	0.28	28.13	0.025		191202_P1148_Sample1_TA_intraprotein_crosslinks_target.xls
1	LNEFKNTK-LSVQKFR-a5-b5	Brf1	Brf1	xlink	intra-protein xl	Lara_191125_P1148_MR_MV_XLINK_DSS_TA_fr1_R2_20191128201938.18207.18207.4_Lara_191125_P1148_MR_MV_XLINK_DSS_TA_fr1_R2_20191128201938.18146.18146.4	263	274	11	Lara_191125_P1148_MR_MV_XLINK_DSS_TA_fr1_R2_20191128201938_matched		2007.118	502.787	4.000	1.4	1.4	1	8.15	2.81	5.62	0.37	0.12	0.45	0.19	0.25	0.08	410	-1.74303	24.3	0.82	28.05	0.031		191202_P1148_Sample1_TA_intraprotein_crosslinks_target.xls
1	EASNFKVK-GKSYGR-a6-b2	tau131	tau131	xlink	intra-protein xl	Lara_191125_P1148_MR_MV_XLINK_DSS_TA_fr1_R1_20191128212209.10259.10259.4_Lara_191125_P1148_MR_MV_XLINK_DSS_TA_fr1_R1_20191128212209.10187.10187.4	102	113	11	Lara_191125_P1148_MR_MV_XLINK_DSS_TA_fr1_R1_20191128212209_matched		1725.904	432.484	4.000	-0.7	0.7	2	6.92	1.84	3.68	0.19	0.52	0.17	0.10	0.07	0.03	109	-1.60011	17.1	0.37	27.59	0.031		191202_P1148_Sample1_TA_intraprotein_crosslinks_target.xls
1	KMGSGSGSGSGSGSPR-SEDDSKLASR-a1-b6	TBP	TBP	xlink	intra-protein xl	Lara_191125_P1148_MR_MV_XLINK_DSS_TA_fr1_R1_20191128171207.07607.07607.4_Lara_191125_P1148_MR_MV_XLINK_DSS_TA_fr1_R1_20191128171207.07522.07522.4	239	133	106	Lara_191125_P1148_MR_MV_XLINK_DSS_TA_fr1_R1_20191128171207_matched		2639.209	660.810	4.000	0.0	0.0	1	8.79	1.45	2.90	0.17	0.31	0.27	0.22	0.05	0.04	151	-1.74303	13.3	0.00	27.59	0.031		191202_P1148_Sample1_TA_intraprotein_crosslinks_target.xls
1	KMGSGSGSGSGSGSPR-LDLKTVALHAR-a1-b4	TBP	TBP	xlink	intra-protein xl	Lara_191125_P1148_MR_MV_XLINK_DSS_TA_fr1_R1_20191128171207.16306.16306.5_Lara_191125_P1148_MR_MV_XLINK_DSS_TA_fr1_R1_20191128171207.16280.16280.5	239	83	156	Lara_191125_P1148_MR_MV_XLINK_DSS_TA_fr1_R1_20191128171207_matched		2768.420	554.692	5.000	-1.3	1.3	2	7.35	1.69	3.39	0.19	0.28	0.34	0.29	0.05	0.05	299	-1.74303	10.5	0.89	27.08	0.031		191202_P1148_Sample1_TA_intraprotein_crosslinks_target.xls
1	SSNDTSDISSKPLLEDSK-KEQQNQSAER-a11-b1	tau131	tau131	xlink	intra-protein xl	Lara_191125_P1148_MR_MV_XLINK_DSS_TA_fr1_R2_20191128181438.12885.12885.4_Lara_191125_P1148_MR_MV_XLINK_DSS_TA_fr1_R2_20191128181438.12799.12799.4	592	8	584	Lara_191125_P1148_MR_MV_XLINK_DSS_TA_fr1_R2_20191128181438_matched		3276.559	820.147	4.000	-0.2	0.2	2	7.70	1.69	3.39	0.15	0.28	0.33	0.24	0.09	0.06	266	-1.60011	14.9	0.25	27.03	0.031		191202_P1148_Sample1_TA_intraprotein_crosslinks_target.xls
1	FFPGVISQEWDSTLTPNEKGETEQEMYMR-KPVIPVPAGYEILSK-a19-b1	tau55	tau55	xlink	intra-protein xl	Lara_191125_P1148_MR_MV_XLINK_DSS_TA_fr1_R2_20191128181438.23943.23943.4_Lara_191125_P1148_MR_MV_XLINK_DSS_TA_fr1_R2_20191128181438.23966.23966.4	132	99	33	Lara_191125_P1148_MR_MV_XLINK_DSS_TA_fr1_R2_20191128181438_matched		5196.572	1300.151	4.000	0.0	0.0	4	8.45	1.05	2.10	0.18	0.20	0.33	0.23	0.09	0.06	255	-2.41109	4.2	0.28	26.81	0.030		191202_P1148_Sample1_TA_intraprotein_crosslinks_target.xls
1	IKATNGIDGENIYHEGSENETR-EKTHHMLIDFSSR-a2-b2	Brf1	Brf1	xlink	intra-protein xl	Lara_191125_P1148_MR_MV_XLINK_DSS_TA_fr1_R1_20191128171207.16902.16902.6_Lara_191125_P1148_MR_MV_XLINK_DSS_TA_fr1_R1_20191128171207.16835.16835.6	356	138	218	Lara_191125_P1148_MR_MV_XLINK_DSS_TA_fr1_R1_20191128171207_matched		4183.987	698.339	6.000	-0.1	0.1	1	5.56	1.49	2.97	0.15	0.31	0.27	0.24	0.04	0.04	455	-1.74303	4.3	0.18	26.75	0.030		191202_P1148_Sample1_TA_intraprotein_crosslinks_target.xls
1	KMGSGSGSGSGSGSPR-MVVTGAKSEDDSK-a1-b7	TBP	TBP	xlink	intra-protein xl	Lara_191125_P1148_MR_MV_XLINK_DSS_TA_fr1_R1_20191128171207.08446.08446.4_Lara_191125_P1148_MR_MV_XLINK_DSS_TA_fr1_R1_20191128171207.08353.08353.4	239	127	112	Lara_191125_P1148_MR_MV_XLINK_DSS_TA_fr1_R1_20191128171207_matched		2898.334	725.591	4.000	0.3	0.3	1	8.06	1.48	2.97	0.13	0.29	0.28	0.17	0.10	0.05	203	-1.74303	14.7	0.63	26.72	0.030		191202_P1148_Sample1_TA_intraprotein_crosslinks_target.xls
1	KNGVTEVK-ANPFAKK-a1-b6	tau95	tau95	xlink	intra-protein xl	Lara_191125_P1148_MR_MV_XLINK_DSS_TA_fr1_R2_20191128201938.13675.13675.4_Lara_191125_P1148_MR_MV_XLINK_DSS_TA_fr1_R2_20191128201938.13589.13589.4	254	251	3	Lara_191125_P1148_MR_MV_XLINK_DSS_TA_fr1_R2_20191128201938_matched		1785.997	447.507	4.000	-1.2	1.2	1	7.27	1.07	2.15	0.34	0.29	0.71	0.04	0.67	0.14	198	-1.66863	20.7	0.55	26.66	0.030		191202_P1148_Sample1_TA_intraprotein_crosslinks_target.xls
1	KMGSGSGSGSGSGSPR-LKQEADIATGNTSVKK-a1-b15	TBP	Brf1	xlink	intra-protein xl	Lara_191125_P1148_MR_MV_XLINK_DSS_TA_fr1_R2.07737.07737.4_Lara_191125_P1148_MR_MV_XLINK_DSS_TA_fr1_R2.07676.07676.4	239	517	92	Lara_191125_P1148_MR_MV_XLINK_DSS_TA_fr1_R2_matched		3234.615	809.661	4.000	-0.2	0.2	4	6.15	1.88	3.76	0.11	0.25	0.30	0.24	0.05	0.05	448	-1.74303	13.7	0.15	26.53	0.030		191202_P1148_Sample1_TA_intraprotein_crosslinks_target.xls
1	KMGSGSGSGSGSGSPR-IKVVKDAVK-a1-b2	TBP	Brf1	xlink	intra-protein xl	Lara_191125_P1148_MR_MV_XLINK_DSS_TA_fr1_R1_20191128171207.08896.08896.4_Lara_191125_P1148_MR_MV_XLINK_DSS_TA_fr1_R1_20191128171207.08824.08824.4	239	197	364	Lara_191125_P1148_MR_MV_XLINK_DSS_TA_fr1_R1_20191128171207_matched		2531.334	633.841	4.000	-1.4	1.4	2	8.25	1.79	3.57	0.30	0.25	0.36	0.29	0.08	0.06	189	-1.74303	14.9	0.92	26.42	0.029		191202_P1148_Sample1_TA_intraprotein_crosslinks_target.xls
1	IKATNGIDGENIYHEGSENETR-LDLKTVALHAR-a2-b4	Brf1	TBP	xlink	intra-protein xl	Lara_191125_P1148_MR_MV_XLINK_DSS_TA_fr1_R2.18350.18350.6_Lara_191125_P1148_MR_MV_XLINK_DSS_TA_fr1_R2.18289.18289.6	356	83	49	Lara_191125_P1148_MR_MV_XLINK_DSS_TA_fr1_R2_matched		3819.938	637.664	6.000	-0.4	0.4	1	6.80	0.95	1.90	0.19	0.33	0.47	0.45	0.02	0.07	254	-1.74303	3.8	0.42	26.42	0.029		191202_P1148_Sample1_TA_intraprotein_crosslinks_target.xls
1	SYFNEHPVIGKR-YKANPFAK-a11-b2	tau95	tau95	xlink	intra-protein xl	Lara_191125_P1148_MR_MV_XLINK_DSS_TA_fr1_R1_20191128212209.17534.17534.4_Lara_191125_P1148_MR_MV_XLINK_DSS_TA_fr1_R1_20191128212209.17482.17482.4	106	245	139	Lara_191125_P1148_MR_MV_XLINK_DSS_TA_fr1_R1_20191128212209_matched		2521.309	631.335	4.000	-0.9	0.9	3	6.96	2.03	4.05	0.24	0.22	0.36	0.29	0.07	0.06	367	-1.66863	9.8	0.31	26.38	0.029		191202_P1148_Sample1_TA_intraprotein_crosslinks_target.xls
1	EASNFKVK-LFNEVIKK-a6-b7	tau131	tau131	xlink	intra-protein xl	Lara_191125_P1148_MR_MV_XLINK_DSS_TA_fr1_R2_20191128201938.19594.19594.4_Lara_191125_P1148_MR_MV_XLINK_DSS_TA_fr1_R2_20191128201938.19540.19540.4	102	156	54	Lara_191125_P1148_MR_MV_XLINK_DSS_TA_fr1_R2_20191128201938_matched		2049.149	513.295	4.000	-1.0	1.0	1	7.19	2.03	4.06	0.24	0.24	0.24	0.21	0.03	0.04	326	-1.60011	18.0	0.66	26.22	0.029		191202_P1148_Sample1_TA_intraprotein_crosslinks_target.xls
1	QEADIATGNTSVKK-LDLKTVALHAR-a13-b4	Brf1	TBP	xlink	intra-protein xl	Lara_191125_P1148_MR_MV_XLINK_DSS_TA_fr1_R2_20191128181438.18981.18981.5_Lara_191125_P1148_MR_MV_XLINK_DSS_TA_fr1_R2_20191128181438.18915.18915.5	517	83	248	Lara_191125_P1148_MR_MV_XLINK_DSS_TA_fr1_R2_20191128181438_matched		2834.550	567.918	5.000	0.1	0.1	2	7.77	1.29	2.58	0.26	0.28	0.37	0.35	0.02	0.06	191	-1.74303	12.6	0.77	26.17	0.029		191202_P1148_Sample1_TA_intraprotein_crosslinks_target.xls
1	SYFNEHPVIGKR-MCGGIEKVK-a11-b7	tau95	tau95	xlink	intra-protein xl	Lara_191125_P1148_MR_MV_XLINK_DSS_TA_fr1_R1_20191128191709.18288.18288.4_Lara_191125_P1148_MR_MV_XLINK_DSS_TA_fr1_R1_20191128191709.18223.18223.4	106	64	42	Lara_191125_P1148_MR_MV_XLINK_DSS_TA_fr1_R1_20191128191709_matched		2604.319	652.087	4.000	-0.3	0.3	2	8.05	1.17	2.34	0.41	0.16	0.71	0.17	0.54	0.14	212	-1.66863	17.0	0.69	26.01	0.029		191202_P1148_Sample1_TA_intraprotein_crosslinks_target.xls
1	VTPVSIVDNTIKFR-SYFNEHPVIGKR-a12-b11	tau95	tau95	xlink	intra-protein xl	Lara_191125_P1148_MR_MV_XLINK_DSS_TA_fr1_R2_20191128201938.24773.24773.4_Lara_191125_P1148_MR_MV_XLINK_DSS_TA_fr1_R2_20191128201938.24753.24753.4	159	106	53	Lara_191125_P1148_MR_MV_XLINK_DSS_TA_fr1_R2_20191128201938_matched		3171.709	793.935	4.000	0.3	0.3	1	6.91	0.82	1.65	0.30	0.34	0.79	0.78	0.01	0.13	145	-1.66863	12.0	0.67	25.84	0.029		191202_P1148_Sample1_TA_intraprotein_crosslinks_target.xls
1	FREMSDFQIKLDNVPSAR-SYFNEHPVIGKR-a10-b11	tau95	tau95	xlink	intra-protein xl	Lara_191125_P1148_MR_MV_XLINK_DSS_TA_fr1_R1_20191128191709.24184.24184.5_Lara_191125_P1148_MR_MV_XLINK_DSS_TA_fr1_R1_20191128191709.24172.24172.5	169	106	63	Lara_191125_P1148_MR_MV_XLINK_DSS_TA_fr1_R1_20191128191709_matched		3735.880	748.184	5.000	-1.0	1.0	1	7.70	1.22	2.45	0.26	0.30	0.29	0.26	0.03	0.05	161	-1.66863	11.2	0.28	25.78	0.028		191202_P1148_Sample1_TA_intraprotein_crosslinks_target.xls
1	LLSSPIVKK-ANPFAKK-a8-b6	tau95	tau95	xlink	intra-protein xl	Lara_191125_P1148_MR_MV_XLINK_DSS_TA_fr1_R2_20191128201938.20250.20250.4_Lara_191125_P1148_MR_MV_XLINK_DSS_TA_fr1_R2_20191128201938.20200.20200.4	403	251	152	Lara_191125_P1148_MR_MV_XLINK_DSS_TA_fr1_R2_20191128201938_matched		1896.143	475.044	4.000	-1.0	1.0	1	8.28	0.93	1.86	0.35	0.16	0.58	0.20	0.37	0.11	169	-1.66863	23.1	0.71	25.04	0.045		191202_P1148_Sample1_TA_intraprotein_crosslinks_target.xls
1	KMGSGSGSGSGSGSPR-ASFSKK-a1-b5	TBP	Brf1	xlink	intra-protein xl	Lara_191125_P1148_MR_MV_XLINK_DSS_TA_fr1_R2_20191128222441.07795.07795.3_Lara_191125_P1148_MR_MV_XLINK_DSS_TA_fr1_R2_20191128222441.07727.07727.3	239	584	159	Lara_191125_P1148_MR_MV_XLINK_DSS_TA_fr1_R2_20191128222441_matched		2199.060	734.028	3.000	0.4	0.4	1	6.11	1.60	3.20	0.13	0.33	0.23	0.21	0.02	0.03	283	-1.74303	22.3	0.00	24.93	0.045		191202_P1148_Sample1_TA_intraprotein_crosslinks_target.xls
1	VTMPKGTLSK-DSNKLR-a5-b4	tau95	tau95	xlink	intra-protein xl	Lara_191125_P1148_MR_MV_XLINK_DSS_TA_fr1_R1_20191128191709.15537.15537.4_Lara_191125_P1148_MR_MV_XLINK_DSS_TA_fr1_R1_20191128191709.15456.15456.4	123	145	22	Lara_191125_P1148_MR_MV_XLINK_DSS_TA_fr1_R1_20191128191709_matched		1930.053	483.521	4.000	-1.2	1.2	1	6.47	1.04	2.09	0.37	0.28	0.49	0.46	0.03	0.07	237	-1.66863	9.2	0.32	24.91	0.045		191202_P1148_Sample1_TA_intraprotein_crosslinks_target.xls
1	SSNDTSDISSKPLLEDSK-VVDKYEKMK-a11-b7	tau131	tau131	xlink	intra-protein xl	Lara_191125_P1148_MR_MV_XLINK_DSS_TA_fr1_R2_20191128181438.15725.15725.4_Lara_191125_P1148_MR_MV_XLINK_DSS_TA_fr1_R2_20191128181438.15646.15646.4	592	634	42	Lara_191125_P1148_MR_MV_XLINK_DSS_TA_fr1_R2_20191128181438_matched		3198.587	800.654	4.000	0.4	0.4	1	5.89	1.53	3.06	0.15	0.21	0.21	0.19	0.01	0.03	420	-1.60011	5.8	0.32	24.46	0.050		191202_P1148_Sample1_TA_intraprotein_crosslinks_target.xls
1	EFYELAIKSEPDDLDIR-KHQVDETLHR-a8-b1	tau131	tau131	xlink	intra-protein xl	Lara_191125_P1148_MR_MV_XLINK_DSS_TA_fr1_R2_20191128201938.23195.23195.4_Lara_191125_P1148_MR_MV_XLINK_DSS_TA_fr1_R2_20191128201938.23160.23160.4	530	567	37	Lara_191125_P1148_MR_MV_XLINK_DSS_TA_fr1_R2_20191128201938_matched		3451.722	863.938	4.000	-1.0	1.0	1	6.75	1.07	2.13	0.16	0.26	0.33	0.30	0.03	0.05	252	-1.60011	7.0	0.32	24.34	0.049		191202_P1148_Sample1_TA_intraprotein_crosslinks_target.xls
1	KMGSGSGSGSGSGSPR-NAEYNPKR-a1-b7	TBP	TBP	xlink	intra-protein xl	Lara_191125_P1148_MR_MV_XLINK_DSS_TA_fr1_R2_20191128201938.08601.08601.3_Lara_191125_P1148_MR_MV_XLINK_DSS_TA_fr1_R2_20191128201938.08534.08534.3	239	97	142	Lara_191125_P1148_MR_MV_XLINK_DSS_TA_fr1_R2_20191128201938_matched		2523.178	842.067	3.000	0.5	0.5	1	6.78	1.67	3.35	0.12	0.21	0.25	0.15	0.10	0.05	305	-1.74303	25.0	0.00	24.16	0.049		191202_P1148_Sample1_TA_intraprotein_crosslinks_target.xls
1	LSMVGFPLLYKYK-SYFNEHPVIGKR-a11-b11	tau95	tau95	xlink	intra-protein xl	Lara_191125_P1148_MR_MV_XLINK_DSS_TA_fr1_R2_20191128201938.25471.25471.4_Lara_191125_P1148_MR_MV_XLINK_DSS_TA_fr1_R2_20191128201938.25436.25436.4	243	106	137	Lara_191125_P1148_MR_MV_XLINK_DSS_TA_fr1_R2_20191128201938_matched		3141.670	786.425	4.000	-0.7	0.7	1	6.15	1.68	3.35	0.26	0.15	0.60	0.59	0.00	0.10	383	-1.66863	10.0	0.65	24.13	0.049		191202_P1148_Sample1_TA_intraprotein_crosslinks_target.xls
1	FRENDVEDGEARPPSFVKNR-LKQEADIATGNTSVKK-a18-b15	Brf1	Brf1	xlink	intra-protein xl	Lara_191125_P1148_MR_MV_XLINK_DSS_TA_fr1_R1.12615.12615.4_Lara_191125_P1148_MR_MV_XLINK_DSS_TA_fr1_R1.12588.12588.4	292	517	361	Lara_191125_P1148_MR_MV_XLINK_DSS_TA_fr1_R1_matched		4201.141	1051.293	4.000	0.1	0.1	1	5.59	1.63	3.26	0.12	0.12	0.26	0.14	0.12	0.05	534	-1.74303	4.8	0.39	24.11	0.049		191202_P1148_Sample1_TA_intraprotein_crosslinks_target.xls
1	VTPVSIVDNTIKFR-DSNKLR-a12-b4	tau95	tau95	xlink	intra-protein xl	Lara_191125_P1148_MR_MV_XLINK_DSS_TA_fr1_R1_20191128191709.24941.24941.4_Lara_191125_P1148_MR_MV_XLINK_DSS_TA_fr1_R1_20191128191709.24925.24925.4	159	145	14	Lara_191125_P1148_MR_MV_XLINK_DSS_TA_fr1_R1_20191128191709_matched		2457.358	615.347	4.000	-0.3	0.3	1	6.99	1.49	2.98	0.34	0.11	0.58	0.52	0.05	0.08	329	-1.66863	20.2	0.65	23.92	0.048		191202_P1148_Sample1_TA_intraprotein_crosslinks_target.xls
1	NFFMKSR-MMKFVK-a5-b3	tau131	tau131	xlink	intra-protein xl	Lara_191125_P1148_MR_MV_XLINK_DSS_TA_fr1_R1_20191128212209.20260.20260.4_Lara_191125_P1148_MR_MV_XLINK_DSS_TA_fr1_R1_20191128212209.21335.21335.4	673	779	106	Lara_191125_P1148_MR_MV_XLINK_DSS_TA_fr1_R1_20191128212209_matched		1848.943	463.243	4.000	-1.5	1.5	1	7.71	1.09	2.17	0.18	0.22	0.56	0.30	0.27	0.10	117	-1.60011	16.1	0.00	23.85	0.048		191202_P1148_Sample1_TA_intraprotein_crosslinks_target.xls
1	SGLHAALKAAEESGDFTTADSVK-QEADIATGNTSVKK-a8-b13	Brf1	Brf1	xlink	intra-protein xl	Lara_191125_P1148_MR_MV_XLINK_DSS_TA_fr1_R2.17551.17551.5_Lara_191125_P1148_MR_MV_XLINK_DSS_TA_fr1_R2.17530.17530.5	559	517	42	Lara_191125_P1148_MR_MV_XLINK_DSS_TA_fr1_R2_matched		3902.939	781.596	5.000	0.1	0.1	1	5.55	1.45	2.90	0.13	0.10	0.24	0.20	0.03	0.04	545	-1.74303	3.4	0.45	23.71	0.048		191202_P1148_Sample1_TA_intraprotein_crosslinks_target.xls
1	SDSKFYESLEECLK-SDSKFYESLEECLK-a4-b4	tau95	tau95	xlink	intra-protein xl	Lara_191125_P1148_MR_MV_XLINK_DSS_TA_fr1_R2_20191128181438.24872.24872.3_Lara_191125_P1148_MR_MV_XLINK_DSS_TA_fr1_R2_20191128181438.26022.26022.3	310	310	0	Lara_191125_P1148_MR_MV_XLINK_DSS_TA_fr1_R2_20191128181438_matched		3605.648	1202.891	3.000	4.6	4.6	4	0.27	0.00	0.00	0.02	-0.04	0.00	0.00	0.00	0.00	0	-1.66863	0.0	-0.00	-0.19	-		191202_P1148_Sample1_TA_intraprotein_crosslinks_target.xls
1	VKEAFKEHGPIESQHGLQLYLNDDTDSDGSK-K2-K6	tau95	-	intralink	intralink	Lara_191125_P1148_MR_MV_XLINK_DSS_TA_fr1_R2_20191128181438.21921.21921.4_Lara_191125_P1148_MR_MV_XLINK_DSS_TA_fr1_R2_20191128181438.21899.21899.4	66	n/a	-	Lara_191125_P1148_MR_MV_XLINK_DSS_TA_fr1_R2_20191128181438_matched		3594.713	899.686	4.000	0.3	0.3	3	11.51	5.50	5.50	0.42	0.48	0.47	0.47	0.00	0.08	972	0.00000	13.0	0.19	52.35	0.000		191202_P1148_Sample1_TA_looplinks_target.xls
1	VSDDPDNLEDVDDEELNAHLLNEEASKLKER-K27-K29	Brf1	-	intralink	intralink	Lara_191125_P1148_MR_MV_XLINK_DSS_TA_fr1_R2.21484.21484.3_Lara_191125_P1148_MR_MV_XLINK_DSS_TA_fr1_R2.21466.21466.3	481	n/a	-	Lara_191125_P1148_MR_MV_XLINK_DSS_TA_fr1_R2_matched		3688.722	1230.582	3.000	-0.3	0.3	5	11.51	5.01	5.01	0.59	0.30	0.52	0.52	0.00	0.08	1139	0.00000	22.9	0.00	52.10	0.000		191202_P1148_Sample1_TA_looplinks_target.xls
1	LKKEQQNQSAER-K2-K3	tau131	-	intralink	intralink	Lara_191125_P1148_MR_MV_XLINK_DSS_TA_fr1_R1_20191128212209.07387.07387.3_Lara_191125_P1148_MR_MV_XLINK_DSS_TA_fr1_R1_20191128212209.07295.07295.3	7	n/a	-	Lara_191125_P1148_MR_MV_XLINK_DSS_TA_fr1_R1_20191128212209_matched		1595.823	532.949	3.000	-2.4	2.4	3	11.51	7.09	7.09	0.39	0.43	0.49	0.49	0.00	0.21	816	0.00000	33.9	0.00	50.08	0.000		191202_P1148_Sample1_TA_looplinks_target.xls
1	YNTEVNGQASITNKEVYNPNKK-K14-K21	tau131	-	intralink	intralink	Lara_191125_P1148_MR_MV_XLINK_DSS_TA_fr1_R1_20191128212209.16514.16514.3_Lara_191125_P1148_MR_MV_XLINK_DSS_TA_fr1_R1_20191128212209.16439.16439.3	864	n/a	-	Lara_191125_P1148_MR_MV_XLINK_DSS_TA_fr1_R1_20191128212209_matched		2648.305	883.776	3.000	-1.0	1.0	3	11.51	5.07	5.07	0.39	0.24	0.41	0.41	0.00	0.09	1067	0.00000	22.9	0.30	49.15	0.000		191202_P1148_Sample1_TA_looplinks_target.xls
1	KEKTHHMLIDFSSR-K1-K3	Brf1	-	intralink	intralink	Lara_191125_P1148_MR_MV_XLINK_DSS_TA_fr1_R1_20191128191709.19159.19159.4_Lara_191125_P1148_MR_MV_XLINK_DSS_TA_fr1_R1_20191128191709.19014.19014.4	136	n/a	-	Lara_191125_P1148_MR_MV_XLINK_DSS_TA_fr1_R1_20191128191709_matched		1865.943	467.494	4.000	-1.3	1.3	4	11.51	6.50	6.50	0.37	0.39	0.62	0.62	0.00	0.22	783	0.00000	26.0	0.18	48.95	0.000		191202_P1148_Sample1_TA_looplinks_target.xls
1	LLSSPIVKKNVPKPPPLVFESDTPGGIDSR-K8-K9	tau95	-	intralink	intralink	Lara_191125_P1148_MR_MV_XLINK_DSS_TA_fr1_R1_20191128191709.25744.25744.3_Lara_191125_P1148_MR_MV_XLINK_DSS_TA_fr1_R1_20191128191709.25726.25726.3	403	n/a	-	Lara_191125_P1148_MR_MV_XLINK_DSS_TA_fr1_R1_20191128191709_matched		3324.828	1109.284	3.000	-1.6	1.6	1	11.51	3.63	3.63	0.47	0.41	0.53	0.53	0.00	0.09	724	0.00000	10.9	0.15	46.76	0.000		191202_P1148_Sample1_TA_looplinks_target.xls
1	TAETMKSELKGFVDEVDL-K6-K10	tau95	-	intralink	intralink	Lara_191125_P1148_MR_MV_XLINK_DSS_TA_fr1_R2_20191128181438.24472.24472.3_Lara_191125_P1148_MR_MV_XLINK_DSS_TA_fr1_R2_20191128181438.24502.24502.3	637	n/a	-	Lara_191125_P1148_MR_MV_XLINK_DSS_TA_fr1_R2_20191128181438_matched		2149.051	717.358	3.000	0.4	0.4	2	11.50	5.79	5.79	0.36	0.23	0.46	0.46	0.00	0.13	884	0.00000	6.4	0.44	45.92	0.000		191202_P1148_Sample1_TA_looplinks_target.xls
1	NTKAAKLSVQK-K3-K6	Brf1	-	intralink	intralink	Lara_191125_P1148_MR_MV_XLINK_DSS_TA_fr1_R2_20191128201938.15284.15284.3_Lara_191125_P1148_MR_MV_XLINK_DSS_TA_fr1_R2_20191128201938.15183.15183.3	266	n/a	-	Lara_191125_P1148_MR_MV_XLINK_DSS_TA_fr1_R2_20191128201938_matched		1324.769	442.598	3.000	-1.5	1.5	2	11.34	3.80	3.80	0.26	0.58	0.40	0.40	0.00	0.18	386	0.00000	10.2	0.17	44.64	0.000		191202_P1148_Sample1_TA_looplinks_target.xls
1	HSSIQKAIKMCGGIEK-K6-K9	tau95	-	intralink	intralink	Lara_191125_P1148_MR_MV_XLINK_DSS_TA_fr1_R2_20191128201938.20162.20162.3_Lara_191125_P1148_MR_MV_XLINK_DSS_TA_fr1_R2_20191128201938.20059.20059.3	54	n/a	-	Lara_191125_P1148_MR_MV_XLINK_DSS_TA_fr1_R2_20191128201938_matched		1923.992	642.339	3.000	0.6	0.6	2	9.81	4.08	4.08	0.26	0.40	0.56	0.56	0.00	0.18	720	0.00000	8.9	0.25	43.74	0.000		191202_P1148_Sample1_TA_looplinks_target.xls
1	KTKVYPGTK-K1-K3	tau95	-	intralink	intralink	Lara_191125_P1148_MR_MV_XLINK_DSS_TA_fr1_R2_20191128222441.11431.11431.3_Lara_191125_P1148_MR_MV_XLINK_DSS_TA_fr1_R2_20191128222441.11338.11338.3	298	n/a	-	Lara_191125_P1148_MR_MV_XLINK_DSS_TA_fr1_R2_20191128222441_matched		1158.664	387.229	3.000	-0.9	0.9	3	10.66	3.52	3.52	0.36	0.49	0.70	0.70	0.00	0.39	352	0.00000	16.3	0.00	43.73	0.000		191202_P1148_Sample1_TA_looplinks_target.xls
1	TVIPSQAHEQVLYDFEVAKKTK-K19-K20	tau95	-	intralink	intralink	Lara_191125_P1148_MR_MV_XLINK_DSS_TA_fr1_R1_20191128171207.22760.22760.3_Lara_191125_P1148_MR_MV_XLINK_DSS_TA_fr1_R1_20191128171207.22739.22739.3	297	n/a	-	Lara_191125_P1148_MR_MV_XLINK_DSS_TA_fr1_R1_20191128171207_matched		2668.412	890.478	3.000	0.1	0.1	4	11.41	2.68	2.68	0.42	0.45	0.52	0.52	0.00	0.12	495	0.00000	6.6	0.29	43.56	0.000		191202_P1148_Sample1_TA_looplinks_target.xls
1	KNVPKPPPLVFESDTPGGIDSR-K1-K5	tau95	-	intralink	intralink	Lara_191125_P1148_MR_MV_XLINK_DSS_TA_fr1_R1_20191128171207.24693.24693.3_Lara_191125_P1148_MR_MV_XLINK_DSS_TA_fr1_R1_20191128171207.25711.25711.3	404	n/a	-	Lara_191125_P1148_MR_MV_XLINK_DSS_TA_fr1_R1_20191128171207_matched		2487.300	830.108	3.000	-0.3	0.3	26	11.32	3.61	3.61	0.38	0.31	0.49	0.49	0.00	0.11	675	0.00000	22.1	0.00	43.37	0.000		191202_P1148_Sample1_TA_looplinks_target.xls
1	IPSLELPLNVSTKHSSIQKAIK-K13-K19	tau95	-	intralink	intralink	Lara_191125_P1148_MR_MV_XLINK_DSS_TA_fr1_R1_20191128191709.25429.25429.3_Lara_191125_P1148_MR_MV_XLINK_DSS_TA_fr1_R1_20191128191709.25419.25419.3	48	n/a	-	Lara_191125_P1148_MR_MV_XLINK_DSS_TA_fr1_R1_20191128191709_matched		2540.457	847.827	3.000	-0.2	0.2	4	11.50	3.67	3.67	0.58	0.27	0.66	0.66	0.00	0.15	638	0.00000	23.0	0.33	43.18	0.000		191202_P1148_Sample1_TA_looplinks_target.xls
1	SGLHAALKAAEESGDFTTADSVKNMLQK-K8-K23	Brf1	-	intralink	intralink	Lara_191125_P1148_MR_MV_XLINK_DSS_TA_fr1_R2_20191128181438.23406.23406.3_Lara_191125_P1148_MR_MV_XLINK_DSS_TA_fr1_R2_20191128181438.23399.23399.3	559	n/a	-	Lara_191125_P1148_MR_MV_XLINK_DSS_TA_fr1_R2_20191128181438_matched		3056.511	1019.845	3.000	-0.5	0.5	3	11.40	5.76	5.76	0.32	0.19	0.38	0.38	0.00	0.07	757	0.00000	9.8	0.10	41.82	0.000		191202_P1148_Sample1_TA_looplinks_target.xls
1	SSNDTSDISSKPLLEDSKFR-K11-K18	tau131	-	intralink	intralink	Lara_191125_P1148_MR_MV_XLINK_DSS_TA_fr1_R1_20191128191709.25042.25042.3_Lara_191125_P1148_MR_MV_XLINK_DSS_TA_fr1_R1_20191128191709.25028.25028.3	592	n/a	-	Lara_191125_P1148_MR_MV_XLINK_DSS_TA_fr1_R1_20191128191709_matched		2363.147	788.724	3.000	-0.8	0.8	3	11.51	3.70	3.70	0.27	0.24	0.42	0.42	0.00	0.10	582	0.00000	13.3	0.00	40.36	0.000		191202_P1148_Sample1_TA_looplinks_target.xls
1	NPILTQVLGEQELSSKEVLFYLKQFSER-K16-K23	Brf1	-	intralink	intralink	Lara_191125_P1148_MR_MV_XLINK_DSS_TA_fr1_R1_20191128171207.24192.24192.3_Lara_191125_P1148_MR_MV_XLINK_DSS_TA_fr1_R1_20191128171207.24151.24151.3	335	n/a	-	Lara_191125_P1148_MR_MV_XLINK_DSS_TA_fr1_R1_20191128171207_matched		3432.817	1145.280	3.000	-0.2	0.2	1	10.72	3.42	3.42	0.20	0.31	0.30	0.30	0.00	0.05	588	0.00000	9.8	0.00	39.44	0.000		191202_P1148_Sample1_TA_looplinks_target.xls
1	KSLYTDLEKQEADYNLGR-K1-K9	tau131	-	intralink	intralink	Lara_191125_P1148_MR_MV_XLINK_DSS_TA_fr1_R1_20191128212209.21182.21182.3_Lara_191125_P1148_MR_MV_XLINK_DSS_TA_fr1_R1_20191128212209.21180.21180.3	950	n/a	-	Lara_191125_P1148_MR_MV_XLINK_DSS_TA_fr1_R1_20191128212209_matched		2280.126	761.050	3.000	-0.4	0.4	3	11.51	3.98	3.98	0.34	0.23	0.70	0.70	0.00	0.19	459	0.00000	26.5	0.05	39.30	0.000		191202_P1148_Sample1_TA_looplinks_target.xls
1	HLDGIVPKKIHHTMK-K8-K9	tau95	-	intralink	intralink	Lara_191125_P1148_MR_MV_XLINK_DSS_TA_fr1_R1_20191128212209.15205.15205.4_Lara_191125_P1148_MR_MV_XLINK_DSS_TA_fr1_R1_20191128212209.15114.15114.4	343	n/a	-	Lara_191125_P1148_MR_MV_XLINK_DSS_TA_fr1_R1_20191128212209_matched		1891.047	473.770	4.000	-1.7	1.7	1	11.42	2.56	2.56	0.25	0.33	0.78	0.78	0.00	0.26	320	0.00000	5.1	0.51	39.28	0.000		191202_P1148_Sample1_TA_looplinks_target.xls
1	VTMPKGTLSKNNNSVK-K5-K10	tau95	-	intralink	intralink	Lara_191125_P1148_MR_MV_XLINK_DSS_TA_fr1_R1_20191128212209.15500.15500.3_Lara_191125_P1148_MR_MV_XLINK_DSS_TA_fr1_R1_20191128212209.15455.15455.3	123	n/a	-	Lara_191125_P1148_MR_MV_XLINK_DSS_TA_fr1_R1_20191128212209_matched		1854.986	619.337	3.000	-0.6	0.6	3	11.44	2.89	2.89	0.31	0.34	0.32	0.32	0.00	0.10	407	0.00000	3.7	0.17	39.24	0.000		191202_P1148_Sample1_TA_looplinks_target.xls
1	LFNEVIKKDAR-K7-K8	tau131	-	intralink	intralink	Lara_191125_P1148_MR_MV_XLINK_DSS_TA_fr1_R2_20191128222441.20036.20036.3_Lara_191125_P1148_MR_MV_XLINK_DSS_TA_fr1_R2_20191128222441.19943.19943.3	156	n/a	-	Lara_191125_P1148_MR_MV_XLINK_DSS_TA_fr1_R2_20191128222441_matched		1469.824	490.949	3.000	0.1	0.1	3	11.30	3.00	3.00	0.38	0.23	0.63	0.63	0.00	0.29	358	0.00000	22.5	0.10	38.33	0.000		191202_P1148_Sample1_TA_looplinks_target.xls
1	LNEFKNTKAAK-K5-K8	Brf1	-	intralink	intralink	Lara_191125_P1148_MR_MV_XLINK_DSS_TA_fr1_R1_20191128191709.15661.15661.3_Lara_191125_P1148_MR_MV_XLINK_DSS_TA_fr1_R1_20191128191709.15445.15445.3	263	n/a	-	Lara_191125_P1148_MR_MV_XLINK_DSS_TA_fr1_R1_20191128191709_matched		1400.764	467.929	3.000	-2.0	2.0	3	10.75	4.71	4.71	0.35	0.28	0.31	0.31	0.00	0.14	427	0.00000	7.0	0.00	37.50	0.000		191202_P1148_Sample1_TA_looplinks_target.xls
1	ITAKVVDKYEK-K4-K8	tau131	-	intralink	intralink	Lara_191125_P1148_MR_MV_XLINK_DSS_TA_fr1_R1_20191128191709.19658.19658.3_Lara_191125_P1148_MR_MV_XLINK_DSS_TA_fr1_R1_20191128191709.19349.19349.3	627	n/a	-	Lara_191125_P1148_MR_MV_XLINK_DSS_TA_fr1_R1_20191128191709_matched		1430.804	477.943	3.000	1.4	1.4	2	10.94	5.46	5.46	0.29	0.16	0.28	0.28	0.00	0.13	545	0.00000	10.2	0.00	37.11	0.000		191202_P1148_Sample1_TA_looplinks_target.xls
1	LVGTELAFPNAAHVHKK-K16-K17	tau55	-	intralink	intralink	Lara_191125_P1148_MR_MV_XLINK_DSS_TA_fr1_R2_20191128201938.23980.23980.3_Lara_191125_P1148_MR_MV_XLINK_DSS_TA_fr1_R2_20191128201938.23893.23893.3	358	n/a	-	Lara_191125_P1148_MR_MV_XLINK_DSS_TA_fr1_R2_20191128201938_matched		1969.078	657.367	3.000	-0.4	0.4	2	11.49	1.91	1.91	0.41	0.21	0.62	0.62	0.00	0.18	319	0.00000	23.8	0.00	36.31	0.000		191202_P1148_Sample1_TA_looplinks_target.xls
1	NGVTEVKGTYIKNYQLFVHDLSDK-K7-K24	tau95	-	intralink	intralink	Lara_191125_P1148_MR_MV_XLINK_DSS_TA_fr1_R1_20191128191709.26466.26466.3_Lara_191125_P1148_MR_MV_XLINK_DSS_TA_fr1_R1_20191128191709.26476.26476.3	261	n/a	-	Lara_191125_P1148_MR_MV_XLINK_DSS_TA_fr1_R1_20191128191709_matched		2905.485	969.503	3.000	-0.5	0.5	1	11.26	3.79	3.79	0.22	0.17	0.58	0.58	0.00	0.12	458	0.00000	36.7	0.13	36.10	0.000		191202_P1148_Sample1_TA_looplinks_target.xls
1	DHTGDKEEVQSEKIYR-K6-K13	tau55	-	intralink	intralink	Lara_191125_P1148_MR_MV_XLINK_DSS_TA_fr1_R2_20191128222441.14278.14278.3_Lara_191125_P1148_MR_MV_XLINK_DSS_TA_fr1_R2_20191128222441.14206.14206.3	412	n/a	-	Lara_191125_P1148_MR_MV_XLINK_DSS_TA_fr1_R2_20191128222441_matched		2070.988	691.337	3.000	1.1	1.1	5	10.62	4.34	4.34	0.24	0.21	0.34	0.34	0.00	0.11	455	0.00000	8.0	0.14	35.65	0.000		191202_P1148_Sample1_TA_looplinks_target.xls
1	LVGTELAFPNAAHVHKKTAGLLSPTEENETTNAGQSK-K16-K17	tau55	-	intralink	intralink	Lara_191125_P1148_MR_MV_XLINK_DSS_TA_fr1_R1_20191128171207.22376.22376.4_Lara_191125_P1148_MR_MV_XLINK_DSS_TA_fr1_R1_20191128171207.22416.22416.4	358	n/a	-	Lara_191125_P1148_MR_MV_XLINK_DSS_TA_fr1_R1_20191128171207_matched		3998.039	1000.518	4.000	0.2	0.2	1	9.02	2.69	2.69	0.23	0.14	0.32	0.32	0.00	0.04	756	0.00000	2.4	0.26	35.44	0.000		191202_P1148_Sample1_TA_looplinks_target.xls
1	QEADIATGNTSVKKK-K13-K14	Brf1	-	intralink	intralink	Lara_191125_P1148_MR_MV_XLINK_DSS_TA_fr1_R2_20191128201938.13266.13266.3_Lara_191125_P1148_MR_MV_XLINK_DSS_TA_fr1_R2_20191128201938.13162.13162.3	517	n/a	-	Lara_191125_P1148_MR_MV_XLINK_DSS_TA_fr1_R2_20191128201938_matched		1726.910	576.644	3.000	-0.1	0.1	2	11.51	1.65	1.65	0.33	0.39	0.28	0.28	0.00	0.09	124	0.00000	31.6	0.35	35.27	0.000		191202_P1148_Sample1_TA_looplinks_target.xls
1	ISNEKSSNDTSDISSKPLLEDSK-K5-K16	tau131	-	intralink	intralink	Lara_191125_P1148_MR_MV_XLINK_DSS_TA_fr1_R1_20191128171207.19646.19646.3_Lara_191125_P1148_MR_MV_XLINK_DSS_TA_fr1_R1_20191128171207.19463.19463.3	581	n/a	-	Lara_191125_P1148_MR_MV_XLINK_DSS_TA_fr1_R1_20191128171207_matched		2631.278	878.101	3.000	0.8	0.8	12	11.47	2.62	2.62	0.34	0.29	0.31	0.31	0.00	0.07	236	0.00000	9.0	0.00	34.72	0.000		191202_P1148_Sample1_TA_looplinks_target.xls
1	EASNFKVKK-K6-K8	tau131	-	intralink	intralink	Lara_191125_P1148_MR_MV_XLINK_DSS_TA_fr1_R2_20191128222441.11837.11837.3_Lara_191125_P1148_MR_MV_XLINK_DSS_TA_fr1_R2_20191128222441.11670.11670.3	102	n/a	-	Lara_191125_P1148_MR_MV_XLINK_DSS_TA_fr1_R2_20191128222441_matched		1187.653	396.892	3.000	-1.4	1.4	2	10.27	1.77	1.77	0.25	0.40	0.18	0.18	0.00	0.10	70	0.00000	18.4	0.00	32.03	0.000		191202_P1148_Sample1_TA_looplinks_target.xls
1	IPSLELPLNVSTKHSSIQK-K13-K19	tau95	-	intralink	intralink	Lara_191125_P1148_MR_MV_XLINK_DSS_TA_fr1_R2_20191128181438.23112.23112.3_Lara_191125_P1148_MR_MV_XLINK_DSS_TA_fr1_R2_20191128181438.23234.23234.3	48	n/a	-	Lara_191125_P1148_MR_MV_XLINK_DSS_TA_fr1_R2_20191128181438_matched		2228.244	743.756	3.000	1.1	1.1	1	9.23	2.61	2.61	0.38	0.16	0.63	0.63	0.00	0.17	401	0.00000	18.0	0.27	32.01	0.000		191202_P1148_Sample1_TA_looplinks_target.xls
1	ISNEKSSNDTSDISSKPLLEDSKFR-K5-K23	tau131	-	intralink	intralink	Lara_191125_P1148_MR_MV_XLINK_DSS_TA_fr1_R2_20191128201938.22760.22760.3_Lara_191125_P1148_MR_MV_XLINK_DSS_TA_fr1_R2_20191128201938.22699.22699.3	581	n/a	-	Lara_191125_P1148_MR_MV_XLINK_DSS_TA_fr1_R2_20191128201938_matched		2934.450	979.158	3.000	1.5	1.5	3	9.31	4.55	4.55	0.26	0.07	0.23	0.23	0.00	0.05	581	0.00000	20.4	0.32	31.49	0.000		191202_P1148_Sample1_TA_looplinks_target.xls
1	GSSTANDPNIQIQEEDVGLPDSTNTSRDHTGDKEEVQSEK-K33-K40	tau55	-	intralink	intralink	Lara_191125_P1148_MR_MV_XLINK_DSS_TA_fr1_R2.15861.15861.4_Lara_191125_P1148_MR_MV_XLINK_DSS_TA_fr1_R2.15813.15813.4	412	n/a	-	Lara_191125_P1148_MR_MV_XLINK_DSS_TA_fr1_R2_matched		4465.028	1117.265	4.000	0.1	0.1	2	9.18	2.30	2.30	0.29	0.16	0.36	0.36	0.00	0.04	303	0.00000	3.1	0.26	28.25	0.000		191202_P1148_Sample1_TA_looplinks_target.xls
1	AAKLSVQKFR-K3-K8	Brf1	-	intralink	intralink	Lara_191125_P1148_MR_MV_XLINK_DSS_TA_fr1_R1_20191128212209.18956.18956.3_Lara_191125_P1148_MR_MV_XLINK_DSS_TA_fr1_R1_20191128212209.18857.18857.3	269	n/a	-	Lara_191125_P1148_MR_MV_XLINK_DSS_TA_fr1_R1_20191128212209_matched		1284.754	429.259	3.000	-1.1	1.1	2	10.40	2.38	2.38	0.23	0.10	0.15	0.15	0.00	0.08	59	0.00000	0.0	0.00	25.18	0.000		191202_P1148_Sample1_TA_looplinks_target.xls
1	EASNFKVKK-K6-K9	tau131	-	intralink	intralink	Lara_191125_P1148_MR_MV_XLINK_DSS_TA_fr1_R2_20191128222441.10483.10483.3_Lara_191125_P1148_MR_MV_XLINK_DSS_TA_fr1_R2_20191128222441.11670.11670.3	102	n/a	-	Lara_191125_P1148_MR_MV_XLINK_DSS_TA_fr1_R2_20191128222441_matched		1187.653	396.892	3.000	-1.9	1.9	3	8.93	0.62	0.62	0.19	0.19	0.19	0.19	0.00	0.11	24	0.00000	0.0	0.00	23.97	0.000		191202_P1148_Sample1_TA_looplinks_target.xls
1	SGSCSLDKYEILKK-K13-K14	tau55	-	intralink	intralink	Lara_191125_P1148_MR_MV_XLINK_DSS_TA_fr1_R1_20191128191709.21136.21136.3_Lara_191125_P1148_MR_MV_XLINK_DSS_TA_fr1_R1_20191128191709.21073.21073.3	211	n/a	-	Lara_191125_P1148_MR_MV_XLINK_DSS_TA_fr1_R1_20191128191709_matched		1764.898	589.307	3.000	0.7	0.7	1	7.80	2.00	2.00	0.28	0.14	0.15	0.15	0.00	0.05	180	0.00000	9.8	0.00	22.93	0.000		191202_P1148_Sample1_TA_looplinks_target.xls
1	DHTGDKEEVQSEK-K6-K13	tau55	-	intralink	intralink	Lara_191125_P1148_MR_MV_XLINK_DSS_TA_fr1_R1_20191128191709.09483.09483.3_Lara_191125_P1148_MR_MV_XLINK_DSS_TA_fr1_R1_20191128191709.09397.09397.3	412	n/a	-	Lara_191125_P1148_MR_MV_XLINK_DSS_TA_fr1_R1_20191128191709_matched		1638.737	547.254	3.000	0.0	0.0	14	7.98	2.20	2.20	0.15	0.23	0.07	0.07	0.00	0.03	81	0.00000	6.9	0.00	22.86	0.000		191202_P1148_Sample1_TA_looplinks_target.xls
1	LKQEADIATGNTSVKK-K2-K15	Brf1	-	intralink	intralink	Lara_191125_P1148_MR_MV_XLINK_DSS_TA_fr1_R1_20191128191709.15852.15852.3_Lara_191125_P1148_MR_MV_XLINK_DSS_TA_fr1_R1_20191128191709.15743.15743.3	504	n/a	-	Lara_191125_P1148_MR_MV_XLINK_DSS_TA_fr1_R1_20191128191709_matched		1839.993	614.339	3.000	-0.7	0.7	2	8.33	1.73	1.73	0.16	0.00	0.18	0.18	0.00	0.06	224	0.00000	11.1	0.00	21.58	0.009		191202_P1148_Sample1_TA_looplinks_target.xls
1	EFKSSFGSLEWNNFKSFVNSVPDNDSQPQENIGNLILDR-K3-K15	tau95	-	intralink	intralink	Lara_191125_P1148_MR_MV_XLINK_DSS_TA_fr1_R1.23469.23469.4_Lara_191125_P1148_MR_MV_XLINK_DSS_TA_fr1_R1.22781.22781.4	180	n/a	-	Lara_191125_P1148_MR_MV_XLINK_DSS_TA_fr1_R1_matched		4609.221	1153.313	4.000	3.8	3.8	1	6.04	1.26	1.26	0.10	0.18	0.13	0.13	0.00	0.02	296	0.00000	1.9	0.24	21.47	0.009		191202_P1148_Sample1_TA_looplinks_target.xls
1	KTKVYPGTK-K3-K9	tau95	-	intralink	intralink	Lara_191125_P1148_MR_MV_XLINK_DSS_TA_fr1_R2_20191128222441.11431.11431.3_Lara_191125_P1148_MR_MV_XLINK_DSS_TA_fr1_R2_20191128222441.10194.10194.3	300	n/a	-	Lara_191125_P1148_MR_MV_XLINK_DSS_TA_fr1_R2_20191128222441_matched		1158.664	387.229	3.000	-0.9	0.9	2	6.61	0.23	0.23	0.02	0.31	0.01	0.01	0.00	0.01	2	0.00000	0.0	0.00	19.77	0.009		191202_P1148_Sample1_TA_looplinks_target.xls
1	ISNEKSSNDTSDISSKPLLEDSK-K5-K23	tau131	-	intralink	intralink	Lara_191125_P1148_MR_MV_XLINK_DSS_TA_fr1_R1_20191128191709.19627.19627.3_Lara_191125_P1148_MR_MV_XLINK_DSS_TA_fr1_R1_20191128191709.17836.17836.3	581	n/a	-	Lara_191125_P1148_MR_MV_XLINK_DSS_TA_fr1_R1_20191128191709_matched		2631.276	878.100	3.000	0.1	0.1	5	7.88	2.40	2.40	0.25	0.03	0.16	0.16	0.00	0.03	126	0.00000	32.0	0.00	19.46	0.009		191202_P1148_Sample1_TA_looplinks_target.xls
1	NGVTEVKGTYIK-K7-K12	tau95	-	intralink	intralink	Lara_191125_P1148_MR_MV_XLINK_DSS_TA_fr1_R1_20191128212209.06636.06636.3_Lara_191125_P1148_MR_MV_XLINK_DSS_TA_fr1_R1_20191128212209.06750.06750.3	261	n/a	-	Lara_191125_P1148_MR_MV_XLINK_DSS_TA_fr1_R1_20191128212209_matched		1445.781	482.935	3.000	2.7	2.7	1	5.82	1.38	1.38	0.13	0.17	0.08	0.08	0.00	0.03	162	0.00000	1.0	0.67	18.81	0.009		191202_P1148_Sample1_TA_looplinks_target.xls
1	SDEPTKTVDAAAAIGLMSDLQDKSGLHAALK-K6-K23	Brf1	-	intralink	intralink	Lara_191125_P1148_MR_MV_XLINK_DSS_TA_fr1_R2_20191128181438.24333.24333.3_Lara_191125_P1148_MR_MV_XLINK_DSS_TA_fr1_R2_20191128181438.24320.24320.3	534	n/a	-	Lara_191125_P1148_MR_MV_XLINK_DSS_TA_fr1_R2_20191128181438_matched		3290.670	1097.898	3.000	-0.1	0.1	1	6.73	1.85	1.85	0.23	0.04	0.16	0.16	0.00	0.03	194	0.00000	3.3	0.00	18.48	0.008		191202_P1148_Sample1_TA_looplinks_target.xls
1	KHAAYNSIIIYQQSGNVELADHLMEKYLSIR-K1-K26	tau131	-	intralink	intralink	Lara_191125_P1148_MR_MV_XLINK_DSS_TA_fr1_R1_20191128191709.26201.26201.4_Lara_191125_P1148_MR_MV_XLINK_DSS_TA_fr1_R1_20191128191709.26199.26199.4	996	n/a	-	Lara_191125_P1148_MR_MV_XLINK_DSS_TA_fr1_R1_20191128191709_matched		3741.921	936.488	4.000	0.6	0.6	2	6.11	1.23	1.23	0.06	0.16	0.02	0.02	0.00	0.00	24	0.00000	0.0	0.61	16.10	0.021		191202_P1148_Sample1_TA_looplinks_target.xls
1	LKERIWIGLNADFLLEQESK-K2-K20	Brf1	-	intralink	intralink	Lara_191125_P1148_MR_MV_XLINK_DSS_TA_fr1_R1_20191128171207.08120.08120.3_Lara_191125_P1148_MR_MV_XLINK_DSS_TA_fr1_R1_20191128171207.08044.08044.3	483	n/a	-	Lara_191125_P1148_MR_MV_XLINK_DSS_TA_fr1_R1_20191128171207_matched		2539.378	847.467	3.000	3.7	3.7	1	7.22	0.73	0.73	0.06	0.00	0.02	0.02	0.00	0.00	27	0.00000	0.0	0.19	14.95	0.025		191202_P1148_Sample1_TA_looplinks_target.xls
1	LNEFKNTKAAK-K8-K11	Brf1	-	intralink	intralink	Lara_191125_P1148_MR_MV_XLINK_DSS_TA_fr1_R2_20191128201938.03120.03120.3_Lara_191125_P1148_MR_MV_XLINK_DSS_TA_fr1_R2_20191128201938.03066.03066.3	266	n/a	-	Lara_191125_P1148_MR_MV_XLINK_DSS_TA_fr1_R2_20191128201938_matched		1400.761	467.928	3.000	-4.0	4.0	6	4.61	0.92	0.92	0.17	0.13	0.12	0.12	0.00	0.05	95	0.00000	1.6	0.00	14.76	0.024		191202_P1148_Sample1_TA_looplinks_target.xls
1	IAKLDPKTAETMK-K3-K13	tau95	-	intralink	intralink	Lara_191125_P1148_MR_MV_XLINK_DSS_TA_fr1_R1_20191128191709.22191.22191.3_Lara_191125_P1148_MR_MV_XLINK_DSS_TA_fr1_R1_20191128191709.23837.23837.3	627	n/a	-	Lara_191125_P1148_MR_MV_XLINK_DSS_TA_fr1_R1_20191128191709_matched		1582.859	528.627	3.000	-3.4	3.4	1	6.61	0.21	0.21	0.02	0.00	0.03	0.03	0.00	0.01	20	0.00000	0.0	0.26	13.60	0.048		191202_P1148_Sample1_TA_looplinks_target.xls
1	KHAAYNSIIIYQQSGNVELADHLMEK-K1-K26	tau131	-	intralink	intralink	Lara_191125_P1148_MR_MV_XLINK_DSS_TA_fr1_R1_20191128212209.10746.10746.4_Lara_191125_P1148_MR_MV_XLINK_DSS_TA_fr1_R1_20191128212209.11133.11133.4	996	n/a	-	Lara_191125_P1148_MR_MV_XLINK_DSS_TA_fr1_R1_20191128212209_matched		3109.570	778.400	4.000	5.1	5.1	1	6.79	0.00	0.00	-0.01	0.00	0.00	0.00	0.00	0.00	0	0.00000	0.0	0.70	13.38	0.047		191202_P1148_Sample1_TA_looplinks_target.xls
1	SGLHAALKAAEESGDFTTADSVK-K8-156	Brf1	-	monolink	monolink	Lara_191125_P1148_MR_MV_XLINK_DSS_TA_fr1_R2_20191128181438.21851.21851.3_Lara_191125_P1148_MR_MV_XLINK_DSS_TA_fr1_R2_20191128181438.21834.21834.3	559	n/a	-	Lara_191125_P1148_MR_MV_XLINK_DSS_TA_fr1_R2_20191128181438_matched		2460.205	821.076	3.000	1.1	1.1	11	11.51	6.97	6.97	0.48	0.41	0.59	0.59	0.00	0.13	1620	0.00000	41.9	0.10	63.46	0.000		191202_P1148_Sample1_TA_monolinks_target.xls
1	SSNDTSDISSKPLLEDSKFR-K18-156	tau131	-	monolink	monolink	Lara_191125_P1148_MR_MV_XLINK_DSS_TA_fr1_R2_20191128201938.23970.23970.3_Lara_191125_P1148_MR_MV_XLINK_DSS_TA_fr1_R2_20191128201938.23843.23843.3	599	n/a	-	Lara_191125_P1148_MR_MV_XLINK_DSS_TA_fr1_R2_20191128201938_matched		2381.159	794.727	3.000	-0.4	0.4	6	11.51	6.08	6.08	0.52	0.33	0.63	0.63	0.00	0.16	1655	0.00000	46.6	0.00	62.89	0.000		191202_P1148_Sample1_TA_monolinks_target.xls
1	YELGCMVQGNYEYNKYK-K15-155	tau95	-	monolink	monolink	Lara_191125_P1148_MR_MV_XLINK_DSS_TA_fr1_R1_20191128191709.23695.23695.3_Lara_191125_P1148_MR_MV_XLINK_DSS_TA_fr1_R1_20191128191709.23660.23660.3	498	n/a	-	Lara_191125_P1148_MR_MV_XLINK_DSS_TA_fr1_R1_20191128191709_matched		2313.046	772.023	3.000	0.0	0.0	4	11.51	7.30	7.30	0.52	0.47	0.60	0.60	0.00	0.18	1454	0.00000	36.2	0.00	62.54	0.000		191202_P1148_Sample1_TA_monolinks_target.xls
1	SGLHAALKAAEESGDFTTADSVK-K8-155	Brf1	-	monolink	monolink	Lara_191125_P1148_MR_MV_XLINK_DSS_TA_fr1_R1_20191128171207.20118.20118.3_Lara_191125_P1148_MR_MV_XLINK_DSS_TA_fr1_R1_20191128171207.20129.20129.3	559	n/a	-	Lara_191125_P1148_MR_MV_XLINK_DSS_TA_fr1_R1_20191128171207_matched		2459.219	820.747	3.000	-0.4	0.4	4	11.51	7.01	7.01	0.50	0.48	0.65	0.65	0.00	0.14	1457	0.00000	43.8	0.20	62.27	0.000		191202_P1148_Sample1_TA_monolinks_target.xls
1	SSNDTSDISSKPLLEDSKFR-K18-155	tau131	-	monolink	monolink	Lara_191125_P1148_MR_MV_XLINK_DSS_TA_fr1_R2_20191128201938.21419.21419.3_Lara_191125_P1148_MR_MV_XLINK_DSS_TA_fr1_R2_20191128201938.21221.21221.3	599	n/a	-	Lara_191125_P1148_MR_MV_XLINK_DSS_TA_fr1_R2_20191128201938_matched		2380.177	794.400	3.000	-0.0	0.0	4	11.51	5.52	5.52	0.51	0.35	0.54	0.54	0.00	0.14	1516	0.00000	27.5	0.20	60.54	0.000		191202_P1148_Sample1_TA_monolinks_target.xls
1	NSEEGMGVNTNKDADGDINMDAGSQMSSNAIEEDK-K12-156	tau95	-	monolink	monolink	Lara_191125_P1148_MR_MV_XLINK_DSS_TA_fr1_R2_20191128181438.20529.20529.3_Lara_191125_P1148_MR_MV_XLINK_DSS_TA_fr1_R2_20191128181438.20368.20368.3	531	n/a	-	Lara_191125_P1148_MR_MV_XLINK_DSS_TA_fr1_R2_20191128181438_matched		3828.587	1277.203	3.000	-0.5	0.5	4	11.51	5.38	5.38	0.47	0.47	0.63	0.63	0.00	0.09	1371	0.00000	22.7	0.04	59.60	0.000		191202_P1148_Sample1_TA_monolinks_target.xls
1	YNTEVNGQASITNKEVYNPNK-K14-155	tau131	-	monolink	monolink	Lara_191125_P1148_MR_MV_XLINK_DSS_TA_fr1_R2_20191128201938.17940.17940.3_Lara_191125_P1148_MR_MV_XLINK_DSS_TA_fr1_R2_20191128201938.17884.17884.3	864	n/a	-	Lara_191125_P1148_MR_MV_XLINK_DSS_TA_fr1_R2_20191128201938_matched		2537.237	846.754	3.000	-1.8	1.8	2	11.51	7.21	7.21	0.40	0.35	0.46	0.46	0.00	0.11	1341	0.00000	23.7	0.00	56.63	0.000		191202_P1148_Sample1_TA_monolinks_target.xls
1	FRENDVEDGEARPPSFVKNR-K18-155	Brf1	-	monolink	monolink	Lara_191125_P1148_MR_MV_XLINK_DSS_TA_fr1_R1_20191128191709.16234.16234.4_Lara_191125_P1148_MR_MV_XLINK_DSS_TA_fr1_R1_20191128191709.16253.16253.4	292	n/a	-	Lara_191125_P1148_MR_MV_XLINK_DSS_TA_fr1_R1_20191128191709_matched		2516.238	630.067	4.000	-1.6	1.6	3	11.51	7.13	7.13	0.35	0.45	0.55	0.55	0.00	0.14	1192	0.00000	14.0	0.00	56.37	0.000		191202_P1148_Sample1_TA_monolinks_target.xls
1	RITAKVVDK-K5-155	tau131	-	monolink	monolink	Lara_191125_P1148_MR_MV_XLINK_DSS_TA_fr1_R2_20191128222441.09827.09827.3_Lara_191125_P1148_MR_MV_XLINK_DSS_TA_fr1_R2_20191128222441.09749.09749.3	627	n/a	-	Lara_191125_P1148_MR_MV_XLINK_DSS_TA_fr1_R2_20191128222441_matched		1183.728	395.584	3.000	-2.5	2.5	3	11.51	7.20	7.20	0.37	0.59	0.59	0.59	0.00	0.33	886	0.00000	62.3	0.00	56.25	0.000		191202_P1148_Sample1_TA_monolinks_target.xls
1	NSEEGMGVNTNKDADGDINMDAGSQMSSNAIEEDK-K12-155	tau95	-	monolink	monolink	Lara_191125_P1148_MR_MV_XLINK_DSS_TA_fr1_R1_20191128171207.18367.18367.3_Lara_191125_P1148_MR_MV_XLINK_DSS_TA_fr1_R1_20191128171207.18285.18285.3	531	n/a	-	Lara_191125_P1148_MR_MV_XLINK_DSS_TA_fr1_R1_20191128171207_matched		3827.603	1276.875	3.000	-0.9	0.9	1	11.40	3.94	3.94	0.40	0.53	0.38	0.38	0.00	0.05	1148	0.00000	16.4	0.06	56.23	0.000		191202_P1148_Sample1_TA_monolinks_target.xls
1	TASFQDIINKIAK-K10-155	tau95	-	monolink	monolink	Lara_191125_P1148_MR_MV_XLINK_DSS_TA_fr1_R1_20191128191709.26343.26343.3_Lara_191125_P1148_MR_MV_XLINK_DSS_TA_fr1_R1_20191128191709.26323.26323.3	624	n/a	-	Lara_191125_P1148_MR_MV_XLINK_DSS_TA_fr1_R1_20191128191709_matched		1602.897	535.307	3.000	-1.8	1.8	1	11.50	5.63	5.63	0.44	0.45	0.59	0.59	0.00	0.23	1061	0.00000	31.1	0.29	55.46	0.000		191202_P1148_Sample1_TA_monolinks_target.xls
1	EAFKEHGPIESQHGLQLYLNDDTDSDGSK-K4-156	tau95	-	monolink	monolink	Lara_191125_P1148_MR_MV_XLINK_DSS_TA_fr1_R1.20067.20067.3_Lara_191125_P1148_MR_MV_XLINK_DSS_TA_fr1_R1.18582.18582.3	70	n/a	-	Lara_191125_P1148_MR_MV_XLINK_DSS_TA_fr1_R1_matched		3385.561	1129.528	3.000	0.8	0.8	14	10.52	5.15	5.15	0.26	0.43	0.32	0.32	0.00	0.06	1346	0.00000	13.1	0.06	55.43	0.000		191202_P1148_Sample1_TA_monolinks_target.xls
1	GTYIKNYQLFVHDLSDK-K5-155	tau95	-	monolink	monolink	Lara_191125_P1148_MR_MV_XLINK_DSS_TA_fr1_R1_20191128191709.25094.25094.3_Lara_191125_P1148_MR_MV_XLINK_DSS_TA_fr1_R1_20191128191709.25071.25071.3	266	n/a	-	Lara_191125_P1148_MR_MV_XLINK_DSS_TA_fr1_R1_20191128191709_matched		2195.125	732.716	3.000	-1.4	1.4	5	11.51	4.89	4.89	0.33	0.64	0.63	0.63	0.00	0.19	877	0.00000	48.3	0.23	55.42	0.000		191202_P1148_Sample1_TA_monolinks_target.xls
1	IKDSLDKEEMFQTSEEALNK-K7-155	Brf1	-	monolink	monolink	Lara_191125_P1148_MR_MV_XLINK_DSS_TA_fr1_R2_20191128201938.24510.24510.3_Lara_191125_P1148_MR_MV_XLINK_DSS_TA_fr1_R2_20191128201938.24490.24490.3	306	n/a	-	Lara_191125_P1148_MR_MV_XLINK_DSS_TA_fr1_R2_20191128201938_matched		2509.228	837.417	3.000	0.2	0.2	6	11.51	6.06	6.06	0.42	0.45	0.42	0.42	0.00	0.11	1110	0.00000	45.6	0.29	54.59	0.000		191202_P1148_Sample1_TA_monolinks_target.xls
1	VKEAFKEHGPIESQHGLQLYLNDDTDSDGSK-K6-156	tau95	-	monolink	monolink	Lara_191125_P1148_MR_MV_XLINK_DSS_TA_fr1_R2.18859.18859.4_Lara_191125_P1148_MR_MV_XLINK_DSS_TA_fr1_R2.18743.18743.4	70	n/a	-	Lara_191125_P1148_MR_MV_XLINK_DSS_TA_fr1_R2_matched		3612.717	904.187	4.000	-1.3	1.3	1	11.51	5.47	5.47	0.42	0.39	0.44	0.44	0.00	0.07	1194	0.00000	8.3	0.05	54.56	0.000		191202_P1148_Sample1_TA_monolinks_target.xls
1	RLKQEADIATGNTSVK-K3-155	Brf1	-	monolink	monolink	Lara_191125_P1148_MR_MV_XLINK_DSS_TA_fr1_R1_20191128191709.12945.12945.3_Lara_191125_P1148_MR_MV_XLINK_DSS_TA_fr1_R1_20191128191709.12912.12912.3	504	n/a	-	Lara_191125_P1148_MR_MV_XLINK_DSS_TA_fr1_R1_20191128191709_matched		1885.028	629.351	3.000	-0.3	0.3	3	11.51	4.42	4.42	0.40	0.48	0.66	0.66	0.00	0.21	979	0.00000	57.8	0.16	54.18	0.000		191202_P1148_Sample1_TA_monolinks_target.xls
1	DHTGDKEEVQSEK-K6-156	tau55	-	monolink	monolink	Lara_191125_P1148_MR_MV_XLINK_DSS_TA_fr1_R2_20191128181438.08142.08142.3_Lara_191125_P1148_MR_MV_XLINK_DSS_TA_fr1_R2_20191128181438.07996.07996.3	412	n/a	-	Lara_191125_P1148_MR_MV_XLINK_DSS_TA_fr1_R2_20191128181438_matched		1656.746	553.257	3.000	-0.9	0.9	10	11.51	6.29	6.29	0.33	0.53	0.47	0.47	0.00	0.18	936	0.00000	39.1	0.00	53.87	0.000		191202_P1148_Sample1_TA_monolinks_target.xls
1	NYQLFVHDLSDKTVIPSQAHEQVLYDFEVAK-K12-156	tau95	-	monolink	monolink	Lara_191125_P1148_MR_MV_XLINK_DSS_TA_fr1_R2.22190.22190.3_Lara_191125_P1148_MR_MV_XLINK_DSS_TA_fr1_R2.22139.22139.3	278	n/a	-	Lara_191125_P1148_MR_MV_XLINK_DSS_TA_fr1_R2_matched		3788.893	1263.972	3.000	-0.2	0.2	5	11.51	4.02	4.02	0.34	0.43	0.55	0.55	0.00	0.09	1054	0.00000	16.5	0.07	52.77	0.000		191202_P1148_Sample1_TA_monolinks_target.xls
1	RLKQEADIATGNTSVK-K3-156	Brf1	-	monolink	monolink	Lara_191125_P1148_MR_MV_XLINK_DSS_TA_fr1_R2_20191128201938.15224.15224.3_Lara_191125_P1148_MR_MV_XLINK_DSS_TA_fr1_R2_20191128201938.15029.15029.3	504	n/a	-	Lara_191125_P1148_MR_MV_XLINK_DSS_TA_fr1_R2_20191128201938_matched		1886.009	629.678	3.000	-0.7	0.7	3	11.51	4.74	4.74	0.47	0.46	0.67	0.67	0.00	0.21	909	0.00000	63.5	0.21	52.66	0.000		191202_P1148_Sample1_TA_monolinks_target.xls
1	SDEPTKTVDAAAAIGLMSDLQDK-K6-156	Brf1	-	monolink	monolink	Lara_191125_P1148_MR_MV_XLINK_DSS_TA_fr1_R1_20191128191709.26387.26387.3_Lara_191125_P1148_MR_MV_XLINK_DSS_TA_fr1_R1_20191128191709.26370.26370.3	534	n/a	-	Lara_191125_P1148_MR_MV_XLINK_DSS_TA_fr1_R1_20191128191709_matched		2531.231	844.752	3.000	0.1	0.1	1	11.24	4.60	4.60	0.48	0.31	0.66	0.66	0.00	0.14	1136	0.00000	28.3	0.07	52.20	0.000		191202_P1148_Sample1_TA_monolinks_target.xls
1	HAAYNSIIIYQQSGNVELADHLMEKYLSIR-K25-156	tau131	-	monolink	monolink	Lara_191125_P1148_MR_MV_XLINK_DSS_TA_fr1_R2_20191128181438.24896.24896.4_Lara_191125_P1148_MR_MV_XLINK_DSS_TA_fr1_R2_20191128181438.25556.25556.4	1021	n/a	-	Lara_191125_P1148_MR_MV_XLINK_DSS_TA_fr1_R2_20191128181438_matched		3631.838	908.967	4.000	1.0	1.0	15	11.48	5.10	5.10	0.22	0.26	0.40	0.40	0.00	0.07	1232	0.00000	8.2	0.17	51.81	0.000		191202_P1148_Sample1_TA_monolinks_target.xls
1	IKDSLDKEEMFQTSEEALNK-K7-156	Brf1	-	monolink	monolink	Lara_191125_P1148_MR_MV_XLINK_DSS_TA_fr1_R1_20191128171207.22584.22584.3_Lara_191125_P1148_MR_MV_XLINK_DSS_TA_fr1_R1_20191128171207.22551.22551.3	306	n/a	-	Lara_191125_P1148_MR_MV_XLINK_DSS_TA_fr1_R1_20191128171207_matched		2510.209	837.744	3.000	-0.1	0.1	7	11.51	4.66	4.66	0.45	0.51	0.51	0.51	0.00	0.13	849	0.00000	49.2	0.31	51.67	0.000		191202_P1148_Sample1_TA_monolinks_target.xls
1	HAAYNSIIIYQQSGNVELADHLMEKYLSIR-K25-155	tau131	-	monolink	monolink	Lara_191125_P1148_MR_MV_XLINK_DSS_TA_fr1_R2.22899.22899.4_Lara_191125_P1148_MR_MV_XLINK_DSS_TA_fr1_R2.22898.22898.4	1021	n/a	-	Lara_191125_P1148_MR_MV_XLINK_DSS_TA_fr1_R2_matched		3630.852	908.721	4.000	-0.1	0.1	4	11.51	5.06	5.06	0.38	0.52	0.46	0.46	0.00	0.08	886	0.00000	10.2	0.23	51.59	0.000		191202_P1148_Sample1_TA_monolinks_target.xls
1	LDLKTVALHAR-K4-156	TBP	-	monolink	monolink	Lara_191125_P1148_MR_MV_XLINK_DSS_TA_fr1_R1_20191128212209.20621.20621.3_Lara_191125_P1148_MR_MV_XLINK_DSS_TA_fr1_R1_20191128212209.20527.20527.3	83	n/a	-	Lara_191125_P1148_MR_MV_XLINK_DSS_TA_fr1_R1_20191128212209_matched		1391.812	464.945	3.000	-1.1	1.1	11	11.44	4.97	4.97	0.33	0.68	0.56	0.56	0.00	0.25	579	0.00000	48.8	0.00	51.55	0.000		191202_P1148_Sample1_TA_monolinks_target.xls
1	LRVTPVSIVDNTIKFR-K14-156	tau95	-	monolink	monolink	Lara_191125_P1148_MR_MV_XLINK_DSS_TA_fr1_R1_20191128191709.25797.25797.3_Lara_191125_P1148_MR_MV_XLINK_DSS_TA_fr1_R1_20191128191709.25786.25786.3	159	n/a	-	Lara_191125_P1148_MR_MV_XLINK_DSS_TA_fr1_R1_20191128191709_matched		2013.163	672.062	3.000	0.1	0.1	3	11.40	4.36	4.36	0.25	0.60	0.48	0.48	0.00	0.15	749	0.00000	26.4	0.15	51.37	0.000		191202_P1148_Sample1_TA_monolinks_target.xls
1	EQQNQSAERESADTGKVNDEDEEHLYGNIDDYK-K16-156	tau131	-	monolink	monolink	Lara_191125_P1148_MR_MV_XLINK_DSS_TA_fr1_R1_20191128171207.15411.15411.4_Lara_191125_P1148_MR_MV_XLINK_DSS_TA_fr1_R1_20191128171207.15348.15348.4	24	n/a	-	Lara_191125_P1148_MR_MV_XLINK_DSS_TA_fr1_R1_20191128171207_matched		3981.744	996.444	4.000	4.4	4.4	9	11.51	5.23	5.23	0.38	0.27	0.44	0.44	0.00	0.07	1175	0.00000	21.6	0.05	51.35	0.000		191202_P1148_Sample1_TA_monolinks_target.xls
1	LDLKTVALHAR-K4-155	TBP	-	monolink	monolink	Lara_191125_P1148_MR_MV_XLINK_DSS_TA_fr1_R2_20191128201938.22620.22620.3_Lara_191125_P1148_MR_MV_XLINK_DSS_TA_fr1_R2_20191128201938.22435.22435.3	83	n/a	-	Lara_191125_P1148_MR_MV_XLINK_DSS_TA_fr1_R2_20191128201938_matched		1390.828	464.617	3.000	-2.6	2.6	2	11.42	5.15	5.15	0.30	0.58	0.55	0.55	0.00	0.25	682	0.00000	40.9	0.31	51.14	0.000		191202_P1148_Sample1_TA_monolinks_target.xls
1	FKNSTFDSLLAAEK-K2-155	tau131	-	monolink	monolink	Lara_191125_P1148_MR_MV_XLINK_DSS_TA_fr1_R2_20191128201938.24985.24985.3_Lara_191125_P1148_MR_MV_XLINK_DSS_TA_fr1_R2_20191128201938.24982.24982.3	412	n/a	-	Lara_191125_P1148_MR_MV_XLINK_DSS_TA_fr1_R2_20191128201938_matched		1724.898	575.974	3.000	-1.1	1.1	3	11.51	5.23	5.23	0.44	0.53	0.55	0.55	0.00	0.20	755	0.00000	44.4	0.00	51.13	0.000		191202_P1148_Sample1_TA_monolinks_target.xls
1	HSSIQKAIK-K6-156	tau95	-	monolink	monolink	Lara_191125_P1148_MR_MV_XLINK_DSS_TA_fr1_R2_20191128222441.11434.11434.3_Lara_191125_P1148_MR_MV_XLINK_DSS_TA_fr1_R2_20191128222441.11362.11362.3	54	n/a	-	Lara_191125_P1148_MR_MV_XLINK_DSS_TA_fr1_R2_20191128222441_matched		1166.664	389.896	3.000	-1.4	1.4	2	11.09	6.54	6.54	0.34	0.50	0.53	0.53	0.00	0.29	770	0.00000	49.4	0.00	51.01	0.000		191202_P1148_Sample1_TA_monolinks_target.xls
1	VKEAFKEHGPIESQHGLQLYLNDDTDSDGSK-K2-155	tau95	-	monolink	monolink	Lara_191125_P1148_MR_MV_XLINK_DSS_TA_fr1_R2.17527.17527.4_Lara_191125_P1148_MR_MV_XLINK_DSS_TA_fr1_R2.17456.17456.4	66	n/a	-	Lara_191125_P1148_MR_MV_XLINK_DSS_TA_fr1_R2_matched		3611.735	903.942	4.000	-1.2	1.2	2	11.51	4.15	4.15	0.31	0.37	0.46	0.46	0.00	0.07	1040	0.00000	11.2	0.09	50.98	0.000		191202_P1148_Sample1_TA_monolinks_target.xls
1	KTAGLLSPTEENETTNAGQSK-K1-156	tau55	-	monolink	monolink	Lara_191125_P1148_MR_MV_XLINK_DSS_TA_fr1_R1_20191128212209.16780.16780.3_Lara_191125_P1148_MR_MV_XLINK_DSS_TA_fr1_R1_20191128212209.16760.16760.3	359	n/a	-	Lara_191125_P1148_MR_MV_XLINK_DSS_TA_fr1_R1_20191128212209_matched		2331.144	778.056	3.000	-0.2	0.2	4	11.49	4.32	4.32	0.27	0.32	0.51	0.51	0.00	0.12	1075	0.00000	19.3	0.00	50.96	0.000		191202_P1148_Sample1_TA_monolinks_target.xls
1	HLDGIVPKK-K8-155	tau95	-	monolink	monolink	Lara_191125_P1148_MR_MV_XLINK_DSS_TA_fr1_R2_20191128201938.14236.14236.3_Lara_191125_P1148_MR_MV_XLINK_DSS_TA_fr1_R2_20191128201938.14130.14130.3	343	n/a	-	Lara_191125_P1148_MR_MV_XLINK_DSS_TA_fr1_R2_20191128201938_matched		1160.690	387.905	3.000	-2.9	2.9	2	11.28	3.25	3.25	0.33	0.75	0.80	0.80	0.00	0.44	338	0.00000	24.1	0.00	50.87	0.000		191202_P1148_Sample1_TA_monolinks_target.xls
1	NPILTQVLGEQELSSKEVLFYLK-K16-156	Brf1	-	monolink	monolink	Lara_191125_P1148_MR_MV_XLINK_DSS_TA_fr1_R1_20191128171207.24285.24285.3_Lara_191125_P1148_MR_MV_XLINK_DSS_TA_fr1_R1_20191128171207.24160.24160.3	335	n/a	-	Lara_191125_P1148_MR_MV_XLINK_DSS_TA_fr1_R1_20191128171207_matched		2803.530	935.518	3.000	1.7	1.7	14	11.49	5.59	5.59	0.35	0.41	0.43	0.43	0.00	0.09	968	0.00000	26.2	0.12	50.87	0.000		191202_P1148_Sample1_TA_monolinks_target.xls
1	IKATNGIDGENIYHEGSENETR-K2-155	Brf1	-	monolink	monolink	Lara_191125_P1148_MR_MV_XLINK_DSS_TA_fr1_R2_20191128181438.13641.13641.3_Lara_191125_P1148_MR_MV_XLINK_DSS_TA_fr1_R2_20191128181438.13791.13791.3	356	n/a	-	Lara_191125_P1148_MR_MV_XLINK_DSS_TA_fr1_R2_20191128181438_matched		2601.227	868.083	3.000	-2.1	2.1	6	11.00	4.87	4.87	0.30	0.58	0.37	0.37	0.00	0.08	820	0.00000	13.6	0.03	50.58	0.000		191202_P1148_Sample1_TA_monolinks_target.xls
1	AAEESGDFTTADSVKNMLQK-K15-156	Brf1	-	monolink	monolink	Lara_191125_P1148_MR_MV_XLINK_DSS_TA_fr1_R2_20191128201938.25130.25130.3_Lara_191125_P1148_MR_MV_XLINK_DSS_TA_fr1_R2_20191128201938.25105.25105.3	574	n/a	-	Lara_191125_P1148_MR_MV_XLINK_DSS_TA_fr1_R2_20191128201938_matched		2297.069	766.698	3.000	-1.7	1.7	3	11.51	4.70	4.70	0.38	0.39	0.46	0.46	0.00	0.12	951	0.00000	43.8	0.17	50.45	0.000		191202_P1148_Sample1_TA_monolinks_target.xls
1	IVKYELGCMVQGNYEYNKYK-K18-156	tau95	-	monolink	monolink	Lara_191125_P1148_MR_MV_XLINK_DSS_TA_fr1_R2_20191128201938.24297.24297.3_Lara_191125_P1148_MR_MV_XLINK_DSS_TA_fr1_R2_20191128201938.24265.24265.3	498	n/a	-	Lara_191125_P1148_MR_MV_XLINK_DSS_TA_fr1_R2_20191128201938_matched		2654.276	885.767	3.000	0.0	0.0	2	11.50	4.19	4.19	0.39	0.40	0.43	0.43	0.00	0.11	879	0.00000	23.9	0.00	49.38	0.000		191202_P1148_Sample1_TA_monolinks_target.xls
1	SEDDSKLASR-K6-155	TBP	-	monolink	monolink	Lara_191125_P1148_MR_MV_XLINK_DSS_TA_fr1_R2_20191128222441.09522.09522.3_Lara_191125_P1148_MR_MV_XLINK_DSS_TA_fr1_R2_20191128222441.09402.09402.3	133	n/a	-	Lara_191125_P1148_MR_MV_XLINK_DSS_TA_fr1_R2_20191128222441_matched		1261.614	421.546	3.000	-2.1	2.1	3	11.51	5.40	5.40	0.39	0.53	0.57	0.57	0.00	0.29	596	0.00000	65.0	0.00	49.37	0.000		191202_P1148_Sample1_TA_monolinks_target.xls
1	HSSIQKAIK-K6-155	tau95	-	monolink	monolink	Lara_191125_P1148_MR_MV_XLINK_DSS_TA_fr1_R2_20191128222441.09318.09318.3_Lara_191125_P1148_MR_MV_XLINK_DSS_TA_fr1_R2_20191128222441.09229.09229.3	54	n/a	-	Lara_191125_P1148_MR_MV_XLINK_DSS_TA_fr1_R2_20191128222441_matched		1165.680	389.568	3.000	-2.7	2.7	2	11.50	5.17	5.17	0.37	0.54	0.70	0.70	0.00	0.39	515	0.00000	50.0	0.00	49.26	0.000		191202_P1148_Sample1_TA_monolinks_target.xls
1	SGSCSLDKYEILKK-K13-156	tau55	-	monolink	monolink	Lara_191125_P1148_MR_MV_XLINK_DSS_TA_fr1_R2_20191128222441.18191.18191.3_Lara_191125_P1148_MR_MV_XLINK_DSS_TA_fr1_R2_20191128222441.18076.18076.3	211	n/a	-	Lara_191125_P1148_MR_MV_XLINK_DSS_TA_fr1_R2_20191128222441_matched		1782.907	595.310	3.000	-0.1	0.1	5	11.51	5.36	5.36	0.52	0.39	0.52	0.52	0.00	0.19	804	0.00000	31.4	0.00	49.15	0.000		191202_P1148_Sample1_TA_monolinks_target.xls
1	MSLNENGDKIR-K9-155	tau55	-	monolink	monolink	Lara_191125_P1148_MR_MV_XLINK_DSS_TA_fr1_R2_20191128222441.13490.13490.3_Lara_191125_P1148_MR_MV_XLINK_DSS_TA_fr1_R2_20191128222441.13398.13398.3	196	n/a	-	Lara_191125_P1148_MR_MV_XLINK_DSS_TA_fr1_R2_20191128222441_matched		1430.717	477.914	3.000	-2.3	2.3	4	11.51	4.55	4.55	0.38	0.62	0.38	0.38	0.00	0.17	557	0.00000	55.4	0.00	49.01	0.000		191202_P1148_Sample1_TA_monolinks_target.xls
1	TAETMKSELK-K6-155	tau95	-	monolink	monolink	Lara_191125_P1148_MR_MV_XLINK_DSS_TA_fr1_R1_20191128191709.15553.15553.3_Lara_191125_P1148_MR_MV_XLINK_DSS_TA_fr1_R1_20191128191709.15413.15413.3	637	n/a	-	Lara_191125_P1148_MR_MV_XLINK_DSS_TA_fr1_R1_20191128191709_matched		1291.668	431.564	3.000	-2.8	2.8	2	11.51	5.38	5.38	0.36	0.61	0.44	0.44	0.00	0.22	516	0.00000	64.0	0.00	48.59	0.000		191202_P1148_Sample1_TA_monolinks_target.xls
1	HLDGIVPKK-K8-156	tau95	-	monolink	monolink	Lara_191125_P1148_MR_MV_XLINK_DSS_TA_fr1_R2_20191128222441.14713.14713.3_Lara_191125_P1148_MR_MV_XLINK_DSS_TA_fr1_R2_20191128222441.14548.14548.3	343	n/a	-	Lara_191125_P1148_MR_MV_XLINK_DSS_TA_fr1_R2_20191128222441_matched		1161.674	388.233	3.000	-1.1	1.1	4	11.48	3.09	3.09	0.35	0.65	0.68	0.68	0.00	0.38	350	0.00000	34.0	0.00	48.45	0.000		191202_P1148_Sample1_TA_monolinks_target.xls
1	HLDGIVPKK-K9-156	tau95	-	monolink	monolink	Lara_191125_P1148_MR_MV_XLINK_DSS_TA_fr1_R1_20191128191709.17201.17201.3_Lara_191125_P1148_MR_MV_XLINK_DSS_TA_fr1_R1_20191128191709.17122.17122.3	344	n/a	-	Lara_191125_P1148_MR_MV_XLINK_DSS_TA_fr1_R1_20191128191709_matched		1161.675	388.233	3.000	-1.0	1.0	1	11.50	3.12	3.12	0.32	0.62	0.72	0.72	0.00	0.40	362	0.00000	61.7	0.00	48.41	0.000		191202_P1148_Sample1_TA_monolinks_target.xls
1	RIVKYELGCMVQGNYEYNK-K4-155	tau95	-	monolink	monolink	Lara_191125_P1148_MR_MV_XLINK_DSS_TA_fr1_R1_20191128191709.23706.23706.3_Lara_191125_P1148_MR_MV_XLINK_DSS_TA_fr1_R1_20191128191709.23634.23634.3	483	n/a	-	Lara_191125_P1148_MR_MV_XLINK_DSS_TA_fr1_R1_20191128191709_matched		2518.231	840.418	3.000	-2.2	2.2	2	11.32	4.97	4.97	0.38	0.28	0.49	0.49	0.00	0.13	971	0.00000	32.3	0.00	48.35	0.000		191202_P1148_Sample1_TA_monolinks_target.xls
1	IKDSLDKEEMFQTSEEALNK-K2-155	Brf1	-	monolink	monolink	Lara_191125_P1148_MR_MV_XLINK_DSS_TA_fr1_R2_20191128181438.19853.19853.3_Lara_191125_P1148_MR_MV_XLINK_DSS_TA_fr1_R2_20191128181438.19813.19813.3	301	n/a	-	Lara_191125_P1148_MR_MV_XLINK_DSS_TA_fr1_R2_20191128181438_matched		2509.226	837.416	3.000	-0.8	0.8	4	11.51	3.76	3.76	0.40	0.44	0.48	0.48	0.00	0.12	745	0.00000	27.5	0.19	48.08	0.000		191202_P1148_Sample1_TA_monolinks_target.xls
1	LSKLAEGDSVFEGPLMEER-K3-155	tau131	-	monolink	monolink	Lara_191125_P1148_MR_MV_XLINK_DSS_TA_fr1_R1_20191128171207.23141.23141.3_Lara_191125_P1148_MR_MV_XLINK_DSS_TA_fr1_R1_20191128171207.23139.23139.3	702	n/a	-	Lara_191125_P1148_MR_MV_XLINK_DSS_TA_fr1_R1_20191128171207_matched		2261.125	754.716	3.000	-0.7	0.7	2	11.51	3.76	3.76	0.42	0.56	0.57	0.57	0.00	0.15	575	0.00000	39.1	0.09	47.95	0.000		191202_P1148_Sample1_TA_monolinks_target.xls
1	ERTEIAKSAILQYSGLETDAPLFR-K7-156	tau55	-	monolink	monolink	Lara_191125_P1148_MR_MV_XLINK_DSS_TA_fr1_R2_20191128181438.24009.24009.3_Lara_191125_P1148_MR_MV_XLINK_DSS_TA_fr1_R2_20191128181438.23998.23998.3	313	n/a	-	Lara_191125_P1148_MR_MV_XLINK_DSS_TA_fr1_R2_20191128181438_matched		2863.497	955.507	3.000	0.1	0.1	6	11.51	4.15	4.15	0.43	0.36	0.60	0.60	0.00	0.13	828	0.00000	36.1	0.39	47.94	0.000		191202_P1148_Sample1_TA_monolinks_target.xls
1	VEKEYPNVECILLVTHAASK-K3-155	tau55	-	monolink	monolink	Lara_191125_P1148_MR_MV_XLINK_DSS_TA_fr1_R1_20191128191709.25450.25450.3_Lara_191125_P1148_MR_MV_XLINK_DSS_TA_fr1_R1_20191128191709.25432.25432.3	156	n/a	-	Lara_191125_P1148_MR_MV_XLINK_DSS_TA_fr1_R1_20191128191709_matched		2454.283	819.102	3.000	-0.7	0.7	2	11.51	4.39	4.39	0.41	0.50	0.54	0.54	0.00	0.13	661	0.00000	42.8	0.00	47.90	0.000		191202_P1148_Sample1_TA_monolinks_target.xls
1	SLYTDLEKQEADYNLGR-K8-156	tau131	-	monolink	monolink	Lara_191125_P1148_MR_MV_XLINK_DSS_TA_fr1_R2_20191128201938.25014.25014.3_Lara_191125_P1148_MR_MV_XLINK_DSS_TA_fr1_R2_20191128201938.25013.25013.3	958	n/a	-	Lara_191125_P1148_MR_MV_XLINK_DSS_TA_fr1_R2_20191128201938_matched		2170.039	724.354	3.000	-1.6	1.6	2	11.51	5.53	5.53	0.32	0.35	0.59	0.59	0.00	0.17	817	0.00000	34.3	0.23	47.86	0.000		191202_P1148_Sample1_TA_monolinks_target.xls
1	KHQVDETLHR-K1-156	tau131	-	monolink	monolink	Lara_191125_P1148_MR_MV_XLINK_DSS_TA_fr1_R1_20191128191709.10743.10743.3_Lara_191125_P1148_MR_MV_XLINK_DSS_TA_fr1_R1_20191128191709.09827.09827.3	567	n/a	-	Lara_191125_P1148_MR_MV_XLINK_DSS_TA_fr1_R1_20191128191709_matched		1417.729	473.584	3.000	-1.8	1.8	48	11.46	5.42	5.42	0.30	0.62	0.36	0.36	0.00	0.18	490	0.00000	50.5	0.11	47.66	0.000		191202_P1148_Sample1_TA_monolinks_target.xls
1	RITAKVVDK-K5-156	tau131	-	monolink	monolink	Lara_191125_P1148_MR_MV_XLINK_DSS_TA_fr1_R2_20191128222441.11694.11694.3_Lara_191125_P1148_MR_MV_XLINK_DSS_TA_fr1_R2_20191128222441.11600.11600.3	627	n/a	-	Lara_191125_P1148_MR_MV_XLINK_DSS_TA_fr1_R2_20191128222441_matched		1184.712	395.912	3.000	-0.7	0.7	4	11.51	5.50	5.50	0.41	0.53	0.45	0.45	0.00	0.25	521	0.00000	60.5	0.00	47.58	0.000		191202_P1148_Sample1_TA_monolinks_target.xls
1	LLSSPIVKK-K8-155	tau95	-	monolink	monolink	Lara_191125_P1148_MR_MV_XLINK_DSS_TA_fr1_R2_20191128201938.18800.18800.3_Lara_191125_P1148_MR_MV_XLINK_DSS_TA_fr1_R2_20191128201938.18747.18747.3	403	n/a	-	Lara_191125_P1148_MR_MV_XLINK_DSS_TA_fr1_R2_20191128201938_matched		1138.731	380.585	3.000	-2.9	2.9	2	11.51	4.09	4.09	0.38	0.52	0.63	0.63	0.00	0.35	458	0.00000	69.8	0.31	47.53	0.000		191202_P1148_Sample1_TA_monolinks_target.xls
1	KEKTHHMLIDFSSR-K3-156	Brf1	-	monolink	monolink	Lara_191125_P1148_MR_MV_XLINK_DSS_TA_fr1_R2_20191128222441.15212.15212.4_Lara_191125_P1148_MR_MV_XLINK_DSS_TA_fr1_R2_20191128222441.15169.15169.4	138	n/a	-	Lara_191125_P1148_MR_MV_XLINK_DSS_TA_fr1_R2_20191128222441_matched		1883.953	471.996	4.000	-1.8	1.8	8	11.51	5.99	5.99	0.44	0.33	0.64	0.64	0.00	0.23	762	0.00000	21.9	0.21	47.49	0.000		191202_P1148_Sample1_TA_monolinks_target.xls
1	FKNSTFDSLLAAEK-K2-156	tau131	-	monolink	monolink	Lara_191125_P1148_MR_MV_XLINK_DSS_TA_fr1_R1_20191128191709.25411.25411.3_Lara_191125_P1148_MR_MV_XLINK_DSS_TA_fr1_R1_20191128191709.25391.25391.3	412	n/a	-	Lara_191125_P1148_MR_MV_XLINK_DSS_TA_fr1_R1_20191128191709_matched		1725.881	576.302	3.000	-0.7	0.7	2	11.51	4.47	4.47	0.39	0.45	0.56	0.56	0.00	0.20	644	0.00000	48.2	0.00	47.49	0.000		191202_P1148_Sample1_TA_monolinks_target.xls
1	LSKLAEGDSVFEGPLMEER-K3-156	tau131	-	monolink	monolink	Lara_191125_P1148_MR_MV_XLINK_DSS_TA_fr1_R1_20191128171207.23521.23521.3_Lara_191125_P1148_MR_MV_XLINK_DSS_TA_fr1_R1_20191128171207.23512.23512.3	702	n/a	-	Lara_191125_P1148_MR_MV_XLINK_DSS_TA_fr1_R1_20191128171207_matched		2262.107	755.043	3.000	-1.0	1.0	2	11.51	3.91	3.91	0.40	0.56	0.62	0.62	0.00	0.16	540	0.00000	45.2	0.16	47.42	0.000		191202_P1148_Sample1_TA_monolinks_target.xls
1	SGSCSLDKYEILKK-K13-155	tau55	-	monolink	monolink	Lara_191125_P1148_MR_MV_XLINK_DSS_TA_fr1_R2_20191128222441.16188.16188.3_Lara_191125_P1148_MR_MV_XLINK_DSS_TA_fr1_R2_20191128222441.16164.16164.3	211	n/a	-	Lara_191125_P1148_MR_MV_XLINK_DSS_TA_fr1_R2_20191128222441_matched		1781.923	594.982	3.000	-1.0	1.0	4	11.51	5.00	5.00	0.45	0.41	0.54	0.54	0.00	0.19	677	0.00000	30.4	0.07	47.25	0.000		191202_P1148_Sample1_TA_monolinks_target.xls
1	DHTGDKEEVQSEK-K6-155	tau55	-	monolink	monolink	Lara_191125_P1148_MR_MV_XLINK_DSS_TA_fr1_R2_20191128201938.07266.07266.3_Lara_191125_P1148_MR_MV_XLINK_DSS_TA_fr1_R2_20191128201938.07739.07739.3	412	n/a	-	Lara_191125_P1148_MR_MV_XLINK_DSS_TA_fr1_R2_20191128201938_matched		1655.764	552.929	3.000	-1.0	1.0	10	11.43	5.35	5.35	0.23	0.35	0.51	0.51	0.00	0.20	786	0.00000	31.1	0.00	47.25	0.000		191202_P1148_Sample1_TA_monolinks_target.xls
1	DHTGDKEEVQSEKIYR-K13-156	tau55	-	monolink	monolink	Lara_191125_P1148_MR_MV_XLINK_DSS_TA_fr1_R1.11249.11249.3_Lara_191125_P1148_MR_MV_XLINK_DSS_TA_fr1_R1.11135.11135.3	419	n/a	-	Lara_191125_P1148_MR_MV_XLINK_DSS_TA_fr1_R1_matched		2088.997	697.340	3.000	0.1	0.1	9	11.42	4.30	4.30	0.34	0.49	0.37	0.37	0.00	0.12	660	0.00000	27.7	0.00	47.21	0.000		191202_P1148_Sample1_TA_monolinks_target.xls
1	KSLYTDLEKQEADYNLGR-K9-156	tau131	-	monolink	monolink	Lara_191125_P1148_MR_MV_XLINK_DSS_TA_fr1_R1_20191128191709.23119.23119.3_Lara_191125_P1148_MR_MV_XLINK_DSS_TA_fr1_R1_20191128191709.22964.22964.3	958	n/a	-	Lara_191125_P1148_MR_MV_XLINK_DSS_TA_fr1_R1_20191128191709_matched		2298.135	767.053	3.000	-1.4	1.4	2	11.37	4.61	4.61	0.28	0.29	0.45	0.45	0.00	0.12	891	0.00000	39.2	0.12	47.00	0.000		191202_P1148_Sample1_TA_monolinks_target.xls
1	SLYTDLEKQEADYNLGR-K8-155	tau131	-	monolink	monolink	Lara_191125_P1148_MR_MV_XLINK_DSS_TA_fr1_R2_20191128201938.24778.24778.3_Lara_191125_P1148_MR_MV_XLINK_DSS_TA_fr1_R2_20191128201938.24784.24784.3	958	n/a	-	Lara_191125_P1148_MR_MV_XLINK_DSS_TA_fr1_R2_20191128201938_matched		2169.059	724.028	3.000	-0.7	0.7	3	11.51	4.63	4.63	0.36	0.37	0.63	0.63	0.00	0.19	724	0.00000	44.6	0.00	46.95	0.000		191202_P1148_Sample1_TA_monolinks_target.xls
1	IPSLELPLNVSTKHSSIQK-K13-156	tau95	-	monolink	monolink	Lara_191125_P1148_MR_MV_XLINK_DSS_TA_fr1_R1_20191128212209.21111.21111.3_Lara_191125_P1148_MR_MV_XLINK_DSS_TA_fr1_R1_20191128212209.21089.21089.3	48	n/a	-	Lara_191125_P1148_MR_MV_XLINK_DSS_TA_fr1_R1_20191128212209_matched		2246.253	749.759	3.000	0.1	0.1	52	11.51	3.87	3.87	0.45	0.32	0.77	0.77	0.00	0.20	756	0.00000	28.0	0.29	46.75	0.000		191202_P1148_Sample1_TA_monolinks_target.xls
1	EAFKEHGPIESQHGLQLYLNDDTDSDGSK-K4-155	tau95	-	monolink	monolink	Lara_191125_P1148_MR_MV_XLINK_DSS_TA_fr1_R1.18503.18503.4_Lara_191125_P1148_MR_MV_XLINK_DSS_TA_fr1_R1.18443.18443.4	70	n/a	-	Lara_191125_P1148_MR_MV_XLINK_DSS_TA_fr1_R1_matched		3384.567	847.150	4.000	-2.8	2.8	6	11.51	4.26	4.26	0.28	0.36	0.41	0.41	0.00	0.07	822	0.00000	10.2	0.00	46.72	0.000		191202_P1148_Sample1_TA_monolinks_target.xls
1	LKQEADIATGNTSVKK-K15-155	Brf1	-	monolink	monolink	Lara_191125_P1148_MR_MV_XLINK_DSS_TA_fr1_R1_20191128212209.10491.10491.3_Lara_191125_P1148_MR_MV_XLINK_DSS_TA_fr1_R1_20191128212209.10440.10440.3	517	n/a	-	Lara_191125_P1148_MR_MV_XLINK_DSS_TA_fr1_R1_20191128212209_matched		1857.022	620.015	3.000	-0.4	0.4	1	11.12	3.96	3.96	0.25	0.53	0.39	0.39	0.00	0.12	614	0.00000	23.8	0.00	46.41	0.000		191202_P1148_Sample1_TA_monolinks_target.xls
1	IPSLELPLNVSTKHSSIQK-K19-156	tau95	-	monolink	monolink	Lara_191125_P1148_MR_MV_XLINK_DSS_TA_fr1_R1_20191128171207.22346.22346.4_Lara_191125_P1148_MR_MV_XLINK_DSS_TA_fr1_R1_20191128171207.22316.22316.4	54	n/a	-	Lara_191125_P1148_MR_MV_XLINK_DSS_TA_fr1_R1_20191128171207_matched		2246.252	562.571	4.000	-0.1	0.1	7	11.38	4.50	4.50	0.30	0.38	0.44	0.44	0.00	0.12	753	0.00000	14.3	0.18	46.40	0.000		191202_P1148_Sample1_TA_monolinks_target.xls
1	IKATNGIDGENIYHEGSENETR-K2-156	Brf1	-	monolink	monolink	Lara_191125_P1148_MR_MV_XLINK_DSS_TA_fr1_R2_20191128201938.16086.16086.3_Lara_191125_P1148_MR_MV_XLINK_DSS_TA_fr1_R2_20191128201938.15419.15419.3	356	n/a	-	Lara_191125_P1148_MR_MV_XLINK_DSS_TA_fr1_R2_20191128201938_matched		2602.215	868.413	3.000	0.1	0.1	33	11.48	3.85	3.85	0.38	0.52	0.34	0.34	0.00	0.08	586	0.00000	16.8	0.03	46.22	0.000		191202_P1148_Sample1_TA_monolinks_target.xls
1	KHAAYNSIIIYQQSGNVELADHLMEK-K1-156	tau131	-	monolink	monolink	Lara_191125_P1148_MR_MV_XLINK_DSS_TA_fr1_R1_20191128171207.22279.22279.4_Lara_191125_P1148_MR_MV_XLINK_DSS_TA_fr1_R1_20191128171207.22258.22258.4	996	n/a	-	Lara_191125_P1148_MR_MV_XLINK_DSS_TA_fr1_R1_20191128171207_matched		3127.564	782.899	4.000	-0.1	0.1	1	11.44	3.27	3.27	0.28	0.43	0.42	0.42	0.00	0.08	702	0.00000	5.7	0.10	46.04	0.000		191202_P1148_Sample1_TA_monolinks_target.xls
1	IKDSLDKEEMFQTSEEALNK-K2-156	Brf1	-	monolink	monolink	Lara_191125_P1148_MR_MV_XLINK_DSS_TA_fr1_R2_20191128201938.23362.23362.3_Lara_191125_P1148_MR_MV_XLINK_DSS_TA_fr1_R2_20191128201938.23260.23260.3	301	n/a	-	Lara_191125_P1148_MR_MV_XLINK_DSS_TA_fr1_R2_20191128201938_matched		2510.210	837.745	3.000	0.1	0.1	3	11.51	3.73	3.73	0.41	0.41	0.47	0.47	0.00	0.12	668	0.00000	22.6	0.10	46.03	0.000		191202_P1148_Sample1_TA_monolinks_target.xls
1	KEKTHHMLIDFSSR-K1-156	Brf1	-	monolink	monolink	Lara_191125_P1148_MR_MV_XLINK_DSS_TA_fr1_R2_20191128201938.17929.17929.4_Lara_191125_P1148_MR_MV_XLINK_DSS_TA_fr1_R2_20191128201938.17719.17719.4	136	n/a	-	Lara_191125_P1148_MR_MV_XLINK_DSS_TA_fr1_R2_20191128201938_matched		1883.956	471.997	4.000	-0.5	0.5	2	11.51	5.45	5.45	0.45	0.28	0.57	0.57	0.00	0.20	755	0.00000	23.0	0.14	46.03	0.000		191202_P1148_Sample1_TA_monolinks_target.xls
1	VSDDPDNLEDVDDEELNAHLLNEEASKLK-K27-155	Brf1	-	monolink	monolink	Lara_191125_P1148_MR_MV_XLINK_DSS_TA_fr1_R1.21148.21148.3_Lara_191125_P1148_MR_MV_XLINK_DSS_TA_fr1_R1.21137.21137.3	481	n/a	-	Lara_191125_P1148_MR_MV_XLINK_DSS_TA_fr1_R1_matched		3420.605	1141.209	3.000	-0.7	0.7	1	10.51	4.00	4.00	0.60	0.23	0.45	0.45	0.00	0.08	989	0.00000	20.9	0.00	45.95	0.000		191202_P1148_Sample1_TA_monolinks_target.xls
1	ERTEIAKSAILQYSGLETDAPLFR-K7-155	tau55	-	monolink	monolink	Lara_191125_P1148_MR_MV_XLINK_DSS_TA_fr1_R1_20191128191709.25911.25911.3_Lara_191125_P1148_MR_MV_XLINK_DSS_TA_fr1_R1_20191128191709.25908.25908.3	313	n/a	-	Lara_191125_P1148_MR_MV_XLINK_DSS_TA_fr1_R1_20191128191709_matched		2862.512	955.178	3.000	-1.0	1.0	8	11.51	3.52	3.52	0.41	0.37	0.61	0.61	0.00	0.13	686	0.00000	31.3	0.14	45.65	0.000		191202_P1148_Sample1_TA_monolinks_target.xls
1	SVKIPSTDFQLPPPPK-K3-156	tau95	-	monolink	monolink	Lara_191125_P1148_MR_MV_XLINK_DSS_TA_fr1_R1_20191128171207.22761.22761.3_Lara_191125_P1148_MR_MV_XLINK_DSS_TA_fr1_R1_20191128171207.22752.22752.3	219	n/a	-	Lara_191125_P1148_MR_MV_XLINK_DSS_TA_fr1_R1_20191128171207_matched		1906.044	636.356	3.000	-0.8	0.8	4	11.51	2.61	2.61	0.30	0.59	0.64	0.64	0.00	0.20	396	0.00000	36.9	0.11	45.65	0.000		191202_P1148_Sample1_TA_monolinks_target.xls
1	ITAKVVDKYEK-K4-155	tau131	-	monolink	monolink	Lara_191125_P1148_MR_MV_XLINK_DSS_TA_fr1_R1_20191128191709.13253.13253.3_Lara_191125_P1148_MR_MV_XLINK_DSS_TA_fr1_R1_20191128191709.13178.13178.3	627	n/a	-	Lara_191125_P1148_MR_MV_XLINK_DSS_TA_fr1_R1_20191128191709_matched		1447.827	483.617	3.000	-2.4	2.4	2	11.46	2.48	2.48	0.31	0.54	0.70	0.70	0.00	0.32	372	0.00000	42.1	0.00	45.61	0.000		191202_P1148_Sample1_TA_monolinks_target.xls
1	VPFRDESVILKVTMPK-K11-156	tau95	-	monolink	monolink	Lara_191125_P1148_MR_MV_XLINK_DSS_TA_fr1_R2_20191128201938.25429.25429.3_Lara_191125_P1148_MR_MV_XLINK_DSS_TA_fr1_R2_20191128201938.25422.25422.3	118	n/a	-	Lara_191125_P1148_MR_MV_XLINK_DSS_TA_fr1_R2_20191128201938_matched		2014.116	672.380	3.000	-0.8	0.8	3	11.08	3.05	3.05	0.24	0.46	0.57	0.57	0.00	0.18	583	0.00000	37.9	0.00	45.11	0.000		191202_P1148_Sample1_TA_monolinks_target.xls
1	KTAGLLSPTEENETTNAGQSK-K1-155	tau55	-	monolink	monolink	Lara_191125_P1148_MR_MV_XLINK_DSS_TA_fr1_R2_20191128181438.14958.14958.3_Lara_191125_P1148_MR_MV_XLINK_DSS_TA_fr1_R2_20191128181438.14883.14883.3	359	n/a	-	Lara_191125_P1148_MR_MV_XLINK_DSS_TA_fr1_R2_20191128181438_matched		2330.163	777.729	3.000	0.4	0.4	9	11.51	4.43	4.43	0.36	0.29	0.44	0.44	0.00	0.11	779	0.00000	21.3	0.07	45.09	0.000		191202_P1148_Sample1_TA_monolinks_target.xls
1	ISNEKSSNDTSDISSKPLLEDSK-K5-156	tau131	-	monolink	monolink	Lara_191125_P1148_MR_MV_XLINK_DSS_TA_fr1_R1_20191128171207.14108.14108.3_Lara_191125_P1148_MR_MV_XLINK_DSS_TA_fr1_R1_20191128171207.14041.14041.3	581	n/a	-	Lara_191125_P1148_MR_MV_XLINK_DSS_TA_fr1_R1_20191128171207_matched		2649.289	884.104	3.000	0.9	0.9	9	11.44	3.33	3.33	0.35	0.40	0.52	0.52	0.00	0.11	647	0.00000	12.8	0.31	45.06	0.000		191202_P1148_Sample1_TA_monolinks_target.xls
1	SVKIPSTDFQLPPPPK-K3-155	tau95	-	monolink	monolink	Lara_191125_P1148_MR_MV_XLINK_DSS_TA_fr1_R2_20191128201938.24819.24819.3_Lara_191125_P1148_MR_MV_XLINK_DSS_TA_fr1_R2_20191128201938.24816.24816.3	219	n/a	-	Lara_191125_P1148_MR_MV_XLINK_DSS_TA_fr1_R2_20191128201938_matched		1905.060	636.028	3.000	-1.4	1.4	3	11.50	2.32	2.32	0.30	0.55	0.66	0.66	0.00	0.21	396	0.00000	32.6	0.00	45.00	0.000		191202_P1148_Sample1_TA_monolinks_target.xls
1	KNVPKPPPLVFESDTPGGIDSR-K1-155	tau95	-	monolink	monolink	Lara_191125_P1148_MR_MV_XLINK_DSS_TA_fr1_R1_20191128171207.21959.21959.3_Lara_191125_P1148_MR_MV_XLINK_DSS_TA_fr1_R1_20191128171207.21882.21882.3	404	n/a	-	Lara_191125_P1148_MR_MV_XLINK_DSS_TA_fr1_R1_20191128171207_matched		2504.325	835.783	3.000	-1.8	1.8	3	11.37	3.26	3.26	0.31	0.46	0.58	0.58	0.00	0.13	570	0.00000	21.1	0.20	44.90	0.000		191202_P1148_Sample1_TA_monolinks_target.xls
1	LKQEADIATGNTSVK-K2-155	Brf1	-	monolink	monolink	Lara_191125_P1148_MR_MV_XLINK_DSS_TA_fr1_R1_20191128191709.14102.14102.3_Lara_191125_P1148_MR_MV_XLINK_DSS_TA_fr1_R1_20191128191709.13982.13982.3	504	n/a	-	Lara_191125_P1148_MR_MV_XLINK_DSS_TA_fr1_R1_20191128191709_matched		1728.923	577.316	3.000	-2.4	2.4	1	11.51	3.67	3.67	0.36	0.36	0.59	0.59	0.00	0.20	609	0.00000	36.7	0.00	44.79	0.000		191202_P1148_Sample1_TA_monolinks_target.xls
1	TVIPSQAHEQVLYDFEVAKK-K19-155	tau95	-	monolink	monolink	Lara_191125_P1148_MR_MV_XLINK_DSS_TA_fr1_R1_20191128171207.22223.22223.3_Lara_191125_P1148_MR_MV_XLINK_DSS_TA_fr1_R1_20191128171207.22212.22212.3	297	n/a	-	Lara_191125_P1148_MR_MV_XLINK_DSS_TA_fr1_R1_20191128171207_matched		2456.296	819.773	3.000	-0.5	0.5	1	11.51	3.40	3.40	0.55	0.42	0.60	0.60	0.00	0.15	546	0.00000	21.9	0.00	44.67	0.000		191202_P1148_Sample1_TA_monolinks_target.xls
1	ESADTGKVNDEDEEHLYGNIDDYK-K7-156	tau131	-	monolink	monolink	Lara_191125_P1148_MR_MV_XLINK_DSS_TA_fr1_R2_20191128201938.20528.20528.3_Lara_191125_P1148_MR_MV_XLINK_DSS_TA_fr1_R2_20191128201938.20447.20447.3	24	n/a	-	Lara_191125_P1148_MR_MV_XLINK_DSS_TA_fr1_R2_20191128201938_matched		2911.253	971.426	3.000	0.5	0.5	15	11.31	3.29	3.29	0.34	0.50	0.40	0.40	0.00	0.08	535	0.00000	44.5	0.00	44.45	0.000		191202_P1148_Sample1_TA_monolinks_target.xls
1	KTKVYPGTK-K3-155	tau95	-	monolink	monolink	Lara_191125_P1148_MR_MV_XLINK_DSS_TA_fr1_R1_20191128212209.07892.07892.3_Lara_191125_P1148_MR_MV_XLINK_DSS_TA_fr1_R1_20191128212209.07770.07770.3	300	n/a	-	Lara_191125_P1148_MR_MV_XLINK_DSS_TA_fr1_R1_20191128212209_matched		1175.689	392.904	3.000	-3.5	3.5	1	10.51	3.97	3.97	0.31	0.58	0.52	0.52	0.00	0.29	368	0.00000	38.3	0.00	44.04	0.000		191202_P1148_Sample1_TA_monolinks_target.xls
1	IPSLELPLNVSTKHSSIQK-K13-155	tau95	-	monolink	monolink	Lara_191125_P1148_MR_MV_XLINK_DSS_TA_fr1_R2_20191128222441.20612.20612.3_Lara_191125_P1148_MR_MV_XLINK_DSS_TA_fr1_R2_20191128222441.20598.20598.3	48	n/a	-	Lara_191125_P1148_MR_MV_XLINK_DSS_TA_fr1_R2_20191128222441_matched		2245.269	749.431	3.000	-0.4	0.4	1	11.51	3.93	3.93	0.44	0.23	0.65	0.65	0.00	0.17	718	0.00000	20.5	0.41	43.74	0.000		191202_P1148_Sample1_TA_monolinks_target.xls
1	NVPKPPPLVFESDTPGGIDSR-K4-155	tau95	-	monolink	monolink	Lara_191125_P1148_MR_MV_XLINK_DSS_TA_fr1_R1_20191128171207.22771.22771.3_Lara_191125_P1148_MR_MV_XLINK_DSS_TA_fr1_R1_20191128171207.22757.22757.3	408	n/a	-	Lara_191125_P1148_MR_MV_XLINK_DSS_TA_fr1_R1_20191128171207_matched		2376.231	793.085	3.000	-1.4	1.4	4	11.51	3.30	3.30	0.49	0.37	0.55	0.55	0.00	0.13	574	0.00000	20.4	0.19	43.73	0.000		191202_P1148_Sample1_TA_monolinks_target.xls
1	YNTEVNGQASITNKEVYNPNKK-K14-156	tau131	-	monolink	monolink	Lara_191125_P1148_MR_MV_XLINK_DSS_TA_fr1_R2_20191128201938.18282.18282.3_Lara_191125_P1148_MR_MV_XLINK_DSS_TA_fr1_R2_20191128201938.18140.18140.3	864	n/a	-	Lara_191125_P1148_MR_MV_XLINK_DSS_TA_fr1_R2_20191128201938_matched		2666.319	889.781	3.000	0.2	0.2	21	11.09	2.82	2.82	0.29	0.38	0.53	0.53	0.00	0.12	640	0.00000	21.8	0.00	43.72	0.000		191202_P1148_Sample1_TA_monolinks_target.xls
1	IREPKTTALIFASGK-K5-156	TBP	-	monolink	monolink	Lara_191125_P1148_MR_MV_XLINK_DSS_TA_fr1_R1_20191128212209.20561.20561.3_Lara_191125_P1148_MR_MV_XLINK_DSS_TA_fr1_R1_20191128212209.20558.20558.3	110	n/a	-	Lara_191125_P1148_MR_MV_XLINK_DSS_TA_fr1_R1_20191128212209_matched		1787.018	596.680	3.000	-0.8	0.8	7	11.50	3.67	3.67	0.33	0.55	0.41	0.41	0.00	0.14	364	0.00000	28.0	0.00	43.58	0.000		191202_P1148_Sample1_TA_monolinks_target.xls
1	KNVPKPPPLVFESDTPGGIDSR-K1-156	tau95	-	monolink	monolink	Lara_191125_P1148_MR_MV_XLINK_DSS_TA_fr1_R1_20191128212209.20725.20725.3_Lara_191125_P1148_MR_MV_XLINK_DSS_TA_fr1_R1_20191128212209.20700.20700.3	404	n/a	-	Lara_191125_P1148_MR_MV_XLINK_DSS_TA_fr1_R1_20191128212209_matched		2505.311	836.111	3.000	-0.3	0.3	4	11.48	2.91	2.91	0.34	0.36	0.57	0.57	0.00	0.13	578	0.00000	22.3	0.14	43.26	0.000		191202_P1148_Sample1_TA_monolinks_target.xls
1	FFPGVISQEWDSTLTPNEKGETEQEMYMR-K19-155	tau55	-	monolink	monolink	Lara_191125_P1148_MR_MV_XLINK_DSS_TA_fr1_R2_20191128181438.24003.24003.3_Lara_191125_P1148_MR_MV_XLINK_DSS_TA_fr1_R2_20191128181438.24031.24031.3	132	n/a	-	Lara_191125_P1148_MR_MV_XLINK_DSS_TA_fr1_R2_20191128181438_matched		3603.650	1202.224	3.000	-1.6	1.6	2	11.51	1.82	1.82	0.35	0.29	0.61	0.61	0.00	0.10	670	0.00000	20.0	0.00	43.18	0.000		191202_P1148_Sample1_TA_monolinks_target.xls
1	VPFRDESVILKVTMPK-K11-155	tau95	-	monolink	monolink	Lara_191125_P1148_MR_MV_XLINK_DSS_TA_fr1_R2_20191128201938.25094.25094.3_Lara_191125_P1148_MR_MV_XLINK_DSS_TA_fr1_R2_20191128201938.25083.25083.3	118	n/a	-	Lara_191125_P1148_MR_MV_XLINK_DSS_TA_fr1_R2_20191128201938_matched		2013.132	672.052	3.000	-1.4	1.4	4	10.48	2.78	2.78	0.27	0.46	0.49	0.49	0.00	0.15	557	0.00000	37.9	0.59	43.16	0.000		191202_P1148_Sample1_TA_monolinks_target.xls
1	KKNGVTEVK-K2-155	tau95	-	monolink	monolink	Lara_191125_P1148_MR_MV_XLINK_DSS_TA_fr1_R2_20191128222441.06391.06391.3_Lara_191125_P1148_MR_MV_XLINK_DSS_TA_fr1_R2_20191128222441.06294.06294.3	254	n/a	-	Lara_191125_P1148_MR_MV_XLINK_DSS_TA_fr1_R2_20191128222441_matched		1156.680	386.568	3.000	-3.0	3.0	1	11.31	3.34	3.34	0.29	0.46	0.49	0.49	0.00	0.27	370	0.00000	46.3	0.32	42.93	0.000		191202_P1148_Sample1_TA_monolinks_target.xls
1	ENDVEDGEARPPSFVKNR-K16-155	Brf1	-	monolink	monolink	Lara_191125_P1148_MR_MV_XLINK_DSS_TA_fr1_R2_20191128222441.13927.13927.3_Lara_191125_P1148_MR_MV_XLINK_DSS_TA_fr1_R2_20191128222441.13934.13934.3	292	n/a	-	Lara_191125_P1148_MR_MV_XLINK_DSS_TA_fr1_R2_20191128222441_matched		2213.069	738.698	3.000	-1.8	1.8	5	11.29	4.14	4.14	0.30	0.19	0.48	0.48	0.00	0.13	788	0.00000	23.9	0.00	42.92	0.000		191202_P1148_Sample1_TA_monolinks_target.xls
1	TVIPSQAHEQVLYDFEVAKK-K19-156	tau95	-	monolink	monolink	Lara_191125_P1148_MR_MV_XLINK_DSS_TA_fr1_R2_20191128181438.22854.22854.3_Lara_191125_P1148_MR_MV_XLINK_DSS_TA_fr1_R2_20191128181438.22840.22840.3	297	n/a	-	Lara_191125_P1148_MR_MV_XLINK_DSS_TA_fr1_R2_20191128181438_matched		2457.280	820.101	3.000	0.3	0.3	3	11.51	2.65	2.65	0.45	0.46	0.66	0.66	0.00	0.17	398	0.00000	23.9	0.15	42.90	0.000		191202_P1148_Sample1_TA_monolinks_target.xls
1	IKATNGIDGENIYHEGSENETRK-K2-156	Brf1	-	monolink	monolink	Lara_191125_P1148_MR_MV_XLINK_DSS_TA_fr1_R1_20191128171207.13772.13772.4_Lara_191125_P1148_MR_MV_XLINK_DSS_TA_fr1_R1_20191128171207.13695.13695.4	356	n/a	-	Lara_191125_P1148_MR_MV_XLINK_DSS_TA_fr1_R1_20191128171207_matched		2730.307	683.585	4.000	-0.9	0.9	9	11.30	2.46	2.46	0.22	0.58	0.38	0.38	0.00	0.08	365	0.00000	10.9	0.00	42.81	0.000		191202_P1148_Sample1_TA_monolinks_target.xls
1	ESMVPENKNSEEGMGVNTNK-K8-156	tau95	-	monolink	monolink	Lara_191125_P1148_MR_MV_XLINK_DSS_TA_fr1_R1_20191128191709.18100.18100.3_Lara_191125_P1148_MR_MV_XLINK_DSS_TA_fr1_R1_20191128191709.17987.17987.3	519	n/a	-	Lara_191125_P1148_MR_MV_XLINK_DSS_TA_fr1_R1_20191128191709_matched		2349.048	784.024	3.000	0.6	0.6	6	11.42	2.07	2.07	0.33	0.56	0.55	0.55	0.00	0.14	319	0.00000	26.6	0.00	42.80	0.000		191202_P1148_Sample1_TA_monolinks_target.xls
1	FKKFWPLFIER-K3-155	tau55	-	monolink	monolink	Lara_191125_P1148_MR_MV_XLINK_DSS_TA_fr1_R1_20191128212209.21888.21888.3_Lara_191125_P1148_MR_MV_XLINK_DSS_TA_fr1_R1_20191128212209.21887.21887.3	145	n/a	-	Lara_191125_P1148_MR_MV_XLINK_DSS_TA_fr1_R1_20191128212209_matched		1664.944	555.989	3.000	-1.4	1.4	2	11.20	3.86	3.86	0.23	0.37	0.54	0.54	0.00	0.25	498	0.00000	44.2	0.09	42.75	0.000		191202_P1148_Sample1_TA_monolinks_target.xls
1	LKQEADIATGNTSVKK-K15-156	Brf1	-	monolink	monolink	Lara_191125_P1148_MR_MV_XLINK_DSS_TA_fr1_R2_20191128201938.13761.13761.3_Lara_191125_P1148_MR_MV_XLINK_DSS_TA_fr1_R2_20191128201938.13636.13636.3	517	n/a	-	Lara_191125_P1148_MR_MV_XLINK_DSS_TA_fr1_R2_20191128201938_matched		1858.004	620.342	3.000	-0.5	0.5	6	11.49	3.58	3.58	0.27	0.57	0.40	0.40	0.00	0.12	309	0.00000	25.6	0.00	42.74	0.000		191202_P1148_Sample1_TA_monolinks_target.xls
1	ESADTGKVNDEDEEHLYGNIDDYK-K7-155	tau131	-	monolink	monolink	Lara_191125_P1148_MR_MV_XLINK_DSS_TA_fr1_R1_20191128212209.16375.16375.3_Lara_191125_P1148_MR_MV_XLINK_DSS_TA_fr1_R1_20191128212209.16314.16314.3	24	n/a	-	Lara_191125_P1148_MR_MV_XLINK_DSS_TA_fr1_R1_20191128212209_matched		2910.266	971.097	3.000	-1.2	1.2	2	10.89	2.84	2.84	0.28	0.41	0.37	0.37	0.00	0.08	589	0.00000	18.7	0.00	42.52	0.000		191202_P1148_Sample1_TA_monolinks_target.xls
1	ENDVEDGEARPPSFVKNR-K16-156	Brf1	-	monolink	monolink	Lara_191125_P1148_MR_MV_XLINK_DSS_TA_fr1_R1_20191128212209.16109.16109.3_Lara_191125_P1148_MR_MV_XLINK_DSS_TA_fr1_R1_20191128212209.15980.15980.3	292	n/a	-	Lara_191125_P1148_MR_MV_XLINK_DSS_TA_fr1_R1_20191128212209_matched		2214.058	739.027	3.000	1.1	1.1	8	11.38	4.01	4.01	0.40	0.21	0.47	0.47	0.00	0.13	714	0.00000	20.8	0.00	42.35	0.000		191202_P1148_Sample1_TA_monolinks_target.xls
1	LKKEQQNQSAER-K3-155	tau131	-	monolink	monolink	Lara_191125_P1148_MR_MV_XLINK_DSS_TA_fr1_R1_20191128191709.05415.05415.3_Lara_191125_P1148_MR_MV_XLINK_DSS_TA_fr1_R1_20191128191709.05274.05274.3	8	n/a	-	Lara_191125_P1148_MR_MV_XLINK_DSS_TA_fr1_R1_20191128191709_matched		1612.852	538.625	3.000	-2.0	2.0	2	11.49	3.64	3.64	0.26	0.44	0.37	0.37	0.00	0.15	417	0.00000	35.8	0.00	42.10	0.000		191202_P1148_Sample1_TA_monolinks_target.xls
1	LVGTELAFPNAAHVHKK-K16-155	tau55	-	monolink	monolink	Lara_191125_P1148_MR_MV_XLINK_DSS_TA_fr1_R1_20191128171207.17292.17292.4_Lara_191125_P1148_MR_MV_XLINK_DSS_TA_fr1_R1_20191128171207.17151.17151.4	358	n/a	-	Lara_191125_P1148_MR_MV_XLINK_DSS_TA_fr1_R1_20191128171207_matched		1986.104	497.534	4.000	-1.5	1.5	5	11.51	3.31	3.31	0.48	0.39	0.71	0.71	0.00	0.21	398	0.00000	16.3	0.30	42.04	0.000		191202_P1148_Sample1_TA_monolinks_target.xls
1	KSYDTIDETDDQTSFTYIPFSDRK-K1-155	tau55	-	monolink	monolink	Lara_191125_P1148_MR_MV_XLINK_DSS_TA_fr1_R2_20191128201938.24592.24592.3_Lara_191125_P1148_MR_MV_XLINK_DSS_TA_fr1_R2_20191128201938.24611.24611.3	212	n/a	-	Lara_191125_P1148_MR_MV_XLINK_DSS_TA_fr1_R2_20191128201938_matched		3026.401	1009.808	3.000	-1.2	1.2	6	10.89	2.61	2.61	0.22	0.59	0.47	0.47	0.00	0.10	342	0.00000	41.2	0.00	42.04	0.000		191202_P1148_Sample1_TA_monolinks_target.xls
1	KSYDTIDETDDQTSFTYIPFSDRK-K1-156	tau55	-	monolink	monolink	Lara_191125_P1148_MR_MV_XLINK_DSS_TA_fr1_R2_20191128201938.24850.24850.3_Lara_191125_P1148_MR_MV_XLINK_DSS_TA_fr1_R2_20191128201938.24849.24849.3	212	n/a	-	Lara_191125_P1148_MR_MV_XLINK_DSS_TA_fr1_R2_20191128201938_matched		3027.385	1010.136	3.000	-0.9	0.9	2	11.50	3.00	3.00	0.30	0.53	0.39	0.39	0.00	0.08	354	0.00000	31.9	0.00	42.03	0.000		191202_P1148_Sample1_TA_monolinks_target.xls
1	ITAKVVDKYEK-K4-156	tau131	-	monolink	monolink	Lara_191125_P1148_MR_MV_XLINK_DSS_TA_fr1_R2_20191128201938.15646.15646.3_Lara_191125_P1148_MR_MV_XLINK_DSS_TA_fr1_R2_20191128201938.15477.15477.3	627	n/a	-	Lara_191125_P1148_MR_MV_XLINK_DSS_TA_fr1_R2_20191128201938_matched		1448.812	483.945	3.000	-0.6	0.6	2	10.47	1.88	1.88	0.30	0.52	0.67	0.67	0.00	0.31	302	0.00000	35.1	0.00	41.93	0.000		191202_P1148_Sample1_TA_monolinks_target.xls
1	KPVIPVPAGYEILSK-K1-156	tau55	-	monolink	monolink	Lara_191125_P1148_MR_MV_XLINK_DSS_TA_fr1_R1_20191128191709.25972.25972.3_Lara_191125_P1148_MR_MV_XLINK_DSS_TA_fr1_R1_20191128191709.25962.25962.3	99	n/a	-	Lara_191125_P1148_MR_MV_XLINK_DSS_TA_fr1_R1_20191128191709_matched		1766.022	589.682	3.000	-0.6	0.6	6	11.51	3.16	3.16	0.42	0.40	0.75	0.75	0.00	0.25	356	0.00000	20.4	0.00	41.93	0.000		191202_P1148_Sample1_TA_monolinks_target.xls
1	KTKVYPGTK-K3-156	tau95	-	monolink	monolink	Lara_191125_P1148_MR_MV_XLINK_DSS_TA_fr1_R2_20191128222441.10084.10084.3_Lara_191125_P1148_MR_MV_XLINK_DSS_TA_fr1_R2_20191128222441.09921.09921.3	300	n/a	-	Lara_191125_P1148_MR_MV_XLINK_DSS_TA_fr1_R2_20191128222441_matched		1176.674	393.233	3.000	-1.2	1.2	3	10.48	3.41	3.41	0.21	0.56	0.50	0.50	0.00	0.28	288	0.00000	38.3	0.00	41.88	0.000		191202_P1148_Sample1_TA_monolinks_target.xls
1	SSNDTSDISSKPLLEDSK-K11-156	tau131	-	monolink	monolink	Lara_191125_P1148_MR_MV_XLINK_DSS_TA_fr1_R1_20191128191709.22436.22436.3_Lara_191125_P1148_MR_MV_XLINK_DSS_TA_fr1_R1_20191128191709.22384.22384.3	592	n/a	-	Lara_191125_P1148_MR_MV_XLINK_DSS_TA_fr1_R1_20191128191709_matched		2077.994	693.672	3.000	1.6	1.6	4	11.51	2.78	2.78	0.34	0.45	0.61	0.61	0.00	0.17	369	0.00000	26.7	0.20	41.87	0.000		191202_P1148_Sample1_TA_monolinks_target.xls
1	NYQLFVHDLSDKTVIPSQAHEQVLYDFEVAK-K12-155	tau95	-	monolink	monolink	Lara_191125_P1148_MR_MV_XLINK_DSS_TA_fr1_R1_20191128171207.23126.23126.3_Lara_191125_P1148_MR_MV_XLINK_DSS_TA_fr1_R1_20191128171207.23122.23122.3	278	n/a	-	Lara_191125_P1148_MR_MV_XLINK_DSS_TA_fr1_R1_20191128171207_matched		3787.904	1263.643	3.000	-1.9	1.9	1	11.51	2.54	2.54	0.38	0.33	0.39	0.39	0.00	0.06	573	0.00000	14.4	0.19	41.83	0.000		191202_P1148_Sample1_TA_monolinks_target.xls
1	TEIAKSAILQYSGLETDAPLFR-K5-155	tau55	-	monolink	monolink	Lara_191125_P1148_MR_MV_XLINK_DSS_TA_fr1_R1_20191128171207.23980.23980.3_Lara_191125_P1148_MR_MV_XLINK_DSS_TA_fr1_R1_20191128171207.23979.23979.3	313	n/a	-	Lara_191125_P1148_MR_MV_XLINK_DSS_TA_fr1_R1_20191128171207_matched		2577.369	860.131	3.000	-0.6	0.6	26	11.51	3.13	3.13	0.46	0.30	0.62	0.62	0.00	0.14	537	0.00000	27.2	0.27	41.71	0.000		191202_P1148_Sample1_TA_monolinks_target.xls
1	KLLSSPIVKK-K9-156	tau95	-	monolink	monolink	Lara_191125_P1148_MR_MV_XLINK_DSS_TA_fr1_R2_20191128222441.15958.15958.3_Lara_191125_P1148_MR_MV_XLINK_DSS_TA_fr1_R2_20191128222441.15785.15785.3	403	n/a	-	Lara_191125_P1148_MR_MV_XLINK_DSS_TA_fr1_R2_20191128222441_matched		1267.811	423.611	3.000	-0.8	0.8	5	11.41	3.45	3.45	0.37	0.31	0.52	0.52	0.00	0.26	452	0.00000	27.5	0.00	41.59	0.000		191202_P1148_Sample1_TA_monolinks_target.xls
1	EKTHHMLIDFSSR-K2-155	Brf1	-	monolink	monolink	Lara_191125_P1148_MR_MV_XLINK_DSS_TA_fr1_R2_20191128201938.18548.18548.3_Lara_191125_P1148_MR_MV_XLINK_DSS_TA_fr1_R2_20191128201938.18515.18515.3	138	n/a	-	Lara_191125_P1148_MR_MV_XLINK_DSS_TA_fr1_R2_20191128201938_matched		1754.875	585.966	3.000	-2.2	2.2	4	11.28	3.10	3.10	0.29	0.41	0.48	0.48	0.00	0.18	418	0.00000	35.2	0.00	41.50	0.000		191202_P1148_Sample1_TA_monolinks_target.xls
1	LFNEVIKK-K7-156	tau131	-	monolink	monolink	Lara_191125_P1148_MR_MV_XLINK_DSS_TA_fr1_R2_20191128222441.19470.19470.3_Lara_191125_P1148_MR_MV_XLINK_DSS_TA_fr1_R2_20191128222441.19295.19295.3	156	n/a	-	Lara_191125_P1148_MR_MV_XLINK_DSS_TA_fr1_R2_20191128222441_matched		1145.668	382.897	3.000	-1.3	1.3	2	11.03	2.87	2.87	0.25	0.64	0.22	0.22	0.00	0.14	198	0.00000	28.1	0.00	41.39	0.000		191202_P1148_Sample1_TA_monolinks_target.xls
1	VEKEYPNVECILLVTHAASK-K3-156	tau55	-	monolink	monolink	Lara_191125_P1148_MR_MV_XLINK_DSS_TA_fr1_R1_20191128171207.23377.23377.3_Lara_191125_P1148_MR_MV_XLINK_DSS_TA_fr1_R1_20191128171207.23367.23367.3	156	n/a	-	Lara_191125_P1148_MR_MV_XLINK_DSS_TA_fr1_R1_20191128171207_matched		2455.268	819.430	3.000	0.4	0.4	2	11.24	1.70	1.70	0.27	0.46	0.46	0.46	0.00	0.11	398	0.00000	20.0	0.22	41.27	0.000		191202_P1148_Sample1_TA_monolinks_target.xls
1	IVKYELGCMVQGNYEYNKYK-K18-155	tau95	-	monolink	monolink	Lara_191125_P1148_MR_MV_XLINK_DSS_TA_fr1_R1_20191128191709.23109.23109.3_Lara_191125_P1148_MR_MV_XLINK_DSS_TA_fr1_R1_20191128191709.23055.23055.3	498	n/a	-	Lara_191125_P1148_MR_MV_XLINK_DSS_TA_fr1_R1_20191128191709_matched		2653.284	885.436	3.000	-3.8	3.8	3	11.51	2.93	2.93	0.31	0.34	0.36	0.36	0.00	0.09	522	0.00000	12.9	0.00	41.23	0.000		191202_P1148_Sample1_TA_monolinks_target.xls
1	VTPVSIVDNTIKFR-K12-156	tau95	-	monolink	monolink	Lara_191125_P1148_MR_MV_XLINK_DSS_TA_fr1_R2_20191128222441.21602.21602.3_Lara_191125_P1148_MR_MV_XLINK_DSS_TA_fr1_R2_20191128222441.21607.21607.3	159	n/a	-	Lara_191125_P1148_MR_MV_XLINK_DSS_TA_fr1_R2_20191128222441_matched		1743.977	582.333	3.000	-0.3	0.3	2	11.51	2.75	2.75	0.31	0.38	0.43	0.43	0.00	0.15	425	0.00000	47.4	0.00	41.20	0.000		191202_P1148_Sample1_TA_monolinks_target.xls
1	LVGTELAFPNAAHVHKK-K16-156	tau55	-	monolink	monolink	Lara_191125_P1148_MR_MV_XLINK_DSS_TA_fr1_R2_20191128181438.18873.18873.4_Lara_191125_P1148_MR_MV_XLINK_DSS_TA_fr1_R2_20191128181438.18778.18778.4	358	n/a	-	Lara_191125_P1148_MR_MV_XLINK_DSS_TA_fr1_R2_20191128181438_matched		1987.090	497.780	4.000	0.2	0.2	11	11.45	2.97	2.97	0.38	0.35	0.68	0.68	0.00	0.20	430	0.00000	8.0	0.23	41.19	0.000		191202_P1148_Sample1_TA_monolinks_target.xls
1	ESMVPENKNSEEGMGVNTNK-K8-155	tau95	-	monolink	monolink	Lara_191125_P1148_MR_MV_XLINK_DSS_TA_fr1_R1_20191128191709.15741.15741.3_Lara_191125_P1148_MR_MV_XLINK_DSS_TA_fr1_R1_20191128191709.15672.15672.3	519	n/a	-	Lara_191125_P1148_MR_MV_XLINK_DSS_TA_fr1_R1_20191128191709_matched		2348.062	783.695	3.000	-0.8	0.8	4	11.49	2.10	2.10	0.35	0.48	0.51	0.51	0.00	0.13	320	0.00000	18.8	0.19	41.16	0.000		191202_P1148_Sample1_TA_monolinks_target.xls
1	FRENDVEDGEARPPSFVKNR-K18-156	Brf1	-	monolink	monolink	Lara_191125_P1148_MR_MV_XLINK_DSS_TA_fr1_R2_20191128201938.17989.17989.3_Lara_191125_P1148_MR_MV_XLINK_DSS_TA_fr1_R2_20191128201938.17894.17894.3	292	n/a	-	Lara_191125_P1148_MR_MV_XLINK_DSS_TA_fr1_R2_20191128201938_matched		2517.223	840.082	3.000	-0.9	0.9	11	11.05	2.10	2.10	0.28	0.25	0.58	0.58	0.00	0.15	632	0.00000	10.9	0.10	41.05	0.000		191202_P1148_Sample1_TA_monolinks_target.xls
1	SYFNEHPVIGKR-K11-155	tau95	-	monolink	monolink	Lara_191125_P1148_MR_MV_XLINK_DSS_TA_fr1_R2_20191128222441.14999.14999.3_Lara_191125_P1148_MR_MV_XLINK_DSS_TA_fr1_R2_20191128222441.14885.14885.3	106	n/a	-	Lara_191125_P1148_MR_MV_XLINK_DSS_TA_fr1_R2_20191128222441_matched		1600.832	534.619	3.000	-3.5	3.5	4	11.51	1.39	1.39	0.48	0.48	0.84	0.84	0.00	0.35	134	0.00000	44.8	0.00	41.03	0.000		191202_P1148_Sample1_TA_monolinks_target.xls
1	DHTGDKEEVQSEKIYR-K13-155	tau55	-	monolink	monolink	Lara_191125_P1148_MR_MV_XLINK_DSS_TA_fr1_R1_20191128191709.11749.11749.3_Lara_191125_P1148_MR_MV_XLINK_DSS_TA_fr1_R1_20191128191709.11660.11660.3	419	n/a	-	Lara_191125_P1148_MR_MV_XLINK_DSS_TA_fr1_R1_20191128191709_matched		2088.010	697.011	3.000	-1.8	1.8	4	11.41	3.15	3.15	0.35	0.41	0.42	0.42	0.00	0.13	393	0.00000	33.4	0.00	40.98	0.000		191202_P1148_Sample1_TA_monolinks_target.xls
1	ATNGIDGENIYHEGSENETRKR-K21-156	Brf1	-	monolink	monolink	Lara_191125_P1148_MR_MV_XLINK_DSS_TA_fr1_R1_20191128191709.11394.11394.3_Lara_191125_P1148_MR_MV_XLINK_DSS_TA_fr1_R1_20191128191709.11256.11256.3	377	n/a	-	Lara_191125_P1148_MR_MV_XLINK_DSS_TA_fr1_R1_20191128191709_matched		2645.233	882.752	3.000	0.6	0.6	4	10.88	2.89	2.89	0.35	0.18	0.54	0.54	0.00	0.12	727	0.00000	10.7	0.00	40.89	0.000		191202_P1148_Sample1_TA_monolinks_target.xls
1	SGSCSLDKYEILKK-K8-155	tau55	-	monolink	monolink	Lara_191125_P1148_MR_MV_XLINK_DSS_TA_fr1_R2_20191128201938.20290.20290.3_Lara_191125_P1148_MR_MV_XLINK_DSS_TA_fr1_R2_20191128201938.20187.20187.3	206	n/a	-	Lara_191125_P1148_MR_MV_XLINK_DSS_TA_fr1_R2_20191128201938_matched		1781.922	594.982	3.000	-1.9	1.9	5	11.33	3.31	3.31	0.30	0.24	0.54	0.54	0.00	0.19	554	0.00000	38.3	0.26	40.60	0.000		191202_P1148_Sample1_TA_monolinks_target.xls
1	YNTEVNGQASITNKEVYNPNKK-K14-155	tau131	-	monolink	monolink	Lara_191125_P1148_MR_MV_XLINK_DSS_TA_fr1_R1_20191128212209.14257.14257.3_Lara_191125_P1148_MR_MV_XLINK_DSS_TA_fr1_R1_20191128212209.14166.14166.3	864	n/a	-	Lara_191125_P1148_MR_MV_XLINK_DSS_TA_fr1_R1_20191128212209_matched		2665.333	889.452	3.000	-1.5	1.5	5	11.09	2.35	2.35	0.27	0.27	0.46	0.46	0.00	0.11	599	0.00000	15.3	0.28	40.48	0.000		191202_P1148_Sample1_TA_monolinks_target.xls
1	TTDVFKPLAR-K6-155	tau131	-	monolink	monolink	Lara_191125_P1148_MR_MV_XLINK_DSS_TA_fr1_R1_20191128191709.22483.22483.3_Lara_191125_P1148_MR_MV_XLINK_DSS_TA_fr1_R1_20191128191709.22481.22481.3	506	n/a	-	Lara_191125_P1148_MR_MV_XLINK_DSS_TA_fr1_R1_20191128191709_matched		1301.732	434.919	3.000	-2.9	2.9	1	10.80	2.70	2.70	0.26	0.51	0.47	0.47	0.00	0.24	260	0.00000	45.5	0.00	40.47	0.000		191202_P1148_Sample1_TA_monolinks_target.xls
1	EFKSSFGSLEWNNFKSFVNSVPDNDSQPQENIGNLILDR-K3-156	tau95	-	monolink	monolink	Lara_191125_P1148_MR_MV_XLINK_DSS_TA_fr1_R1.22175.22175.4_Lara_191125_P1148_MR_MV_XLINK_DSS_TA_fr1_R1.22184.22184.4	180	n/a	-	Lara_191125_P1148_MR_MV_XLINK_DSS_TA_fr1_R1_matched		4627.225	1157.814	4.000	2.4	2.4	1	10.24	3.04	3.04	0.24	0.25	0.42	0.42	0.00	0.05	755	0.00000	2.3	0.08	40.45	0.000		191202_P1148_Sample1_TA_monolinks_target.xls
1	FTDFKIQNIVGSCDVKFPIR-K5-156	TBP	-	monolink	monolink	Lara_191125_P1148_MR_MV_XLINK_DSS_TA_fr1_R2_20191128181438.23866.23866.3_Lara_191125_P1148_MR_MV_XLINK_DSS_TA_fr1_R2_20191128181438.23848.23848.3	156	n/a	-	Lara_191125_P1148_MR_MV_XLINK_DSS_TA_fr1_R2_20191128181438_matched		2539.310	847.445	3.000	-1.7	1.7	1	11.30	3.01	3.01	0.30	0.31	0.41	0.41	0.00	0.10	518	0.00000	18.4	0.00	40.30	0.000		191202_P1148_Sample1_TA_monolinks_target.xls
1	KKNGVTEVK-K2-156	tau95	-	monolink	monolink	Lara_191125_P1148_MR_MV_XLINK_DSS_TA_fr1_R1_20191128212209.08853.08853.3_Lara_191125_P1148_MR_MV_XLINK_DSS_TA_fr1_R1_20191128212209.08711.08711.3	254	n/a	-	Lara_191125_P1148_MR_MV_XLINK_DSS_TA_fr1_R1_20191128212209_matched		1157.663	386.896	3.000	-2.0	2.0	3	11.50	2.75	2.75	0.37	0.35	0.44	0.44	0.00	0.24	336	0.00000	17.3	0.00	40.26	0.000		191202_P1148_Sample1_TA_monolinks_target.xls
1	KTAGLLSPTEENETTNAGQSKGSSTANDPNIQIQEEDVGLPDSTNTSR-K21-156	tau55	-	monolink	monolink	Lara_191125_P1148_MR_MV_XLINK_DSS_TA_fr1_R2.19952.19952.4_Lara_191125_P1148_MR_MV_XLINK_DSS_TA_fr1_R2.19863.19863.4	379	n/a	-	Lara_191125_P1148_MR_MV_XLINK_DSS_TA_fr1_R2_matched		5157.437	1290.367	4.000	0.5	0.5	5	11.50	1.88	1.88	0.28	0.47	0.52	0.52	0.00	0.05	337	0.00000	5.2	0.11	40.23	0.000		191202_P1148_Sample1_TA_monolinks_target.xls
1	TVDAAAAIGLMSDLQDKSGLHAALK-K17-156	Brf1	-	monolink	monolink	Lara_191125_P1148_MR_MV_XLINK_DSS_TA_fr1_R2.22873.22873.3_Lara_191125_P1148_MR_MV_XLINK_DSS_TA_fr1_R2.22860.22860.3	551	n/a	-	Lara_191125_P1148_MR_MV_XLINK_DSS_TA_fr1_R2_matched		2651.380	884.801	3.000	-1.7	1.7	1	11.14	2.36	2.36	0.33	0.23	0.66	0.66	0.00	0.13	599	0.00000	11.7	0.24	40.08	0.000		191202_P1148_Sample1_TA_monolinks_target.xls
1	EFYELAIKSEPDDLDIR-K8-156	tau131	-	monolink	monolink	Lara_191125_P1148_MR_MV_XLINK_DSS_TA_fr1_R2_20191128201938.25960.25960.3_Lara_191125_P1148_MR_MV_XLINK_DSS_TA_fr1_R2_20191128201938.25946.25946.3	530	n/a	-	Lara_191125_P1148_MR_MV_XLINK_DSS_TA_fr1_R2_20191128201938_matched		2208.083	737.036	3.000	-0.2	0.2	6	11.02	1.95	1.95	0.27	0.48	0.57	0.57	0.00	0.17	257	0.00000	28.0	0.00	39.50	0.000		191202_P1148_Sample1_TA_monolinks_target.xls
1	RHLDGIVPKK-K9-156	tau95	-	monolink	monolink	Lara_191125_P1148_MR_MV_XLINK_DSS_TA_fr1_R1_20191128191709.14384.14384.3_Lara_191125_P1148_MR_MV_XLINK_DSS_TA_fr1_R1_20191128191709.14262.14262.3	343	n/a	-	Lara_191125_P1148_MR_MV_XLINK_DSS_TA_fr1_R1_20191128191709_matched		1317.774	440.266	3.000	-1.8	1.8	2	9.29	2.57	2.57	0.20	0.51	0.65	0.65	0.00	0.32	305	0.00000	28.0	0.22	39.42	0.000		191202_P1148_Sample1_TA_monolinks_target.xls
1	EIESYETAKEFYELAIK-K9-155	tau131	-	monolink	monolink	Lara_191125_P1148_MR_MV_XLINK_DSS_TA_fr1_R1_20191128212209.21836.21836.3_Lara_191125_P1148_MR_MV_XLINK_DSS_TA_fr1_R1_20191128212209.21829.21829.3	522	n/a	-	Lara_191125_P1148_MR_MV_XLINK_DSS_TA_fr1_R1_20191128212209_matched		2217.111	740.045	3.000	-0.1	0.1	1	11.51	3.90	3.90	0.38	0.31	0.40	0.40	0.00	0.12	417	0.00000	23.7	0.22	39.30	0.000		191202_P1148_Sample1_TA_monolinks_target.xls
1	VTPVSIVDNTIKFR-K12-155	tau95	-	monolink	monolink	Lara_191125_P1148_MR_MV_XLINK_DSS_TA_fr1_R1_20191128212209.21581.21581.3_Lara_191125_P1148_MR_MV_XLINK_DSS_TA_fr1_R1_20191128212209.21572.21572.3	159	n/a	-	Lara_191125_P1148_MR_MV_XLINK_DSS_TA_fr1_R1_20191128212209_matched		1742.993	582.005	3.000	-1.3	1.3	2	11.51	2.41	2.41	0.33	0.27	0.51	0.51	0.00	0.18	424	0.00000	33.4	0.00	39.30	0.000		191202_P1148_Sample1_TA_monolinks_target.xls
1	IKATNGIDGENIYHEGSENETRK-K2-155	Brf1	-	monolink	monolink	Lara_191125_P1148_MR_MV_XLINK_DSS_TA_fr1_R1_20191128191709.14109.14109.4_Lara_191125_P1148_MR_MV_XLINK_DSS_TA_fr1_R1_20191128191709.13976.13976.4	356	n/a	-	Lara_191125_P1148_MR_MV_XLINK_DSS_TA_fr1_R1_20191128191709_matched		2729.330	683.340	4.000	0.9	0.9	3	10.02	2.28	2.28	0.17	0.55	0.44	0.44	0.00	0.10	340	0.00000	14.8	0.00	39.25	0.000		191202_P1148_Sample1_TA_monolinks_target.xls
1	EQQNQSAERESADTGKVNDEDEEHLYGNIDDYK-K16-155	tau131	-	monolink	monolink	Lara_191125_P1148_MR_MV_XLINK_DSS_TA_fr1_R2.14769.14769.4_Lara_191125_P1148_MR_MV_XLINK_DSS_TA_fr1_R2.14678.14678.4	24	n/a	-	Lara_191125_P1148_MR_MV_XLINK_DSS_TA_fr1_R2_matched		3980.740	996.193	4.000	-0.9	0.9	2	10.66	3.26	3.26	0.27	0.21	0.32	0.32	0.00	0.05	693	0.00000	3.9	0.06	39.21	0.000		191202_P1148_Sample1_TA_monolinks_target.xls
1	NTYIKFGIDPR-K5-156	tau95	-	monolink	monolink	Lara_191125_P1148_MR_MV_XLINK_DSS_TA_fr1_R2_20191128201938.25154.25154.3_Lara_191125_P1148_MR_MV_XLINK_DSS_TA_fr1_R2_20191128201938.25139.25139.3	371	n/a	-	Lara_191125_P1148_MR_MV_XLINK_DSS_TA_fr1_R2_20191128201938_matched		1478.775	493.933	3.000	-1.3	1.3	1	10.09	3.85	3.85	0.25	0.33	0.47	0.47	0.00	0.21	486	0.00000	22.7	0.00	39.11	0.000		191202_P1148_Sample1_TA_monolinks_target.xls
1	KPVIPVPAGYEILSKFFPGVISQEWDSTLTPNEK-K15-156	tau55	-	monolink	monolink	Lara_191125_P1148_MR_MV_XLINK_DSS_TA_fr1_R2.23011.23011.4_Lara_191125_P1148_MR_MV_XLINK_DSS_TA_fr1_R2.23000.23000.4	113	n/a	-	Lara_191125_P1148_MR_MV_XLINK_DSS_TA_fr1_R2_matched		3942.073	986.526	4.000	0.7	0.7	2	10.83	2.64	2.64	0.23	0.23	0.43	0.43	0.00	0.06	640	0.00000	4.4	0.25	39.10	0.000		191202_P1148_Sample1_TA_monolinks_target.xls
1	NLHLLPTTDTYLSKVSDDPDNLEDVDDEELNAHLLNEEASK-K14-156	Brf1	-	monolink	monolink	Lara_191125_P1148_MR_MV_XLINK_DSS_TA_fr1_R1_20191128212209.21338.21338.4_Lara_191125_P1148_MR_MV_XLINK_DSS_TA_fr1_R1_20191128212209.21148.21148.4	454	n/a	-	Lara_191125_P1148_MR_MV_XLINK_DSS_TA_fr1_R1_20191128212209_matched		4777.255	1195.322	4.000	-1.5	1.5	31	11.51	2.78	2.78	0.26	0.41	0.28	0.28	0.00	0.03	361	0.00000	6.9	0.09	39.08	0.000		191202_P1148_Sample1_TA_monolinks_target.xls
1	FREMSDFQIKLDNVPSAR-K10-155	tau95	-	monolink	monolink	Lara_191125_P1148_MR_MV_XLINK_DSS_TA_fr1_R1_20191128191709.24720.24720.3_Lara_191125_P1148_MR_MV_XLINK_DSS_TA_fr1_R1_20191128191709.24701.24701.3	169	n/a	-	Lara_191125_P1148_MR_MV_XLINK_DSS_TA_fr1_R1_20191128191709_matched		2307.168	770.064	3.000	-1.0	1.0	2	11.49	2.33	2.33	0.28	0.28	0.58	0.58	0.00	0.16	407	0.00000	32.3	0.22	38.69	0.000		191202_P1148_Sample1_TA_monolinks_target.xls
1	GSSTANDPNIQIQEEDVGLPDSTNTSRDHTGDKEEVQSEK-K33-156	tau55	-	monolink	monolink	Lara_191125_P1148_MR_MV_XLINK_DSS_TA_fr1_R2_20191128181438.14898.14898.5_Lara_191125_P1148_MR_MV_XLINK_DSS_TA_fr1_R2_20191128181438.15657.15657.5	412	n/a	-	Lara_191125_P1148_MR_MV_XLINK_DSS_TA_fr1_R2_20191128181438_matched		4483.040	897.616	5.000	0.4	0.4	13	10.63	3.62	3.62	0.17	0.27	0.30	0.30	0.00	0.04	598	0.00000	2.7	0.06	38.36	0.000		191202_P1148_Sample1_TA_monolinks_target.xls
1	NYQLFVHDLSDKTVIPSQAHEQVLYDFEVAKK-K12-155	tau95	-	monolink	monolink	Lara_191125_P1148_MR_MV_XLINK_DSS_TA_fr1_R2.21638.21638.5_Lara_191125_P1148_MR_MV_XLINK_DSS_TA_fr1_R2.21629.21629.5	278	n/a	-	Lara_191125_P1148_MR_MV_XLINK_DSS_TA_fr1_R2_matched		3916.006	784.209	5.000	-0.0	0.0	1	9.24	2.92	2.92	0.22	0.44	0.21	0.21	0.00	0.03	542	0.00000	4.1	0.30	38.36	0.000		191202_P1148_Sample1_TA_monolinks_target.xls
1	SYFNEHPVIGKR-K11-156	tau95	-	monolink	monolink	Lara_191125_P1148_MR_MV_XLINK_DSS_TA_fr1_R1.16939.16939.3_Lara_191125_P1148_MR_MV_XLINK_DSS_TA_fr1_R1.16787.16787.3	106	n/a	-	Lara_191125_P1148_MR_MV_XLINK_DSS_TA_fr1_R1_matched		1601.818	534.947	3.000	-1.6	1.6	19	11.40	1.37	1.37	0.35	0.33	0.72	0.72	0.00	0.30	203	0.00000	31.6	0.00	37.90	0.000		191202_P1148_Sample1_TA_monolinks_target.xls
1	LLSSPIVKKNVPKPPPLVFESDTPGGIDSR-K8-156	tau95	-	monolink	monolink	Lara_191125_P1148_MR_MV_XLINK_DSS_TA_fr1_R2.23981.23981.4_Lara_191125_P1148_MR_MV_XLINK_DSS_TA_fr1_R2.24708.24708.4	403	n/a	-	Lara_191125_P1148_MR_MV_XLINK_DSS_TA_fr1_R2_matched		3342.839	836.718	4.000	-1.4	1.4	15	11.16	2.73	2.73	0.23	0.25	0.37	0.37	0.00	0.06	485	0.00000	9.3	0.17	37.43	0.000		191202_P1148_Sample1_TA_monolinks_target.xls
1	GTYIKNYQLFVHDLSDK-K5-156	tau95	-	monolink	monolink	Lara_191125_P1148_MR_MV_XLINK_DSS_TA_fr1_R1_20191128212209.21266.21266.3_Lara_191125_P1148_MR_MV_XLINK_DSS_TA_fr1_R1_20191128212209.21258.21258.3	266	n/a	-	Lara_191125_P1148_MR_MV_XLINK_DSS_TA_fr1_R1_20191128212209_matched		2196.110	733.045	3.000	-0.0	0.0	4	8.45	1.94	1.94	0.18	0.55	0.54	0.54	0.00	0.16	363	0.00000	17.1	0.29	37.33	0.000		191202_P1148_Sample1_TA_monolinks_target.xls
1	NLHLLPTTDTYLSKVSDDPDNLEDVDDEELNAHLLNEEASK-K14-155	Brf1	-	monolink	monolink	Lara_191125_P1148_MR_MV_XLINK_DSS_TA_fr1_R1_20191128171207.22909.22909.4_Lara_191125_P1148_MR_MV_XLINK_DSS_TA_fr1_R1_20191128171207.22910.22910.4	454	n/a	-	Lara_191125_P1148_MR_MV_XLINK_DSS_TA_fr1_R1_20191128171207_matched		4776.279	1195.078	4.000	-0.1	0.1	4	10.84	2.56	2.56	0.25	0.46	0.21	0.21	0.00	0.03	290	0.00000	4.2	0.00	37.26	0.000		191202_P1148_Sample1_TA_monolinks_target.xls
1	KTAGLLSPTEENETTNAGQSKGSSTANDPNIQIQEEDVGLPDSTNTSR-K21-155	tau55	-	monolink	monolink	Lara_191125_P1148_MR_MV_XLINK_DSS_TA_fr1_R2.18849.18849.4_Lara_191125_P1148_MR_MV_XLINK_DSS_TA_fr1_R2.19963.19963.4	379	n/a	-	Lara_191125_P1148_MR_MV_XLINK_DSS_TA_fr1_R2_matched		5156.447	1290.120	4.000	-1.1	1.1	4	11.29	1.47	1.47	0.22	0.40	0.40	0.40	0.00	0.04	282	0.00000	3.4	0.10	37.03	0.000		191202_P1148_Sample1_TA_monolinks_target.xls
1	LKKEQQNQSAER-K3-156	tau131	-	monolink	monolink	Lara_191125_P1148_MR_MV_XLINK_DSS_TA_fr1_R2_20191128201938.07694.07694.3_Lara_191125_P1148_MR_MV_XLINK_DSS_TA_fr1_R2_20191128201938.07511.07511.3	8	n/a	-	Lara_191125_P1148_MR_MV_XLINK_DSS_TA_fr1_R2_20191128201938_matched		1613.840	538.954	3.000	1.5	1.5	9	10.23	3.44	3.44	0.17	0.36	0.38	0.38	0.00	0.16	369	0.00000	27.8	0.00	37.01	0.000		191202_P1148_Sample1_TA_monolinks_target.xls
1	FFPGVISQEWDSTLTPNEKGETEQEMYMR-K19-156	tau55	-	monolink	monolink	Lara_191125_P1148_MR_MV_XLINK_DSS_TA_fr1_R1_20191128171207.23937.23937.3_Lara_191125_P1148_MR_MV_XLINK_DSS_TA_fr1_R1_20191128171207.23924.23924.3	132	n/a	-	Lara_191125_P1148_MR_MV_XLINK_DSS_TA_fr1_R1_20191128171207_matched		3604.631	1202.551	3.000	-2.0	2.0	11	10.43	1.78	1.78	0.32	0.31	0.45	0.45	0.00	0.08	445	0.00000	11.4	0.00	36.98	0.000		191202_P1148_Sample1_TA_monolinks_target.xls
1	KMGSGSGSGSGSGSPR-K1-155	TBP	-	monolink	monolink	Lara_191125_P1148_MR_MV_XLINK_DSS_TA_fr1_R1_20191128191709.06116.06116.3_Lara_191125_P1148_MR_MV_XLINK_DSS_TA_fr1_R1_20191128191709.06021.06021.3	239	n/a	-	Lara_191125_P1148_MR_MV_XLINK_DSS_TA_fr1_R1_20191128191709_matched		1549.714	517.579	3.000	-2.1	2.1	2	11.51	1.84	1.84	0.29	0.44	0.38	0.38	0.00	0.12	142	0.00000	32.6	0.00	36.77	0.000		191202_P1148_Sample1_TA_monolinks_target.xls
1	KLHITELPLADPSLFIQHFAEK-K1-156	Brf1	-	monolink	monolink	Lara_191125_P1148_MR_MV_XLINK_DSS_TA_fr1_R2.22951.22951.4_Lara_191125_P1148_MR_MV_XLINK_DSS_TA_fr1_R2.22952.22952.4	167	n/a	-	Lara_191125_P1148_MR_MV_XLINK_DSS_TA_fr1_R2_matched		2702.468	676.625	4.000	-0.0	0.0	1	11.49	1.67	1.67	0.26	0.38	0.42	0.42	0.00	0.10	221	0.00000	13.8	0.29	36.59	0.000		191202_P1148_Sample1_TA_monolinks_target.xls
1	KLSESGIVPTLQNIVATVTLGCR-K1-156	Brf1	-	monolink	monolink	Lara_191125_P1148_MR_MV_XLINK_DSS_TA_fr1_R2_20191128181438.25829.25829.3_Lara_191125_P1148_MR_MV_XLINK_DSS_TA_fr1_R2_20191128181438.24545.24545.3	379	n/a	-	Lara_191125_P1148_MR_MV_XLINK_DSS_TA_fr1_R2_20191128181438_matched		2611.433	871.486	3.000	3.0	3.0	5	7.82	2.86	2.86	0.18	0.27	0.28	0.28	0.00	0.06	782	0.00000	6.8	0.30	36.42	0.000		191202_P1148_Sample1_TA_monolinks_target.xls
1	LNDPETFKHMLVDVVEMR-K8-156	tau131	-	monolink	monolink	Lara_191125_P1148_MR_MV_XLINK_DSS_TA_fr1_R1_20191128191709.27423.27423.3_Lara_191125_P1148_MR_MV_XLINK_DSS_TA_fr1_R1_20191128191709.27940.27940.3	556	n/a	-	Lara_191125_P1148_MR_MV_XLINK_DSS_TA_fr1_R1_20191128191709_matched		2328.152	777.058	3.000	1.1	1.1	4	8.97	2.97	2.97	0.21	0.28	0.40	0.40	0.00	0.11	592	0.00000	13.0	0.07	36.28	0.000		191202_P1148_Sample1_TA_monolinks_target.xls
1	TSSPIPEADDQTEVETVYISVDIPSGNYKER-K29-156	tau55	-	monolink	monolink	Lara_191125_P1148_MR_MV_XLINK_DSS_TA_fr1_R2.22047.22047.3_Lara_191125_P1148_MR_MV_XLINK_DSS_TA_fr1_R2.22037.22037.3	306	n/a	-	Lara_191125_P1148_MR_MV_XLINK_DSS_TA_fr1_R2_matched		3594.707	1199.244	3.000	-0.7	0.7	2	10.24	1.48	1.48	0.29	0.39	0.51	0.51	0.00	0.08	300	0.00000	4.9	0.35	35.71	0.000		191202_P1148_Sample1_TA_monolinks_target.xls
1	VVDKYEKMK-K7-156	tau131	-	monolink	monolink	Lara_191125_P1148_MR_MV_XLINK_DSS_TA_fr1_R1_20191128212209.11444.11444.3_Lara_191125_P1148_MR_MV_XLINK_DSS_TA_fr1_R1_20191128212209.11396.11396.3	634	n/a	-	Lara_191125_P1148_MR_MV_XLINK_DSS_TA_fr1_R1_20191128212209_matched		1294.683	432.569	3.000	-0.8	0.8	4	11.03	1.30	1.30	0.33	0.18	0.73	0.73	0.00	0.40	222	0.00000	42.6	0.29	35.60	0.000		191202_P1148_Sample1_TA_monolinks_target.xls
1	VVDKYEKMK-K7-155	tau131	-	monolink	monolink	Lara_191125_P1148_MR_MV_XLINK_DSS_TA_fr1_R2_20191128201938.10299.10299.3_Lara_191125_P1148_MR_MV_XLINK_DSS_TA_fr1_R2_20191128201938.10163.10163.3	634	n/a	-	Lara_191125_P1148_MR_MV_XLINK_DSS_TA_fr1_R2_20191128201938_matched		1293.698	432.241	3.000	-2.9	2.9	1	11.14	1.35	1.35	0.21	0.20	0.65	0.65	0.00	0.36	220	0.00000	46.3	0.28	35.34	0.000		191202_P1148_Sample1_TA_monolinks_target.xls
1	KLSESGIVPTLQNIVATVTLGCR-K1-155	Brf1	-	monolink	monolink	Lara_191125_P1148_MR_MV_XLINK_DSS_TA_fr1_R2_20191128181438.25387.25387.3_Lara_191125_P1148_MR_MV_XLINK_DSS_TA_fr1_R2_20191128181438.25240.25240.3	379	n/a	-	Lara_191125_P1148_MR_MV_XLINK_DSS_TA_fr1_R2_20191128181438_matched		2610.445	871.156	3.000	0.6	0.6	17	9.42	2.37	2.37	0.17	0.24	0.30	0.30	0.00	0.07	553	0.00000	7.9	0.21	34.91	0.000		191202_P1148_Sample1_TA_monolinks_target.xls
1	KLLSSPIVKK-K9-155	tau95	-	monolink	monolink	Lara_191125_P1148_MR_MV_XLINK_DSS_TA_fr1_R2_20191128201938.16543.16543.3_Lara_191125_P1148_MR_MV_XLINK_DSS_TA_fr1_R2_20191128201938.16469.16469.3	403	n/a	-	Lara_191125_P1148_MR_MV_XLINK_DSS_TA_fr1_R2_20191128201938_matched		1266.826	423.283	3.000	-2.4	2.4	2	10.87	1.94	1.94	0.34	0.15	0.68	0.68	0.00	0.34	284	0.00000	26.0	0.00	34.89	0.000		191202_P1148_Sample1_TA_monolinks_target.xls
1	KRTPYDAER-K1-156	tau131	-	monolink	monolink	Lara_191125_P1148_MR_MV_XLINK_DSS_TA_fr1_R1_20191128212209.10419.10419.3_Lara_191125_P1148_MR_MV_XLINK_DSS_TA_fr1_R1_20191128212209.10285.10285.3	607	n/a	-	Lara_191125_P1148_MR_MV_XLINK_DSS_TA_fr1_R1_20191128212209_matched		1290.655	431.226	3.000	-1.6	1.6	2	10.06	2.06	2.06	0.20	0.35	0.42	0.42	0.00	0.23	214	0.00000	45.1	0.33	34.67	0.000		191202_P1148_Sample1_TA_monolinks_target.xls
1	EFYELAIKSEPDDLDIR-K8-155	tau131	-	monolink	monolink	Lara_191125_P1148_MR_MV_XLINK_DSS_TA_fr1_R1_20191128191709.25676.25676.3_Lara_191125_P1148_MR_MV_XLINK_DSS_TA_fr1_R1_20191128191709.25638.25638.3	530	n/a	-	Lara_191125_P1148_MR_MV_XLINK_DSS_TA_fr1_R1_20191128191709_matched		2207.099	736.707	3.000	-1.3	1.3	4	9.09	1.71	1.71	0.22	0.46	0.52	0.52	0.00	0.15	249	0.00000	26.0	0.00	34.66	0.000		191202_P1148_Sample1_TA_monolinks_target.xls
1	KMGSGSGSGSGSGSPR-K1-156	TBP	-	monolink	monolink	Lara_191125_P1148_MR_MV_XLINK_DSS_TA_fr1_R2_20191128201938.08723.08723.3_Lara_191125_P1148_MR_MV_XLINK_DSS_TA_fr1_R2_20191128201938.08535.08535.3	239	n/a	-	Lara_191125_P1148_MR_MV_XLINK_DSS_TA_fr1_R2_20191128201938_matched		1550.698	517.907	3.000	-0.9	0.9	3	11.47	1.48	1.48	0.28	0.36	0.33	0.33	0.00	0.10	116	0.00000	28.7	0.00	34.31	0.000		191202_P1148_Sample1_TA_monolinks_target.xls
1	LAVSEVDGIKTIKK-K10-156	tau131	-	monolink	monolink	Lara_191125_P1148_MR_MV_XLINK_DSS_TA_fr1_R2_20191128201938.21642.21642.3_Lara_191125_P1148_MR_MV_XLINK_DSS_TA_fr1_R2_20191128201938.21446.21446.3	379	n/a	-	Lara_191125_P1148_MR_MV_XLINK_DSS_TA_fr1_R2_20191128201938_matched		1655.969	552.997	3.000	-1.4	1.4	9	10.88	0.67	0.67	0.23	0.21	0.87	0.87	0.00	0.31	173	0.00000	16.3	0.21	33.70	0.000		191202_P1148_Sample1_TA_monolinks_target.xls
1	KIHHTMKIALALISYR-K7-156	tau95	-	monolink	monolink	Lara_191125_P1148_MR_MV_XLINK_DSS_TA_fr1_R2_20191128201938.24913.24913.4_Lara_191125_P1148_MR_MV_XLINK_DSS_TA_fr1_R2_20191128201938.24901.24901.4	350	n/a	-	Lara_191125_P1148_MR_MV_XLINK_DSS_TA_fr1_R2_20191128201938_matched		2050.173	513.551	4.000	-1.3	1.3	1	9.86	2.46	2.46	0.21	0.15	0.52	0.52	0.00	0.16	460	0.00000	12.3	0.47	33.57	0.000		191202_P1148_Sample1_TA_monolinks_target.xls
1	KHQVDETLHR-K1-155	tau131	-	monolink	monolink	Lara_191125_P1148_MR_MV_XLINK_DSS_TA_fr1_R1.05279.05279.3_Lara_191125_P1148_MR_MV_XLINK_DSS_TA_fr1_R1.05214.05214.3	567	n/a	-	Lara_191125_P1148_MR_MV_XLINK_DSS_TA_fr1_R1_matched		1416.746	473.256	3.000	-2.3	2.3	2	11.18	1.80	1.80	0.29	0.33	0.28	0.28	0.00	0.14	102	0.00000	28.0	0.00	33.44	0.000		191202_P1148_Sample1_TA_monolinks_target.xls
1	GPSSLNILSSTIQQKFFLR-K15-155	tau131	-	monolink	monolink	Lara_191125_P1148_MR_MV_XLINK_DSS_TA_fr1_R2_20191128181438.24476.24476.3_Lara_191125_P1148_MR_MV_XLINK_DSS_TA_fr1_R2_20191128181438.24498.24498.3	837	n/a	-	Lara_191125_P1148_MR_MV_XLINK_DSS_TA_fr1_R2_20191128181438_matched		2290.268	764.431	3.000	-0.9	0.9	2	9.52	2.14	2.14	0.16	0.24	0.31	0.31	0.00	0.08	452	0.00000	9.0	0.00	33.41	0.000		191202_P1148_Sample1_TA_monolinks_target.xls
1	ISNEKSSNDTSDISSKPLLEDSK-K5-155	tau131	-	monolink	monolink	Lara_191125_P1148_MR_MV_XLINK_DSS_TA_fr1_R2_20191128181438.14817.14817.3_Lara_191125_P1148_MR_MV_XLINK_DSS_TA_fr1_R2_20191128181438.14052.14052.3	581	n/a	-	Lara_191125_P1148_MR_MV_XLINK_DSS_TA_fr1_R2_20191128181438_matched		2648.298	883.774	3.000	-2.6	2.6	2	8.92	2.11	2.11	0.15	0.27	0.26	0.26	0.00	0.06	479	0.00000	7.5	0.05	33.11	0.000		191202_P1148_Sample1_TA_monolinks_target.xls
1	LSVQKFRENDVEDGEARPPSFVK-K5-156	Brf1	-	monolink	monolink	Lara_191125_P1148_MR_MV_XLINK_DSS_TA_fr1_R1_20191128171207.20693.20693.4_Lara_191125_P1148_MR_MV_XLINK_DSS_TA_fr1_R1_20191128171207.20582.20582.4	274	n/a	-	Lara_191125_P1148_MR_MV_XLINK_DSS_TA_fr1_R1_20191128171207_matched		2802.418	701.612	4.000	-0.4	0.4	2	9.25	1.71	1.71	0.17	0.38	0.29	0.29	0.00	0.06	304	0.00000	4.8	0.21	33.04	0.000		191202_P1148_Sample1_TA_monolinks_target.xls
1	KEQQNQSAERESADTGK-K1-156	tau131	-	monolink	monolink	Lara_191125_P1148_MR_MV_XLINK_DSS_TA_fr1_R2_20191128201938.05705.05705.3_Lara_191125_P1148_MR_MV_XLINK_DSS_TA_fr1_R2_20191128201938.05595.05595.3	8	n/a	-	Lara_191125_P1148_MR_MV_XLINK_DSS_TA_fr1_R2_20191128201938_matched		2060.962	687.995	3.000	0.4	0.4	5	7.43	2.26	2.26	0.15	0.37	0.23	0.23	0.00	0.07	501	0.00000	12.3	0.00	32.75	0.000		191202_P1148_Sample1_TA_monolinks_target.xls
1	LLSSPIVKKNVPKPPPLVFESDTPGGIDSR-K9-156	tau95	-	monolink	monolink	Lara_191125_P1148_MR_MV_XLINK_DSS_TA_fr1_R2_20191128222441.20570.20570.3_Lara_191125_P1148_MR_MV_XLINK_DSS_TA_fr1_R2_20191128222441.20546.20546.3	404	n/a	-	Lara_191125_P1148_MR_MV_XLINK_DSS_TA_fr1_R2_20191128222441_matched		3342.839	1115.287	3.000	-1.5	1.5	1	11.11	1.13	1.13	0.29	0.28	0.29	0.29	0.00	0.05	176	0.00000	5.7	0.17	32.33	0.000		191202_P1148_Sample1_TA_monolinks_target.xls
1	KSYDTIDETDDQTSFTYIPFSDR-K1-156	tau55	-	monolink	monolink	Lara_191125_P1148_MR_MV_XLINK_DSS_TA_fr1_R2_20191128181438.23447.23447.3_Lara_191125_P1148_MR_MV_XLINK_DSS_TA_fr1_R2_20191128181438.23444.23444.3	212	n/a	-	Lara_191125_P1148_MR_MV_XLINK_DSS_TA_fr1_R2_20191128181438_matched		2899.292	967.439	3.000	-0.1	0.1	6	9.66	1.33	1.33	0.32	0.28	0.46	0.46	0.00	0.10	295	0.00000	30.3	0.00	32.32	0.000		191202_P1148_Sample1_TA_monolinks_target.xls
1	KTSSPIPEADDQTEVETVYISVDIPSGNYKER-K30-156	tau55	-	monolink	monolink	Lara_191125_P1148_MR_MV_XLINK_DSS_TA_fr1_R1.21305.21305.3_Lara_191125_P1148_MR_MV_XLINK_DSS_TA_fr1_R1.21283.21283.3	306	n/a	-	Lara_191125_P1148_MR_MV_XLINK_DSS_TA_fr1_R1_matched		3722.802	1241.942	3.000	-0.8	0.8	2	9.21	1.22	1.22	0.32	0.28	0.49	0.49	0.00	0.08	346	0.00000	8.0	0.06	32.25	0.000		191202_P1148_Sample1_TA_monolinks_target.xls
1	LAVSEVDGIKTIKK-K14-156	tau131	-	monolink	monolink	Lara_191125_P1148_MR_MV_XLINK_DSS_TA_fr1_R1_20191128212209.18691.18691.3_Lara_191125_P1148_MR_MV_XLINK_DSS_TA_fr1_R1_20191128212209.18634.18634.3	383	n/a	-	Lara_191125_P1148_MR_MV_XLINK_DSS_TA_fr1_R1_20191128212209_matched		1655.971	552.998	3.000	0.2	0.2	7	9.23	1.14	1.14	0.25	0.27	0.65	0.65	0.00	0.23	263	0.00000	19.1	0.24	32.22	0.000		191202_P1148_Sample1_TA_monolinks_target.xls
1	SEDDSKLASRK-K6-155	TBP	-	monolink	monolink	Lara_191125_P1148_MR_MV_XLINK_DSS_TA_fr1_R2_20191128222441.07454.07454.3_Lara_191125_P1148_MR_MV_XLINK_DSS_TA_fr1_R2_20191128222441.07331.07331.3	133	n/a	-	Lara_191125_P1148_MR_MV_XLINK_DSS_TA_fr1_R2_20191128222441_matched		1389.708	464.244	3.000	-2.5	2.5	2	8.89	1.41	1.41	0.26	0.29	0.72	0.72	0.00	0.33	197	0.00000	44.2	0.26	32.18	0.000		191202_P1148_Sample1_TA_monolinks_target.xls
1	LVGTELAFPNAAHVHKK-K17-156	tau55	-	monolink	monolink	Lara_191125_P1148_MR_MV_XLINK_DSS_TA_fr1_R2_20191128181438.19512.19512.3_Lara_191125_P1148_MR_MV_XLINK_DSS_TA_fr1_R2_20191128181438.19487.19487.3	359	n/a	-	Lara_191125_P1148_MR_MV_XLINK_DSS_TA_fr1_R2_20191128181438_matched		1987.089	663.371	3.000	-0.1	0.1	1	9.55	1.82	1.82	0.28	0.17	0.56	0.56	0.00	0.17	377	0.00000	15.9	0.00	32.06	0.000		191202_P1148_Sample1_TA_monolinks_target.xls
1	LKKEQQNQSAER-K2-156	tau131	-	monolink	monolink	Lara_191125_P1148_MR_MV_XLINK_DSS_TA_fr1_R2_20191128201938.05859.05859.3_Lara_191125_P1148_MR_MV_XLINK_DSS_TA_fr1_R2_20191128201938.05708.05708.3	7	n/a	-	Lara_191125_P1148_MR_MV_XLINK_DSS_TA_fr1_R2_20191128201938_matched		1613.836	538.953	3.000	-0.9	0.9	3	8.26	1.70	1.70	0.23	0.36	0.28	0.28	0.00	0.12	332	0.00000	14.2	0.00	31.98	0.000		191202_P1148_Sample1_TA_monolinks_target.xls
1	EMSDFQIKLDNVPSAR-K8-155	tau95	-	monolink	monolink	Lara_191125_P1148_MR_MV_XLINK_DSS_TA_fr1_R1_20191128212209.20827.20827.3_Lara_191125_P1148_MR_MV_XLINK_DSS_TA_fr1_R1_20191128212209.20812.20812.3	169	n/a	-	Lara_191125_P1148_MR_MV_XLINK_DSS_TA_fr1_R1_20191128212209_matched		2004.000	669.008	3.000	-0.4	0.4	1	9.04	2.35	2.35	0.22	0.18	0.46	0.46	0.00	0.14	431	0.00000	25.2	0.14	31.76	0.000		191202_P1148_Sample1_TA_monolinks_target.xls
1	NMLQKASFSKK-K5-156	Brf1	-	monolink	monolink	Lara_191125_P1148_MR_MV_XLINK_DSS_TA_fr1_R2_20191128201938.19059.19059.3_Lara_191125_P1148_MR_MV_XLINK_DSS_TA_fr1_R2_20191128201938.18872.18872.3	579	n/a	-	Lara_191125_P1148_MR_MV_XLINK_DSS_TA_fr1_R2_20191128201938_matched		1436.767	479.930	3.000	-1.7	1.7	4	8.86	1.32	1.32	0.25	0.31	0.44	0.44	0.00	0.20	222	0.00000	14.0	0.00	31.31	0.000		191202_P1148_Sample1_TA_monolinks_target.xls
1	DHTGDKEEVQSEK-K13-156	tau55	-	monolink	monolink	Lara_191125_P1148_MR_MV_XLINK_DSS_TA_fr1_R2.06140.06140.3_Lara_191125_P1148_MR_MV_XLINK_DSS_TA_fr1_R2.06013.06013.3	419	n/a	-	Lara_191125_P1148_MR_MV_XLINK_DSS_TA_fr1_R2_matched		1656.747	553.257	3.000	-0.6	0.6	7	9.35	2.00	2.00	0.19	0.22	0.28	0.28	0.00	0.11	341	0.00000	17.8	0.00	31.19	0.000		191202_P1148_Sample1_TA_monolinks_target.xls
1	YNTEVNGQASITNKEVYNPNK-K14-156	tau131	-	monolink	monolink	Lara_191125_P1148_MR_MV_XLINK_DSS_TA_fr1_R2_20191128181438.18624.18624.3_Lara_191125_P1148_MR_MV_XLINK_DSS_TA_fr1_R2_20191128181438.18543.18543.3	864	n/a	-	Lara_191125_P1148_MR_MV_XLINK_DSS_TA_fr1_R2_20191128181438_matched		2538.228	847.084	3.000	1.6	1.6	1	8.55	2.85	2.85	0.13	0.18	0.29	0.29	0.00	0.07	519	0.00000	7.3	0.00	31.19	0.000		191202_P1148_Sample1_TA_monolinks_target.xls
1	LAVSEVDGIKTIKK-K13-155	tau131	-	monolink	monolink	Lara_191125_P1148_MR_MV_XLINK_DSS_TA_fr1_R2_20191128222441.16435.16435.3_Lara_191125_P1148_MR_MV_XLINK_DSS_TA_fr1_R2_20191128222441.16381.16381.3	382	n/a	-	Lara_191125_P1148_MR_MV_XLINK_DSS_TA_fr1_R2_20191128222441_matched		1654.985	552.670	3.000	-2.1	2.1	3	9.35	1.09	1.09	0.30	0.17	0.76	0.76	0.00	0.27	259	0.00000	16.1	0.17	31.04	0.000		191202_P1148_Sample1_TA_monolinks_target.xls
1	IKERIVLSNVRPM-K2-156	tau55	-	monolink	monolink	Lara_191125_P1148_MR_MV_XLINK_DSS_TA_fr1_R1_20191128191709.18033.18033.4_Lara_191125_P1148_MR_MV_XLINK_DSS_TA_fr1_R1_20191128191709.17952.17952.4	424	n/a	-	Lara_191125_P1148_MR_MV_XLINK_DSS_TA_fr1_R1_20191128191709_matched		1709.986	428.504	4.000	-0.2	0.2	1	10.15	1.56	1.56	0.26	0.32	0.16	0.16	0.00	0.06	120	0.00000	13.0	0.00	30.34	0.000		191202_P1148_Sample1_TA_monolinks_target.xls
1	SEDDSKLASRK-K6-156	TBP	-	monolink	monolink	Lara_191125_P1148_MR_MV_XLINK_DSS_TA_fr1_R1_20191128212209.07754.07754.3_Lara_191125_P1148_MR_MV_XLINK_DSS_TA_fr1_R1_20191128212209.07676.07676.3	133	n/a	-	Lara_191125_P1148_MR_MV_XLINK_DSS_TA_fr1_R1_20191128212209_matched		1390.693	464.572	3.000	-0.6	0.6	5	8.47	1.69	1.69	0.26	0.21	0.50	0.50	0.00	0.23	267	0.00000	21.9	0.56	29.51	0.000		191202_P1148_Sample1_TA_monolinks_target.xls
1	TVDAAAAIGLMSDLQDKSGLHAALK-K17-155	Brf1	-	monolink	monolink	Lara_191125_P1148_MR_MV_XLINK_DSS_TA_fr1_R2.22586.22586.3_Lara_191125_P1148_MR_MV_XLINK_DSS_TA_fr1_R2.22592.22592.3	551	n/a	-	Lara_191125_P1148_MR_MV_XLINK_DSS_TA_fr1_R2_matched		2650.401	884.475	3.000	-0.3	0.3	1	7.37	2.13	2.13	0.23	0.11	0.64	0.64	0.00	0.13	578	0.00000	5.7	0.20	29.47	0.000		191202_P1148_Sample1_TA_monolinks_target.xls
1	TAGLLSPTEENETTNAGQSKGSSTANDPNIQIQEEDVGLPDSTNTSR-K20-156	tau55	-	monolink	monolink	Lara_191125_P1148_MR_MV_XLINK_DSS_TA_fr1_R1.20524.20524.4_Lara_191125_P1148_MR_MV_XLINK_DSS_TA_fr1_R1.20535.20535.4	379	n/a	-	Lara_191125_P1148_MR_MV_XLINK_DSS_TA_fr1_R1_matched		5029.339	1258.343	4.000	-0.2	0.2	10	7.37	1.05	1.05	0.12	0.40	0.41	0.41	0.00	0.04	263	0.00000	1.6	0.10	28.69	0.000		191202_P1148_Sample1_TA_monolinks_target.xls
1	KHAAYNSIIIYQQSGNVELADHLMEKYLSIR-K26-156	tau131	-	monolink	monolink	Lara_191125_P1148_MR_MV_XLINK_DSS_TA_fr1_R2_20191128181438.23928.23928.3_Lara_191125_P1148_MR_MV_XLINK_DSS_TA_fr1_R2_20191128181438.23963.23963.3	1021	n/a	-	Lara_191125_P1148_MR_MV_XLINK_DSS_TA_fr1_R2_20191128181438_matched		3759.933	1254.319	3.000	0.9	0.9	1	8.00	1.35	1.35	0.40	0.19	0.28	0.28	0.00	0.05	324	0.00000	3.7	0.16	27.24	0.000		191202_P1148_Sample1_TA_monolinks_target.xls
1	LAVSEVDGIKTIKK-K13-156	tau131	-	monolink	monolink	Lara_191125_P1148_MR_MV_XLINK_DSS_TA_fr1_R1_20191128191709.22434.22434.3_Lara_191125_P1148_MR_MV_XLINK_DSS_TA_fr1_R1_20191128191709.22354.22354.3	382	n/a	-	Lara_191125_P1148_MR_MV_XLINK_DSS_TA_fr1_R1_20191128191709_matched		1655.971	552.998	3.000	0.2	0.2	3	8.57	1.29	1.29	0.21	0.15	0.20	0.20	0.00	0.07	252	0.00000	8.2	0.45	26.10	0.000		191202_P1148_Sample1_TA_monolinks_target.xls
1	NYQLFVHDLSDKTVIPSQAHEQVLYDFEVAKK-K12-156	tau95	-	monolink	monolink	Lara_191125_P1148_MR_MV_XLINK_DSS_TA_fr1_R2.21844.21844.4_Lara_191125_P1148_MR_MV_XLINK_DSS_TA_fr1_R2.21581.21581.4	278	n/a	-	Lara_191125_P1148_MR_MV_XLINK_DSS_TA_fr1_R2_matched		3916.990	980.255	4.000	0.3	0.3	3	7.53	1.14	1.14	0.10	0.30	0.28	0.28	0.00	0.04	216	0.00000	3.1	0.28	25.93	0.000		191202_P1148_Sample1_TA_monolinks_target.xls
1	TEIAKSAILQYSGLETDAPLFR-K5-156	tau55	-	monolink	monolink	Lara_191125_P1148_MR_MV_XLINK_DSS_TA_fr1_R1_20191128171207.24738.24738.3_Lara_191125_P1148_MR_MV_XLINK_DSS_TA_fr1_R1_20191128171207.25232.25232.3	313	n/a	-	Lara_191125_P1148_MR_MV_XLINK_DSS_TA_fr1_R1_20191128171207_matched		2578.370	860.464	3.000	6.4	6.4	4	8.72	1.12	1.12	0.27	0.13	0.26	0.26	0.00	0.06	237	0.00000	4.2	0.08	25.77	0.000		191202_P1148_Sample1_TA_monolinks_target.xls
1	KTSSPIPEADDQTEVETVYISVDIPSGNYK-K1-156	tau55	-	monolink	monolink	Lara_191125_P1148_MR_MV_XLINK_DSS_TA_fr1_R2.21921.21921.3_Lara_191125_P1148_MR_MV_XLINK_DSS_TA_fr1_R2.21910.21910.3	277	n/a	-	Lara_191125_P1148_MR_MV_XLINK_DSS_TA_fr1_R2_matched		3437.662	1146.895	3.000	0.1	0.1	1	5.96	1.23	1.23	0.19	0.12	0.33	0.33	0.00	0.06	531	0.00000	4.6	0.05	25.12	0.000		191202_P1148_Sample1_TA_monolinks_target.xls
1	YNTEVNGQASITNKEVYNPNKK-K21-156	tau131	-	monolink	monolink	Lara_191125_P1148_MR_MV_XLINK_DSS_TA_fr1_R2_20191128181438.15269.15269.3_Lara_191125_P1148_MR_MV_XLINK_DSS_TA_fr1_R2_20191128181438.14314.14314.3	871	n/a	-	Lara_191125_P1148_MR_MV_XLINK_DSS_TA_fr1_R2_20191128181438_matched		2666.312	889.779	3.000	-2.5	2.5	1	4.97	1.39	1.39	0.16	0.19	0.33	0.33	0.00	0.08	542	0.00000	4.5	0.00	24.91	0.000		191202_P1148_Sample1_TA_monolinks_target.xls
1	GSSTANDPNIQIQEEDVGLPDSTNTSRDHTGDKEEVQSEK-K40-156	tau55	-	monolink	monolink	Lara_191125_P1148_MR_MV_XLINK_DSS_TA_fr1_R2.16004.16004.4_Lara_191125_P1148_MR_MV_XLINK_DSS_TA_fr1_R2.15228.15228.4	419	n/a	-	Lara_191125_P1148_MR_MV_XLINK_DSS_TA_fr1_R2_matched		4483.040	1121.768	4.000	0.4	0.4	4	7.80	1.18	1.18	0.21	0.17	0.33	0.33	0.00	0.04	219	0.00000	1.3	0.09	23.99	0.000		191202_P1148_Sample1_TA_monolinks_target.xls
1	EVYNPNKK-K8-155	tau131	-	monolink	monolink	Lara_191125_P1148_MR_MV_XLINK_DSS_TA_fr1_R1_20191128212209.08856.08856.3_Lara_191125_P1148_MR_MV_XLINK_DSS_TA_fr1_R1_20191128212209.08731.08731.3	872	n/a	-	Lara_191125_P1148_MR_MV_XLINK_DSS_TA_fr1_R1_20191128212209_matched		1145.606	382.877	3.000	-3.1	3.1	1	6.74	0.90	0.90	0.17	0.20	0.37	0.37	0.00	0.23	168	0.00000	24.2	0.67	23.96	0.000		191202_P1148_Sample1_TA_monolinks_target.xls
1	EKTHHMLIDFSSR-K2-156	Brf1	-	monolink	monolink	Lara_191125_P1148_MR_MV_XLINK_DSS_TA_fr1_R1_20191128212209.21055.21055.3_Lara_191125_P1148_MR_MV_XLINK_DSS_TA_fr1_R1_20191128212209.21034.21034.3	138	n/a	-	Lara_191125_P1148_MR_MV_XLINK_DSS_TA_fr1_R1_20191128212209_matched		1755.860	586.294	3.000	-0.8	0.8	3	7.61	0.69	0.69	0.10	0.30	0.26	0.26	0.00	0.10	44	0.00000	22.2	0.00	23.73	0.000		191202_P1148_Sample1_TA_monolinks_target.xls
1	SGSCSLDKYEILKK-K8-156	tau55	-	monolink	monolink	Lara_191125_P1148_MR_MV_XLINK_DSS_TA_fr1_R1_20191128191709.22692.22692.3_Lara_191125_P1148_MR_MV_XLINK_DSS_TA_fr1_R1_20191128191709.21015.21015.3	206	n/a	-	Lara_191125_P1148_MR_MV_XLINK_DSS_TA_fr1_R1_20191128191709_matched		1782.903	595.309	3.000	-2.2	2.2	6	6.01	1.52	1.52	0.24	0.07	0.47	0.47	0.00	0.17	378	0.00000	10.5	0.00	22.93	0.000		191202_P1148_Sample1_TA_monolinks_target.xls
1	TAETMKSELK-K6-156	tau95	-	monolink	monolink	Lara_191125_P1148_MR_MV_XLINK_DSS_TA_fr1_R2_20191128222441.09265.09265.3_Lara_191125_P1148_MR_MV_XLINK_DSS_TA_fr1_R2_20191128222441.10484.10484.3	637	n/a	-	Lara_191125_P1148_MR_MV_XLINK_DSS_TA_fr1_R2_20191128222441_matched		1292.659	431.894	3.000	4.7	4.7	4	7.22	0.85	0.85	0.14	0.25	0.10	0.10	0.00	0.05	47	0.00000	9.5	0.00	21.51	0.009		191202_P1148_Sample1_TA_monolinks_target.xls
1	ELDLVKIRR-K6-156	tau95	-	monolink	monolink	Lara_191125_P1148_MR_MV_XLINK_DSS_TA_fr1_R1_20191128212209.19196.19196.3_Lara_191125_P1148_MR_MV_XLINK_DSS_TA_fr1_R1_20191128212209.19059.19059.3	477	n/a	-	Lara_191125_P1148_MR_MV_XLINK_DSS_TA_fr1_R1_20191128212209_matched		1296.774	433.266	3.000	-1.8	1.8	2	7.68	1.36	1.36	0.22	0.11	0.16	0.16	0.00	0.09	107	0.00000	24.1	0.00	21.08	0.009		191202_P1148_Sample1_TA_monolinks_target.xls
1	EASNFKVKK-K8-156	tau131	-	monolink	monolink	Lara_191125_P1148_MR_MV_XLINK_DSS_TA_fr1_R2_20191128222441.08719.08719.3_Lara_191125_P1148_MR_MV_XLINK_DSS_TA_fr1_R2_20191128222441.08606.08606.3	104	n/a	-	Lara_191125_P1148_MR_MV_XLINK_DSS_TA_fr1_R2_20191128222441_matched		1205.663	402.896	3.000	-2.0	2.0	2	5.29	1.17	1.17	0.24	0.24	0.25	0.25	0.00	0.14	171	0.00000	5.6	0.00	21.06	0.009		191202_P1148_Sample1_TA_monolinks_target.xls
1	KEQQNQSAERESADTGK-K1-155	tau131	-	monolink	monolink	Lara_191125_P1148_MR_MV_XLINK_DSS_TA_fr1_R2_20191128201938.03992.03992.3_Lara_191125_P1148_MR_MV_XLINK_DSS_TA_fr1_R2_20191128201938.03911.03911.3	8	n/a	-	Lara_191125_P1148_MR_MV_XLINK_DSS_TA_fr1_R2_20191128201938_matched		2059.977	687.667	3.000	-0.8	0.8	1	4.24	0.90	0.90	0.12	0.15	0.19	0.19	0.00	0.06	283	0.00000	3.3	0.38	17.63	0.008		191202_P1148_Sample1_TA_monolinks_target.xls
1	LNEFKNTK-K5-156	Brf1	-	monolink	monolink	Lara_191125_P1148_MR_MV_XLINK_DSS_TA_fr1_R1_20191128191709.15929.15929.3_Lara_191125_P1148_MR_MV_XLINK_DSS_TA_fr1_R1_20191128191709.14280.14280.3	263	n/a	-	Lara_191125_P1148_MR_MV_XLINK_DSS_TA_fr1_R1_20191128191709_matched		1148.607	383.877	3.000	-0.5	0.5	1	5.72	0.20	0.20	0.04	0.25	0.03	0.03	0.00	0.02	3	0.00000	8.6	0.00	17.09	0.013		191202_P1148_Sample1_TA_monolinks_target.xls
1	TVIPSQAHEQVLYDFEVAKKTK-K22-156	tau95	-	monolink	monolink	Lara_191125_P1148_MR_MV_XLINK_DSS_TA_fr1_R1_20191128171207.18618.18618.4_Lara_191125_P1148_MR_MV_XLINK_DSS_TA_fr1_R1_20191128171207.19891.19891.4	300	n/a	-	Lara_191125_P1148_MR_MV_XLINK_DSS_TA_fr1_R1_20191128171207_matched		2686.419	672.613	4.000	-1.0	1.0	1	3.59	0.95	0.95	0.10	0.11	0.70	0.70	0.00	0.16	264	0.00000	1.8	0.93	16.50	0.013		191202_P1148_Sample1_TA_monolinks_target.xls
1	MVVTGAKSEDDSK-K7-155	TBP	-	monolink	monolink	Lara_191125_P1148_MR_MV_XLINK_DSS_TA_fr1_R2_20191128222441.12532.12532.3_Lara_191125_P1148_MR_MV_XLINK_DSS_TA_fr1_R2_20191128222441.12377.12377.3	127	n/a	-	Lara_191125_P1148_MR_MV_XLINK_DSS_TA_fr1_R2_20191128222441_matched		1520.746	507.923	3.000	3.1	3.1	5	3.20	0.47	0.47	0.04	0.37	0.09	0.09	0.00	0.03	67	0.00000	3.0	0.00	15.89	0.021		191202_P1148_Sample1_TA_monolinks_target.xls
1	AAKLSVQKFR-K8-156	Brf1	-	monolink	monolink	Lara_191125_P1148_MR_MV_XLINK_DSS_TA_fr1_R1_20191128212209.08737.08737.3_Lara_191125_P1148_MR_MV_XLINK_DSS_TA_fr1_R1_20191128212209.08621.08621.3	274	n/a	-	Lara_191125_P1148_MR_MV_XLINK_DSS_TA_fr1_R1_20191128212209_matched		1302.774	435.266	3.000	6.5	6.5	2	2.91	0.60	0.60	0.05	0.26	0.11	0.11	0.00	0.06	173	0.00000	2.0	0.00	15.26	0.025		191202_P1148_Sample1_TA_monolinks_target.xls
1	ESMVPENKNSEEGMGVNTNKDADGDINMDAGSQMSSNAIEEDK-K8-156	tau95	-	monolink	monolink	Lara_191125_P1148_MR_MV_XLINK_DSS_TA_fr1_R1.18078.18078.3_Lara_191125_P1148_MR_MV_XLINK_DSS_TA_fr1_R1.17490.17490.3	519	n/a	-	Lara_191125_P1148_MR_MV_XLINK_DSS_TA_fr1_R1_matched		4742.995	1582.006	3.000	-2.1	2.1	1	4.26	0.76	0.76	0.01	0.10	0.13	0.13	0.00	0.02	241	0.00000	0.9	0.19	15.01	0.025		191202_P1148_Sample1_TA_monolinks_target.xls
1	TTDVFKPLARCYKEIESYETAK-K13-156	tau131	-	monolink	monolink	Lara_191125_P1148_MR_MV_XLINK_DSS_TA_fr1_R1_20191128191709.23890.23890.3_Lara_191125_P1148_MR_MV_XLINK_DSS_TA_fr1_R1_20191128191709.23857.23857.3	513	n/a	-	Lara_191125_P1148_MR_MV_XLINK_DSS_TA_fr1_R1_20191128191709_matched		2804.402	935.809	3.000	2.8	2.8	3	2.99	1.45	1.45	0.19	-0.00	0.15	0.15	0.00	0.03	449	0.00000	1.2	0.88	14.85	0.024		191202_P1148_Sample1_TA_monolinks_target.xls
1	QEADIATGNTSVKK-K14-156	Brf1	-	monolink	monolink	Lara_191125_P1148_MR_MV_XLINK_DSS_TA_fr1_R2_20191128201938.14288.14288.3_Lara_191125_P1148_MR_MV_XLINK_DSS_TA_fr1_R2_20191128201938.13187.13187.3	518	n/a	-	Lara_191125_P1148_MR_MV_XLINK_DSS_TA_fr1_R2_20191128201938_matched		1616.823	539.949	3.000	-1.4	1.4	2	4.75	0.39	0.39	0.06	0.21	0.07	0.07	0.00	0.03	22	0.00000	3.8	0.53	14.66	0.024		191202_P1148_Sample1_TA_monolinks_target.xls
1	KPVIPVPAGYEILSKFFPGVISQEWDSTLTPNEK-K1-156	tau55	-	monolink	monolink	Lara_191125_P1148_MR_MV_XLINK_DSS_TA_fr1_R2.24628.24628.4_Lara_191125_P1148_MR_MV_XLINK_DSS_TA_fr1_R2.24573.24573.4	99	n/a	-	Lara_191125_P1148_MR_MV_XLINK_DSS_TA_fr1_R2_matched		3942.074	986.526	4.000	0.9	0.9	1	2.72	0.77	0.77	0.03	0.16	0.13	0.13	0.00	0.02	307	0.00000	1.0	0.55	14.63	0.024		191202_P1148_Sample1_TA_monolinks_target.xls
1	KEQQNQSAER-K1-155	tau131	-	monolink	monolink	Lara_191125_P1148_MR_MV_XLINK_DSS_TA_fr1_R1_20191128212209.03263.03263.3_Lara_191125_P1148_MR_MV_XLINK_DSS_TA_fr1_R1_20191128212209.03198.03198.3	8	n/a	-	Lara_191125_P1148_MR_MV_XLINK_DSS_TA_fr1_R1_20191128212209_matched		1371.672	458.232	3.000	-2.6	2.6	2	3.91	0.68	0.68	0.17	0.20	0.16	0.16	0.00	0.08	54	0.00000	9.5	0.00	14.47	0.028		191202_P1148_Sample1_TA_monolinks_target.xls
1	KLLSSPIVKK-K10-156	tau95	-	monolink	monolink	Lara_191125_P1148_MR_MV_XLINK_DSS_TA_fr1_R2_20191128201938.15742.15742.3_Lara_191125_P1148_MR_MV_XLINK_DSS_TA_fr1_R2_20191128201938.15626.15626.3	404	n/a	-	Lara_191125_P1148_MR_MV_XLINK_DSS_TA_fr1_R2_20191128201938_matched		1267.810	423.611	3.000	-1.5	1.5	1	3.10	0.38	0.38	0.19	0.26	0.12	0.12	0.00	0.06	56	0.00000	3.5	0.00	13.79	0.044		191202_P1148_Sample1_TA_monolinks_target.xls
1	GSSTANDPNIQIQEEDVGLPDSTNTSRDHTGDKEEVQSEK-K33-155	tau55	-	monolink	monolink	Lara_191125_P1148_MR_MV_XLINK_DSS_TA_fr1_R1.14476.14476.3_Lara_191125_P1148_MR_MV_XLINK_DSS_TA_fr1_R1.14486.14486.3	412	n/a	-	Lara_191125_P1148_MR_MV_XLINK_DSS_TA_fr1_R1_matched		4482.061	1495.028	3.000	1.1	1.1	1	3.66	0.40	0.40	0.12	0.03	0.35	0.35	0.00	0.04	275	0.00000	0.7	0.14	13.57	0.048		191202_P1148_Sample1_TA_monolinks_target.xls
1	YKANPFAKK-K9-156	tau95	-	monolink	monolink	Lara_191125_P1148_MR_MV_XLINK_DSS_TA_fr1_R2_20191128222441.13655.13655.3_Lara_191125_P1148_MR_MV_XLINK_DSS_TA_fr1_R2_20191128222441.14477.14477.3	252	n/a	-	Lara_191125_P1148_MR_MV_XLINK_DSS_TA_fr1_R2_20191128222441_matched		1221.683	408.236	3.000	6.0	6.0	1	3.06	0.41	0.41	0.08	0.26	0.09	0.09	0.00	0.05	58	0.00000	3.1	0.00	13.44	0.047		191202_P1148_Sample1_TA_monolinks_target.xls
1	FNTELDFQIERLSKLAEGDSVFEGPLMEER-K14-155	tau131	-	monolink	monolink	Lara_191125_P1148_MR_MV_XLINK_DSS_TA_fr1_R1_20191128171207.24487.24487.3_Lara_191125_P1148_MR_MV_XLINK_DSS_TA_fr1_R1_20191128171207.25257.25257.3	702	n/a	-	Lara_191125_P1148_MR_MV_XLINK_DSS_TA_fr1_R1_20191128171207_matched		3653.818	1218.947	3.000	6.6	6.6	1	0.13	0.02	0.02	-0.01	-0.04	0.01	0.01	0.00	0.00	4	0.00000	0.1	-0.00	-0.45	-		191202_P1148_Sample1_TA_monolinks_target.xls
