# Supplementary material for: Structure of the TFIIIC subcomplex τA provides insights into RNA polymerase III pre-initiation complex formation
Source: Nat Commun. 2020 Sep 30;11:4905. doi: 10.1038/s41467-020-18707-y (PMC7528018; doi:10.1038/s41467-020-18707-y)
Supplement: Supplementary file 5 — Supplementary Dataset 2 [file 41467_2020_18707_MOESM5_ESM.zip]

Archive with 6 entries (6 files):
- 191018_job057_run_class001.mrc
- Brf1-TBP_putative_fit.pdb
- difference_density.mrc
- labels_named.txt
- Supplement_chimera_session.py
- tA_fitted.pdb
