# Supplementary material for: Structure of the TFIIIC subcomplex τA provides insights into RNA polymerase III pre-initiation complex formation
Source: Nat Commun. 2020 Sep 30;11:4905. doi: 10.1038/s41467-020-18707-y (PMC7528018; doi:10.1038/s41467-020-18707-y)
Supplement: Supplementary file 5 — Supplementary Dataset 2 [file 41467_2020_18707_MOESM5_ESM.zip › Brf1-TBP_putative_fit.pdb]

HELIX    1   1 LYS U   83  ALA U   86  1                                   4
HELIX    2   2 GLU U  129  ILE U  143  1                                  15
HELIX    3   3 GLU U  173  SER U  178  1                                   6
HELIX    4   4 GLU U  221  ALA U  229  1                                   9
HELIX    5   5 PRO U  232  SER U  235  1                                   4
HELIX    6   6 ASN V   81  ALA V   93  1                                  13
HELIX    7   7 GLU V   98  ALA V  113  1                                  16
HELIX    8   8 SER V  122  LYS V  136  1                                  15
HELIX    9   9 ILE V  144  LEU V  150  1                                   7
HELIX   10  10 VAL V  154  VAL V  165  1                                  12
HELIX   11  11 PRO V  178  LEU V  189  1                                  12
HELIX   12  12 LYS V  197  LYS V  211  1                                  15
HELIX   13  13 PRO V  220  ALA V  231  1                                  12
HELIX   14  14 VAL V  245  SER V  248  1                                   4
HELIX   15  15 GLU V  253  ASN V  264  1                                  12
HELIX   16  16 ASP V  449  LEU V  452  1                                   4
HELIX   17  17 GLU V  477  GLY V  489  1                                  13
SHEET    1   1 1 LEU U  67  VAL U  74  0
SHEET    2   2 1 ILE U 103  ARG U 105  0
SHEET    3   3 1 THR U 112  ILE U 115  0
SHEET    4   4 1 MET U 121  THR U 124  0
SHEET    5   5 1 ASN U 159  ASP U 165  0
SHEET    6   6 1 LEU U 193  MET U 197  0
SHEET    7   7 1 ILE U 202  ILE U 206  0
SHEET    8   8 1 LYS U 211  THR U 215  0
ATOM      1  N   SER U  61     256.088 212.490 283.507  1.00 57.28           N
ATOM      2  CA  SER U  61     255.235 211.473 282.904  1.00 57.28           C
ATOM      3  C   SER U  61     254.631 211.969 281.595  1.00 57.28           C
ATOM      4  O   SER U  61     253.562 212.580 281.586  1.00 57.28           O
ATOM      5  CB  SER U  61     254.123 211.063 283.875  1.00 57.28           C
ATOM      6  OG  SER U  61     254.658 210.449 285.034  1.00 57.28           O
ATOM      7  N   GLY U  62     255.323 211.705 280.490  1.00 51.10           N
ATOM      8  CA  GLY U  62     254.874 212.163 279.191  1.00 51.10           C
ATOM      9  C   GLY U  62     253.740 211.334 278.623  1.00 51.10           C
ATOM     10  O   GLY U  62     253.931 210.583 277.664  1.00 51.10           O
ATOM     11  N   ILE U  63     252.553 211.461 279.217  1.00 43.73           N
ATOM     12  CA  ILE U  63     251.404 210.649 278.835  1.00 43.73           C
ATOM     13  C   ILE U  63     250.872 211.107 277.483  1.00 43.73           C
ATOM     14  O   ILE U  63     251.269 212.159 276.969  1.00 43.73           O
ATOM     15  CB  ILE U  63     250.306 210.700 279.913  1.00 43.73           C
ATOM     16  CG1 ILE U  63     249.901 212.147 280.211  1.00 43.73           C
ATOM     17  CG2 ILE U  63     250.772 210.000 281.181  1.00 43.73           C
ATOM     18  CD1 ILE U  63     248.656 212.608 279.483  1.00 43.73           C
ATOM     19  N   VAL U  64     249.969 210.322 276.903  1.00 41.34           N
ATOM     20  CA  VAL U  64     249.235 210.695 275.701  1.00 41.34           C
ATOM     21  C   VAL U  64     247.748 210.611 276.015  1.00 41.34           C
ATOM     22  O   VAL U  64     247.284 209.575 276.495  1.00 41.34           O
ATOM     23  CB  VAL U  64     249.584 209.809 274.490  1.00 41.34           C
ATOM     24  CG1 VAL U  64     250.955 210.180 273.950  1.00 41.34           C
ATOM     25  CG2 VAL U  64     249.563 208.335 274.874  1.00 41.34           C
ATOM     26  N   PRO U  65     246.970 211.673 275.789  1.00 36.30           N
ATOM     27  CA  PRO U  65     245.525 211.609 276.057  1.00 36.30           C
ATOM     28  C   PRO U  65     244.797 210.920 274.911  1.00 36.30           C
ATOM     29  O   PRO U  65     244.892 211.339 273.756  1.00 36.30           O
ATOM     30  CB  PRO U  65     245.121 213.087 276.172  1.00 36.30           C
ATOM     31  CG  PRO U  65     246.146 213.819 275.373  1.00 36.30           C
ATOM     32  CD  PRO U  65     247.427 213.044 275.498  1.00 36.30           C
ATOM     33  N   THR U  66     244.077 209.852 275.237  1.00 40.24           N
ATOM     34  CA  THR U  66     243.327 209.087 274.253  1.00 40.24           C
ATOM     35  C   THR U  66     242.053 209.824 273.842  1.00 40.24           C
ATOM     36  O   THR U  66     241.514 210.656 274.578  1.00 40.24           O
ATOM     37  CB  THR U  66     242.981 207.701 274.800  1.00 40.24           C
ATOM     38  OG1 THR U  66     242.222 206.974 273.824  1.00 40.24           O
ATOM     39  CG2 THR U  66     242.181 207.812 276.086  1.00 40.24           C
ATOM     40  N   LEU U  67     241.576 209.503 272.640  1.00 45.55           N
ATOM     41  CA  LEU U  67     240.465 210.202 272.000  1.00 45.55           C
ATOM     42  C   LEU U  67     239.342 209.192 271.800  1.00 45.55           C
ATOM     43  O   LEU U  67     239.494 208.232 271.037  1.00 45.55           O
ATOM     44  CB  LEU U  67     240.889 210.819 270.664  1.00 45.55           C
ATOM     45  CG  LEU U  67     241.706 212.116 270.647  1.00 45.55           C
ATOM     46  CD1 LEU U  67     241.006 213.225 271.422  1.00 45.55           C
ATOM     47  CD2 LEU U  67     243.129 211.906 271.150  1.00 45.55           C
ATOM     48  N   GLN U  68     238.215 209.406 272.481  1.00 47.49           N
ATOM     49  CA  GLN U  68     237.217 208.352 272.618  1.00 47.49           C
ATOM     50  C   GLN U  68     236.221 208.315 271.462  1.00 47.49           C
ATOM     51  O   GLN U  68     235.969 207.245 270.901  1.00 47.49           O
ATOM     52  CB  GLN U  68     236.461 208.511 273.942  1.00 47.49           C
ATOM     53  CG  GLN U  68     237.247 208.091 275.173  1.00 47.49           C
ATOM     54  CD  GLN U  68     238.149 209.190 275.691  1.00 47.49           C
ATOM     55  OE1 GLN U  68     237.996 210.355 275.332  1.00 47.49           O
ATOM     56  NE2 GLN U  68     239.095 208.822 276.547  1.00 47.49           N
ATOM     57  N   ASN U  69     235.645 209.457 271.090  1.00 49.45           N
ATOM     58  CA  ASN U  69     234.535 209.453 270.146  1.00 49.45           C
ATOM     59  C   ASN U  69     234.628 210.622 269.178  1.00 49.45           C
ATOM     60  O   ASN U  69     234.818 211.769 269.596  1.00 49.45           O
ATOM     61  CB  ASN U  69     233.194 209.504 270.889  1.00 49.45           C
ATOM     62  CG  ASN U  69     232.023 209.135 270.001  1.00 49.45           C
ATOM     63  OD1 ASN U  69     232.199 208.784 268.836  1.00 49.45           O
ATOM     64  ND2 ASN U  69     230.816 209.214 270.550  1.00 49.45           N
ATOM     65  N   ILE U  70     234.473 210.322 267.892  1.00 54.84           N
ATOM     66  CA  ILE U  70     234.449 211.322 266.839  1.00 54.84           C
ATOM     67  C   ILE U  70     232.996 211.603 266.485  1.00 54.84           C
ATOM     68  O   ILE U  70     232.095 210.802 266.754  1.00 54.84           O
ATOM     69  CB  ILE U  70     235.250 210.876 265.590  1.00 54.84           C
ATOM     70  CG1 ILE U  70     234.535 209.730 264.867  1.00 54.84           C
ATOM     71  CG2 ILE U  70     236.657 210.457 265.974  1.00 54.84           C
ATOM     72  CD1 ILE U  70     233.808 210.150 263.600  1.00 54.84           C
ATOM     73  N   VAL U  71     232.751 212.758 265.865  1.00 62.64           N
ATOM     74  CA  VAL U  71     231.594 212.923 264.998  1.00 62.64           C
ATOM     75  C   VAL U  71     232.050 213.503 263.668  1.00 62.64           C
ATOM     76  O   VAL U  71     233.079 214.182 263.579  1.00 62.64           O
ATOM     77  CB  VAL U  71     230.501 213.823 265.630  1.00 62.64           C
ATOM     78  CG1 VAL U  71     230.187 213.385 267.056  1.00 62.64           C
ATOM     79  CG2 VAL U  71     230.910 215.285 265.584  1.00 62.64           C
ATOM     80  N   ALA U  72     231.278 213.212 262.623  1.00 69.57           N
ATOM     81  CA  ALA U  72     231.581 213.654 261.270  1.00 69.57           C
ATOM     82  C   ALA U  72     230.333 213.475 260.421  1.00 69.57           C
ATOM     83  O   ALA U  72     229.636 212.466 260.547  1.00 69.57           O
ATOM     84  CB  ALA U  72     232.754 212.870 260.667  1.00 69.57           C
ATOM     85  N   THR U  73     230.049 214.453 259.562  1.00 78.67           N
ATOM     86  CA  THR U  73     228.956 214.331 258.612  1.00 78.67           C
ATOM     87  C   THR U  73     229.475 214.490 257.189  1.00 78.67           C
ATOM     88  O   THR U  73     230.515 215.114 256.952  1.00 78.67           O
ATOM     89  CB  THR U  73     227.860 215.372 258.885  1.00 78.67           C
ATOM     90  OG1 THR U  73     226.778 215.183 257.963  1.00 78.67           O
ATOM     91  CG2 THR U  73     228.406 216.783 258.739  1.00 78.67           C
ATOM     92  N   VAL U  74     228.743 213.906 256.242  1.00 84.84           N
ATOM     93  CA  VAL U  74     228.975 214.107 254.818  1.00 84.84           C
ATOM     94  C   VAL U  74     227.657 214.485 254.156  1.00 84.84           C
ATOM     95  O   VAL U  74     226.612 213.895 254.450  1.00 84.84           O
ATOM     96  CB  VAL U  74     229.582 212.852 254.153  1.00 84.84           C
ATOM     97  CG1 VAL U  74     231.031 212.682 254.571  1.00 84.84           C
ATOM     98  CG2 VAL U  74     228.778 211.611 254.513  1.00 84.84           C
ATOM     99  N   THR U  75     227.701 215.481 253.275  1.00 94.66           N
ATOM    100  CA  THR U  75     226.552 215.757 252.428  1.00 94.66           C
ATOM    101  C   THR U  75     226.445 214.706 251.326  1.00 94.66           C
ATOM    102  O   THR U  75     227.446 214.147 250.870  1.00 94.66           O
ATOM    103  CB  THR U  75     226.648 217.159 251.822  1.00 94.66           C
ATOM    104  OG1 THR U  75     225.439 217.462 251.112  1.00 94.66           O
ATOM    105  CG2 THR U  75     227.833 217.262 250.870  1.00 94.66           C
ATOM    106  N   LEU U  76     225.212 214.426 250.910  1.00 93.11           N
ATOM    107  CA  LEU U  76     224.948 213.404 249.905  1.00 93.11           C
ATOM    108  C   LEU U  76     224.062 213.980 248.812  1.00 93.11           C
ATOM    109  O   LEU U  76     223.059 214.639 249.104  1.00 93.11           O
ATOM    110  CB  LEU U  76     224.289 212.167 250.527  1.00 93.11           C
ATOM    111  CG  LEU U  76     225.135 211.400 251.546  1.00 93.11           C
ATOM    112  CD1 LEU U  76     224.339 210.263 252.167  1.00 93.11           C
ATOM    113  CD2 LEU U  76     226.410 210.879 250.899  1.00 93.11           C
ATOM    114  N   GLY U  77     224.437 213.733 247.558  1.00 91.78           N
ATOM    115  CA  GLY U  77     223.739 214.271 246.410  1.00 91.78           C
ATOM    116  C   GLY U  77     222.424 213.608 246.074  1.00 91.78           C
ATOM    117  O   GLY U  77     221.817 213.945 245.054  1.00 91.78           O
ATOM    118  N   CYS U  78     221.958 212.676 246.900  1.00 91.65           N
ATOM    119  CA  CYS U  78     220.698 211.980 246.681  1.00 91.65           C
ATOM    120  C   CYS U  78     219.793 212.151 247.892  1.00 91.65           C
ATOM    121  O   CYS U  78     220.253 212.092 249.037  1.00 91.65           O
ATOM    122  CB  CYS U  78     220.930 210.491 246.407  1.00 91.65           C
ATOM    123  SG  CYS U  78     219.433 209.563 245.996  1.00 91.65           S
ATOM    124  N   ARG U  79     218.505 212.360 247.633  1.00 83.67           N
ATOM    125  CA  ARG U  79     217.519 212.446 248.701  1.00 83.67           C
ATOM    126  C   ARG U  79     217.164 211.053 249.205  1.00 83.67           C
ATOM    127  O   ARG U  79     216.998 210.115 248.420  1.00 83.67           O
ATOM    128  CB  ARG U  79     216.261 213.161 248.210  1.00 83.67           C
ATOM    129  CG  ARG U  79     215.218 213.396 249.294  1.00 83.67           C
ATOM    130  CD  ARG U  79     213.966 214.050 248.731  1.00 83.67           C
ATOM    131  NE  ARG U  79     213.325 213.223 247.713  1.00 83.67           N
ATOM    132  CZ  ARG U  79     212.501 212.214 247.979  1.00 83.67           C
ATOM    133  NH1 ARG U  79     212.217 211.901 249.235  1.00 83.67           N
ATOM    134  NH2 ARG U  79     211.961 211.516 246.988  1.00 83.67           N
ATOM    135  N   LEU U  80     217.045 210.925 250.524  1.00 82.48           N
ATOM    136  CA  LEU U  80     216.827 209.638 251.168  1.00 82.48           C
ATOM    137  C   LEU U  80     215.339 209.452 251.439  1.00 82.48           C
ATOM    138  O   LEU U  80     214.656 210.383 251.880  1.00 82.48           O
ATOM    139  CB  LEU U  80     217.631 209.551 252.470  1.00 82.48           C
ATOM    140  CG  LEU U  80     217.783 208.222 253.221  1.00 82.48           C
ATOM    141  CD1 LEU U  80     216.600 207.947 254.141  1.00 82.48           C
ATOM    142  CD2 LEU U  80     217.987 207.072 252.246  1.00 82.48           C
ATOM    143  N   ASP U  81     214.844 208.248 251.175  1.00 78.49           N
ATOM    144  CA  ASP U  81     213.505 207.838 251.574  1.00 78.49           C
ATOM    145  C   ASP U  81     213.581 206.851 252.731  1.00 78.49           C
ATOM    146  O   ASP U  81     214.454 205.977 252.758  1.00 78.49           O
ATOM    147  CB  ASP U  81     212.753 207.207 250.397  1.00 78.49           C
ATOM    148  CG  ASP U  81     211.274 207.014 250.680  1.00 78.49           C
ATOM    149  OD1 ASP U  81     210.821 207.377 251.786  1.00 78.49           O
ATOM    150  OD2 ASP U  81     210.563 206.499 249.793  1.00 78.49           O
ATOM    151  N   LEU U  82     212.654 206.988 253.680  1.00 78.58           N
ATOM    152  CA  LEU U  82     212.757 206.274 254.946  1.00 78.58           C
ATOM    153  C   LEU U  82     212.201 204.860 254.856  1.00 78.58           C
ATOM    154  O   LEU U  82     212.601 203.997 255.644  1.00 78.58           O
ATOM    155  CB  LEU U  82     212.031 207.044 256.054  1.00 78.58           C
ATOM    156  CG  LEU U  82     212.711 208.282 256.649  1.00 78.58           C
ATOM    157  CD1 LEU U  82     214.120 207.951 257.119  1.00 78.58           C
ATOM    158  CD2 LEU U  82     212.718 209.461 255.681  1.00 78.58           C
ATOM    159  N   LYS U  83     211.288 204.613 253.913  1.00 74.86           N
ATOM    160  CA  LYS U  83     210.648 203.305 253.807  1.00 74.86           C
ATOM    161  C   LYS U  83     211.628 202.252 253.304  1.00 74.86           C
ATOM    162  O   LYS U  83     211.691 201.139 253.841  1.00 74.86           O
ATOM    163  CB  LYS U  83     209.428 203.393 252.888  1.00 74.86           C
ATOM    164  CG  LYS U  83     208.615 202.112 252.814  1.00 74.86           C
ATOM    165  CD  LYS U  83     207.870 201.856 254.114  1.00 74.86           C
ATOM    166  CE  LYS U  83     206.750 202.864 254.313  1.00 74.86           C
ATOM    167  NZ  LYS U  83     205.946 202.566 255.531  1.00 74.86           N
ATOM    168  N   THR U  84     212.400 202.586 252.274  1.00 80.95           N
ATOM    169  CA  THR U  84     213.196 201.617 251.533  1.00 80.95           C
ATOM    170  C   THR U  84     214.559 201.355 252.163  1.00 80.95           C
ATOM    171  O   THR U  84     215.374 200.642 251.569  1.00 80.95           O
ATOM    172  CB  THR U  84     213.381 202.082 250.085  1.00 80.95           C
ATOM    173  OG1 THR U  84     214.076 201.073 249.343  1.00 80.95           O
ATOM    174  CG2 THR U  84     214.179 203.376 250.039  1.00 80.95           C
ATOM    175  N   VAL U  85     214.832 201.916 253.338  1.00 80.02           N
ATOM    176  CA  VAL U  85     216.093 201.682 254.034  1.00 80.02           C
ATOM    177  C   VAL U  85     215.896 201.160 255.448  1.00 80.02           C
ATOM    178  O   VAL U  85     216.884 200.771 256.090  1.00 80.02           O
ATOM    179  CB  VAL U  85     216.971 202.952 254.062  1.00 80.02           C
ATOM    180  CG1 VAL U  85     217.386 203.346 252.653  1.00 80.02           C
ATOM    181  CG2 VAL U  85     216.233 204.091 254.750  1.00 80.02           C
ATOM    182  N   ALA U  86     214.666 201.141 255.955  1.00 75.69           N
ATOM    183  CA  ALA U  86     214.361 200.733 257.321  1.00 75.69           C
ATOM    184  C   ALA U  86     213.564 199.441 257.398  1.00 75.69           C
ATOM    185  O   ALA U  86     213.839 198.600 258.257  1.00 75.69           O
ATOM    186  CB  ALA U  86     213.592 201.842 258.046  1.00 75.69           C
ATOM    187  N   LEU U  87     212.582 199.265 256.512  1.00 69.82           N
ATOM    188  CA  LEU U  87     211.717 198.092 256.554  1.00 69.82           C
ATOM    189  C   LEU U  87     212.398 196.826 256.051  1.00 69.82           C
ATOM    190  O   LEU U  87     211.885 195.728 256.299  1.00 69.82           O
ATOM    191  CB  LEU U  87     210.445 198.346 255.740  1.00 69.82           C
ATOM    192  CG  LEU U  87     209.229 198.858 256.514  1.00 69.82           C
ATOM    193  CD1 LEU U  87     208.798 197.835 257.554  1.00 69.82           C
ATOM    194  CD2 LEU U  87     209.507 200.207 257.163  1.00 69.82           C
ATOM    195  N   HIS U  88     213.529 196.937 255.362  1.00 74.01           N
ATOM    196  CA  HIS U  88     214.228 195.758 254.854  1.00 74.01           C
ATOM    197  C   HIS U  88     215.729 195.886 255.103  1.00 74.01           C
ATOM    198  O   HIS U  88     216.559 195.608 254.235  1.00 74.01           O
ATOM    199  CB  HIS U  88     213.923 195.536 253.372  1.00 74.01           C
ATOM    200  CG  HIS U  88     214.411 196.629 252.474  1.00 74.01           C
ATOM    201  ND1 HIS U  88     215.682 196.640 251.943  1.00 74.01           N
ATOM    202  CD2 HIS U  88     213.798 197.741 252.004  1.00 74.01           C
ATOM    203  CE1 HIS U  88     215.834 197.713 251.188  1.00 74.01           C
ATOM    204  NE2 HIS U  88     214.704 198.398 251.208  1.00 74.01           N
ATOM    205  N   ALA U  89     216.088 196.301 256.312  1.00 73.10           N
ATOM    206  CA  ALA U  89     217.457 196.247 256.801  1.00 73.10           C
ATOM    207  C   ALA U  89     217.513 195.333 258.025  1.00 73.10           C
ATOM    208  O   ALA U  89     216.536 194.661 258.371  1.00 73.10           O
ATOM    209  CB  ALA U  89     217.972 197.654 257.117  1.00 73.10           C
ATOM    210  N   ARG U  90     218.671 195.308 258.684  1.00 75.98           N
ATOM    211  CA  ARG U  90     218.887 194.437 259.834  1.00 75.98           C
ATOM    212  C   ARG U  90     218.727 195.173 261.160  1.00 75.98           C
ATOM    213  O   ARG U  90     217.953 194.741 262.018  1.00 75.98           O
ATOM    214  CB  ARG U  90     220.277 193.795 259.759  1.00 75.98           C
ATOM    215  CG  ARG U  90     220.544 192.770 260.847  1.00 75.98           C
ATOM    216  CD  ARG U  90     221.956 192.219 260.753  1.00 75.98           C
ATOM    217  NE  ARG U  90     222.179 191.498 259.503  1.00 75.98           N
ATOM    218  CZ  ARG U  90     221.860 190.222 259.312  1.00 75.98           C
ATOM    219  NH1 ARG U  90     221.298 189.522 260.289  1.00 75.98           N
ATOM    220  NH2 ARG U  90     222.096 189.647 258.142  1.00 75.98           N
ATOM    221  N   ASN U  91     219.447 196.279 261.345  1.00 74.39           N
ATOM    222  CA  ASN U  91     219.399 197.028 262.601  1.00 74.39           C
ATOM    223  C   ASN U  91     218.320 198.109 262.520  1.00 74.39           C
ATOM    224  O   ASN U  91     218.564 199.301 262.702  1.00 74.39           O
ATOM    225  CB  ASN U  91     220.766 197.625 262.913  1.00 74.39           C
ATOM    226  CG  ASN U  91     221.859 196.576 262.983  1.00 74.39           C
ATOM    227  OD1 ASN U  91     222.840 196.636 262.242  1.00 74.39           O
ATOM    228  ND2 ASN U  91     221.694 195.605 263.874  1.00 74.39           N
ATOM    229  N   ALA U  92     217.098 197.655 262.252  1.00 76.56           N
ATOM    230  CA  ALA U  92     216.002 198.550 261.897  1.00 76.56           C
ATOM    231  C   ALA U  92     215.535 199.315 263.129  1.00 76.56           C
ATOM    232  O   ALA U  92     214.982 198.726 264.064  1.00 76.56           O
ATOM    233  CB  ALA U  92     214.854 197.753 261.282  1.00 76.56           C
ATOM    234  N   GLU U  93     215.756 200.627 263.131  1.00 71.08           N
ATOM    235  CA  GLU U  93     215.153 201.531 264.104  1.00 71.08           C
ATOM    236  C   GLU U  93     214.593 202.727 263.348  1.00 71.08           C
ATOM    237  O   GLU U  93     215.352 203.587 262.889  1.00 71.08           O
ATOM    238  CB  GLU U  93     216.172 201.974 265.153  1.00 71.08           C
ATOM    239  CG  GLU U  93     216.489 200.908 266.180  1.00 71.08           C
ATOM    240  CD  GLU U  93     215.296 200.574 267.048  1.00 71.08           C
ATOM    241  OE1 GLU U  93     214.529 201.498 267.392  1.00 71.08           O
ATOM    242  OE2 GLU U  93     215.116 199.384 267.373  1.00 71.08           O
ATOM    243  N   TYR U  94     213.267 202.786 263.226  1.00 65.30           N
ATOM    244  CA  TYR U  94     212.597 203.967 262.676  1.00 65.30           C
ATOM    245  C   TYR U  94     211.230 204.085 263.353  1.00 65.30           C
ATOM    246  O   TYR U  94     210.247 203.494 262.900  1.00 65.30           O
ATOM    247  CB  TYR U  94     212.471 203.881 261.163  1.00 65.30           C
ATOM    248  CG  TYR U  94     211.783 205.076 260.541  1.00 65.30           C
ATOM    249  CD1 TYR U  94     212.388 206.327 260.536  1.00 65.30           C
ATOM    250  CD2 TYR U  94     210.530 204.952 259.953  1.00 65.30           C
ATOM    251  CE1 TYR U  94     211.763 207.420 259.972  1.00 65.30           C
ATOM    252  CE2 TYR U  94     209.898 206.042 259.383  1.00 65.30           C
ATOM    253  CZ  TYR U  94     210.519 207.273 259.394  1.00 65.30           C
ATOM    254  OH  TYR U  94     209.895 208.359 258.825  1.00 65.30           O
ATOM    255  N   ASN U  95     211.186 204.853 264.438  1.00 63.69           N
ATOM    256  CA  ASN U  95     209.919 205.247 265.036  1.00 63.69           C
ATOM    257  C   ASN U  95     209.505 206.604 264.485  1.00 63.69           C
ATOM    258  O   ASN U  95     210.257 207.576 264.637  1.00 63.69           O
ATOM    259  CB  ASN U  95     210.031 205.311 266.549  1.00 63.69           C
ATOM    260  CG  ASN U  95     209.939 203.945 267.200  1.00 63.69           C
ATOM    261  OD1 ASN U  95     209.104 203.123 266.824  1.00 63.69           O
ATOM    262  ND2 ASN U  95     210.798 203.697 268.181  1.00 63.69           N
ATOM    263  N   PRO U  96     208.339 206.722 263.843  1.00 61.23           N
ATOM    264  CA  PRO U  96     208.021 207.984 263.155  1.00 61.23           C
ATOM    265  C   PRO U  96     207.703 209.121 264.108  1.00 61.23           C
ATOM    266  O   PRO U  96     208.084 210.267 263.844  1.00 61.23           O
ATOM    267  CB  PRO U  96     206.814 207.611 262.287  1.00 61.23           C
ATOM    268  CG  PRO U  96     206.179 206.466 263.007  1.00 61.23           C
ATOM    269  CD  PRO U  96     207.301 205.698 263.644  1.00 61.23           C
ATOM    270  N   LYS U  97     207.015 208.836 265.214  1.00 65.77           N
ATOM    271  CA  LYS U  97     206.640 209.885 266.152  1.00 65.77           C
ATOM    272  C   LYS U  97     207.789 210.304 267.058  1.00 65.77           C
ATOM    273  O   LYS U  97     207.784 211.435 267.557  1.00 65.77           O
ATOM    274  CB  LYS U  97     205.450 209.432 267.001  1.00 65.77           C
ATOM    275  CG  LYS U  97     205.744 208.252 267.914  1.00 65.77           C
ATOM    276  CD  LYS U  97     204.500 207.815 268.672  1.00 65.77           C
ATOM    277  CE  LYS U  97     204.778 206.595 269.532  1.00 65.77           C
ATOM    278  NZ  LYS U  97     205.701 206.907 270.657  1.00 65.77           N
ATOM    279  N   ARG U  98     208.768 209.427 267.286  1.00 72.19           N
ATOM    280  CA  ARG U  98     209.870 209.765 268.180  1.00 72.19           C
ATOM    281  C   ARG U  98     210.880 210.677 267.492  1.00 72.19           C
ATOM    282  O   ARG U  98     211.244 211.729 268.030  1.00 72.19           O
ATOM    283  CB  ARG U  98     210.551 208.491 268.682  1.00 72.19           C
ATOM    284  CG  ARG U  98     209.635 207.574 269.478  1.00 72.19           C
ATOM    285  CD  ARG U  98     209.200 208.216 270.784  1.00 72.19           C
ATOM    286  NE  ARG U  98     210.314 208.400 271.708  1.00 72.19           N
ATOM    287  CZ  ARG U  98     210.289 209.220 272.754  1.00 72.19           C
ATOM    288  NH1 ARG U  98     211.349 209.324 273.546  1.00 72.19           N
ATOM    289  NH2 ARG U  98     209.201 209.935 273.011  1.00 72.19           N
ATOM    290  N   PHE U  99     211.344 210.293 266.304  1.00 69.22           N
ATOM    291  CA  PHE U  99     212.473 210.969 265.684  1.00 69.22           C
ATOM    292  C   PHE U  99     212.416 210.735 264.181  1.00 69.22           C
ATOM    293  O   PHE U  99     211.850 209.744 263.715  1.00 69.22           O
ATOM    294  CB  PHE U  99     213.800 210.474 266.271  1.00 69.22           C
ATOM    295  CG  PHE U  99     214.999 211.253 265.814  1.00 69.22           C
ATOM    296  CD1 PHE U  99     215.138 212.590 266.150  1.00 69.22           C
ATOM    297  CD2 PHE U  99     216.000 210.647 265.074  1.00 69.22           C
ATOM    298  CE1 PHE U  99     216.243 213.313 265.740  1.00 69.22           C
ATOM    299  CE2 PHE U  99     217.108 211.364 264.664  1.00 69.22           C
ATOM    300  CZ  PHE U  99     217.228 212.698 264.995  1.00 69.22           C
ATOM    301  N   ALA U 100     213.009 211.661 263.430  1.00 71.83           N
ATOM    302  CA  ALA U 100     212.869 211.721 261.975  1.00 71.83           C
ATOM    303  C   ALA U 100     214.100 211.195 261.249  1.00 71.83           C
ATOM    304  O   ALA U 100     214.500 211.747 260.221  1.00 71.83           O
ATOM    305  CB  ALA U 100     212.558 213.146 261.534  1.00 71.83           C
ATOM    306  N   ALA U 101     214.721 210.130 261.749  1.00 72.72           N
ATOM    307  CA  ALA U 101     215.871 209.533 261.080  1.00 72.72           C
ATOM    308  C   ALA U 101     215.989 208.076 261.514  1.00 72.72           C
ATOM    309  O   ALA U 101     215.128 207.547 262.227  1.00 72.72           O
ATOM    310  CB  ALA U 101     217.150 210.323 261.375  1.00 72.72           C
ATOM    311  N   VAL U 102     217.063 207.424 261.075  1.00 72.91           N
ATOM    312  CA  VAL U 102     217.304 206.006 261.309  1.00 72.91           C
ATOM    313  C   VAL U 102     218.699 205.866 261.903  1.00 72.91           C
ATOM    314  O   VAL U 102     219.613 206.619 261.547  1.00 72.91           O
ATOM    315  CB  VAL U 102     217.172 205.182 260.009  1.00 72.91           C
ATOM    316  CG1 VAL U 102     217.308 203.697 260.294  1.00 72.91           C
ATOM    317  CG2 VAL U 102     215.845 205.474 259.323  1.00 72.91           C
ATOM    318  N   ILE U 103     218.864 204.903 262.808  1.00 73.50           N
ATOM    319  CA  ILE U 103     220.161 204.582 263.392  1.00 73.50           C
ATOM    320  C   ILE U 103     220.536 203.143 263.065  1.00 73.50           C
ATOM    321  O   ILE U 103     219.699 202.235 263.126  1.00 73.50           O
ATOM    322  CB  ILE U 103     220.171 204.828 264.919  1.00 73.50           C
ATOM    323  CG1 ILE U 103     221.584 204.662 265.484  1.00 73.50           C
ATOM    324  CG2 ILE U 103     219.175 203.926 265.634  1.00 73.50           C
ATOM    325  CD1 ILE U 103     221.757 205.239 266.873  1.00 73.50           C
ATOM    326  N   MET U 104     221.798 202.950 262.688  1.00 76.42           N
ATOM    327  CA  MET U 104     222.407 201.636 262.526  1.00 76.42           C
ATOM    328  C   MET U 104     223.391 201.401 263.663  1.00 76.42           C
ATOM    329  O   MET U 104     224.147 202.303 264.040  1.00 76.42           O
ATOM    330  CB  MET U 104     223.137 201.518 261.185  1.00 76.42           C
ATOM    331  CG  MET U 104     222.289 201.056 260.008  1.00 76.42           C
ATOM    332  SD  MET U 104     220.831 202.063 259.688  1.00 76.42           S
ATOM    333  CE  MET U 104     219.539 200.900 260.114  1.00 76.42           C
ATOM    334  N   ARG U 105     223.378 200.188 264.212  1.00 78.54           N
ATOM    335  CA  ARG U 105     224.299 199.791 265.275  1.00 78.54           C
ATOM    336  C   ARG U 105     225.050 198.543 264.831  1.00 78.54           C
ATOM    337  O   ARG U 105     224.465 197.456 264.737  1.00 78.54           O
ATOM    338  CB  ARG U 105     223.549 199.556 266.584  1.00 78.54           C
ATOM    339  CG  ARG U 105     222.999 200.829 267.208  1.00 78.54           C
ATOM    340  CD  ARG U 105     222.370 200.563 268.568  1.00 78.54           C
ATOM    341  NE  ARG U 105     221.171 199.740 268.460  1.00 78.54           N
ATOM    342  CZ  ARG U 105     219.943 200.222 268.297  1.00 78.54           C
ATOM    343  NH1 ARG U 105     219.744 201.530 268.231  1.00 78.54           N
ATOM    344  NH2 ARG U 105     218.911 199.394 268.208  1.00 78.54           N
ATOM    345  N   ILE U 106     226.342 198.705 264.562  1.00 79.86           N
ATOM    346  CA  ILE U 106     227.234 197.630 264.149  1.00 79.86           C
ATOM    347  C   ILE U 106     228.492 197.697 264.999  1.00 79.86           C
ATOM    348  O   ILE U 106     228.938 198.778 265.398  1.00 79.86           O
ATOM    349  CB  ILE U 106     227.572 197.709 262.642  1.00 79.86           C
ATOM    350  CG1 ILE U 106     227.978 199.134 262.251  1.00 79.86           C
ATOM    351  CG2 ILE U 106     226.394 197.235 261.805  1.00 79.86           C
ATOM    352  CD1 ILE U 106     229.471 199.376 262.226  1.00 79.86           C
ATOM    353  N   ARG U 107     229.069 196.528 265.285  1.00 80.01           N
ATOM    354  CA  ARG U 107     230.033 196.400 266.368  1.00 80.01           C
ATOM    355  C   ARG U 107     231.478 196.329 265.891  1.00 80.01           C
ATOM    356  O   ARG U 107     232.387 196.461 266.718  1.00 80.01           O
ATOM    357  CB  ARG U 107     229.721 195.157 267.212  1.00 80.01           C
ATOM    358  CG  ARG U 107     228.365 195.175 267.912  1.00 80.01           C
ATOM    359  CD  ARG U 107     228.374 196.040 269.173  1.00 80.01           C
ATOM    360  NE  ARG U 107     228.366 197.473 268.888  1.00 80.01           N
ATOM    361  CZ  ARG U 107     227.296 198.150 268.479  1.00 80.01           C
ATOM    362  NH1 ARG U 107     226.139 197.526 268.301  1.00 80.01           N
ATOM    363  NH2 ARG U 107     227.384 199.452 268.248  1.00 80.01           N
ATOM    364  N   GLU U 108     231.719 196.122 264.598  1.00 78.31           N
ATOM    365  CA  GLU U 108     232.961 196.563 263.992  1.00 78.31           C
ATOM    366  C   GLU U 108     232.660 197.560 262.879  1.00 78.31           C
ATOM    367  O   GLU U 108     231.860 197.259 261.981  1.00 78.31           O
ATOM    368  CB  GLU U 108     233.783 195.368 263.451  1.00 78.31           C
ATOM    369  CG  GLU U 108     233.146 194.575 262.319  1.00 78.31           C
ATOM    370  CD  GLU U 108     234.028 193.441 261.834  1.00 78.31           C
ATOM    371  OE1 GLU U 108     235.132 193.266 262.392  1.00 78.31           O
ATOM    372  OE2 GLU U 108     233.619 192.725 260.896  1.00 78.31           O
ATOM    373  N   PRO U 109     233.250 198.767 262.910  1.00 80.03           N
ATOM    374  CA  PRO U 109     234.209 199.196 263.933  1.00 80.03           C
ATOM    375  C   PRO U 109     233.527 199.923 265.094  1.00 80.03           C
ATOM    376  O   PRO U 109     233.916 201.041 265.435  1.00 80.03           O
ATOM    377  CB  PRO U 109     235.123 200.151 263.166  1.00 80.03           C
ATOM    378  CG  PRO U 109     234.233 200.733 262.128  1.00 80.03           C
ATOM    379  CD  PRO U 109     233.267 199.652 261.732  1.00 80.03           C
ATOM    380  N   LYS U 110     232.496 199.281 265.651  1.00 78.07           N
ATOM    381  CA  LYS U 110     231.732 199.754 266.817  1.00 78.07           C
ATOM    382  C   LYS U 110     231.254 201.198 266.660  1.00 78.07           C
ATOM    383  O   LYS U 110     231.158 201.954 267.629  1.00 78.07           O
ATOM    384  CB  LYS U 110     232.504 199.545 268.137  1.00 78.07           C
ATOM    385  CG  LYS U 110     233.922 200.118 268.277  1.00 78.07           C
ATOM    386  CD  LYS U 110     233.943 201.549 268.791  1.00 78.07           C
ATOM    387  CE  LYS U 110     235.362 202.088 268.863  1.00 78.07           C
ATOM    388  NZ  LYS U 110     235.399 203.512 269.297  1.00 78.07           N
ATOM    389  N   THR U 111     230.905 201.573 265.431  1.00 78.96           N
ATOM    390  CA  THR U 111     230.441 202.922 265.142  1.00 78.96           C
ATOM    391  C   THR U 111     228.916 202.937 265.047  1.00 78.96           C
ATOM    392  O   THR U 111     228.248 201.902 265.118  1.00 78.96           O
ATOM    393  CB  THR U 111     231.072 203.444 263.849  1.00 78.96           C
ATOM    394  OG1 THR U 111     230.780 202.541 262.774  1.00 78.96           O
ATOM    395  CG2 THR U 111     232.578 203.573 264.001  1.00 78.96           C
ATOM    396  N   THR U 112     228.359 204.137 264.881  1.00 79.61           N
ATOM    397  CA  THR U 112     226.926 204.325 264.697  1.00 79.61           C
ATOM    398  C   THR U 112     226.678 205.170 263.457  1.00 79.61           C
ATOM    399  O   THR U 112     227.507 206.001 263.075  1.00 79.61           O
ATOM    400  CB  THR U 112     226.274 204.994 265.916  1.00 79.61           C
ATOM    401  OG1 THR U 112     226.907 206.254 266.169  1.00 79.61           O
ATOM    402  CG2 THR U 112     226.402 204.108 267.147  1.00 79.61           C
ATOM    403  N   ALA U 113     225.522 204.952 262.826  1.00 79.76           N
ATOM    404  CA  ALA U 113     225.171 205.615 261.574  1.00 79.76           C
ATOM    405  C   ALA U 113     223.881 206.396 261.788  1.00 79.76           C
ATOM    406  O   ALA U 113     222.810 205.803 261.957  1.00 79.76           O
ATOM    407  CB  ALA U 113     225.010 204.600 260.441  1.00 79.76           C
ATOM    408  N   LEU U 114     223.981 207.723 261.777  1.00 78.68           N
ATOM    409  CA  LEU U 114     222.821 208.601 261.866  1.00 78.68           C
ATOM    410  C   LEU U 114     222.594 209.284 260.522  1.00 78.68           C
ATOM    411  O   LEU U 114     223.515 209.889 259.964  1.00 78.68           O
ATOM    412  CB  LEU U 114     223.004 209.646 262.968  1.00 78.68           C
ATOM    413  CG  LEU U 114     221.807 210.564 263.222  1.00 78.68           C
ATOM    414  CD1 LEU U 114     220.591 209.752 263.638  1.00 78.68           C
ATOM    415  CD2 LEU U 114     222.141 211.608 264.278  1.00 78.68           C
ATOM    416  N   ILE U 115     221.367 209.185 260.012  1.00 77.48           N
ATOM    417  CA  ILE U 115     221.049 209.640 258.662  1.00 77.48           C
ATOM    418  C   ILE U 115     220.123 210.844 258.759  1.00 77.48           C
ATOM    419  O   ILE U 115     219.797 211.300 259.861  1.00 77.48           O
ATOM    420  CB  ILE U 115     220.425 208.510 257.820  1.00 77.48           C
ATOM    421  CG1 ILE U 115     219.180 207.938 258.505  1.00 77.48           C
ATOM    422  CG2 ILE U 115     221.446 207.413 257.563  1.00 77.48           C
ATOM    423  CD1 ILE U 115     217.870 208.485 257.972  1.00 77.48           C
ATOM    424  N   PHE U 116     219.697 211.373 257.614  1.00 78.70           N
ATOM    425  CA  PHE U 116     218.625 212.356 257.580  1.00 78.70           C
ATOM    426  C   PHE U 116     217.728 212.094 256.379  1.00 78.70           C
ATOM    427  O   PHE U 116     218.133 211.466 255.397  1.00 78.70           O
ATOM    428  CB  PHE U 116     219.171 213.790 257.530  1.00 78.70           C
ATOM    429  CG  PHE U 116     219.847 214.225 258.800  1.00 78.70           C
ATOM    430  CD1 PHE U 116     219.100 214.561 259.917  1.00 78.70           C
ATOM    431  CD2 PHE U 116     221.228 214.299 258.875  1.00 78.70           C
ATOM    432  CE1 PHE U 116     219.718 214.963 261.086  1.00 78.70           C
ATOM    433  CE2 PHE U 116     221.851 214.701 260.042  1.00 78.70           C
ATOM    434  CZ  PHE U 116     221.095 215.033 261.149  1.00 78.70           C
ATOM    435  N   ALA U 117     216.491 212.587 256.475  1.00 84.25           N
ATOM    436  CA  ALA U 117     215.536 212.432 255.384  1.00 84.25           C
ATOM    437  C   ALA U 117     215.962 213.220 254.150  1.00 84.25           C
ATOM    438  O   ALA U 117     215.870 212.718 253.025  1.00 84.25           O
ATOM    439  CB  ALA U 117     214.143 212.865 255.841  1.00 84.25           C
ATOM    440  N   SER U 118     216.432 214.454 254.343  1.00 82.83           N
ATOM    441  CA  SER U 118     216.732 215.337 253.221  1.00 82.83           C
ATOM    442  C   SER U 118     217.970 214.913 252.442  1.00 82.83           C
ATOM    443  O   SER U 118     218.209 215.456 251.357  1.00 82.83           O
ATOM    444  CB  SER U 118     216.905 216.773 253.720  1.00 82.83           C
ATOM    445  OG  SER U 118     217.205 217.650 252.649  1.00 82.83           O
ATOM    446  N   GLY U 119     218.755 213.971 252.955  1.00 85.02           N
ATOM    447  CA  GLY U 119     219.854 213.415 252.192  1.00 85.02           C
ATOM    448  C   GLY U 119     221.125 213.274 253.003  1.00 85.02           C
ATOM    449  O   GLY U 119     221.920 212.359 252.774  1.00 85.02           O
ATOM    450  N   LYS U 120     221.326 214.181 253.956  1.00 76.32           N
ATOM    451  CA  LYS U 120     222.583 214.255 254.679  1.00 76.32           C
ATOM    452  C   LYS U 120     222.697 213.105 255.679  1.00 76.32           C
ATOM    453  O   LYS U 120     221.729 212.401 255.980  1.00 76.32           O
ATOM    454  CB  LYS U 120     222.714 215.600 255.393  1.00 76.32           C
ATOM    455  CG  LYS U 120     223.319 216.708 254.540  1.00 76.32           C
ATOM    456  CD  LYS U 120     222.325 217.246 253.522  1.00 76.32           C
ATOM    457  CE  LYS U 120     221.177 217.972 254.201  1.00 76.32           C
ATOM    458  NZ  LYS U 120     220.219 218.541 253.213  1.00 76.32           N
ATOM    459  N   MET U 121     223.910 212.922 256.196  1.00 82.63           N
ATOM    460  CA  MET U 121     224.227 211.782 257.044  1.00 82.63           C
ATOM    461  C   MET U 121     225.423 212.154 257.907  1.00 82.63           C
ATOM    462  O   MET U 121     226.334 212.844 257.445  1.00 82.63           O
ATOM    463  CB  MET U 121     224.523 210.530 256.209  1.00 82.63           C
ATOM    464  CG  MET U 121     224.777 209.269 257.023  1.00 82.63           C
ATOM    465  SD  MET U 121     226.517 209.009 257.421  1.00 82.63           S
ATOM    466  CE  MET U 121     226.399 207.628 258.556  1.00 82.63           C
ATOM    467  N   VAL U 122     225.412 211.687 259.153  1.00 76.03           N
ATOM    468  CA  VAL U 122     226.428 212.032 260.141  1.00 76.03           C
ATOM    469  C   VAL U 122     226.871 210.761 260.854  1.00 76.03           C
ATOM    470  O   VAL U 122     226.036 209.993 261.344  1.00 76.03           O
ATOM    471  CB  VAL U 122     225.915 213.083 261.146  1.00 76.03           C
ATOM    472  CG1 VAL U 122     224.540 212.702 261.674  1.00 76.03           C
ATOM    473  CG2 VAL U 122     226.905 213.254 262.292  1.00 76.03           C
ATOM    474  N   VAL U 123     228.182 210.536 260.899  1.00 74.14           N
ATOM    475  CA  VAL U 123     228.758 209.322 261.462  1.00 74.14           C
ATOM    476  C   VAL U 123     229.374 209.661 262.813  1.00 74.14           C
ATOM    477  O   VAL U 123     229.882 210.768 263.031  1.00 74.14           O
ATOM    478  CB  VAL U 123     229.794 208.683 260.510  1.00 74.14           C
ATOM    479  CG1 VAL U 123     231.032 209.561 260.379  1.00 74.14           C
ATOM    480  CG2 VAL U 123     230.169 207.283 260.976  1.00 74.14           C
ATOM    481  N   THR U 124     229.308 208.700 263.732  1.00 71.09           N
ATOM    482  CA  THR U 124     229.720 208.909 265.114  1.00 71.09           C
ATOM    483  C   THR U 124     229.927 207.547 265.761  1.00 71.09           C
ATOM    484  O   THR U 124     229.096 206.650 265.590  1.00 71.09           O
ATOM    485  CB  THR U 124     228.669 209.716 265.894  1.00 71.09           C
ATOM    486  OG1 THR U 124     228.558 211.031 265.335  1.00 71.09           O
ATOM    487  CG2 THR U 124     229.048 209.826 267.363  1.00 71.09           C
ATOM    488  N   GLY U 125     231.026 207.395 266.495  1.00 66.43           N
ATOM    489  CA  GLY U 125     231.216 206.196 267.285  1.00 66.43           C
ATOM    490  C   GLY U 125     232.518 205.472 267.008  1.00 66.43           C
ATOM    491  O   GLY U 125     232.633 204.272 267.274  1.00 66.43           O
ATOM    492  N   ALA U 126     233.507 206.184 266.479  1.00 61.45           N
ATOM    493  CA  ALA U 126     234.798 205.594 266.161  1.00 61.45           C
ATOM    494  C   ALA U 126     235.839 205.994 267.200  1.00 61.45           C
ATOM    495  O   ALA U 126     235.621 206.871 268.040  1.00 61.45           O
ATOM    496  CB  ALA U 126     235.249 206.016 264.760  1.00 61.45           C
ATOM    497  N   LYS U 127     236.992 205.329 267.132  1.00 63.38           N
ATOM    498  CA  LYS U 127     238.112 205.598 268.028  1.00 63.38           C
ATOM    499  C   LYS U 127     239.175 206.471 267.370  1.00 63.38           C
ATOM    500  O   LYS U 127     239.519 207.538 267.891  1.00 63.38           O
ATOM    501  CB  LYS U 127     238.726 204.273 268.501  1.00 63.38           C
ATOM    502  CG  LYS U 127     239.874 204.428 269.484  1.00 63.38           C
ATOM    503  CD  LYS U 127     239.391 204.994 270.809  1.00 63.38           C
ATOM    504  CE  LYS U 127     240.518 205.055 271.826  1.00 63.38           C
ATOM    505  NZ  LYS U 127     240.080 205.676 273.106  1.00 63.38           N
ATOM    506  N   SER U 128     239.704 206.039 266.230  1.00 75.30           N
ATOM    507  CA  SER U 128     240.678 206.806 265.471  1.00 75.30           C
ATOM    508  C   SER U 128     240.041 207.388 264.216  1.00 75.30           C
ATOM    509  O   SER U 128     238.964 206.966 263.782  1.00 75.30           O
ATOM    510  CB  SER U 128     241.886 205.941 265.096  1.00 75.30           C
ATOM    511  OG  SER U 128     242.585 205.512 266.252  1.00 75.30           O
ATOM    512  N   GLU U 129     240.729 208.373 263.635  1.00 80.14           N
ATOM    513  CA  GLU U 129     240.172 209.105 262.502  1.00 80.14           C
ATOM    514  C   GLU U 129     240.126 208.244 261.245  1.00 80.14           C
ATOM    515  O   GLU U 129     239.157 208.308 260.479  1.00 80.14           O
ATOM    516  CB  GLU U 129     240.983 210.378 262.253  1.00 80.14           C
ATOM    517  CG  GLU U 129     240.457 211.235 261.113  1.00 80.14           C
ATOM    518  CD  GLU U 129     241.283 212.490 260.902  1.00 80.14           C
ATOM    519  OE1 GLU U 129     242.238 212.711 261.674  1.00 80.14           O
ATOM    520  OE2 GLU U 129     240.974 213.254 259.964  1.00 80.14           O
ATOM    521  N   ASP U 130     241.161 207.432 261.012  1.00 82.43           N
ATOM    522  CA  ASP U 130     241.109 206.489 259.899  1.00 82.43           C
ATOM    523  C   ASP U 130     240.061 205.408 260.122  1.00 82.43           C
ATOM    524  O   ASP U 130     239.512 204.871 259.152  1.00 82.43           O
ATOM    525  CB  ASP U 130     242.484 205.858 259.676  1.00 82.43           C
ATOM    526  CG  ASP U 130     243.012 205.156 260.913  1.00 82.43           C
ATOM    527  OD1 ASP U 130     242.409 205.315 261.995  1.00 82.43           O
ATOM    528  OD2 ASP U 130     244.030 204.443 260.803  1.00 82.43           O
ATOM    529  N   ASP U 131     239.771 205.072 261.381  1.00 86.37           N
ATOM    530  CA  ASP U 131     238.764 204.056 261.660  1.00 86.37           C
ATOM    531  C   ASP U 131     237.354 204.554 261.377  1.00 86.37           C
ATOM    532  O   ASP U 131     236.455 203.738 261.146  1.00 86.37           O
ATOM    533  CB  ASP U 131     238.873 203.593 263.114  1.00 86.37           C
ATOM    534  CG  ASP U 131     238.343 202.187 263.321  1.00 86.37           C
ATOM    535  OD1 ASP U 131     237.965 201.543 262.321  1.00 86.37           O
ATOM    536  OD2 ASP U 131     238.308 201.728 264.481  1.00 86.37           O
ATOM    537  N   SER U 132     237.144 205.872 261.389  1.00 85.36           N
ATOM    538  CA  SER U 132     235.854 206.439 261.016  1.00 85.36           C
ATOM    539  C   SER U 132     235.652 206.456 259.506  1.00 85.36           C
ATOM    540  O   SER U 132     234.508 206.434 259.039  1.00 85.36           O
ATOM    541  CB  SER U 132     235.721 207.855 261.577  1.00 85.36           C
ATOM    542  OG  SER U 132     236.655 208.733 260.971  1.00 85.36           O
ATOM    543  N   LYS U 133     236.740 206.502 258.739  1.00 88.29           N
ATOM    544  CA  LYS U 133     236.626 206.658 257.291  1.00 88.29           C
ATOM    545  C   LYS U 133     236.129 205.375 256.640  1.00 88.29           C
ATOM    546  O   LYS U 133     235.213 205.401 255.811  1.00 88.29           O
ATOM    547  CB  LYS U 133     237.974 207.082 256.711  1.00 88.29           C
ATOM    548  CG  LYS U 133     238.437 208.439 257.209  1.00 88.29           C
ATOM    549  CD  LYS U 133     239.738 208.870 256.564  1.00 88.29           C
ATOM    550  CE  LYS U 133     240.259 210.142 257.214  1.00 88.29           C
ATOM    551  NZ  LYS U 133     239.334 211.285 256.988  1.00 88.29           N
ATOM    552  N   LEU U 134     236.721 204.234 257.004  1.00 90.66           N
ATOM    553  CA  LEU U 134     236.192 202.956 256.542  1.00 90.66           C
ATOM    554  C   LEU U 134     234.813 202.685 257.132  1.00 90.66           C
ATOM    555  O   LEU U 134     234.001 201.989 256.513  1.00 90.66           O
ATOM    556  CB  LEU U 134     237.167 201.829 256.892  1.00 90.66           C
ATOM    557  CG  LEU U 134     237.461 201.549 258.369  1.00 90.66           C
ATOM    558  CD1 LEU U 134     236.563 200.449 258.925  1.00 90.66           C
ATOM    559  CD2 LEU U 134     238.929 201.198 258.565  1.00 90.66           C
ATOM    560  N   ALA U 135     234.537 203.227 258.320  1.00 89.15           N
ATOM    561  CA  ALA U 135     233.193 203.159 258.883  1.00 89.15           C
ATOM    562  C   ALA U 135     232.196 203.937 258.033  1.00 89.15           C
ATOM    563  O   ALA U 135     231.068 203.483 257.814  1.00 89.15           O
ATOM    564  CB  ALA U 135     233.198 203.684 260.318  1.00 89.15           C
ATOM    565  N   SER U 136     232.596 205.116 257.549  1.00 90.15           N
ATOM    566  CA  SER U 136     231.647 206.017 256.904  1.00 90.15           C
ATOM    567  C   SER U 136     231.230 205.525 255.522  1.00 90.15           C
ATOM    568  O   SER U 136     230.141 205.871 255.054  1.00 90.15           O
ATOM    569  CB  SER U 136     232.244 207.420 256.802  1.00 90.15           C
ATOM    570  OG  SER U 136     233.463 207.408 256.081  1.00 90.15           O
ATOM    571  N   ARG U 137     232.061 204.722 254.857  1.00 90.19           N
ATOM    572  CA  ARG U 137     231.728 204.237 253.526  1.00 90.19           C
ATOM    573  C   ARG U 137     231.391 202.753 253.493  1.00 90.19           C
ATOM    574  O   ARG U 137     231.098 202.225 252.415  1.00 90.19           O
ATOM    575  CB  ARG U 137     232.871 204.528 252.543  1.00 90.19           C
ATOM    576  CG  ARG U 137     232.807 205.909 251.909  1.00 90.19           C
ATOM    577  CD  ARG U 137     233.471 206.972 252.766  1.00 90.19           C
ATOM    578  NE  ARG U 137     234.925 206.839 252.764  1.00 90.19           N
ATOM    579  CZ  ARG U 137     235.736 207.457 253.617  1.00 90.19           C
ATOM    580  NH1 ARG U 137     235.234 208.240 254.563  1.00 90.19           N
ATOM    581  NH2 ARG U 137     237.047 207.279 253.534  1.00 90.19           N
ATOM    582  N   LYS U 138     231.420 202.065 254.635  1.00 90.73           N
ATOM    583  CA  LYS U 138     230.616 200.856 254.782  1.00 90.73           C
ATOM    584  C   LYS U 138     229.147 201.197 254.989  1.00 90.73           C
ATOM    585  O   LYS U 138     228.270 200.406 254.627  1.00 90.73           O
ATOM    586  CB  LYS U 138     231.135 200.006 255.944  1.00 90.73           C
ATOM    587  CG  LYS U 138     232.467 199.328 255.670  1.00 90.73           C
ATOM    588  CD  LYS U 138     232.938 198.529 256.873  1.00 90.73           C
ATOM    589  CE  LYS U 138     234.352 198.012 256.672  1.00 90.73           C
ATOM    590  NZ  LYS U 138     234.424 197.003 255.580  1.00 90.73           N
ATOM    591  N   TYR U 139     228.873 202.368 255.567  1.00 91.37           N
ATOM    592  CA  TYR U 139     227.499 202.831 255.738  1.00 91.37           C
ATOM    593  C   TYR U 139     226.873 203.203 254.401  1.00 91.37           C
ATOM    594  O   TYR U 139     225.676 202.979 254.184  1.00 91.37           O
ATOM    595  CB  TYR U 139     227.472 204.017 256.701  1.00 91.37           C
ATOM    596  CG  TYR U 139     227.747 203.627 258.135  1.00 91.37           C
ATOM    597  CD1 TYR U 139     227.519 202.330 258.574  1.00 91.37           C
ATOM    598  CD2 TYR U 139     228.253 204.548 259.043  1.00 91.37           C
ATOM    599  CE1 TYR U 139     227.770 201.965 259.880  1.00 91.37           C
ATOM    600  CE2 TYR U 139     228.510 204.189 260.352  1.00 91.37           C
ATOM    601  CZ  TYR U 139     228.266 202.896 260.764  1.00 91.37           C
ATOM    602  OH  TYR U 139     228.520 202.531 262.065  1.00 91.37           O
ATOM    603  N   ALA U 140     227.664 203.774 253.493  1.00 92.73           N
ATOM    604  CA  ALA U 140     227.214 204.028 252.133  1.00 92.73           C
ATOM    605  C   ALA U 140     227.206 202.776 251.267  1.00 92.73           C
ATOM    606  O   ALA U 140     226.650 202.813 250.163  1.00 92.73           O
ATOM    607  CB  ALA U 140     228.092 205.099 251.480  1.00 92.73           C
ATOM    608  N   ARG U 141     227.801 201.677 251.732  1.00 95.72           N
ATOM    609  CA  ARG U 141     227.740 200.435 250.973  1.00 95.72           C
ATOM    610  C   ARG U 141     226.361 199.792 251.075  1.00 95.72           C
ATOM    611  O   ARG U 141     225.927 199.106 250.142  1.00 95.72           O
ATOM    612  CB  ARG U 141     228.824 199.472 251.460  1.00 95.72           C
ATOM    613  CG  ARG U 141     229.132 198.321 250.511  1.00 95.72           C
ATOM    614  CD  ARG U 141     228.390 197.051 250.892  1.00 95.72           C
ATOM    615  NE  ARG U 141     228.761 195.929 250.034  1.00 95.72           N
ATOM    616  CZ  ARG U 141     228.228 195.689 248.840  1.00 95.72           C
ATOM    617  NH1 ARG U 141     227.305 196.505 248.346  1.00 95.72           N
ATOM    618  NH2 ARG U 141     228.629 194.644 248.133  1.00 95.72           N
ATOM    619  N   ILE U 142     225.659 200.002 252.191  1.00 98.17           N
ATOM    620  CA  ILE U 142     224.247 199.644 252.264  1.00 98.17           C
ATOM    621  C   ILE U 142     223.422 200.583 251.390  1.00 98.17           C
ATOM    622  O   ILE U 142     222.398 200.186 250.820  1.00 98.17           O
ATOM    623  CB  ILE U 142     223.773 199.650 253.731  1.00 98.17           C
ATOM    624  CG1 ILE U 142     224.308 198.422 254.473  1.00 98.17           C
ATOM    625  CG2 ILE U 142     222.253 199.696 253.827  1.00 98.17           C
ATOM    626  CD1 ILE U 142     225.580 198.678 255.250  1.00 98.17           C
ATOM    627  N   ILE U 143     223.880 201.829 251.235  1.00 96.08           N
ATOM    628  CA  ILE U 143     223.265 202.764 250.303  1.00 96.08           C
ATOM    629  C   ILE U 143     223.590 202.392 248.859  1.00 96.08           C
ATOM    630  O   ILE U 143     222.885 202.814 247.936  1.00 96.08           O
ATOM    631  CB  ILE U 143     223.703 204.203 250.637  1.00 96.08           C
ATOM    632  CG1 ILE U 143     223.486 204.485 252.126  1.00 96.08           C
ATOM    633  CG2 ILE U 143     222.924 205.221 249.819  1.00 96.08           C
ATOM    634  CD1 ILE U 143     224.053 205.809 252.592  1.00 96.08           C
ATOM    635  N   GLN U 144     224.630 201.583 248.644  1.00 97.91           N
ATOM    636  CA  GLN U 144     224.859 201.004 247.326  1.00 97.91           C
ATOM    637  C   GLN U 144     223.871 199.891 247.002  1.00 97.91           C
ATOM    638  O   GLN U 144     223.695 199.564 245.825  1.00 97.91           O
ATOM    639  CB  GLN U 144     226.292 200.477 247.218  1.00 97.91           C
ATOM    640  CG  GLN U 144     227.352 201.560 247.280  1.00 97.91           C
ATOM    641  CD  GLN U 144     227.275 202.514 246.104  1.00 97.91           C
ATOM    642  OE1 GLN U 144     227.058 202.097 244.966  1.00 97.91           O
ATOM    643  NE2 GLN U 144     227.451 203.802 246.373  1.00 97.91           N
ATOM    644  N   LYS U 145     223.225 199.302 248.010  1.00 92.77           N
ATOM    645  CA  LYS U 145     222.245 198.255 247.739  1.00 92.77           C
ATOM    646  C   LYS U 145     220.994 198.856 247.110  1.00 92.77           C
ATOM    647  O   LYS U 145     220.634 198.528 245.974  1.00 92.77           O
ATOM    648  CB  LYS U 145     221.893 197.508 249.029  1.00 92.77           C
ATOM    649  CG  LYS U 145     223.061 196.827 249.722  1.00 92.77           C
ATOM    650  CD  LYS U 145     223.751 195.831 248.807  1.00 92.77           C
ATOM    651  CE  LYS U 145     224.518 194.792 249.613  1.00 92.77           C
ATOM    652  NZ  LYS U 145     225.519 195.415 250.522  1.00 92.77           N
ATOM    653  N   ILE U 146     220.316 199.741 247.842  1.00 91.10           N
ATOM    654  CA  ILE U 146     219.159 200.436 247.294  1.00 91.10           C
ATOM    655  C   ILE U 146     219.634 201.401 246.212  1.00 91.10           C
ATOM    656  O   ILE U 146     220.735 201.964 246.287  1.00 91.10           O
ATOM    657  CB  ILE U 146     218.392 201.170 248.412  1.00 91.10           C
ATOM    658  CG1 ILE U 146     217.968 200.186 249.505  1.00 91.10           C
ATOM    659  CG2 ILE U 146     217.166 201.884 247.862  1.00 91.10           C
ATOM    660  CD1 ILE U 146     218.860 200.203 250.730  1.00 91.10           C
ATOM    661  N   GLY U 147     218.803 201.597 245.192  1.00 97.29           N
ATOM    662  CA  GLY U 147     219.215 202.373 244.037  1.00 97.29           C
ATOM    663  C   GLY U 147     219.352 203.860 244.299  1.00 97.29           C
ATOM    664  O   GLY U 147     218.554 204.662 243.804  1.00 97.29           O
ATOM    665  N   PHE U 148     220.368 204.235 245.071  1.00 91.44           N
ATOM    666  CA  PHE U 148     220.633 205.621 245.426  1.00 91.44           C
ATOM    667  C   PHE U 148     222.040 206.005 244.988  1.00 91.44           C
ATOM    668  O   PHE U 148     222.889 205.146 244.728  1.00 91.44           O
ATOM    669  CB  PHE U 148     220.468 205.851 246.936  1.00 91.44           C
ATOM    670  CG  PHE U 148     219.045 205.772 247.411  1.00 91.44           C
ATOM    671  CD1 PHE U 148     217.995 206.019 246.541  1.00 91.44           C
ATOM    672  CD2 PHE U 148     218.755 205.448 248.726  1.00 91.44           C
ATOM    673  CE1 PHE U 148     216.685 205.946 246.974  1.00 91.44           C
ATOM    674  CE2 PHE U 148     217.446 205.371 249.164  1.00 91.44           C
ATOM    675  CZ  PHE U 148     216.411 205.620 248.286  1.00 91.44           C
ATOM    676  N   ALA U 149     222.283 207.314 244.910  1.00 98.45           N
ATOM    677  CA  ALA U 149     223.539 207.803 244.350  1.00 98.45           C
ATOM    678  C   ALA U 149     224.669 207.756 245.374  1.00 98.45           C
ATOM    679  O   ALA U 149     225.755 207.240 245.084  1.00 98.45           O
ATOM    680  CB  ALA U 149     223.358 209.225 243.818  1.00 98.45           C
ATOM    681  N   ALA U 150     224.431 208.297 246.572  1.00 96.05           N
ATOM    682  CA  ALA U 150     225.421 208.361 247.648  1.00 96.05           C
ATOM    683  C   ALA U 150     226.677 209.112 247.191  1.00 96.05           C
ATOM    684  O   ALA U 150     227.773 208.562 247.081  1.00 96.05           O
ATOM    685  CB  ALA U 150     225.767 206.956 248.162  1.00 96.05           C
ATOM    686  N   LYS U 151     226.477 210.401 246.923  1.00 99.42           N
ATOM    687  CA  LYS U 151     227.522 211.272 246.389  1.00 99.42           C
ATOM    688  C   LYS U 151     228.039 212.170 247.508  1.00 99.42           C
ATOM    689  O   LYS U 151     227.434 213.198 247.823  1.00 99.42           O
ATOM    690  CB  LYS U 151     226.989 212.096 245.220  1.00 99.42           C
ATOM    691  CG  LYS U 151     226.601 211.273 244.002  1.00 99.42           C
ATOM    692  CD  LYS U 151     227.826 210.669 243.335  1.00 99.42           C
ATOM    693  CE  LYS U 151     228.672 211.744 242.672  1.00 99.42           C
ATOM    694  NZ  LYS U 151     229.864 211.174 241.986  1.00 99.42           N
ATOM    695  N   PHE U 152     229.165 211.787 248.104  1.00 93.80           N
ATOM    696  CA  PHE U 152     229.796 212.570 249.157  1.00 93.80           C
ATOM    697  C   PHE U 152     231.024 213.280 248.598  1.00 93.80           C
ATOM    698  O   PHE U 152     231.762 212.716 247.783  1.00 93.80           O
ATOM    699  CB  PHE U 152     230.186 211.684 250.344  1.00 93.80           C
ATOM    700  CG  PHE U 152     231.188 210.616 250.009  1.00 93.80           C
ATOM    701  CD1 PHE U 152     230.775 209.385 249.527  1.00 93.80           C
ATOM    702  CD2 PHE U 152     232.545 210.833 250.193  1.00 93.80           C
ATOM    703  CE1 PHE U 152     231.693 208.399 249.220  1.00 93.80           C
ATOM    704  CE2 PHE U 152     233.468 209.851 249.890  1.00 93.80           C
ATOM    705  CZ  PHE U 152     233.042 208.631 249.404  1.00 93.80           C
ATOM    706  N   THR U 153     231.237 214.519 249.037  1.00 96.87           N
ATOM    707  CA  THR U 153     232.414 215.287 248.646  1.00 96.87           C
ATOM    708  C   THR U 153     233.322 215.639 249.813  1.00 96.87           C
ATOM    709  O   THR U 153     234.540 215.448 249.719  1.00 96.87           O
ATOM    710  CB  THR U 153     231.985 216.563 247.895  1.00 96.87           C
ATOM    711  OG1 THR U 153     233.123 217.410 247.690  1.00 96.87           O
ATOM    712  CG2 THR U 153     230.903 217.322 248.659  1.00 96.87           C
ATOM    713  N   ASP U 154     232.773 216.151 250.915  1.00 91.42           N
ATOM    714  CA  ASP U 154     233.567 216.688 252.018  1.00 91.42           C
ATOM    715  C   ASP U 154     233.330 215.859 253.274  1.00 91.42           C
ATOM    716  O   ASP U 154     232.233 215.880 253.843  1.00 91.42           O
ATOM    717  CB  ASP U 154     233.235 218.160 252.260  1.00 91.42           C
ATOM    718  CG  ASP U 154     231.742 218.435 252.241  1.00 91.42           C
ATOM    719  OD1 ASP U 154     230.966 217.501 251.947  1.00 91.42           O
ATOM    720  OD2 ASP U 154     231.346 219.585 252.521  1.00 91.42           O
ATOM    721  N   PHE U 155     234.361 215.130 253.706  1.00 81.59           N
ATOM    722  CA  PHE U 155     234.321 214.375 254.959  1.00 81.59           C
ATOM    723  C   PHE U 155     234.685 215.309 256.116  1.00 81.59           C
ATOM    724  O   PHE U 155     235.740 215.210 256.745  1.00 81.59           O
ATOM    725  CB  PHE U 155     235.253 213.173 254.888  1.00 81.59           C
ATOM    726  CG  PHE U 155     235.113 212.226 256.047  1.00 81.59           C
ATOM    727  CD1 PHE U 155     234.000 211.412 256.163  1.00 81.59           C
ATOM    728  CD2 PHE U 155     236.099 212.147 257.018  1.00 81.59           C
ATOM    729  CE1 PHE U 155     233.869 210.538 257.227  1.00 81.59           C
ATOM    730  CE2 PHE U 155     235.975 211.275 258.085  1.00 81.59           C
ATOM    731  CZ  PHE U 155     234.858 210.471 258.187  1.00 81.59           C
ATOM    732  N   LYS U 156     233.777 216.241 256.387  1.00 74.88           N
ATOM    733  CA  LYS U 156     234.034 217.289 257.362  1.00 74.88           C
ATOM    734  C   LYS U 156     233.930 216.748 258.785  1.00 74.88           C
ATOM    735  O   LYS U 156     233.124 215.861 259.083  1.00 74.88           O
ATOM    736  CB  LYS U 156     233.065 218.457 257.166  1.00 74.88           C
ATOM    737  CG  LYS U 156     231.608 218.122 257.438  1.00 74.88           C
ATOM    738  CD  LYS U 156     230.735 219.365 257.375  1.00 74.88           C
ATOM    739  CE  LYS U 156     230.464 219.775 255.935  1.00 74.88           C
ATOM    740  NZ  LYS U 156     229.552 218.820 255.248  1.00 74.88           N
ATOM    741  N   ILE U 157     234.768 217.292 259.664  1.00 60.93           N
ATOM    742  CA  ILE U 157     234.862 216.861 261.054  1.00 60.93           C
ATOM    743  C   ILE U 157     234.790 218.092 261.947  1.00 60.93           C
ATOM    744  O   ILE U 157     235.404 219.123 261.649  1.00 60.93           O
ATOM    745  CB  ILE U 157     236.150 216.049 261.321  1.00 60.93           C
ATOM    746  CG1 ILE U 157     237.386 216.765 260.765  1.00 60.93           C
ATOM    747  CG2 ILE U 157     236.031 214.651 260.733  1.00 60.93           C
ATOM    748  CD1 ILE U 157     238.161 217.567 261.794  1.00 60.93           C
ATOM    749  N   GLN U 158     234.019 217.993 263.030  1.00 58.13           N
ATOM    750  CA  GLN U 158     233.725 219.157 263.852  1.00 58.13           C
ATOM    751  C   GLN U 158     233.767 218.887 265.350  1.00 58.13           C
ATOM    752  O   GLN U 158     233.571 219.829 266.125  1.00 58.13           O
ATOM    753  CB  GLN U 158     232.348 219.738 263.486  1.00 58.13           C
ATOM    754  CG  GLN U 158     231.177 218.816 263.801  1.00 58.13           C
ATOM    755  CD  GLN U 158     230.865 217.855 262.670  1.00 58.13           C
ATOM    756  OE1 GLN U 158     231.688 217.633 261.782  1.00 58.13           O
ATOM    757  NE2 GLN U 158     229.669 217.277 262.699  1.00 58.13           N
ATOM    758  N   ASN U 159     234.018 217.654 265.786  1.00 48.11           N
ATOM    759  CA  ASN U 159     234.113 217.370 267.210  1.00 48.11           C
ATOM    760  C   ASN U 159     234.849 216.056 267.417  1.00 48.11           C
ATOM    761  O   ASN U 159     234.593 215.074 266.715  1.00 48.11           O
ATOM    762  CB  ASN U 159     232.724 217.305 267.859  1.00 48.11           C
ATOM    763  CG  ASN U 159     232.742 217.702 269.324  1.00 48.11           C
ATOM    764  OD1 ASN U 159     231.692 217.897 269.936  1.00 48.11           O
ATOM    765  ND2 ASN U 159     233.936 217.830 269.891  1.00 48.11           N
ATOM    766  N   ILE U 160     235.761 216.055 268.385  1.00 44.81           N
ATOM    767  CA  ILE U 160     236.413 214.845 268.878  1.00 44.81           C
ATOM    768  C   ILE U 160     236.689 215.041 270.362  1.00 44.81           C
ATOM    769  O   ILE U 160     237.264 216.058 270.766  1.00 44.81           O
ATOM    770  CB  ILE U 160     237.710 214.536 268.100  1.00 44.81           C
ATOM    771  CG1 ILE U 160     238.543 213.471 268.819  1.00 44.81           C
ATOM    772  CG2 ILE U 160     238.520 215.804 267.863  1.00 44.81           C
ATOM    773  CD1 ILE U 160     237.888 212.118 268.904  1.00 44.81           C
ATOM    774  N   VAL U 161     236.275 214.076 271.179  1.00 42.89           N
ATOM    775  CA  VAL U 161     236.416 214.187 272.626  1.00 42.89           C
ATOM    776  C   VAL U 161     237.602 213.356 273.091  1.00 42.89           C
ATOM    777  O   VAL U 161     237.932 212.312 272.512  1.00 42.89           O
ATOM    778  CB  VAL U 161     235.119 213.756 273.346  1.00 42.89           C
ATOM    779  CG1 VAL U 161     233.972 214.678 272.970  1.00 42.89           C
ATOM    780  CG2 VAL U 161     234.775 212.312 273.012  1.00 42.89           C
ATOM    781  N   GLY U 162     238.254 213.833 274.143  1.00 35.36           N
ATOM    782  CA  GLY U 162     239.415 213.159 274.690  1.00 35.36           C
ATOM    783  C   GLY U 162     239.445 213.285 276.198  1.00 35.36           C
ATOM    784  O   GLY U 162     238.925 214.248 276.769  1.00 35.36           O
ATOM    785  N   SER U 163     240.063 212.300 276.845  1.00 33.40           N
ATOM    786  CA  SER U 163     240.159 212.279 278.296  1.00 33.40           C
ATOM    787  C   SER U 163     241.617 212.121 278.702  1.00 33.40           C
ATOM    788  O   SER U 163     242.469 211.723 277.904  1.00 33.40           O
ATOM    789  CB  SER U 163     239.316 211.148 278.906  1.00 33.40           C
ATOM    790  OG  SER U 163     239.837 209.878 278.558  1.00 33.40           O
ATOM    791  N   CYS U 164     241.895 212.440 279.965  1.00 30.21           N
ATOM    792  CA  CYS U 164     243.252 212.372 280.490  1.00 30.21           C
ATOM    793  C   CYS U 164     243.212 211.989 281.960  1.00 30.21           C
ATOM    794  O   CYS U 164     242.149 211.918 282.583  1.00 30.21           O
ATOM    795  CB  CYS U 164     243.990 213.699 280.303  1.00 30.21           C
ATOM    796  SG  CYS U 164     245.633 213.735 281.054  1.00 30.21           S
ATOM    797  N   ASP U 165     244.397 211.741 282.511  1.00 25.34           N
ATOM    798  CA  ASP U 165     244.551 211.516 283.946  1.00 25.34           C
ATOM    799  C   ASP U 165     245.975 211.871 284.332  1.00 25.34           C
ATOM    800  O   ASP U 165     246.922 211.277 283.809  1.00 25.34           O
ATOM    801  CB  ASP U 165     244.237 210.065 284.313  1.00 25.34           C
ATOM    802  CG  ASP U 165     244.472 209.768 285.783  1.00 25.34           C
ATOM    803  OD1 ASP U 165     243.628 210.154 286.616  1.00 25.34           O
ATOM    804  OD2 ASP U 165     245.504 209.145 286.105  1.00 25.34           O
ATOM    805  N   VAL U 166     246.129 212.831 285.242  1.00 20.62           N
ATOM    806  CA  VAL U 166     247.447 213.240 285.709  1.00 20.62           C
ATOM    807  C   VAL U 166     247.692 212.828 287.158  1.00 20.62           C
ATOM    808  O   VAL U 166     248.853 212.820 287.594  1.00 20.62           O
ATOM    809  CB  VAL U 166     247.655 214.759 285.538  1.00 20.62           C
ATOM    810  CG1 VAL U 166     249.138 215.094 285.464  1.00 20.62           C
ATOM    811  CG2 VAL U 166     246.918 215.260 284.305  1.00 20.62           C
ATOM    812  N   LYS U 167     246.644 212.473 287.902  1.00 20.96           N
ATOM    813  CA  LYS U 167     246.736 211.686 289.130  1.00 20.96           C
ATOM    814  C   LYS U 167     247.497 212.431 290.234  1.00 20.96           C
ATOM    815  O   LYS U 167     248.516 211.968 290.752  1.00 20.96           O
ATOM    816  CB  LYS U 167     247.374 210.321 288.846  1.00 20.96           C
ATOM    817  CG  LYS U 167     247.114 209.270 289.909  1.00 20.96           C
ATOM    818  CD  LYS U 167     247.798 207.960 289.560  1.00 20.96           C
ATOM    819  CE  LYS U 167     247.068 207.235 288.443  1.00 20.96           C
ATOM    820  NZ  LYS U 167     247.640 205.881 288.191  1.00 20.96           N
ATOM    821  N   PHE U 168     246.978 213.612 290.586  1.00 18.07           N
ATOM    822  CA  PHE U 168     247.378 214.278 291.820  1.00 18.07           C
ATOM    823  C   PHE U 168     246.268 215.218 292.280  1.00 18.07           C
ATOM    824  O   PHE U 168     245.830 216.092 291.520  1.00 18.07           O
ATOM    825  CB  PHE U 168     248.713 215.013 291.649  1.00 18.07           C
ATOM    826  CG  PHE U 168     248.689 216.120 290.630  1.00 18.07           C
ATOM    827  CD1 PHE U 168     248.839 215.848 289.281  1.00 18.07           C
ATOM    828  CD2 PHE U 168     248.570 217.443 291.026  1.00 18.07           C
ATOM    829  CE1 PHE U 168     248.832 216.868 288.350  1.00 18.07           C
ATOM    830  CE2 PHE U 168     248.567 218.464 290.093  1.00 18.07           C
ATOM    831  CZ  PHE U 168     248.698 218.174 288.758  1.00 18.07           C
ATOM    832  N   PRO U 169     245.774 215.050 293.507  1.00 16.69           N
ATOM    833  CA  PRO U 169     244.655 215.875 293.986  1.00 16.69           C
ATOM    834  C   PRO U 169     245.032 217.344 294.126  1.00 16.69           C
ATOM    835  O   PRO U 169     246.085 217.679 294.673  1.00 16.69           O
ATOM    836  CB  PRO U 169     244.315 215.251 295.345  1.00 16.69           C
ATOM    837  CG  PRO U 169     245.594 214.614 295.786  1.00 16.69           C
ATOM    838  CD  PRO U 169     246.230 214.092 294.529  1.00 16.69           C
ATOM    839  N   ILE U 170     244.161 218.222 293.629  1.00 13.56           N
ATOM    840  CA  ILE U 170     244.416 219.657 293.636  1.00 13.56           C
ATOM    841  C   ILE U 170     243.178 220.383 294.141  1.00 13.56           C
ATOM    842  O   ILE U 170     242.050 219.895 294.020  1.00 13.56           O
ATOM    843  CB  ILE U 170     244.827 220.186 292.243  1.00 13.56           C
ATOM    844  CG1 ILE U 170     244.038 219.479 291.135  1.00 13.56           C
ATOM    845  CG2 ILE U 170     246.318 220.058 292.050  1.00 13.56           C
ATOM    846  CD1 ILE U 170     242.732 220.150 290.761  1.00 13.56           C
ATOM    847  N   ARG U 171     243.403 221.559 294.719  1.00 11.02           N
ATOM    848  CA  ARG U 171     242.380 222.592 294.775  1.00 11.02           C
ATOM    849  C   ARG U 171     241.883 222.950 293.379  1.00 11.02           C
ATOM    850  O   ARG U 171     242.656 222.999 292.417  1.00 11.02           O
ATOM    851  CB  ARG U 171     242.925 223.840 295.471  1.00 11.02           C
ATOM    852  CG  ARG U 171     243.282 223.626 296.931  1.00 11.02           C
ATOM    853  CD  ARG U 171     242.033 223.558 297.794  1.00 11.02           C
ATOM    854  NE  ARG U 171     242.355 223.442 299.213  1.00 11.02           N
ATOM    855  CZ  ARG U 171     242.538 224.476 300.026  1.00 11.02           C
ATOM    856  NH1 ARG U 171     242.435 225.714 299.563  1.00 11.02           N
ATOM    857  NH2 ARG U 171     242.827 224.274 301.304  1.00 11.02           N
ATOM    858  N   LEU U 172     240.577 223.200 293.271  1.00 10.24           N
ATOM    859  CA  LEU U 172     240.006 223.845 292.099  1.00 10.24           C
ATOM    860  C   LEU U 172     239.220 225.103 292.437  1.00 10.24           C
ATOM    861  O   LEU U 172     238.879 225.861 291.522  1.00 10.24           O
ATOM    862  CB  LEU U 172     239.101 222.868 291.330  1.00 10.24           C
ATOM    863  CG  LEU U 172     237.946 222.204 292.088  1.00 10.24           C
ATOM    864  CD1 LEU U 172     236.643 222.963 291.887  1.00 10.24           C
ATOM    865  CD2 LEU U 172     237.787 220.749 291.665  1.00 10.24           C
ATOM    866  N   GLU U 173     238.925 225.344 293.715  1.00 10.09           N
ATOM    867  CA  GLU U 173     238.270 226.574 294.140  1.00 10.09           C
ATOM    868  C   GLU U 173     239.250 227.730 294.300  1.00 10.09           C
ATOM    869  O   GLU U 173     238.823 228.889 294.325  1.00 10.09           O
ATOM    870  CB  GLU U 173     237.522 226.347 295.458  1.00 10.09           C
ATOM    871  CG  GLU U 173     238.428 226.204 296.670  1.00 10.09           C
ATOM    872  CD  GLU U 173     237.654 225.959 297.952  1.00 10.09           C
ATOM    873  OE1 GLU U 173     236.414 225.827 297.882  1.00 10.09           O
ATOM    874  OE2 GLU U 173     238.286 225.904 299.028  1.00 10.09           O
ATOM    875  N   GLY U 174     240.548 227.439 294.405  1.00 11.90           N
ATOM    876  CA  GLY U 174     241.537 228.502 294.439  1.00 11.90           C
ATOM    877  C   GLY U 174     241.690 229.210 293.108  1.00 11.90           C
ATOM    878  O   GLY U 174     241.852 230.432 293.061  1.00 11.90           O
ATOM    879  N   LEU U 175     241.637 228.457 292.007  1.00 12.34           N
ATOM    880  CA  LEU U 175     241.703 229.067 290.687  1.00 12.34           C
ATOM    881  C   LEU U 175     240.387 229.721 290.291  1.00 12.34           C
ATOM    882  O   LEU U 175     240.378 230.583 289.407  1.00 12.34           O
ATOM    883  CB  LEU U 175     242.116 228.025 289.642  1.00 12.34           C
ATOM    884  CG  LEU U 175     241.158 226.878 289.310  1.00 12.34           C
ATOM    885  CD1 LEU U 175     240.315 227.204 288.082  1.00 12.34           C
ATOM    886  CD2 LEU U 175     241.925 225.580 289.113  1.00 12.34           C
ATOM    887  N   ALA U 176     239.277 229.329 290.921  1.00 11.49           N
ATOM    888  CA  ALA U 176     238.050 230.111 290.820  1.00 11.49           C
ATOM    889  C   ALA U 176     238.213 231.489 291.447  1.00 11.49           C
ATOM    890  O   ALA U 176     237.509 232.432 291.068  1.00 11.49           O
ATOM    891  CB  ALA U 176     236.889 229.362 291.476  1.00 11.49           C
ATOM    892  N   PHE U 177     239.130 231.625 292.405  1.00 13.06           N
ATOM    893  CA  PHE U 177     239.584 232.933 292.866  1.00 13.06           C
ATOM    894  C   PHE U 177     240.764 233.455 292.054  1.00 13.06           C
ATOM    895  O   PHE U 177     240.857 234.664 291.812  1.00 13.06           O
ATOM    896  CB  PHE U 177     239.958 232.862 294.349  1.00 13.06           C
ATOM    897  CG  PHE U 177     240.452 234.164 294.914  1.00 13.06           C
ATOM    898  CD1 PHE U 177     239.565 235.184 295.218  1.00 13.06           C
ATOM    899  CD2 PHE U 177     241.802 234.365 295.151  1.00 13.06           C
ATOM    900  CE1 PHE U 177     240.016 236.382 295.740  1.00 13.06           C
ATOM    901  CE2 PHE U 177     242.259 235.561 295.674  1.00 13.06           C
ATOM    902  CZ  PHE U 177     241.365 236.570 295.969  1.00 13.06           C
ATOM    903  N   SER U 178     241.669 232.573 291.626  1.00 14.44           N
ATOM    904  CA  SER U 178     242.910 233.021 290.996  1.00 14.44           C
ATOM    905  C   SER U 178     242.673 233.360 289.528  1.00 14.44           C
ATOM    906  O   SER U 178     242.802 234.516 289.115  1.00 14.44           O
ATOM    907  CB  SER U 178     243.995 231.949 291.149  1.00 14.44           C
ATOM    908  OG  SER U 178     244.315 231.736 292.512  1.00 14.44           O
ATOM    909  N   HIS U 179     242.328 232.359 288.726  1.00 17.31           N
ATOM    910  CA  HIS U 179     241.946 232.565 287.327  1.00 17.31           C
ATOM    911  C   HIS U 179     240.429 232.640 287.190  1.00 17.31           C
ATOM    912  O   HIS U 179     239.816 231.970 286.360  1.00 17.31           O
ATOM    913  CB  HIS U 179     242.527 231.455 286.457  1.00 17.31           C
ATOM    914  CG  HIS U 179     242.429 231.720 284.988  1.00 17.31           C
ATOM    915  ND1 HIS U 179     243.198 232.671 284.350  1.00 17.31           N
ATOM    916  CD2 HIS U 179     241.655 231.159 284.029  1.00 17.31           C
ATOM    917  CE1 HIS U 179     242.901 232.684 283.062  1.00 17.31           C
ATOM    918  NE2 HIS U 179     241.967 231.777 282.842  1.00 17.31           N
ATOM    919  N   GLY U 180     239.810 233.468 288.028  1.00 16.51           N
ATOM    920  CA  GLY U 180     238.366 233.508 288.144  1.00 16.51           C
ATOM    921  C   GLY U 180     237.733 234.665 287.401  1.00 16.51           C
ATOM    922  O   GLY U 180     236.505 234.746 287.297  1.00 16.51           O
ATOM    923  N   THR U 181     238.561 235.568 286.880  1.00 21.79           N
ATOM    924  CA  THR U 181     238.075 236.619 285.997  1.00 21.79           C
ATOM    925  C   THR U 181     237.789 236.123 284.588  1.00 21.79           C
ATOM    926  O   THR U 181     237.191 236.861 283.800  1.00 21.79           O
ATOM    927  CB  THR U 181     239.083 237.770 285.936  1.00 21.79           C
ATOM    928  OG1 THR U 181     238.516 238.867 285.214  1.00 21.79           O
ATOM    929  CG2 THR U 181     240.363 237.321 285.247  1.00 21.79           C
ATOM    930  N   PHE U 182     238.202 234.901 284.248  1.00 20.96           N
ATOM    931  CA  PHE U 182     237.954 234.343 282.925  1.00 20.96           C
ATOM    932  C   PHE U 182     237.183 233.034 282.977  1.00 20.96           C
ATOM    933  O   PHE U 182     236.190 232.877 282.254  1.00 20.96           O
ATOM    934  CB  PHE U 182     239.284 234.139 282.181  1.00 20.96           C
ATOM    935  CG  PHE U 182     239.125 233.513 280.825  1.00 20.96           C
ATOM    936  CD1 PHE U 182     238.546 234.221 279.786  1.00 20.96           C
ATOM    937  CD2 PHE U 182     239.553 232.217 280.590  1.00 20.96           C
ATOM    938  CE1 PHE U 182     238.398 233.649 278.539  1.00 20.96           C
ATOM    939  CE2 PHE U 182     239.407 231.641 279.345  1.00 20.96           C
ATOM    940  CZ  PHE U 182     238.829 232.356 278.319  1.00 20.96           C
ATOM    941  N   SER U 183     237.604 232.085 283.810  1.00 21.88           N
ATOM    942  CA  SER U 183     236.969 230.780 283.896  1.00 21.88           C
ATOM    943  C   SER U 183     236.456 230.526 285.309  1.00 21.88           C
ATOM    944  O   SER U 183     237.050 230.971 286.293  1.00 21.88           O
ATOM    945  CB  SER U 183     237.938 229.661 283.491  1.00 21.88           C
ATOM    946  OG  SER U 183     238.267 229.744 282.116  1.00 21.88           O
ATOM    947  N   SER U 184     235.342 229.801 285.392  1.00 19.49           N
ATOM    948  CA  SER U 184     234.602 229.649 286.637  1.00 19.49           C
ATOM    949  C   SER U 184     233.830 228.335 286.583  1.00 19.49           C
ATOM    950  O   SER U 184     233.886 227.599 285.595  1.00 19.49           O
ATOM    951  CB  SER U 184     233.669 230.841 286.874  1.00 19.49           C
ATOM    952  OG  SER U 184     232.634 230.881 285.906  1.00 19.49           O
ATOM    953  N   TYR U 185     233.107 228.045 287.662  1.00 12.55           N
ATOM    954  CA  TYR U 185     232.287 226.845 287.738  1.00 12.55           C
ATOM    955  C   TYR U 185     231.110 227.112 288.668  1.00 12.55           C
ATOM    956  O   TYR U 185     230.953 228.213 289.205  1.00 12.55           O
ATOM    957  CB  TYR U 185     233.111 225.643 288.209  1.00 12.55           C
ATOM    958  CG  TYR U 185     233.400 225.636 289.695  1.00 12.55           C
ATOM    959  CD1 TYR U 185     234.358 226.482 290.241  1.00 12.55           C
ATOM    960  CD2 TYR U 185     232.724 224.776 290.552  1.00 12.55           C
ATOM    961  CE1 TYR U 185     234.624 226.482 291.598  1.00 12.55           C
ATOM    962  CE2 TYR U 185     232.988 224.764 291.908  1.00 12.55           C
ATOM    963  CZ  TYR U 185     233.937 225.619 292.425  1.00 12.55           C
ATOM    964  OH  TYR U 185     234.204 225.608 293.775  1.00 12.55           O
ATOM    965  N   GLU U 186     230.279 226.090 288.859  1.00 11.49           N
ATOM    966  CA  GLU U 186     229.197 226.131 289.836  1.00 11.49           C
ATOM    967  C   GLU U 186     229.277 224.831 290.629  1.00 11.49           C
ATOM    968  O   GLU U 186     229.216 223.739 290.027  1.00 11.49           O
ATOM    969  CB  GLU U 186     227.838 226.292 289.155  1.00 11.49           C
ATOM    970  CG  GLU U 186     226.826 227.071 289.976  1.00 11.49           C
ATOM    971  CD  GLU U 186     226.278 226.287 291.142  1.00 11.49           C
ATOM    972  OE1 GLU U 186     226.204 225.044 291.048  1.00 11.49           O
ATOM    973  OE2 GLU U 186     225.929 226.920 292.159  1.00 11.49           O
ATOM    974  N   PRO U 187     229.410 224.883 291.956  1.00  9.74           N
ATOM    975  CA  PRO U 187     229.644 223.645 292.718  1.00  9.74           C
ATOM    976  C   PRO U 187     228.412 222.774 292.937  1.00  9.74           C
ATOM    977  O   PRO U 187     228.516 221.544 292.902  1.00  9.74           O
ATOM    978  CB  PRO U 187     230.183 224.163 294.057  1.00  9.74           C
ATOM    979  CG  PRO U 187     229.621 225.539 294.181  1.00  9.74           C
ATOM    980  CD  PRO U 187     229.558 226.089 292.787  1.00  9.74           C
ATOM    981  N   GLU U 188     227.251 223.384 293.162  1.00 11.77           N
ATOM    982  CA  GLU U 188     226.052 222.635 293.521  1.00 11.77           C
ATOM    983  C   GLU U 188     225.255 222.140 292.319  1.00 11.77           C
ATOM    984  O   GLU U 188     224.177 221.566 292.511  1.00 11.77           O
ATOM    985  CB  GLU U 188     225.148 223.481 294.427  1.00 11.77           C
ATOM    986  CG  GLU U 188     224.525 224.685 293.754  1.00 11.77           C
ATOM    987  CD  GLU U 188     223.694 225.521 294.707  1.00 11.77           C
ATOM    988  OE1 GLU U 188     223.531 225.109 295.875  1.00 11.77           O
ATOM    989  OE2 GLU U 188     223.207 226.591 294.288  1.00 11.77           O
ATOM    990  N   LEU U 189     225.741 222.337 291.099  1.00  9.67           N
ATOM    991  CA  LEU U 189     225.096 221.762 289.923  1.00  9.67           C
ATOM    992  C   LEU U 189     225.950 220.735 289.202  1.00  9.67           C
ATOM    993  O   LEU U 189     225.417 219.736 288.710  1.00  9.67           O
ATOM    994  CB  LEU U 189     224.703 222.873 288.938  1.00  9.67           C
ATOM    995  CG  LEU U 189     223.638 223.862 289.417  1.00  9.67           C
ATOM    996  CD1 LEU U 189     223.384 224.925 288.361  1.00  9.67           C
ATOM    997  CD2 LEU U 189     222.351 223.136 289.773  1.00  9.67           C
ATOM    998  N   PHE U 190     227.266 220.944 289.122  1.00 10.37           N
ATOM    999  CA  PHE U 190     228.165 219.994 288.486  1.00 10.37           C
ATOM   1000  C   PHE U 190     229.402 219.841 289.361  1.00 10.37           C
ATOM   1001  O   PHE U 190     229.998 220.854 289.773  1.00 10.37           O
ATOM   1002  CB  PHE U 190     228.561 220.440 287.074  1.00 10.37           C
ATOM   1003  CG  PHE U 190     229.313 219.395 286.300  1.00 10.37           C
ATOM   1004  CD1 PHE U 190     228.648 218.323 285.728  1.00 10.37           C
ATOM   1005  CD2 PHE U 190     230.686 219.484 286.146  1.00 10.37           C
ATOM   1006  CE1 PHE U 190     229.339 217.360 285.017  1.00 10.37           C
ATOM   1007  CE2 PHE U 190     231.383 218.525 285.435  1.00 10.37           C
ATOM   1008  CZ  PHE U 190     230.708 217.462 284.869  1.00 10.37           C
ATOM   1009  N   PRO U 191     229.815 218.608 289.671  1.00  9.28           N
ATOM   1010  CA  PRO U 191     230.900 218.428 290.647  1.00  9.28           C
ATOM   1011  C   PRO U 191     232.263 218.827 290.111  1.00  9.28           C
ATOM   1012  O   PRO U 191     233.163 219.112 290.910  1.00  9.28           O
ATOM   1013  CB  PRO U 191     230.838 216.930 290.963  1.00  9.28           C
ATOM   1014  CG  PRO U 191     230.307 216.320 289.708  1.00  9.28           C
ATOM   1015  CD  PRO U 191     229.328 217.322 289.142  1.00  9.28           C
ATOM   1016  N   GLY U 192     232.446 218.853 288.792  1.00 11.80           N
ATOM   1017  CA  GLY U 192     233.687 219.306 288.203  1.00 11.80           C
ATOM   1018  C   GLY U 192     233.637 220.779 287.836  1.00 11.80           C
ATOM   1019  O   GLY U 192     232.613 221.451 287.952  1.00 11.80           O
ATOM   1020  N   LEU U 193     234.780 221.283 287.386  1.00 16.90           N
ATOM   1021  CA  LEU U 193     234.893 222.655 286.921  1.00 16.90           C
ATOM   1022  C   LEU U 193     234.888 222.676 285.397  1.00 16.90           C
ATOM   1023  O   LEU U 193     235.259 221.695 284.746  1.00 16.90           O
ATOM   1024  CB  LEU U 193     236.169 223.301 287.474  1.00 16.90           C
ATOM   1025  CG  LEU U 193     236.476 224.786 287.262  1.00 16.90           C
ATOM   1026  CD1 LEU U 193     237.251 225.315 288.452  1.00 16.90           C
ATOM   1027  CD2 LEU U 193     237.276 225.007 285.988  1.00 16.90           C
ATOM   1028  N   ILE U 194     234.465 223.801 284.830  1.00 23.52           N
ATOM   1029  CA  ILE U 194     234.439 223.995 283.384  1.00 23.52           C
ATOM   1030  C   ILE U 194     235.449 225.084 283.050  1.00 23.52           C
ATOM   1031  O   ILE U 194     235.226 226.263 283.353  1.00 23.52           O
ATOM   1032  CB  ILE U 194     233.037 224.357 282.879  1.00 23.52           C
ATOM   1033  CG1 ILE U 194     232.014 223.325 283.360  1.00 23.52           C
ATOM   1034  CG2 ILE U 194     233.028 224.452 281.362  1.00 23.52           C
ATOM   1035  CD1 ILE U 194     232.277 221.921 282.859  1.00 23.52           C
ATOM   1036  N   TYR U 195     236.554 224.696 282.424  1.00 26.04           N
ATOM   1037  CA  TYR U 195     237.636 225.614 282.107  1.00 26.04           C
ATOM   1038  C   TYR U 195     237.575 225.998 280.634  1.00 26.04           C
ATOM   1039  O   TYR U 195     237.087 225.233 279.795  1.00 26.04           O
ATOM   1040  CB  TYR U 195     238.991 224.991 282.443  1.00 26.04           C
ATOM   1041  CG  TYR U 195     240.134 225.979 282.458  1.00 26.04           C
ATOM   1042  CD1 TYR U 195     240.327 226.824 283.542  1.00 26.04           C
ATOM   1043  CD2 TYR U 195     241.018 226.067 281.395  1.00 26.04           C
ATOM   1044  CE1 TYR U 195     241.368 227.730 283.567  1.00 26.04           C
ATOM   1045  CE2 TYR U 195     242.061 226.969 281.409  1.00 26.04           C
ATOM   1046  CZ  TYR U 195     242.232 227.799 282.496  1.00 26.04           C
ATOM   1047  OH  TYR U 195     243.272 228.700 282.514  1.00 26.04           O
ATOM   1048  N   ARG U 196     238.068 227.194 280.320  1.00 26.78           N
ATOM   1049  CA  ARG U 196     238.028 227.719 278.962  1.00 26.78           C
ATOM   1050  C   ARG U 196     239.397 228.243 278.548  1.00 26.78           C
ATOM   1051  O   ARG U 196     240.210 228.645 279.386  1.00 26.78           O
ATOM   1052  CB  ARG U 196     236.978 228.833 278.810  1.00 26.78           C
ATOM   1053  CG  ARG U 196     235.552 228.324 278.635  1.00 26.78           C
ATOM   1054  CD  ARG U 196     234.861 228.073 279.964  1.00 26.78           C
ATOM   1055  NE  ARG U 196     234.561 229.314 280.669  1.00 26.78           N
ATOM   1056  CZ  ARG U 196     234.244 229.387 281.957  1.00 26.78           C
ATOM   1057  NH1 ARG U 196     234.206 228.286 282.697  1.00 26.78           N
ATOM   1058  NH2 ARG U 196     233.981 230.562 282.511  1.00 26.78           N
ATOM   1059  N   MET U 197     239.639 228.224 277.238  1.00 29.18           N
ATOM   1060  CA  MET U 197     240.888 228.713 276.656  1.00 29.18           C
ATOM   1061  C   MET U 197     240.579 229.355 275.310  1.00 29.18           C
ATOM   1062  O   MET U 197     240.171 228.665 274.371  1.00 29.18           O
ATOM   1063  CB  MET U 197     241.910 227.589 276.499  1.00 29.18           C
ATOM   1064  CG  MET U 197     242.730 227.283 277.741  1.00 29.18           C
ATOM   1065  SD  MET U 197     243.937 228.596 278.029  1.00 29.18           S
ATOM   1066  CE  MET U 197     244.713 228.050 279.547  1.00 29.18           C
ATOM   1067  N   VAL U 198     240.775 230.672 275.222  1.00 28.74           N
ATOM   1068  CA  VAL U 198     240.567 231.387 273.967  1.00 28.74           C
ATOM   1069  C   VAL U 198     241.702 231.100 272.993  1.00 28.74           C
ATOM   1070  O   VAL U 198     241.490 231.048 271.773  1.00 28.74           O
ATOM   1071  CB  VAL U 198     240.407 232.896 274.239  1.00 28.74           C
ATOM   1072  CG1 VAL U 198     240.518 233.702 272.952  1.00 28.74           C
ATOM   1073  CG2 VAL U 198     239.080 233.172 274.924  1.00 28.74           C
ATOM   1074  N   LYS U 199     242.914 230.887 273.509  1.00 31.77           N
ATOM   1075  CA  LYS U 199     244.091 230.772 272.653  1.00 31.77           C
ATOM   1076  C   LYS U 199     244.010 229.632 271.642  1.00 31.77           C
ATOM   1077  O   LYS U 199     244.505 229.813 270.517  1.00 31.77           O
ATOM   1078  CB  LYS U 199     245.350 230.644 273.520  1.00 31.77           C
ATOM   1079  CG  LYS U 199     245.948 231.976 273.960  1.00 31.77           C
ATOM   1080  CD  LYS U 199     245.189 232.572 275.133  1.00 31.77           C
ATOM   1081  CE  LYS U 199     245.445 231.790 276.410  1.00 31.77           C
ATOM   1082  NZ  LYS U 199     244.787 232.423 277.590  1.00 31.77           N
ATOM   1083  N   PRO U 200     243.429 228.470 271.944  1.00 31.83           N
ATOM   1084  CA  PRO U 200     242.943 227.589 270.870  1.00 31.83           C
ATOM   1085  C   PRO U 200     241.447 227.659 270.591  1.00 31.83           C
ATOM   1086  O   PRO U 200     240.987 226.954 269.686  1.00 31.83           O
ATOM   1087  CB  PRO U 200     243.307 226.203 271.413  1.00 31.83           C
ATOM   1088  CG  PRO U 200     243.082 226.348 272.876  1.00 31.83           C
ATOM   1089  CD  PRO U 200     243.541 227.745 273.221  1.00 31.83           C
ATOM   1090  N   LYS U 201     240.692 228.471 271.335  1.00 29.91           N
ATOM   1091  CA  LYS U 201     239.229 228.467 271.308  1.00 29.91           C
ATOM   1092  C   LYS U 201     238.680 227.070 271.623  1.00 29.91           C
ATOM   1093  O   LYS U 201     238.098 226.386 270.777  1.00 29.91           O
ATOM   1094  CB  LYS U 201     238.705 228.988 269.963  1.00 29.91           C
ATOM   1095  CG  LYS U 201     237.211 229.280 269.940  1.00 29.91           C
ATOM   1096  CD  LYS U 201     236.859 230.415 270.889  1.00 29.91           C
ATOM   1097  CE  LYS U 201     235.364 230.688 270.892  1.00 29.91           C
ATOM   1098  NZ  LYS U 201     234.888 231.196 269.576  1.00 29.91           N
ATOM   1099  N   ILE U 202     238.895 226.655 272.872  1.00 28.16           N
ATOM   1100  CA  ILE U 202     238.472 225.340 273.332  1.00 28.16           C
ATOM   1101  C   ILE U 202     237.836 225.478 274.708  1.00 28.16           C
ATOM   1102  O   ILE U 202     238.105 226.423 275.453  1.00 28.16           O
ATOM   1103  CB  ILE U 202     239.648 224.334 273.376  1.00 28.16           C
ATOM   1104  CG1 ILE U 202     239.135 222.896 273.277  1.00 28.16           C
ATOM   1105  CG2 ILE U 202     240.471 224.519 274.642  1.00 28.16           C
ATOM   1106  CD1 ILE U 202     238.461 222.585 271.968  1.00 28.16           C
ATOM   1107  N   VAL U 203     236.968 224.522 275.034  1.00 26.16           N
ATOM   1108  CA  VAL U 203     236.488 224.324 276.393  1.00 26.16           C
ATOM   1109  C   VAL U 203     236.949 222.958 276.885  1.00 26.16           C
ATOM   1110  O   VAL U 203     237.288 222.066 276.104  1.00 26.16           O
ATOM   1111  CB  VAL U 203     234.954 224.447 276.494  1.00 26.16           C
ATOM   1112  CG1 VAL U 203     234.500 225.821 276.028  1.00 26.16           C
ATOM   1113  CG2 VAL U 203     234.279 223.353 275.684  1.00 26.16           C
ATOM   1114  N   LEU U 204     236.956 222.804 278.206  1.00 25.99           N
ATOM   1115  CA  LEU U 204     237.453 221.591 278.837  1.00 25.99           C
ATOM   1116  C   LEU U 204     236.972 221.563 280.279  1.00 25.99           C
ATOM   1117  O   LEU U 204     236.854 222.605 280.929  1.00 25.99           O
ATOM   1118  CB  LEU U 204     238.984 221.494 278.774  1.00 25.99           C
ATOM   1119  CG  LEU U 204     239.833 222.451 279.615  1.00 25.99           C
ATOM   1120  CD1 LEU U 204     241.225 221.876 279.817  1.00 25.99           C
ATOM   1121  CD2 LEU U 204     239.919 223.817 278.955  1.00 25.99           C
ATOM   1122  N   LEU U 205     236.689 220.360 280.769  1.00 22.43           N
ATOM   1123  CA  LEU U 205     236.205 220.157 282.128  1.00 22.43           C
ATOM   1124  C   LEU U 205     237.293 219.488 282.956  1.00 22.43           C
ATOM   1125  O   LEU U 205     237.869 218.478 282.537  1.00 22.43           O
ATOM   1126  CB  LEU U 205     234.910 219.336 282.139  1.00 22.43           C
ATOM   1127  CG  LEU U 205     234.832 217.910 281.581  1.00 22.43           C
ATOM   1128  CD1 LEU U 205     235.188 216.872 282.638  1.00 22.43           C
ATOM   1129  CD2 LEU U 205     233.451 217.639 281.003  1.00 22.43           C
ATOM   1130  N   ILE U 206     237.596 220.069 284.113  1.00 18.50           N
ATOM   1131  CA  ILE U 206     238.595 219.524 285.017  1.00 18.50           C
ATOM   1132  C   ILE U 206     237.888 219.013 286.269  1.00 18.50           C
ATOM   1133  O   ILE U 206     236.709 219.281 286.502  1.00 18.50           O
ATOM   1134  CB  ILE U 206     239.690 220.555 285.361  1.00 18.50           C
ATOM   1135  CG1 ILE U 206     239.151 221.651 286.285  1.00 18.50           C
ATOM   1136  CG2 ILE U 206     240.263 221.169 284.091  1.00 18.50           C
ATOM   1137  CD1 ILE U 206     239.539 221.488 287.745  1.00 18.50           C
ATOM   1138  N   PHE U 207     238.634 218.275 287.092  1.00 14.73           N
ATOM   1139  CA  PHE U 207     238.052 217.610 288.253  1.00 14.73           C
ATOM   1140  C   PHE U 207     238.857 217.872 289.519  1.00 14.73           C
ATOM   1141  O   PHE U 207     239.778 218.694 289.522  1.00 14.73           O
ATOM   1142  CB  PHE U 207     237.952 216.101 288.009  1.00 14.73           C
ATOM   1143  CG  PHE U 207     236.766 215.692 287.182  1.00 14.73           C
ATOM   1144  CD1 PHE U 207     235.635 216.489 287.120  1.00 14.73           C
ATOM   1145  CD2 PHE U 207     236.784 214.506 286.467  1.00 14.73           C
ATOM   1146  CE1 PHE U 207     234.547 216.113 286.358  1.00 14.73           C
ATOM   1147  CE2 PHE U 207     235.698 214.124 285.704  1.00 14.73           C
ATOM   1148  CZ  PHE U 207     234.576 214.928 285.649  1.00 14.73           C
ATOM   1149  N   VAL U 208     238.511 217.168 290.596  1.00 15.17           N
ATOM   1150  CA  VAL U 208     239.349 217.121 291.788  1.00 15.17           C
ATOM   1151  C   VAL U 208     240.191 215.848 291.833  1.00 15.17           C
ATOM   1152  O   VAL U 208     241.213 215.818 292.537  1.00 15.17           O
ATOM   1153  CB  VAL U 208     238.491 217.250 293.066  1.00 15.17           C
ATOM   1154  CG1 VAL U 208     237.673 215.985 293.297  1.00 15.17           C
ATOM   1155  CG2 VAL U 208     239.355 217.577 294.279  1.00 15.17           C
ATOM   1156  N   SER U 209     239.810 214.811 291.087  1.00 17.47           N
ATOM   1157  CA  SER U 209     240.566 213.568 291.012  1.00 17.47           C
ATOM   1158  C   SER U 209     241.801 213.682 290.131  1.00 17.47           C
ATOM   1159  O   SER U 209     242.633 212.767 290.138  1.00 17.47           O
ATOM   1160  CB  SER U 209     239.672 212.439 290.494  1.00 17.47           C
ATOM   1161  OG  SER U 209     240.400 211.230 290.370  1.00 17.47           O
ATOM   1162  N   GLY U 210     241.945 214.772 289.379  1.00 20.64           N
ATOM   1163  CA  GLY U 210     243.075 214.970 288.501  1.00 20.64           C
ATOM   1164  C   GLY U 210     242.799 214.690 287.039  1.00 20.64           C
ATOM   1165  O   GLY U 210     243.617 215.069 286.192  1.00 20.64           O
ATOM   1166  N   LYS U 211     241.690 214.031 286.719  1.00 20.42           N
ATOM   1167  CA  LYS U 211     241.346 213.765 285.332  1.00 20.42           C
ATOM   1168  C   LYS U 211     240.800 215.022 284.667  1.00 20.42           C
ATOM   1169  O   LYS U 211     240.206 215.888 285.314  1.00 20.42           O
ATOM   1170  CB  LYS U 211     240.311 212.642 285.237  1.00 20.42           C
ATOM   1171  CG  LYS U 211     240.836 211.268 285.616  1.00 20.42           C
ATOM   1172  CD  LYS U 211     239.759 210.206 285.470  1.00 20.42           C
ATOM   1173  CE  LYS U 211     240.276 208.836 285.874  1.00 20.42           C
ATOM   1174  NZ  LYS U 211     239.218 207.792 285.774  1.00 20.42           N
ATOM   1175  N   ILE U 212     241.006 215.114 283.353  1.00 23.70           N
ATOM   1176  CA  ILE U 212     240.484 216.212 282.544  1.00 23.70           C
ATOM   1177  C   ILE U 212     239.953 215.624 281.246  1.00 23.70           C
ATOM   1178  O   ILE U 212     240.645 214.841 280.585  1.00 23.70           O
ATOM   1179  CB  ILE U 212     241.552 217.288 282.252  1.00 23.70           C
ATOM   1180  CG1 ILE U 212     241.993 217.991 283.535  1.00 23.70           C
ATOM   1181  CG2 ILE U 212     241.018 218.315 281.267  1.00 23.70           C
ATOM   1182  CD1 ILE U 212     243.270 217.445 284.127  1.00 23.70           C
ATOM   1183  N   VAL U 213     238.729 215.994 280.879  1.00 28.70           N
ATOM   1184  CA  VAL U 213     238.136 215.609 279.605  1.00 28.70           C
ATOM   1185  C   VAL U 213     238.200 216.791 278.646  1.00 28.70           C
ATOM   1186  O   VAL U 213     237.853 217.920 279.015  1.00 28.70           O
ATOM   1187  CB  VAL U 213     236.685 215.129 279.789  1.00 28.70           C
ATOM   1188  CG1 VAL U 213     236.073 214.747 278.450  1.00 28.70           C
ATOM   1189  CG2 VAL U 213     236.634 213.958 280.759  1.00 28.70           C
ATOM   1190  N   LEU U 214     238.645 216.529 277.420  1.00 30.24           N
ATOM   1191  CA  LEU U 214     238.834 217.554 276.399  1.00 30.24           C
ATOM   1192  C   LEU U 214     237.760 217.369 275.338  1.00 30.24           C
ATOM   1193  O   LEU U 214     237.714 216.328 274.675  1.00 30.24           O
ATOM   1194  CB  LEU U 214     240.225 217.463 275.770  1.00 30.24           C
ATOM   1195  CG  LEU U 214     241.422 218.133 276.453  1.00 30.24           C
ATOM   1196  CD1 LEU U 214     241.218 219.638 276.553  1.00 30.24           C
ATOM   1197  CD2 LEU U 214     241.705 217.524 277.819  1.00 30.24           C
ATOM   1198  N   THR U 215     236.899 218.375 275.175  1.00 36.14           N
ATOM   1199  CA  THR U 215     235.784 218.278 274.243  1.00 36.14           C
ATOM   1200  C   THR U 215     235.680 219.569 273.441  1.00 36.14           C
ATOM   1201  O   THR U 215     236.423 220.530 273.664  1.00 36.14           O
ATOM   1202  CB  THR U 215     234.471 217.984 274.978  1.00 36.14           C
ATOM   1203  OG1 THR U 215     233.421 217.787 274.022  1.00 36.14           O
ATOM   1204  CG2 THR U 215     234.104 219.140 275.897  1.00 36.14           C
ATOM   1205  N   GLY U 216     234.741 219.583 272.499  1.00 36.48           N
ATOM   1206  CA  GLY U 216     234.543 220.726 271.632  1.00 36.48           C
ATOM   1207  C   GLY U 216     235.643 220.950 270.622  1.00 36.48           C
ATOM   1208  O   GLY U 216     235.822 222.078 270.154  1.00 36.48           O
ATOM   1209  N   ALA U 217     236.383 219.904 270.262  1.00 43.41           N
ATOM   1210  CA  ALA U 217     237.602 220.048 269.473  1.00 43.41           C
ATOM   1211  C   ALA U 217     237.245 220.068 267.992  1.00 43.41           C
ATOM   1212  O   ALA U 217     236.838 219.047 267.429  1.00 43.41           O
ATOM   1213  CB  ALA U 217     238.579 218.917 269.786  1.00 43.41           C
ATOM   1214  N   LYS U 218     237.402 221.230 267.357  1.00 43.94           N
ATOM   1215  CA  LYS U 218     237.060 221.346 265.942  1.00 43.94           C
ATOM   1216  C   LYS U 218     238.093 220.635 265.076  1.00 43.94           C
ATOM   1217  O   LYS U 218     237.741 219.880 264.163  1.00 43.94           O
ATOM   1218  CB  LYS U 218     236.942 222.818 265.545  1.00 43.94           C
ATOM   1219  CG  LYS U 218     235.551 223.410 265.735  1.00 43.94           C
ATOM   1220  CD  LYS U 218     235.249 223.669 267.202  1.00 43.94           C
ATOM   1221  CE  LYS U 218     236.137 224.770 267.760  1.00 43.94           C
ATOM   1222  NZ  LYS U 218     235.807 225.083 269.178  1.00 43.94           N
ATOM   1223  N   GLN U 219     239.374 220.865 265.352  1.00 43.36           N
ATOM   1224  CA  GLN U 219     240.469 220.161 264.702  1.00 43.36           C
ATOM   1225  C   GLN U 219     241.150 219.241 265.704  1.00 43.36           C
ATOM   1226  O   GLN U 219     241.256 219.571 266.891  1.00 43.36           O
ATOM   1227  CB  GLN U 219     241.482 221.153 264.118  1.00 43.36           C
ATOM   1228  CG  GLN U 219     242.652 220.508 263.392  1.00 43.36           C
ATOM   1229  CD  GLN U 219     242.213 219.681 262.199  1.00 43.36           C
ATOM   1230  OE1 GLN U 219     241.370 220.106 261.410  1.00 43.36           O
ATOM   1231  NE2 GLN U 219     242.785 218.491 262.063  1.00 43.36           N
ATOM   1232  N   ARG U 220     241.606 218.082 265.223  1.00 41.58           N
ATOM   1233  CA  ARG U 220     242.325 217.154 266.092  1.00 41.58           C
ATOM   1234  C   ARG U 220     243.616 217.777 266.609  1.00 41.58           C
ATOM   1235  O   ARG U 220     243.942 217.655 267.795  1.00 41.58           O
ATOM   1236  CB  ARG U 220     242.612 215.849 265.349  1.00 41.58           C
ATOM   1237  CG  ARG U 220     243.311 214.801 266.198  1.00 41.58           C
ATOM   1238  CD  ARG U 220     243.446 213.480 265.457  1.00 41.58           C
ATOM   1239  NE  ARG U 220     244.171 212.488 266.245  1.00 41.58           N
ATOM   1240  CZ  ARG U 220     244.366 211.230 265.865  1.00 41.58           C
ATOM   1241  NH1 ARG U 220     243.881 210.802 264.708  1.00 41.58           N
ATOM   1242  NH2 ARG U 220     245.038 210.395 266.647  1.00 41.58           N
ATOM   1243  N   GLU U 221     244.359 218.460 265.734  1.00 40.29           N
ATOM   1244  CA  GLU U 221     245.622 219.077 266.126  1.00 40.29           C
ATOM   1245  C   GLU U 221     245.419 220.241 267.085  1.00 40.29           C
ATOM   1246  O   GLU U 221     246.338 220.572 267.841  1.00 40.29           O
ATOM   1247  CB  GLU U 221     246.386 219.549 264.888  1.00 40.29           C
ATOM   1248  CG  GLU U 221     246.874 218.418 264.005  1.00 40.29           C
ATOM   1249  CD  GLU U 221     247.926 217.567 264.687  1.00 40.29           C
ATOM   1250  OE1 GLU U 221     248.806 218.136 265.367  1.00 40.29           O
ATOM   1251  OE2 GLU U 221     247.866 216.328 264.548  1.00 40.29           O
ATOM   1252  N   GLU U 222     244.237 220.861 267.070  1.00 38.97           N
ATOM   1253  CA  GLU U 222     244.021 222.127 267.760  1.00 38.97           C
ATOM   1254  C   GLU U 222     244.150 221.977 269.272  1.00 38.97           C
ATOM   1255  O   GLU U 222     244.506 222.938 269.963  1.00 38.97           O
ATOM   1256  CB  GLU U 222     242.647 222.691 267.396  1.00 38.97           C
ATOM   1257  CG  GLU U 222     242.369 224.084 267.941  1.00 38.97           C
ATOM   1258  CD  GLU U 222     243.213 225.151 267.273  1.00 38.97           C
ATOM   1259  OE1 GLU U 222     243.602 224.955 266.102  1.00 38.97           O
ATOM   1260  OE2 GLU U 222     243.488 226.183 267.918  1.00 38.97           O
ATOM   1261  N   ILE U 223     243.880 220.779 269.801  1.00 37.07           N
ATOM   1262  CA  ILE U 223     243.997 220.532 271.235  1.00 37.07           C
ATOM   1263  C   ILE U 223     245.351 219.973 271.650  1.00 37.07           C
ATOM   1264  O   ILE U 223     245.655 219.960 272.854  1.00 37.07           O
ATOM   1265  CB  ILE U 223     242.895 219.570 271.719  1.00 37.07           C
ATOM   1266  CG1 ILE U 223     242.991 218.234 270.980  1.00 37.07           C
ATOM   1267  CG2 ILE U 223     241.523 220.197 271.533  1.00 37.07           C
ATOM   1268  CD1 ILE U 223     242.129 217.142 271.573  1.00 37.07           C
ATOM   1269  N   TYR U 224     246.176 219.507 270.708  1.00 36.65           N
ATOM   1270  CA  TYR U 224     247.432 218.875 271.100  1.00 36.65           C
ATOM   1271  C   TYR U 224     248.418 219.898 271.650  1.00 36.65           C
ATOM   1272  O   TYR U 224     249.099 219.632 272.648  1.00 36.65           O
ATOM   1273  CB  TYR U 224     248.044 218.121 269.921  1.00 36.65           C
ATOM   1274  CG  TYR U 224     247.416 216.770 269.660  1.00 36.65           C
ATOM   1275  CD1 TYR U 224     247.557 215.733 270.573  1.00 36.65           C
ATOM   1276  CD2 TYR U 224     246.699 216.526 268.499  1.00 36.65           C
ATOM   1277  CE1 TYR U 224     246.987 214.495 270.343  1.00 36.65           C
ATOM   1278  CE2 TYR U 224     246.129 215.291 268.258  1.00 36.65           C
ATOM   1279  CZ  TYR U 224     246.274 214.280 269.183  1.00 36.65           C
ATOM   1280  OH  TYR U 224     245.711 213.047 268.944  1.00 36.65           O
ATOM   1281  N   GLN U 225     248.515 221.072 271.021  1.00 33.44           N
ATOM   1282  CA  GLN U 225     249.335 222.134 271.593  1.00 33.44           C
ATOM   1283  C   GLN U 225     248.638 222.825 272.756  1.00 33.44           C
ATOM   1284  O   GLN U 225     249.303 223.492 273.555  1.00 33.44           O
ATOM   1285  CB  GLN U 225     249.709 223.166 270.526  1.00 33.44           C
ATOM   1286  CG  GLN U 225     248.610 224.167 270.205  1.00 33.44           C
ATOM   1287  CD  GLN U 225     247.838 223.802 268.954  1.00 33.44           C
ATOM   1288  OE1 GLN U 225     247.959 222.690 268.441  1.00 33.44           O
ATOM   1289  NE2 GLN U 225     247.038 224.737 268.457  1.00 33.44           N
ATOM   1290  N   ALA U 226     247.315 222.678 272.862  1.00 32.23           N
ATOM   1291  CA  ALA U 226     246.565 223.249 273.973  1.00 32.23           C
ATOM   1292  C   ALA U 226     246.706 222.399 275.228  1.00 32.23           C
ATOM   1293  O   ALA U 226     246.767 222.932 276.341  1.00 32.23           O
ATOM   1294  CB  ALA U 226     245.094 223.402 273.591  1.00 32.23           C
ATOM   1295  N   PHE U 227     246.753 221.075 275.058  1.00 31.13           N
ATOM   1296  CA  PHE U 227     246.802 220.167 276.201  1.00 31.13           C
ATOM   1297  C   PHE U 227     248.097 220.325 276.985  1.00 31.13           C
ATOM   1298  O   PHE U 227     248.104 220.196 278.216  1.00 31.13           O
ATOM   1299  CB  PHE U 227     246.633 218.725 275.727  1.00 31.13           C
ATOM   1300  CG  PHE U 227     246.822 217.706 276.812  1.00 31.13           C
ATOM   1301  CD1 PHE U 227     245.910 217.599 277.846  1.00 31.13           C
ATOM   1302  CD2 PHE U 227     247.917 216.860 276.798  1.00 31.13           C
ATOM   1303  CE1 PHE U 227     246.085 216.661 278.847  1.00 31.13           C
ATOM   1304  CE2 PHE U 227     248.097 215.920 277.793  1.00 31.13           C
ATOM   1305  CZ  PHE U 227     247.181 215.822 278.819  1.00 31.13           C
ATOM   1306  N   GLU U 228     249.207 220.597 276.298  1.00 30.59           N
ATOM   1307  CA  GLU U 228     250.438 220.920 277.009  1.00 30.59           C
ATOM   1308  C   GLU U 228     250.441 222.354 277.520  1.00 30.59           C
ATOM   1309  O   GLU U 228     251.131 222.656 278.500  1.00 30.59           O
ATOM   1310  CB  GLU U 228     251.646 220.682 276.104  1.00 30.59           C
ATOM   1311  CG  GLU U 228     251.857 219.227 275.722  1.00 30.59           C
ATOM   1312  CD  GLU U 228     252.240 218.362 276.906  1.00 30.59           C
ATOM   1313  OE1 GLU U 228     252.921 218.873 277.822  1.00 30.59           O
ATOM   1314  OE2 GLU U 228     251.860 217.173 276.922  1.00 30.59           O
ATOM   1315  N   ALA U 229     249.688 223.250 276.876  1.00 30.47           N
ATOM   1316  CA  ALA U 229     249.656 224.639 277.320  1.00 30.47           C
ATOM   1317  C   ALA U 229     248.879 224.783 278.625  1.00 30.47           C
ATOM   1318  O   ALA U 229     249.243 225.588 279.487  1.00 30.47           O
ATOM   1319  CB  ALA U 229     249.053 225.528 276.232  1.00 30.47           C
ATOM   1320  N   ILE U 230     247.795 224.016 278.776  1.00 29.29           N
ATOM   1321  CA  ILE U 230     246.972 224.072 279.985  1.00 29.29           C
ATOM   1322  C   ILE U 230     247.606 223.359 281.167  1.00 29.29           C
ATOM   1323  O   ILE U 230     247.131 223.513 282.297  1.00 29.29           O
ATOM   1324  CB  ILE U 230     245.570 223.491 279.720  1.00 29.29           C
ATOM   1325  CG1 ILE U 230     245.652 222.045 279.221  1.00 29.29           C
ATOM   1326  CG2 ILE U 230     244.813 224.359 278.724  1.00 29.29           C
ATOM   1327  CD1 ILE U 230     245.447 220.993 280.297  1.00 29.29           C
ATOM   1328  N   TYR U 231     248.649 222.566 280.941  1.00 27.82           N
ATOM   1329  CA  TYR U 231     249.253 221.758 281.994  1.00 27.82           C
ATOM   1330  C   TYR U 231     249.957 222.578 283.078  1.00 27.82           C
ATOM   1331  O   TYR U 231     249.797 222.261 284.263  1.00 27.82           O
ATOM   1332  CB  TYR U 231     250.231 220.752 281.380  1.00 27.82           C
ATOM   1333  CG  TYR U 231     250.966 219.905 282.396  1.00 27.82           C
ATOM   1334  CD1 TYR U 231     250.310 218.906 283.102  1.00 27.82           C
ATOM   1335  CD2 TYR U 231     252.319 220.103 282.645  1.00 27.82           C
ATOM   1336  CE1 TYR U 231     250.979 218.131 284.032  1.00 27.82           C
ATOM   1337  CE2 TYR U 231     252.996 219.332 283.571  1.00 27.82           C
ATOM   1338  CZ  TYR U 231     252.321 218.348 284.261  1.00 27.82           C
ATOM   1339  OH  TYR U 231     252.990 217.576 285.182  1.00 27.82           O
ATOM   1340  N   PRO U 232     250.738 223.617 282.749  1.00 26.41           N
ATOM   1341  CA  PRO U 232     251.451 224.337 283.818  1.00 26.41           C
ATOM   1342  C   PRO U 232     250.552 225.139 284.746  1.00 26.41           C
ATOM   1343  O   PRO U 232     250.996 225.483 285.848  1.00 26.41           O
ATOM   1344  CB  PRO U 232     252.405 225.260 283.046  1.00 26.41           C
ATOM   1345  CG  PRO U 232     252.585 224.595 281.732  1.00 26.41           C
ATOM   1346  CD  PRO U 232     251.232 224.032 281.424  1.00 26.41           C
ATOM   1347  N   VAL U 233     249.313 225.451 284.354  1.00 23.57           N
ATOM   1348  CA  VAL U 233     248.474 226.290 285.203  1.00 23.57           C
ATOM   1349  C   VAL U 233     247.981 225.522 286.423  1.00 23.57           C
ATOM   1350  O   VAL U 233     247.581 226.136 287.418  1.00 23.57           O
ATOM   1351  CB  VAL U 233     247.283 226.875 284.420  1.00 23.57           C
ATOM   1352  CG1 VAL U 233     247.762 227.539 283.136  1.00 23.57           C
ATOM   1353  CG2 VAL U 233     246.228 225.814 284.145  1.00 23.57           C
ATOM   1354  N   LEU U 234     247.999 224.190 286.367  1.00 22.95           N
ATOM   1355  CA  LEU U 234     247.712 223.375 287.541  1.00 22.95           C
ATOM   1356  C   LEU U 234     248.893 223.314 288.500  1.00 22.95           C
ATOM   1357  O   LEU U 234     248.697 223.131 289.707  1.00 22.95           O
ATOM   1358  CB  LEU U 234     247.311 221.962 287.115  1.00 22.95           C
ATOM   1359  CG  LEU U 234     245.986 221.839 286.363  1.00 22.95           C
ATOM   1360  CD1 LEU U 234     245.854 220.464 285.724  1.00 22.95           C
ATOM   1361  CD2 LEU U 234     244.812 222.122 287.288  1.00 22.95           C
ATOM   1362  N   SER U 235     250.118 223.464 287.991  1.00 25.99           N
ATOM   1363  CA  SER U 235     251.304 223.093 288.752  1.00 25.99           C
ATOM   1364  C   SER U 235     251.651 224.100 289.840  1.00 25.99           C
ATOM   1365  O   SER U 235     252.375 223.748 290.779  1.00 25.99           O
ATOM   1366  CB  SER U 235     252.500 222.923 287.815  1.00 25.99           C
ATOM   1367  OG  SER U 235     252.852 224.152 287.206  1.00 25.99           O
ATOM   1368  N   GLU U 236     251.162 225.341 289.744  1.00 25.26           N
ATOM   1369  CA  GLU U 236     251.438 226.311 290.797  1.00 25.26           C
ATOM   1370  C   GLU U 236     250.654 226.013 292.067  1.00 25.26           C
ATOM   1371  O   GLU U 236     251.074 226.431 293.151  1.00 25.26           O
ATOM   1372  CB  GLU U 236     251.126 227.728 290.313  1.00 25.26           C
ATOM   1373  CG  GLU U 236     251.989 228.198 289.154  1.00 25.26           C
ATOM   1374  CD  GLU U 236     251.377 227.878 287.806  1.00 25.26           C
ATOM   1375  OE1 GLU U 236     250.209 227.444 287.771  1.00 25.26           O
ATOM   1376  OE2 GLU U 236     252.066 228.063 286.780  1.00 25.26           O
ATOM   1377  N   PHE U 237     249.532 225.306 291.959  1.00 25.00           N
ATOM   1378  CA  PHE U 237     248.809 224.799 293.124  1.00 25.00           C
ATOM   1379  C   PHE U 237     249.459 223.483 293.536  1.00 25.00           C
ATOM   1380  O   PHE U 237     249.065 222.402 293.096  1.00 25.00           O
ATOM   1381  CB  PHE U 237     247.329 224.624 292.809  1.00 25.00           C
ATOM   1382  CG  PHE U 237     246.559 225.914 292.770  1.00 25.00           C
ATOM   1383  CD1 PHE U 237     247.043 227.045 293.408  1.00 25.00           C
ATOM   1384  CD2 PHE U 237     245.353 225.996 292.095  1.00 25.00           C
ATOM   1385  CE1 PHE U 237     246.338 228.234 293.372  1.00 25.00           C
ATOM   1386  CE2 PHE U 237     244.643 227.182 292.055  1.00 25.00           C
ATOM   1387  CZ  PHE U 237     245.137 228.301 292.697  1.00 25.00           C
ATOM   1388  N   ARG U 238     250.469 223.576 294.396  1.00 35.66           N
ATOM   1389  CA  ARG U 238     250.990 222.422 295.113  1.00 35.66           C
ATOM   1390  C   ARG U 238     250.320 222.242 296.474  1.00 35.66           C
ATOM   1391  O   ARG U 238     250.808 221.457 297.297  1.00 35.66           O
ATOM   1392  CB  ARG U 238     252.513 222.556 295.262  1.00 35.66           C
ATOM   1393  CG  ARG U 238     253.264 221.287 295.665  1.00 35.66           C
ATOM   1394  CD  ARG U 238     253.154 220.221 294.585  1.00 35.66           C
ATOM   1395  NE  ARG U 238     253.656 218.925 295.037  1.00 35.66           N
ATOM   1396  CZ  ARG U 238     254.933 218.559 294.981  1.00 35.66           C
ATOM   1397  NH1 ARG U 238     255.844 219.393 294.499  1.00 35.66           N
ATOM   1398  NH2 ARG U 238     255.300 217.360 295.413  1.00 35.66           N
ATOM   1399  N   LYS U 239     249.218 222.952 296.718  1.00 35.79           N
ATOM   1400  CA  LYS U 239     248.454 222.906 297.973  1.00 35.79           C
ATOM   1401  C   LYS U 239     249.376 222.934 299.193  1.00 35.79           C
ATOM   1402  O   LYS U 239     249.217 222.175 300.153  1.00 35.79           O
ATOM   1403  CB  LYS U 239     247.476 221.715 298.014  1.00 35.79           C
ATOM   1404  CG  LYS U 239     248.044 220.293 298.033  1.00 35.79           C
ATOM   1405  CD  LYS U 239     248.263 219.744 296.628  1.00 35.79           C
ATOM   1406  CE  LYS U 239     248.670 218.279 296.659  1.00 35.79           C
ATOM   1407  NZ  LYS U 239     249.046 217.784 295.306  1.00 35.79           N
ATOM   1408  N   MET U 240     250.352 223.839 299.142  1.00 44.56           N
ATOM   1409  CA  MET U 240     251.497 223.840 300.052  1.00 44.56           C
ATOM   1410  C   MET U 240     251.083 223.814 301.522  1.00 44.56           C
ATOM   1411  O   MET U 240     251.772 223.239 302.364  1.00 44.56           O
ATOM   1412  CB  MET U 240     252.379 225.063 299.789  1.00 44.56           C
ATOM   1413  CG  MET U 240     252.991 225.101 298.399  1.00 44.56           C
ATOM   1414  SD  MET U 240     253.969 226.589 298.115  1.00 44.56           S
ATOM   1415  CE  MET U 240     254.358 226.414 296.375  1.00 44.56           C
ATOM   1416  OXT MET U 240     250.052 224.369 301.900  1.00 44.56           O
TER    1417      MET U 240
ATOM   1418  N   ALA V  78     205.193 248.167 279.403  1.00 64.16           N
ATOM   1419  CA  ALA V  78     204.213 247.228 279.939  1.00 64.16           C
ATOM   1420  C   ALA V  78     204.813 245.851 280.193  1.00 64.16           C
ATOM   1421  O   ALA V  78     204.310 245.110 281.045  1.00 64.16           O
ATOM   1422  CB  ALA V  78     203.022 247.116 278.987  1.00 64.16           C
ATOM   1423  N   THR V  79     205.878 245.486 279.476  1.00 57.16           N
ATOM   1424  CA  THR V  79     206.513 244.196 279.707  1.00 57.16           C
ATOM   1425  C   THR V  79     207.471 244.201 280.892  1.00 57.16           C
ATOM   1426  O   THR V  79     207.950 243.129 281.279  1.00 57.16           O
ATOM   1427  CB  THR V  79     207.261 243.735 278.453  1.00 57.16           C
ATOM   1428  OG1 THR V  79     207.613 242.353 278.587  1.00 57.16           O
ATOM   1429  CG2 THR V  79     208.529 244.548 278.259  1.00 57.16           C
ATOM   1430  N   LEU V  80     207.763 245.365 281.477  1.00 49.02           N
ATOM   1431  CA  LEU V  80     208.514 245.423 282.722  1.00 49.02           C
ATOM   1432  C   LEU V  80     207.667 245.802 283.927  1.00 49.02           C
ATOM   1433  O   LEU V  80     208.034 245.453 285.052  1.00 49.02           O
ATOM   1434  CB  LEU V  80     209.687 246.410 282.596  1.00 49.02           C
ATOM   1435  CG  LEU V  80     209.437 247.846 282.121  1.00 49.02           C
ATOM   1436  CD1 LEU V  80     209.051 248.769 283.269  1.00 49.02           C
ATOM   1437  CD2 LEU V  80     210.663 248.381 281.393  1.00 49.02           C
ATOM   1438  N   ASN V  81     206.552 246.508 283.723  1.00 49.53           N
ATOM   1439  CA  ASN V  81     205.578 246.687 284.793  1.00 49.53           C
ATOM   1440  C   ASN V  81     205.004 245.348 285.241  1.00 49.53           C
ATOM   1441  O   ASN V  81     204.826 245.108 286.442  1.00 49.53           O
ATOM   1442  CB  ASN V  81     204.462 247.627 284.336  1.00 49.53           C
ATOM   1443  CG  ASN V  81     203.571 248.080 285.479  1.00 49.53           C
ATOM   1444  OD1 ASN V  81     203.820 247.763 286.642  1.00 49.53           O
ATOM   1445  ND2 ASN V  81     202.523 248.825 285.149  1.00 49.53           N
ATOM   1446  N   ASN V  82     204.710 244.462 284.286  1.00 44.18           N
ATOM   1447  CA  ASN V  82     204.398 243.078 284.629  1.00 44.18           C
ATOM   1448  C   ASN V  82     205.602 242.376 285.242  1.00 44.18           C
ATOM   1449  O   ASN V  82     205.465 241.637 286.224  1.00 44.18           O
ATOM   1450  CB  ASN V  82     203.911 242.332 283.386  1.00 44.18           C
ATOM   1451  CG  ASN V  82     203.269 240.998 283.720  1.00 44.18           C
ATOM   1452  OD1 ASN V  82     203.181 240.608 284.883  1.00 44.18           O
ATOM   1453  ND2 ASN V  82     202.812 240.289 282.691  1.00 44.18           N
ATOM   1454  N   ALA V  83     206.794 242.597 284.683  1.00 40.45           N
ATOM   1455  CA  ALA V  83     207.992 241.937 285.184  1.00 40.45           C
ATOM   1456  C   ALA V  83     208.506 242.542 286.483  1.00 40.45           C
ATOM   1457  O   ALA V  83     209.453 242.002 287.065  1.00 40.45           O
ATOM   1458  CB  ALA V  83     209.098 241.980 284.125  1.00 40.45           C
ATOM   1459  N   ARG V  84     207.912 243.639 286.950  1.00 37.58           N
ATOM   1460  CA  ARG V  84     208.191 244.149 288.285  1.00 37.58           C
ATOM   1461  C   ARG V  84     207.332 243.477 289.345  1.00 37.58           C
ATOM   1462  O   ARG V  84     207.752 243.376 290.505  1.00 37.58           O
ATOM   1463  CB  ARG V  84     207.979 245.666 288.324  1.00 37.58           C
ATOM   1464  CG  ARG V  84     208.395 246.331 289.626  1.00 37.58           C
ATOM   1465  CD  ARG V  84     208.341 247.845 289.513  1.00 37.58           C
ATOM   1466  NE  ARG V  84     209.337 248.355 288.577  1.00 37.58           N
ATOM   1467  CZ  ARG V  84     210.603 248.607 288.897  1.00 37.58           C
ATOM   1468  NH1 ARG V  84     211.029 248.406 290.135  1.00 37.58           N
ATOM   1469  NH2 ARG V  84     211.441 249.070 287.978  1.00 37.58           N
ATOM   1470  N   ARG V  85     206.143 243.004 288.966  1.00 39.41           N
ATOM   1471  CA  ARG V  85     205.330 242.204 289.874  1.00 39.41           C
ATOM   1472  C   ARG V  85     205.966 240.846 290.152  1.00 39.41           C
ATOM   1473  O   ARG V  85     205.771 240.284 291.235  1.00 39.41           O
ATOM   1474  CB  ARG V  85     203.924 242.026 289.298  1.00 39.41           C
ATOM   1475  CG  ARG V  85     202.937 241.352 290.237  1.00 39.41           C
ATOM   1476  CD  ARG V  85     201.563 241.236 289.598  1.00 39.41           C
ATOM   1477  NE  ARG V  85     200.960 242.544 289.359  1.00 39.41           N
ATOM   1478  CZ  ARG V  85     200.738 243.055 288.152  1.00 39.41           C
ATOM   1479  NH1 ARG V  85     201.075 242.371 287.067  1.00 39.41           N
ATOM   1480  NH2 ARG V  85     200.184 244.255 288.030  1.00 39.41           N
ATOM   1481  N   LYS V  86     206.732 240.312 289.198  1.00 32.73           N
ATOM   1482  CA  LYS V  86     207.325 238.991 289.373  1.00 32.73           C
ATOM   1483  C   LYS V  86     208.439 239.018 290.412  1.00 32.73           C
ATOM   1484  O   LYS V  86     208.529 238.121 291.259  1.00 32.73           O
ATOM   1485  CB  LYS V  86     207.851 238.466 288.037  1.00 32.73           C
ATOM   1486  CG  LYS V  86     206.858 237.615 287.256  1.00 32.73           C
ATOM   1487  CD  LYS V  86     205.671 238.432 286.773  1.00 32.73           C
ATOM   1488  CE  LYS V  86     204.681 237.571 286.007  1.00 32.73           C
ATOM   1489  NZ  LYS V  86     205.291 236.977 284.786  1.00 32.73           N
ATOM   1490  N   LEU V  87     209.301 240.036 290.361  1.00 29.16           N
ATOM   1491  CA  LEU V  87     210.430 240.096 291.284  1.00 29.16           C
ATOM   1492  C   LEU V  87     209.966 240.427 292.697  1.00 29.16           C
ATOM   1493  O   LEU V  87     210.515 239.907 293.675  1.00 29.16           O
ATOM   1494  CB  LEU V  87     211.453 241.123 290.796  1.00 29.16           C
ATOM   1495  CG  LEU V  87     212.159 240.790 289.480  1.00 29.16           C
ATOM   1496  CD1 LEU V  87     213.025 241.952 289.022  1.00 29.16           C
ATOM   1497  CD2 LEU V  87     212.987 239.521 289.623  1.00 29.16           C
ATOM   1498  N   ARG V  88     208.954 241.289 292.823  1.00 31.53           N
ATOM   1499  CA  ARG V  88     208.345 241.557 294.120  1.00 31.53           C
ATOM   1500  C   ARG V  88     207.487 240.397 294.611  1.00 31.53           C
ATOM   1501  O   ARG V  88     207.149 240.352 295.800  1.00 31.53           O
ATOM   1502  CB  ARG V  88     207.505 242.833 294.054  1.00 31.53           C
ATOM   1503  CG  ARG V  88     208.324 244.108 293.911  1.00 31.53           C
ATOM   1504  CD  ARG V  88     207.429 245.329 293.803  1.00 31.53           C
ATOM   1505  NE  ARG V  88     208.200 246.566 293.730  1.00 31.53           N
ATOM   1506  CZ  ARG V  88     207.668 247.768 293.530  1.00 31.53           C
ATOM   1507  NH1 ARG V  88     206.358 247.897 293.366  1.00 31.53           N
ATOM   1508  NH2 ARG V  88     208.447 248.840 293.481  1.00 31.53           N
ATOM   1509  N   ALA V  89     207.130 239.459 293.731  1.00 28.93           N
ATOM   1510  CA  ALA V  89     206.359 238.296 294.157  1.00 28.93           C
ATOM   1511  C   ALA V  89     207.218 237.335 294.969  1.00 28.93           C
ATOM   1512  O   ALA V  89     206.837 236.927 296.073  1.00 28.93           O
ATOM   1513  CB  ALA V  89     205.758 237.587 292.942  1.00 28.93           C
ATOM   1514  N   VAL V  90     208.381 236.960 294.437  1.00 25.54           N
ATOM   1515  CA  VAL V  90     209.215 235.975 295.117  1.00 25.54           C
ATOM   1516  C   VAL V  90     209.950 236.601 296.296  1.00 25.54           C
ATOM   1517  O   VAL V  90     210.268 235.910 297.269  1.00 25.54           O
ATOM   1518  CB  VAL V  90     210.196 235.327 294.124  1.00 25.54           C
ATOM   1519  CG1 VAL V  90     209.445 234.435 293.148  1.00 25.54           C
ATOM   1520  CG2 VAL V  90     210.979 236.396 293.376  1.00 25.54           C
ATOM   1521  N   SER V  91     210.226 237.905 296.241  1.00 26.56           N
ATOM   1522  CA  SER V  91     210.966 238.555 297.317  1.00 26.56           C
ATOM   1523  C   SER V  91     210.100 238.773 298.552  1.00 26.56           C
ATOM   1524  O   SER V  91     210.624 238.807 299.671  1.00 26.56           O
ATOM   1525  CB  SER V  91     211.540 239.887 296.835  1.00 26.56           C
ATOM   1526  OG  SER V  91     210.507 240.803 296.513  1.00 26.56           O
ATOM   1527  N   TYR V  92     208.785 238.926 298.372  1.00 28.51           N
ATOM   1528  CA  TYR V  92     207.880 238.905 299.516  1.00 28.51           C
ATOM   1529  C   TYR V  92     207.807 237.521 300.149  1.00 28.51           C
ATOM   1530  O   TYR V  92     207.523 237.401 301.346  1.00 28.51           O
ATOM   1531  CB  TYR V  92     206.482 239.363 299.091  1.00 28.51           C
ATOM   1532  CG  TYR V  92     206.380 240.834 298.749  1.00 28.51           C
ATOM   1533  CD1 TYR V  92     207.436 241.703 298.993  1.00 28.51           C
ATOM   1534  CD2 TYR V  92     205.224 241.353 298.179  1.00 28.51           C
ATOM   1535  CE1 TYR V  92     207.344 243.047 298.676  1.00 28.51           C
ATOM   1536  CE2 TYR V  92     205.123 242.694 297.863  1.00 28.51           C
ATOM   1537  CZ  TYR V  92     206.186 243.536 298.113  1.00 28.51           C
ATOM   1538  OH  TYR V  92     206.087 244.872 297.800  1.00 28.51           O
ATOM   1539  N   ALA V  93     208.061 236.471 299.368  1.00 24.55           N
ATOM   1540  CA  ALA V  93     207.864 235.095 299.810  1.00 24.55           C
ATOM   1541  C   ALA V  93     209.069 234.558 300.570  1.00 24.55           C
ATOM   1542  O   ALA V  93     208.907 233.925 301.620  1.00 24.55           O
ATOM   1543  CB  ALA V  93     207.560 234.197 298.610  1.00 24.55           C
ATOM   1544  N   LEU V  94     210.271 234.800 300.059  1.00 26.43           N
ATOM   1545  CA  LEU V  94     211.508 234.307 300.647  1.00 26.43           C
ATOM   1546  C   LEU V  94     212.144 235.314 301.596  1.00 26.43           C
ATOM   1547  O   LEU V  94     213.300 235.129 301.991  1.00 26.43           O
ATOM   1548  CB  LEU V  94     212.503 233.922 299.549  1.00 26.43           C
ATOM   1549  CG  LEU V  94     212.220 232.631 298.773  1.00 26.43           C
ATOM   1550  CD1 LEU V  94     211.338 232.892 297.562  1.00 26.43           C
ATOM   1551  CD2 LEU V  94     213.521 231.961 298.355  1.00 26.43           C
ATOM   1552  N   HIS V  95     211.414 236.372 301.961  1.00 30.75           N
ATOM   1553  CA  HIS V  95     211.894 237.397 302.890  1.00 30.75           C
ATOM   1554  C   HIS V  95     213.165 238.073 302.383  1.00 30.75           C
ATOM   1555  O   HIS V  95     214.029 238.469 303.169  1.00 30.75           O
ATOM   1556  CB  HIS V  95     212.113 236.822 304.292  1.00 30.75           C
ATOM   1557  CG  HIS V  95     210.868 236.285 304.928  1.00 30.75           C
ATOM   1558  ND1 HIS V  95     210.435 234.991 304.736  1.00 30.75           N
ATOM   1559  CD2 HIS V  95     209.964 236.869 305.749  1.00 30.75           C
ATOM   1560  CE1 HIS V  95     209.315 234.801 305.415  1.00 30.75           C
ATOM   1561  NE2 HIS V  95     209.010 235.923 306.037  1.00 30.75           N
ATOM   1562  N   ILE V  96     213.282 238.203 301.065  1.00 32.28           N
ATOM   1563  CA  ILE V  96     214.323 239.020 300.444  1.00 32.28           C
ATOM   1564  C   ILE V  96     214.029 240.481 300.754  1.00 32.28           C
ATOM   1565  O   ILE V  96     212.951 240.983 300.407  1.00 32.28           O
ATOM   1566  CB  ILE V  96     214.391 238.778 298.928  1.00 32.28           C
ATOM   1567  CG1 ILE V  96     214.594 237.293 298.625  1.00 32.28           C
ATOM   1568  CG2 ILE V  96     215.505 239.608 298.309  1.00 32.28           C
ATOM   1569  CD1 ILE V  96     215.909 236.744 299.122  1.00 32.28           C
ATOM   1570  N   PRO V  97     214.943 241.201 301.398  1.00 32.93           N
ATOM   1571  CA  PRO V  97     214.693 242.616 301.696  1.00 32.93           C
ATOM   1572  C   PRO V  97     214.809 243.474 300.444  1.00 32.93           C
ATOM   1573  O   PRO V  97     215.332 243.058 299.406  1.00 32.93           O
ATOM   1574  CB  PRO V  97     215.771 242.966 302.726  1.00 32.93           C
ATOM   1575  CG  PRO V  97     216.853 241.968 302.497  1.00 32.93           C
ATOM   1576  CD  PRO V  97     216.191 240.712 302.009  1.00 32.93           C
ATOM   1577  N   GLU V  98     214.303 244.701 300.561  1.00 33.37           N
ATOM   1578  CA  GLU V  98     213.945 245.500 299.395  1.00 33.37           C
ATOM   1579  C   GLU V  98     215.137 246.097 298.659  1.00 33.37           C
ATOM   1580  O   GLU V  98     214.944 246.673 297.583  1.00 33.37           O
ATOM   1581  CB  GLU V  98     212.995 246.626 299.813  1.00 33.37           C
ATOM   1582  CG  GLU V  98     211.624 246.151 300.268  1.00 33.37           C
ATOM   1583  CD  GLU V  98     210.814 245.541 299.143  1.00 33.37           C
ATOM   1584  OE1 GLU V  98     210.958 245.996 297.988  1.00 33.37           O
ATOM   1585  OE2 GLU V  98     210.030 244.607 299.414  1.00 33.37           O
ATOM   1586  N   TYR V  99     216.352 245.982 299.189  1.00 33.86           N
ATOM   1587  CA  TYR V  99     217.527 246.483 298.488  1.00 33.86           C
ATOM   1588  C   TYR V  99     218.144 245.456 297.544  1.00 33.86           C
ATOM   1589  O   TYR V  99     219.244 245.685 297.033  1.00 33.86           O
ATOM   1590  CB  TYR V  99     218.576 246.983 299.490  1.00 33.86           C
ATOM   1591  CG  TYR V  99     219.217 245.915 300.347  1.00 33.86           C
ATOM   1592  CD1 TYR V  99     218.609 245.479 301.517  1.00 33.86           C
ATOM   1593  CD2 TYR V  99     220.441 245.359 299.998  1.00 33.86           C
ATOM   1594  CE1 TYR V  99     219.195 244.511 302.307  1.00 33.86           C
ATOM   1595  CE2 TYR V  99     221.035 244.390 300.784  1.00 33.86           C
ATOM   1596  CZ  TYR V  99     220.407 243.967 301.936  1.00 33.86           C
ATOM   1597  OH  TYR V  99     220.994 243.003 302.724  1.00 33.86           O
ATOM   1598  N   ILE V 100     217.464 244.338 297.299  1.00 35.30           N
ATOM   1599  CA  ILE V 100     217.907 243.345 296.331  1.00 35.30           C
ATOM   1600  C   ILE V 100     216.984 243.292 295.120  1.00 35.30           C
ATOM   1601  O   ILE V 100     217.449 243.145 293.987  1.00 35.30           O
ATOM   1602  CB  ILE V 100     218.036 241.951 296.988  1.00 35.30           C
ATOM   1603  CG1 ILE V 100     219.169 241.945 298.016  1.00 35.30           C
ATOM   1604  CG2 ILE V 100     218.270 240.873 295.941  1.00 35.30           C
ATOM   1605  CD1 ILE V 100     218.702 242.120 299.436  1.00 35.30           C
ATOM   1606  N   THR V 101     215.673 243.422 295.342  1.00 34.36           N
ATOM   1607  CA  THR V 101     214.721 243.532 294.239  1.00 34.36           C
ATOM   1608  C   THR V 101     215.092 244.663 293.287  1.00 34.36           C
ATOM   1609  O   THR V 101     215.152 244.471 292.068  1.00 34.36           O
ATOM   1610  CB  THR V 101     213.307 243.737 294.791  1.00 34.36           C
ATOM   1611  OG1 THR V 101     212.938 242.611 295.596  1.00 34.36           O
ATOM   1612  CG2 THR V 101     212.309 243.888 293.653  1.00 34.36           C
ATOM   1613  N   ASP V 102     215.344 245.856 293.833  1.00 42.41           N
ATOM   1614  CA  ASP V 102     215.776 246.971 292.996  1.00 42.41           C
ATOM   1615  C   ASP V 102     217.160 246.736 292.403  1.00 42.41           C
ATOM   1616  O   ASP V 102     217.447 247.223 291.305  1.00 42.41           O
ATOM   1617  CB  ASP V 102     215.759 248.268 293.804  1.00 42.41           C
ATOM   1618  CG  ASP V 102     214.372 248.635 294.292  1.00 42.41           C
ATOM   1619  OD1 ASP V 102     213.388 248.281 293.609  1.00 42.41           O
ATOM   1620  OD2 ASP V 102     214.264 249.277 295.358  1.00 42.41           O
ATOM   1621  N   ALA V 103     218.026 246.000 293.104  1.00 38.32           N
ATOM   1622  CA  ALA V 103     219.315 245.646 292.523  1.00 38.32           C
ATOM   1623  C   ALA V 103     219.179 244.557 291.466  1.00 38.32           C
ATOM   1624  O   ALA V 103     220.012 244.473 290.555  1.00 38.32           O
ATOM   1625  CB  ALA V 103     220.282 245.200 293.621  1.00 38.32           C
ATOM   1626  N   ALA V 104     218.146 243.719 291.567  1.00 36.43           N
ATOM   1627  CA  ALA V 104     217.954 242.626 290.623  1.00 36.43           C
ATOM   1628  C   ALA V 104     217.439 243.099 289.272  1.00 36.43           C
ATOM   1629  O   ALA V 104     217.641 242.406 288.269  1.00 36.43           O
ATOM   1630  CB  ALA V 104     216.993 241.587 291.202  1.00 36.43           C
ATOM   1631  N   PHE V 105     216.778 244.258 289.224  1.00 38.19           N
ATOM   1632  CA  PHE V 105     216.057 244.661 288.021  1.00 38.19           C
ATOM   1633  C   PHE V 105     216.999 245.081 286.900  1.00 38.19           C
ATOM   1634  O   PHE V 105     216.688 244.866 285.723  1.00 38.19           O
ATOM   1635  CB  PHE V 105     215.088 245.796 288.350  1.00 38.19           C
ATOM   1636  CG  PHE V 105     214.235 246.220 287.190  1.00 38.19           C
ATOM   1637  CD1 PHE V 105     213.180 245.430 286.763  1.00 38.19           C
ATOM   1638  CD2 PHE V 105     214.486 247.410 286.526  1.00 38.19           C
ATOM   1639  CE1 PHE V 105     212.392 245.818 285.696  1.00 38.19           C
ATOM   1640  CE2 PHE V 105     213.701 247.803 285.459  1.00 38.19           C
ATOM   1641  CZ  PHE V 105     212.653 247.007 285.043  1.00 38.19           C
ATOM   1642  N   GLN V 106     218.147 245.678 287.233  1.00 40.38           N
ATOM   1643  CA  GLN V 106     219.104 246.037 286.192  1.00 40.38           C
ATOM   1644  C   GLN V 106     219.725 244.806 285.544  1.00 40.38           C
ATOM   1645  O   GLN V 106     220.074 244.843 284.359  1.00 40.38           O
ATOM   1646  CB  GLN V 106     220.199 246.939 286.763  1.00 40.38           C
ATOM   1647  CG  GLN V 106     219.734 248.340 287.118  1.00 40.38           C
ATOM   1648  CD  GLN V 106     219.177 248.427 288.524  1.00 40.38           C
ATOM   1649  OE1 GLN V 106     219.424 247.556 289.356  1.00 40.38           O
ATOM   1650  NE2 GLN V 106     218.420 249.485 288.796  1.00 40.38           N
ATOM   1651  N   TRP V 107     219.873 243.712 286.297  1.00 38.00           N
ATOM   1652  CA  TRP V 107     220.305 242.458 285.688  1.00 38.00           C
ATOM   1653  C   TRP V 107     219.250 241.920 284.728  1.00 38.00           C
ATOM   1654  O   TRP V 107     219.585 241.358 283.677  1.00 38.00           O
ATOM   1655  CB  TRP V 107     220.624 241.429 286.771  1.00 38.00           C
ATOM   1656  CG  TRP V 107     221.772 241.820 287.652  1.00 38.00           C
ATOM   1657  CD1 TRP V 107     221.699 242.332 288.913  1.00 38.00           C
ATOM   1658  CD2 TRP V 107     223.166 241.734 287.334  1.00 38.00           C
ATOM   1659  NE1 TRP V 107     222.961 242.569 289.403  1.00 38.00           N
ATOM   1660  CE2 TRP V 107     223.879 242.210 288.453  1.00 38.00           C
ATOM   1661  CE3 TRP V 107     223.882 241.299 286.213  1.00 38.00           C
ATOM   1662  CZ2 TRP V 107     225.272 242.264 288.482  1.00 38.00           C
ATOM   1663  CZ3 TRP V 107     225.264 241.355 286.245  1.00 38.00           C
ATOM   1664  CH2 TRP V 107     225.944 241.833 287.373  1.00 38.00           C
ATOM   1665  N   TYR V 108     217.971 242.080 285.075  1.00 38.94           N
ATOM   1666  CA  TYR V 108     216.896 241.783 284.134  1.00 38.94           C
ATOM   1667  C   TYR V 108     216.862 242.783 282.986  1.00 38.94           C
ATOM   1668  O   TYR V 108     216.482 242.424 281.865  1.00 38.94           O
ATOM   1669  CB  TYR V 108     215.552 241.760 284.865  1.00 38.94           C
ATOM   1670  CG  TYR V 108     214.374 241.420 283.980  1.00 38.94           C
ATOM   1671  CD1 TYR V 108     214.110 240.104 283.623  1.00 38.94           C
ATOM   1672  CD2 TYR V 108     213.524 242.409 283.505  1.00 38.94           C
ATOM   1673  CE1 TYR V 108     213.033 239.784 282.815  1.00 38.94           C
ATOM   1674  CE2 TYR V 108     212.445 242.100 282.697  1.00 38.94           C
ATOM   1675  CZ  TYR V 108     212.206 240.785 282.356  1.00 38.94           C
ATOM   1676  OH  TYR V 108     211.133 240.471 281.552  1.00 38.94           O
ATOM   1677  N   LYS V 109     217.252 244.034 283.244  1.00 37.21           N
ATOM   1678  CA  LYS V 109     217.105 245.085 282.241  1.00 37.21           C
ATOM   1679  C   LYS V 109     218.135 244.941 281.129  1.00 37.21           C
ATOM   1680  O   LYS V 109     217.807 245.116 279.949  1.00 37.21           O
ATOM   1681  CB  LYS V 109     217.215 246.458 282.903  1.00 37.21           C
ATOM   1682  CG  LYS V 109     216.847 247.618 281.992  1.00 37.21           C
ATOM   1683  CD  LYS V 109     216.843 248.936 282.748  1.00 37.21           C
ATOM   1684  CE  LYS V 109     216.462 250.094 281.841  1.00 37.21           C
ATOM   1685  NZ  LYS V 109     216.459 251.394 282.567  1.00 37.21           N
ATOM   1686  N   LEU V 110     219.384 244.624 281.478  1.00 40.16           N
ATOM   1687  CA  LEU V 110     220.384 244.378 280.444  1.00 40.16           C
ATOM   1688  C   LEU V 110     220.144 243.055 279.729  1.00 40.16           C
ATOM   1689  O   LEU V 110     220.430 242.939 278.533  1.00 40.16           O
ATOM   1690  CB  LEU V 110     221.791 244.424 281.048  1.00 40.16           C
ATOM   1691  CG  LEU V 110     222.146 243.479 282.202  1.00 40.16           C
ATOM   1692  CD1 LEU V 110     222.729 242.164 281.699  1.00 40.16           C
ATOM   1693  CD2 LEU V 110     223.107 244.159 283.168  1.00 40.16           C
ATOM   1694  N   ALA V 111     219.623 242.048 280.433  1.00 40.82           N
ATOM   1695  CA  ALA V 111     219.266 240.800 279.766  1.00 40.82           C
ATOM   1696  C   ALA V 111     218.001 240.940 278.930  1.00 40.82           C
ATOM   1697  O   ALA V 111     217.773 240.126 278.030  1.00 40.82           O
ATOM   1698  CB  ALA V 111     219.093 239.681 280.793  1.00 40.82           C
ATOM   1699  N   LEU V 112     217.177 241.952 279.210  1.00 44.76           N
ATOM   1700  CA  LEU V 112     216.019 242.237 278.371  1.00 44.76           C
ATOM   1701  C   LEU V 112     216.452 242.682 276.978  1.00 44.76           C
ATOM   1702  O   LEU V 112     215.946 242.180 275.967  1.00 44.76           O
ATOM   1703  CB  LEU V 112     215.140 243.298 279.037  1.00 44.76           C
ATOM   1704  CG  LEU V 112     213.818 243.685 278.369  1.00 44.76           C
ATOM   1705  CD1 LEU V 112     212.755 243.947 279.424  1.00 44.76           C
ATOM   1706  CD2 LEU V 112     213.985 244.909 277.479  1.00 44.76           C
ATOM   1707  N   ALA V 113     217.387 243.632 276.910  1.00 44.17           N
ATOM   1708  CA  ALA V 113     217.784 244.214 275.632  1.00 44.17           C
ATOM   1709  C   ALA V 113     218.553 243.226 274.765  1.00 44.17           C
ATOM   1710  O   ALA V 113     218.479 243.302 273.532  1.00 44.17           O
ATOM   1711  CB  ALA V 113     218.618 245.473 275.865  1.00 44.17           C
ATOM   1712  N   ASN V 114     219.290 242.299 275.376  1.00 42.71           N
ATOM   1713  CA  ASN V 114     220.187 241.408 274.649  1.00 42.71           C
ATOM   1714  C   ASN V 114     219.537 240.069 274.319  1.00 42.71           C
ATOM   1715  O   ASN V 114     220.224 239.042 274.267  1.00 42.71           O
ATOM   1716  CB  ASN V 114     221.477 241.190 275.442  1.00 42.71           C
ATOM   1717  CG  ASN V 114     222.315 242.450 275.546  1.00 42.71           C
ATOM   1718  OD1 ASN V 114     222.553 242.965 276.639  1.00 42.71           O
ATOM   1719  ND2 ASN V 114     222.772 242.951 274.404  1.00 42.71           N
ATOM   1720  N   ASN V 115     218.219 240.062 274.102  1.00 48.46           N
ATOM   1721  CA  ASN V 115     217.533 238.957 273.428  1.00 48.46           C
ATOM   1722  C   ASN V 115     217.631 237.660 274.228  1.00 48.46           C
ATOM   1723  O   ASN V 115     217.772 236.572 273.668  1.00 48.46           O
ATOM   1724  CB  ASN V 115     218.068 238.761 272.007  1.00 48.46           C
ATOM   1725  CG  ASN V 115     217.040 238.148 271.072  1.00 48.46           C
ATOM   1726  OD1 ASN V 115     217.195 238.192 269.852  1.00 48.46           O
ATOM   1727  ND2 ASN V 115     215.985 237.576 271.640  1.00 48.46           N
ATOM   1728  N   PHE V 116     217.556 237.771 275.555  1.00 45.59           N
ATOM   1729  CA  PHE V 116     217.630 236.599 276.417  1.00 45.59           C
ATOM   1730  C   PHE V 116     216.271 236.149 276.937  1.00 45.59           C
ATOM   1731  O   PHE V 116     216.132 234.987 277.334  1.00 45.59           O
ATOM   1732  CB  PHE V 116     218.557 236.874 277.607  1.00 45.59           C
ATOM   1733  CG  PHE V 116     218.911 235.645 278.398  1.00 45.59           C
ATOM   1734  CD1 PHE V 116     219.810 234.721 277.898  1.00 45.59           C
ATOM   1735  CD2 PHE V 116     218.343 235.417 279.641  1.00 45.59           C
ATOM   1736  CE1 PHE V 116     220.140 233.589 278.622  1.00 45.59           C
ATOM   1737  CE2 PHE V 116     218.666 234.288 280.369  1.00 45.59           C
ATOM   1738  CZ  PHE V 116     219.566 233.373 279.859  1.00 45.59           C
ATOM   1739  N   VAL V 117     215.270 237.030 276.940  1.00 49.84           N
ATOM   1740  CA  VAL V 117     213.969 236.688 277.504  1.00 49.84           C
ATOM   1741  C   VAL V 117     213.059 236.020 276.474  1.00 49.84           C
ATOM   1742  O   VAL V 117     212.063 235.389 276.855  1.00 49.84           O
ATOM   1743  CB  VAL V 117     213.292 237.942 278.090  1.00 49.84           C
ATOM   1744  CG1 VAL V 117     212.832 238.877 276.979  1.00 49.84           C
ATOM   1745  CG2 VAL V 117     212.145 237.564 279.021  1.00 49.84           C
ATOM   1746  N   GLN V 118     213.384 236.122 275.187  1.00 51.52           N
ATOM   1747  CA  GLN V 118     212.533 235.570 274.142  1.00 51.52           C
ATOM   1748  C   GLN V 118     212.618 234.049 274.133  1.00 51.52           C
ATOM   1749  O   GLN V 118     213.711 233.477 274.191  1.00 51.52           O
ATOM   1750  CB  GLN V 118     212.935 236.133 272.780  1.00 51.52           C
ATOM   1751  CG  GLN V 118     212.738 237.634 272.646  1.00 51.52           C
ATOM   1752  CD  GLN V 118     211.282 238.041 272.734  1.00 51.52           C
ATOM   1753  OE1 GLN V 118     210.399 237.337 272.243  1.00 51.52           O
ATOM   1754  NE2 GLN V 118     211.022 239.182 273.360  1.00 51.52           N
ATOM   1755  N   GLY V 119     211.470 233.400 274.062  1.00 43.97           N
ATOM   1756  CA  GLY V 119     211.412 231.942 274.011  1.00 43.97           C
ATOM   1757  C   GLY V 119     211.298 231.252 275.352  1.00 43.97           C
ATOM   1758  O   GLY V 119     210.425 230.406 275.543  1.00 43.97           O
ATOM   1759  N   ARG V 120     212.176 231.601 276.289  1.00 40.64           N
ATOM   1760  CA  ARG V 120     212.169 230.960 277.594  1.00 40.64           C
ATOM   1761  C   ARG V 120     210.965 231.414 278.412  1.00 40.64           C
ATOM   1762  O   ARG V 120     210.298 232.405 278.096  1.00 40.64           O
ATOM   1763  CB  ARG V 120     213.466 231.265 278.344  1.00 40.64           C
ATOM   1764  CG  ARG V 120     214.715 230.738 277.659  1.00 40.64           C
ATOM   1765  CD  ARG V 120     215.965 231.036 278.471  1.00 40.64           C
ATOM   1766  NE  ARG V 120     217.175 230.582 277.791  1.00 40.64           N
ATOM   1767  CZ  ARG V 120     217.898 231.336 276.969  1.00 40.64           C
ATOM   1768  NH1 ARG V 120     217.538 232.589 276.727  1.00 40.64           N
ATOM   1769  NH2 ARG V 120     218.985 230.840 276.396  1.00 40.64           N
ATOM   1770  N   ARG V 121     210.689 230.669 279.478  1.00 32.42           N
ATOM   1771  CA  ARG V 121     209.557 230.978 280.340  1.00 32.42           C
ATOM   1772  C   ARG V 121     209.800 232.268 281.114  1.00 32.42           C
ATOM   1773  O   ARG V 121     210.919 232.548 281.550  1.00 32.42           O
ATOM   1774  CB  ARG V 121     209.302 229.822 281.306  1.00 32.42           C
ATOM   1775  CG  ARG V 121     208.809 228.551 280.637  1.00 32.42           C
ATOM   1776  CD  ARG V 121     208.558 227.451 281.656  1.00 32.42           C
ATOM   1777  NE  ARG V 121     208.113 226.210 281.028  1.00 32.42           N
ATOM   1778  CZ  ARG V 121     206.842 225.914 280.779  1.00 32.42           C
ATOM   1779  NH1 ARG V 121     205.885 226.769 281.106  1.00 32.42           N
ATOM   1780  NH2 ARG V 121     206.528 224.760 280.205  1.00 32.42           N
ATOM   1781  N   SER V 122     208.737 233.062 281.271  1.00 28.82           N
ATOM   1782  CA  SER V 122     208.845 234.307 282.027  1.00 28.82           C
ATOM   1783  C   SER V 122     209.212 234.034 283.480  1.00 28.82           C
ATOM   1784  O   SER V 122     210.086 234.700 284.048  1.00 28.82           O
ATOM   1785  CB  SER V 122     207.534 235.089 281.936  1.00 28.82           C
ATOM   1786  OG  SER V 122     207.555 236.220 282.790  1.00 28.82           O
ATOM   1787  N   GLN V 123     208.551 233.060 284.102  1.00 27.53           N
ATOM   1788  CA  GLN V 123     208.768 232.770 285.512  1.00 27.53           C
ATOM   1789  C   GLN V 123     210.023 231.941 285.759  1.00 27.53           C
ATOM   1790  O   GLN V 123     210.353 231.674 286.918  1.00 27.53           O
ATOM   1791  CB  GLN V 123     207.541 232.061 286.094  1.00 27.53           C
ATOM   1792  CG  GLN V 123     207.028 230.902 285.250  1.00 27.53           C
ATOM   1793  CD  GLN V 123     207.688 229.584 285.595  1.00 27.53           C
ATOM   1794  OE1 GLN V 123     208.074 229.352 286.740  1.00 27.53           O
ATOM   1795  NE2 GLN V 123     207.821 228.712 284.606  1.00 27.53           N
ATOM   1796  N   ASN V 124     210.724 231.534 284.698  1.00 25.50           N
ATOM   1797  CA  ASN V 124     211.951 230.757 284.816  1.00 25.50           C
ATOM   1798  C   ASN V 124     213.204 231.612 284.696  1.00 25.50           C
ATOM   1799  O   ASN V 124     214.272 231.190 285.153  1.00 25.50           O
ATOM   1800  CB  ASN V 124     211.988 229.656 283.748  1.00 25.50           C
ATOM   1801  CG  ASN V 124     212.891 228.500 284.133  1.00 25.50           C
ATOM   1802  OD1 ASN V 124     213.498 228.498 285.203  1.00 25.50           O
ATOM   1803  ND2 ASN V 124     212.984 227.506 283.256  1.00 25.50           N
ATOM   1804  N   VAL V 125     213.094 232.799 284.103  1.00 24.81           N
ATOM   1805  CA  VAL V 125     214.243 233.683 283.943  1.00 24.81           C
ATOM   1806  C   VAL V 125     214.384 234.661 285.110  1.00 24.81           C
ATOM   1807  O   VAL V 125     215.497 235.097 285.418  1.00 24.81           O
ATOM   1808  CB  VAL V 125     214.152 234.428 282.597  1.00 24.81           C
ATOM   1809  CG1 VAL V 125     212.997 235.421 282.602  1.00 24.81           C
ATOM   1810  CG2 VAL V 125     215.469 235.122 282.273  1.00 24.81           C
ATOM   1811  N   ILE V 126     213.282 235.005 285.780  1.00 23.40           N
ATOM   1812  CA  ILE V 126     213.347 236.051 286.795  1.00 23.40           C
ATOM   1813  C   ILE V 126     213.913 235.508 288.103  1.00 23.40           C
ATOM   1814  O   ILE V 126     214.537 236.255 288.867  1.00 23.40           O
ATOM   1815  CB  ILE V 126     211.960 236.689 286.997  1.00 23.40           C
ATOM   1816  CG1 ILE V 126     210.913 235.629 287.354  1.00 23.40           C
ATOM   1817  CG2 ILE V 126     211.542 237.459 285.753  1.00 23.40           C
ATOM   1818  CD1 ILE V 126     210.630 235.507 288.840  1.00 23.40           C
ATOM   1819  N   ALA V 127     213.717 234.220 288.389  1.00 24.25           N
ATOM   1820  CA  ALA V 127     214.330 233.636 289.577  1.00 24.25           C
ATOM   1821  C   ALA V 127     215.817 233.388 289.359  1.00 24.25           C
ATOM   1822  O   ALA V 127     216.617 233.528 290.292  1.00 24.25           O
ATOM   1823  CB  ALA V 127     213.617 232.338 289.955  1.00 24.25           C
ATOM   1824  N   SER V 128     216.203 233.018 288.136  1.00 26.05           N
ATOM   1825  CA  SER V 128     217.618 232.923 287.795  1.00 26.05           C
ATOM   1826  C   SER V 128     218.285 234.292 287.804  1.00 26.05           C
ATOM   1827  O   SER V 128     219.464 234.407 288.159  1.00 26.05           O
ATOM   1828  CB  SER V 128     217.787 232.254 286.430  1.00 26.05           C
ATOM   1829  OG  SER V 128     219.139 232.299 286.003  1.00 26.05           O
ATOM   1830  N   CYS V 129     217.548 235.334 287.415  1.00 29.17           N
ATOM   1831  CA  CYS V 129     218.067 236.695 287.503  1.00 29.17           C
ATOM   1832  C   CYS V 129     218.188 237.151 288.951  1.00 29.17           C
ATOM   1833  O   CYS V 129     219.118 237.888 289.300  1.00 29.17           O
ATOM   1834  CB  CYS V 129     217.172 237.648 286.712  1.00 29.17           C
ATOM   1835  SG  CYS V 129     217.701 239.373 286.744  1.00 29.17           S
ATOM   1836  N   LEU V 130     217.258 236.725 289.808  1.00 27.93           N
ATOM   1837  CA  LEU V 130     217.310 237.125 291.209  1.00 27.93           C
ATOM   1838  C   LEU V 130     218.467 236.457 291.941  1.00 27.93           C
ATOM   1839  O   LEU V 130     219.036 237.049 292.864  1.00 27.93           O
ATOM   1840  CB  LEU V 130     215.983 236.804 291.898  1.00 27.93           C
ATOM   1841  CG  LEU V 130     215.828 237.295 293.339  1.00 27.93           C
ATOM   1842  CD1 LEU V 130     215.747 238.814 293.382  1.00 27.93           C
ATOM   1843  CD2 LEU V 130     214.602 236.676 293.990  1.00 27.93           C
ATOM   1844  N   TYR V 131     218.829 235.232 291.551  1.00 27.84           N
ATOM   1845  CA  TYR V 131     219.882 234.521 292.265  1.00 27.84           C
ATOM   1846  C   TYR V 131     221.249 235.143 292.007  1.00 27.84           C
ATOM   1847  O   TYR V 131     222.155 235.011 292.836  1.00 27.84           O
ATOM   1848  CB  TYR V 131     219.886 233.044 291.864  1.00 27.84           C
ATOM   1849  CG  TYR V 131     220.866 232.197 292.642  1.00 27.84           C
ATOM   1850  CD1 TYR V 131     220.583 231.781 293.936  1.00 27.84           C
ATOM   1851  CD2 TYR V 131     222.076 231.810 292.082  1.00 27.84           C
ATOM   1852  CE1 TYR V 131     221.476 231.005 294.650  1.00 27.84           C
ATOM   1853  CE2 TYR V 131     222.975 231.034 292.787  1.00 27.84           C
ATOM   1854  CZ  TYR V 131     222.671 230.634 294.071  1.00 27.84           C
ATOM   1855  OH  TYR V 131     223.564 229.864 294.779  1.00 27.84           O
ATOM   1856  N   VAL V 132     221.413 235.817 290.867  1.00 28.80           N
ATOM   1857  CA  VAL V 132     222.621 236.605 290.630  1.00 28.80           C
ATOM   1858  C   VAL V 132     222.727 237.725 291.654  1.00 28.80           C
ATOM   1859  O   VAL V 132     223.808 238.005 292.187  1.00 28.80           O
ATOM   1860  CB  VAL V 132     222.631 237.149 289.189  1.00 28.80           C
ATOM   1861  CG1 VAL V 132     223.868 238.002 288.949  1.00 28.80           C
ATOM   1862  CG2 VAL V 132     222.561 236.006 288.188  1.00 28.80           C
ATOM   1863  N   ALA V 133     221.602 238.379 291.952  1.00 32.46           N
ATOM   1864  CA  ALA V 133     221.594 239.464 292.927  1.00 32.46           C
ATOM   1865  C   ALA V 133     221.742 238.945 294.351  1.00 32.46           C
ATOM   1866  O   ALA V 133     222.297 239.642 295.208  1.00 32.46           O
ATOM   1867  CB  ALA V 133     220.311 240.285 292.793  1.00 32.46           C
ATOM   1868  N   CYS V 134     221.261 237.730 294.625  1.00 33.75           N
ATOM   1869  CA  CYS V 134     221.421 237.148 295.950  1.00 33.75           C
ATOM   1870  C   CYS V 134     222.801 236.540 296.161  1.00 33.75           C
ATOM   1871  O   CYS V 134     223.231 236.403 297.312  1.00 33.75           O
ATOM   1872  CB  CYS V 134     220.348 236.082 296.188  1.00 33.75           C
ATOM   1873  SG  CYS V 134     218.669 236.733 296.339  1.00 33.75           S
ATOM   1874  N   ARG V 135     223.506 236.178 295.089  1.00 33.47           N
ATOM   1875  CA  ARG V 135     224.876 235.701 295.244  1.00 33.47           C
ATOM   1876  C   ARG V 135     225.829 236.859 295.512  1.00 33.47           C
ATOM   1877  O   ARG V 135     226.734 236.742 296.347  1.00 33.47           O
ATOM   1878  CB  ARG V 135     225.311 234.931 293.996  1.00 33.47           C
ATOM   1879  CG  ARG V 135     226.742 234.419 294.051  1.00 33.47           C
ATOM   1880  CD  ARG V 135     227.061 233.510 292.872  1.00 33.47           C
ATOM   1881  NE  ARG V 135     226.501 232.172 293.034  1.00 33.47           N
ATOM   1882  CZ  ARG V 135     226.553 231.225 292.102  1.00 33.47           C
ATOM   1883  NH1 ARG V 135     227.143 231.467 290.940  1.00 33.47           N
ATOM   1884  NH2 ARG V 135     226.018 230.035 292.334  1.00 33.47           N
ATOM   1885  N   LYS V 136     225.643 237.978 294.807  1.00 38.40           N
ATOM   1886  CA  LYS V 136     226.529 239.127 294.964  1.00 38.40           C
ATOM   1887  C   LYS V 136     226.491 239.688 296.380  1.00 38.40           C
ATOM   1888  O   LYS V 136     227.512 240.178 296.878  1.00 38.40           O
ATOM   1889  CB  LYS V 136     226.159 240.213 293.953  1.00 38.40           C
ATOM   1890  CG  LYS V 136     226.480 239.857 292.511  1.00 38.40           C
ATOM   1891  CD  LYS V 136     227.980 239.798 292.278  1.00 38.40           C
ATOM   1892  CE  LYS V 136     228.609 241.178 292.380  1.00 38.40           C
ATOM   1893  NZ  LYS V 136     228.164 242.075 291.277  1.00 38.40           N
ATOM   1894  N   GLU V 137     225.335 239.626 297.044  1.00 37.43           N
ATOM   1895  CA  GLU V 137     225.236 240.082 298.425  1.00 37.43           C
ATOM   1896  C   GLU V 137     225.895 239.136 299.418  1.00 37.43           C
ATOM   1897  O   GLU V 137     226.116 239.538 300.566  1.00 37.43           O
ATOM   1898  CB  GLU V 137     223.765 240.278 298.808  1.00 37.43           C
ATOM   1899  CG  GLU V 137     223.080 241.439 298.103  1.00 37.43           C
ATOM   1900  CD  GLU V 137     223.570 242.787 298.593  1.00 37.43           C
ATOM   1901  OE1 GLU V 137     223.955 242.888 299.776  1.00 37.43           O
ATOM   1902  OE2 GLU V 137     223.564 243.748 297.794  1.00 37.43           O
ATOM   1903  N   LYS V 138     226.210 237.907 299.012  1.00 35.38           N
ATOM   1904  CA  LYS V 138     226.642 236.847 299.924  1.00 35.38           C
ATOM   1905  C   LYS V 138     225.630 236.660 301.057  1.00 35.38           C
ATOM   1906  O   LYS V 138     225.901 236.922 302.230  1.00 35.38           O
ATOM   1907  CB  LYS V 138     228.041 237.139 300.476  1.00 35.38           C
ATOM   1908  CG  LYS V 138     229.146 237.108 299.434  1.00 35.38           C
ATOM   1909  CD  LYS V 138     230.515 237.200 300.088  1.00 35.38           C
ATOM   1910  CE  LYS V 138     230.760 238.588 300.662  1.00 35.38           C
ATOM   1911  NZ  LYS V 138     232.132 238.725 301.222  1.00 35.38           N
ATOM   1912  N   THR V 139     224.445 236.206 300.671  1.00 33.73           N
ATOM   1913  CA  THR V 139     223.381 235.912 301.619  1.00 33.73           C
ATOM   1914  C   THR V 139     223.064 234.421 301.627  1.00 33.73           C
ATOM   1915  O   THR V 139     223.460 233.663 300.736  1.00 33.73           O
ATOM   1916  CB  THR V 139     222.117 236.720 301.297  1.00 33.73           C
ATOM   1917  OG1 THR V 139     221.159 236.549 302.348  1.00 33.73           O
ATOM   1918  CG2 THR V 139     221.505 236.251 299.988  1.00 33.73           C
ATOM   1919  N   HIS V 140     222.336 234.011 302.665  1.00 39.73           N
ATOM   1920  CA  HIS V 140     222.158 232.612 303.035  1.00 39.73           C
ATOM   1921  C   HIS V 140     221.247 231.842 302.088  1.00 39.73           C
ATOM   1922  O   HIS V 140     221.038 230.644 302.310  1.00 39.73           O
ATOM   1923  CB  HIS V 140     221.584 232.530 304.449  1.00 39.73           C
ATOM   1924  CG  HIS V 140     220.254 233.201 304.589  1.00 39.73           C
ATOM   1925  ND1 HIS V 140     219.071 232.591 304.230  1.00 39.73           N
ATOM   1926  CD2 HIS V 140     219.920 234.434 305.038  1.00 39.73           C
ATOM   1927  CE1 HIS V 140     218.066 233.420 304.451  1.00 39.73           C
ATOM   1928  NE2 HIS V 140     218.555 234.543 304.945  1.00 39.73           N
ATOM   1929  N   HIS V 141     220.703 232.475 301.053  1.00 32.90           N
ATOM   1930  CA  HIS V 141     219.680 231.839 300.237  1.00 32.90           C
ATOM   1931  C   HIS V 141     220.302 230.888 299.223  1.00 32.90           C
ATOM   1932  O   HIS V 141     221.244 231.249 298.511  1.00 32.90           O
ATOM   1933  CB  HIS V 141     218.840 232.898 299.527  1.00 32.90           C
ATOM   1934  CG  HIS V 141     218.025 233.741 300.458  1.00 32.90           C
ATOM   1935  ND1 HIS V 141     218.506 234.902 301.023  1.00 32.90           N
ATOM   1936  CD2 HIS V 141     216.763 233.588 300.926  1.00 32.90           C
ATOM   1937  CE1 HIS V 141     217.575 235.429 301.800  1.00 32.90           C
ATOM   1938  NE2 HIS V 141     216.507 234.652 301.758  1.00 32.90           N
ATOM   1939  N   MET V 142     219.766 229.669 299.163  1.00 30.95           N
ATOM   1940  CA  MET V 142     220.257 228.643 298.252  1.00 30.95           C
ATOM   1941  C   MET V 142     219.686 228.859 296.856  1.00 30.95           C
ATOM   1942  O   MET V 142     219.164 229.936 296.552  1.00 30.95           O
ATOM   1943  CB  MET V 142     219.899 227.246 298.768  1.00 30.95           C
ATOM   1944  CG  MET V 142     220.571 226.879 300.079  1.00 30.95           C
ATOM   1945  SD  MET V 142     220.113 225.234 300.660  1.00 30.95           S
ATOM   1946  CE  MET V 142     218.428 225.518 301.198  1.00 30.95           C
ATOM   1947  N   LEU V 143     219.779 227.841 296.002  1.00 25.24           N
ATOM   1948  CA  LEU V 143     219.141 227.876 294.694  1.00 25.24           C
ATOM   1949  C   LEU V 143     217.839 227.092 294.645  1.00 25.24           C
ATOM   1950  O   LEU V 143     216.955 227.429 293.851  1.00 25.24           O
ATOM   1951  CB  LEU V 143     220.099 227.337 293.624  1.00 25.24           C
ATOM   1952  CG  LEU V 143     219.747 227.551 292.148  1.00 25.24           C
ATOM   1953  CD1 LEU V 143     221.002 227.858 291.350  1.00 25.24           C
ATOM   1954  CD2 LEU V 143     219.038 226.335 291.568  1.00 25.24           C
ATOM   1955  N   ILE V 144     217.693 226.060 295.483  1.00 22.62           N
ATOM   1956  CA  ILE V 144     216.514 225.199 295.422  1.00 22.62           C
ATOM   1957  C   ILE V 144     215.306 225.789 296.129  1.00 22.62           C
ATOM   1958  O   ILE V 144     214.189 225.288 295.947  1.00 22.62           O
ATOM   1959  CB  ILE V 144     216.825 223.812 296.014  1.00 22.62           C
ATOM   1960  CG1 ILE V 144     217.145 223.927 297.504  1.00 22.62           C
ATOM   1961  CG2 ILE V 144     217.973 223.162 295.263  1.00 22.62           C
ATOM   1962  CD1 ILE V 144     217.298 222.594 298.195  1.00 22.62           C
ATOM   1963  N   ASP V 145     215.491 226.841 296.931  1.00 26.34           N
ATOM   1964  CA  ASP V 145     214.351 227.541 297.512  1.00 26.34           C
ATOM   1965  C   ASP V 145     213.610 228.378 296.479  1.00 26.34           C
ATOM   1966  O   ASP V 145     212.460 228.761 296.715  1.00 26.34           O
ATOM   1967  CB  ASP V 145     214.811 228.426 298.671  1.00 26.34           C
ATOM   1968  CG  ASP V 145     215.982 229.314 298.298  1.00 26.34           C
ATOM   1969  OD1 ASP V 145     216.478 229.199 297.160  1.00 26.34           O
ATOM   1970  OD2 ASP V 145     216.403 230.131 299.144  1.00 26.34           O
ATOM   1971  N   PHE V 146     214.247 228.666 295.343  1.00 24.45           N
ATOM   1972  CA  PHE V 146     213.548 229.254 294.206  1.00 24.45           C
ATOM   1973  C   PHE V 146     212.711 228.215 293.471  1.00 24.45           C
ATOM   1974  O   PHE V 146     211.592 228.507 293.038  1.00 24.45           O
ATOM   1975  CB  PHE V 146     214.552 229.907 293.256  1.00 24.45           C
ATOM   1976  CG  PHE V 146     215.122 231.195 293.773  1.00 24.45           C
ATOM   1977  CD1 PHE V 146     214.404 231.982 294.658  1.00 24.45           C
ATOM   1978  CD2 PHE V 146     216.383 231.616 293.382  1.00 24.45           C
ATOM   1979  CE1 PHE V 146     214.927 233.166 295.137  1.00 24.45           C
ATOM   1980  CE2 PHE V 146     216.912 232.801 293.858  1.00 24.45           C
ATOM   1981  CZ  PHE V 146     216.183 233.575 294.738  1.00 24.45           C
ATOM   1982  N   SER V 147     213.240 226.998 293.323  1.00 22.78           N
ATOM   1983  CA  SER V 147     212.621 226.009 292.448  1.00 22.78           C
ATOM   1984  C   SER V 147     211.492 225.255 293.139  1.00 22.78           C
ATOM   1985  O   SER V 147     210.569 224.782 292.464  1.00 22.78           O
ATOM   1986  CB  SER V 147     213.676 225.021 291.945  1.00 22.78           C
ATOM   1987  OG  SER V 147     214.116 224.170 292.989  1.00 22.78           O
ATOM   1988  N   SER V 148     211.541 225.127 294.468  1.00 22.48           N
ATOM   1989  CA  SER V 148     210.545 224.316 295.160  1.00 22.48           C
ATOM   1990  C   SER V 148     209.189 225.010 295.200  1.00 22.48           C
ATOM   1991  O   SER V 148     208.151 224.337 295.225  1.00 22.48           O
ATOM   1992  CB  SER V 148     211.019 223.998 296.577  1.00 22.48           C
ATOM   1993  OG  SER V 148     211.109 225.175 297.361  1.00 22.48           O
ATOM   1994  N   ARG V 149     209.173 226.345 295.209  1.00 22.96           N
ATOM   1995  CA  ARG V 149     207.924 227.065 294.991  1.00 22.96           C
ATOM   1996  C   ARG V 149     207.398 226.816 293.582  1.00 22.96           C
ATOM   1997  O   ARG V 149     206.191 226.639 293.380  1.00 22.96           O
ATOM   1998  CB  ARG V 149     208.124 228.559 295.231  1.00 22.96           C
ATOM   1999  CG  ARG V 149     208.445 228.923 296.669  1.00 22.96           C
ATOM   2000  CD  ARG V 149     208.659 230.419 296.810  1.00 22.96           C
ATOM   2001  NE  ARG V 149     207.535 231.172 296.263  1.00 22.96           N
ATOM   2002  CZ  ARG V 149     206.427 231.458 296.939  1.00 22.96           C
ATOM   2003  NH1 ARG V 149     206.296 231.064 298.198  1.00 22.96           N
ATOM   2004  NH2 ARG V 149     205.454 232.149 296.362  1.00 22.96           N
ATOM   2005  N   LEU V 150     208.298 226.802 292.599  1.00 21.59           N
ATOM   2006  CA  LEU V 150     207.942 226.653 291.195  1.00 21.59           C
ATOM   2007  C   LEU V 150     207.697 225.202 290.805  1.00 21.59           C
ATOM   2008  O   LEU V 150     207.239 224.948 289.686  1.00 21.59           O
ATOM   2009  CB  LEU V 150     209.048 227.241 290.313  1.00 21.59           C
ATOM   2010  CG  LEU V 150     209.018 228.738 289.985  1.00 21.59           C
ATOM   2011  CD1 LEU V 150     209.049 229.595 291.241  1.00 21.59           C
ATOM   2012  CD2 LEU V 150     210.190 229.090 289.082  1.00 21.59           C
ATOM   2013  N   GLN V 151     207.986 224.257 291.704  1.00 22.27           N
ATOM   2014  CA  GLN V 151     207.669 222.840 291.526  1.00 22.27           C
ATOM   2015  C   GLN V 151     208.283 222.275 290.249  1.00 22.27           C
ATOM   2016  O   GLN V 151     207.702 221.404 289.597  1.00 22.27           O
ATOM   2017  CB  GLN V 151     206.157 222.598 291.542  1.00 22.27           C
ATOM   2018  CG  GLN V 151     205.514 222.786 292.907  1.00 22.27           C
ATOM   2019  CD  GLN V 151     204.027 222.492 292.897  1.00 22.27           C
ATOM   2020  OE1 GLN V 151     203.446 222.207 291.851  1.00 22.27           O
ATOM   2021  NE2 GLN V 151     203.403 222.563 294.066  1.00 22.27           N
ATOM   2022  N   VAL V 152     209.464 222.769 289.888  1.00 19.80           N
ATOM   2023  CA  VAL V 152     210.257 222.193 288.807  1.00 19.80           C
ATOM   2024  C   VAL V 152     211.504 221.580 289.429  1.00 19.80           C
ATOM   2025  O   VAL V 152     211.700 221.656 290.647  1.00 19.80           O
ATOM   2026  CB  VAL V 152     210.619 223.246 287.745  1.00 19.80           C
ATOM   2027  CG1 VAL V 152     209.358 223.838 287.132  1.00 19.80           C
ATOM   2028  CG2 VAL V 152     211.485 224.337 288.352  1.00 19.80           C
ATOM   2029  N   SER V 153     212.351 220.969 288.609  1.00 19.87           N
ATOM   2030  CA  SER V 153     213.586 220.416 289.137  1.00 19.87           C
ATOM   2031  C   SER V 153     214.599 221.528 289.397  1.00 19.87           C
ATOM   2032  O   SER V 153     214.510 222.630 288.847  1.00 19.87           O
ATOM   2033  CB  SER V 153     214.172 219.385 288.173  1.00 19.87           C
ATOM   2034  OG  SER V 153     214.661 220.004 286.997  1.00 19.87           O
ATOM   2035  N   VAL V 154     215.571 221.226 290.259  1.00 18.74           N
ATOM   2036  CA  VAL V 154     216.701 222.132 290.453  1.00 18.74           C
ATOM   2037  C   VAL V 154     217.488 222.284 289.157  1.00 18.74           C
ATOM   2038  O   VAL V 154     217.964 223.376 288.823  1.00 18.74           O
ATOM   2039  CB  VAL V 154     217.586 221.639 291.613  1.00 18.74           C
ATOM   2040  CG1 VAL V 154     217.860 220.146 291.481  1.00 18.74           C
ATOM   2041  CG2 VAL V 154     218.889 222.426 291.673  1.00 18.74           C
ATOM   2042  N   TYR V 155     217.620 221.196 288.398  1.00 21.32           N
ATOM   2043  CA  TYR V 155     218.453 221.195 287.201  1.00 21.32           C
ATOM   2044  C   TYR V 155     217.793 221.898 286.022  1.00 21.32           C
ATOM   2045  O   TYR V 155     218.491 222.270 285.073  1.00 21.32           O
ATOM   2046  CB  TYR V 155     218.812 219.757 286.821  1.00 21.32           C
ATOM   2047  CG  TYR V 155     219.656 219.049 287.858  1.00 21.32           C
ATOM   2048  CD1 TYR V 155     220.457 219.766 288.738  1.00 21.32           C
ATOM   2049  CD2 TYR V 155     219.642 217.664 287.967  1.00 21.32           C
ATOM   2050  CE1 TYR V 155     221.228 219.125 289.690  1.00 21.32           C
ATOM   2051  CE2 TYR V 155     220.410 217.014 288.915  1.00 21.32           C
ATOM   2052  CZ  TYR V 155     221.200 217.749 289.773  1.00 21.32           C
ATOM   2053  OH  TYR V 155     221.965 217.107 290.721  1.00 21.32           O
ATOM   2054  N   SER V 156     216.471 222.084 286.059  1.00 21.38           N
ATOM   2055  CA  SER V 156     215.807 222.878 285.031  1.00 21.38           C
ATOM   2056  C   SER V 156     216.165 224.353 285.165  1.00 21.38           C
ATOM   2057  O   SER V 156     216.604 224.987 284.199  1.00 21.38           O
ATOM   2058  CB  SER V 156     214.293 222.677 285.109  1.00 21.38           C
ATOM   2059  OG  SER V 156     213.621 223.479 284.154  1.00 21.38           O
ATOM   2060  N   ILE V 157     215.980 224.917 286.361  1.00 23.13           N
ATOM   2061  CA  ILE V 157     216.289 226.323 286.584  1.00 23.13           C
ATOM   2062  C   ILE V 157     217.793 226.553 286.667  1.00 23.13           C
ATOM   2063  O   ILE V 157     218.265 227.660 286.382  1.00 23.13           O
ATOM   2064  CB  ILE V 157     215.573 226.827 287.852  1.00 23.13           C
ATOM   2065  CG1 ILE V 157     215.684 228.350 287.972  1.00 23.13           C
ATOM   2066  CG2 ILE V 157     216.126 226.144 289.096  1.00 23.13           C
ATOM   2067  CD1 ILE V 157     214.783 228.945 289.031  1.00 23.13           C
ATOM   2068  N   GLY V 158     218.563 225.530 287.038  1.00 25.42           N
ATOM   2069  CA  GLY V 158     220.008 225.670 287.067  1.00 25.42           C
ATOM   2070  C   GLY V 158     220.636 225.706 285.690  1.00 25.42           C
ATOM   2071  O   GLY V 158     221.697 226.313 285.505  1.00 25.42           O
ATOM   2072  N   ALA V 159     220.004 225.058 284.707  1.00 28.37           N
ATOM   2073  CA  ALA V 159     220.567 225.030 283.362  1.00 28.37           C
ATOM   2074  C   ALA V 159     220.443 226.386 282.679  1.00 28.37           C
ATOM   2075  O   ALA V 159     221.378 226.833 282.004  1.00 28.37           O
ATOM   2076  CB  ALA V 159     219.884 223.946 282.529  1.00 28.37           C
ATOM   2077  N   THR V 160     219.301 227.054 282.842  1.00 28.96           N
ATOM   2078  CA  THR V 160     219.136 228.407 282.325  1.00 28.96           C
ATOM   2079  C   THR V 160     219.867 229.452 283.156  1.00 28.96           C
ATOM   2080  O   THR V 160     219.961 230.607 282.721  1.00 28.96           O
ATOM   2081  CB  THR V 160     217.647 228.767 282.245  1.00 28.96           C
ATOM   2082  OG1 THR V 160     217.494 230.027 281.580  1.00 28.96           O
ATOM   2083  CG2 THR V 160     217.043 228.860 283.638  1.00 28.96           C
ATOM   2084  N   PHE V 161     220.384 229.084 284.329  1.00 29.29           N
ATOM   2085  CA  PHE V 161     221.308 229.959 285.041  1.00 29.29           C
ATOM   2086  C   PHE V 161     222.694 229.943 284.409  1.00 29.29           C
ATOM   2087  O   PHE V 161     223.370 230.978 284.363  1.00 29.29           O
ATOM   2088  CB  PHE V 161     221.387 229.548 286.512  1.00 29.29           C
ATOM   2089  CG  PHE V 161     222.355 230.366 287.320  1.00 29.29           C
ATOM   2090  CD1 PHE V 161     222.077 231.687 287.628  1.00 29.29           C
ATOM   2091  CD2 PHE V 161     223.542 229.812 287.773  1.00 29.29           C
ATOM   2092  CE1 PHE V 161     222.966 232.441 288.371  1.00 29.29           C
ATOM   2093  CE2 PHE V 161     224.434 230.560 288.515  1.00 29.29           C
ATOM   2094  CZ  PHE V 161     224.146 231.876 288.816  1.00 29.29           C
ATOM   2095  N   LEU V 162     223.136 228.782 283.920  1.00 33.02           N
ATOM   2096  CA  LEU V 162     224.472 228.685 283.342  1.00 33.02           C
ATOM   2097  C   LEU V 162     224.547 229.406 282.002  1.00 33.02           C
ATOM   2098  O   LEU V 162     225.568 230.020 281.674  1.00 33.02           O
ATOM   2099  CB  LEU V 162     224.871 227.218 283.188  1.00 33.02           C
ATOM   2100  CG  LEU V 162     225.032 226.420 284.485  1.00 33.02           C
ATOM   2101  CD1 LEU V 162     225.348 224.963 284.186  1.00 33.02           C
ATOM   2102  CD2 LEU V 162     226.109 227.037 285.366  1.00 33.02           C
ATOM   2103  N   LYS V 163     223.475 229.338 281.213  1.00 38.11           N
ATOM   2104  CA  LYS V 163     223.391 230.064 279.952  1.00 38.11           C
ATOM   2105  C   LYS V 163     223.134 231.554 280.136  1.00 38.11           C
ATOM   2106  O   LYS V 163     223.139 232.290 279.143  1.00 38.11           O
ATOM   2107  CB  LYS V 163     222.297 229.459 279.070  1.00 38.11           C
ATOM   2108  CG  LYS V 163     222.570 228.027 278.642  1.00 38.11           C
ATOM   2109  CD  LYS V 163     221.428 227.468 277.809  1.00 38.11           C
ATOM   2110  CE  LYS V 163     221.439 228.042 276.403  1.00 38.11           C
ATOM   2111  NZ  LYS V 163     222.604 227.554 275.613  1.00 38.11           N
ATOM   2112  N   MET V 164     222.905 232.015 281.366  1.00 39.77           N
ATOM   2113  CA  MET V 164     222.871 233.445 281.646  1.00 39.77           C
ATOM   2114  C   MET V 164     224.253 234.005 281.966  1.00 39.77           C
ATOM   2115  O   MET V 164     224.608 235.087 281.483  1.00 39.77           O
ATOM   2116  CB  MET V 164     221.916 233.732 282.809  1.00 39.77           C
ATOM   2117  CG  MET V 164     221.758 235.208 283.136  1.00 39.77           C
ATOM   2118  SD  MET V 164     220.688 235.496 284.557  1.00 39.77           S
ATOM   2119  CE  MET V 164     219.089 235.075 283.873  1.00 39.77           C
ATOM   2120  N   VAL V 165     225.041 233.291 282.768  1.00 45.52           N
ATOM   2121  CA  VAL V 165     226.243 233.880 283.349  1.00 45.52           C
ATOM   2122  C   VAL V 165     227.364 233.961 282.317  1.00 45.52           C
ATOM   2123  O   VAL V 165     228.054 234.979 282.211  1.00 45.52           O
ATOM   2124  CB  VAL V 165     226.667 233.099 284.609  1.00 45.52           C
ATOM   2125  CG1 VAL V 165     226.816 231.612 284.310  1.00 45.52           C
ATOM   2126  CG2 VAL V 165     227.959 233.667 285.179  1.00 45.52           C
ATOM   2127  N   LYS V 166     227.558 232.895 281.536  1.00 48.65           N
ATOM   2128  CA  LYS V 166     228.632 232.874 280.549  1.00 48.65           C
ATOM   2129  C   LYS V 166     228.267 233.646 279.289  1.00 48.65           C
ATOM   2130  O   LYS V 166     229.158 234.162 278.602  1.00 48.65           O
ATOM   2131  CB  LYS V 166     228.987 231.427 280.196  1.00 48.65           C
ATOM   2132  CG  LYS V 166     230.256 231.274 279.372  1.00 48.65           C
ATOM   2133  CD  LYS V 166     230.405 229.855 278.845  1.00 48.65           C
ATOM   2134  CE  LYS V 166     230.866 228.905 279.939  1.00 48.65           C
ATOM   2135  NZ  LYS V 166     231.156 227.545 279.407  1.00 48.65           N
ATOM   2136  N   LYS V 167     226.975 233.745 278.970  1.00 45.03           N
ATOM   2137  CA  LYS V 167     226.549 234.547 277.828  1.00 45.03           C
ATOM   2138  C   LYS V 167     226.691 236.038 278.113  1.00 45.03           C
ATOM   2139  O   LYS V 167     227.209 236.792 277.280  1.00 45.03           O
ATOM   2140  CB  LYS V 167     225.107 234.205 277.458  1.00 45.03           C
ATOM   2141  CG  LYS V 167     224.573 234.969 276.257  1.00 45.03           C
ATOM   2142  CD  LYS V 167     223.145 234.559 275.933  1.00 45.03           C
ATOM   2143  CE  LYS V 167     222.629 235.285 274.700  1.00 45.03           C
ATOM   2144  NZ  LYS V 167     222.501 236.750 274.934  1.00 45.03           N
ATOM   2145  N   LEU V 168     226.237 236.484 279.285  1.00 46.36           N
ATOM   2146  CA  LEU V 168     226.188 237.905 279.606  1.00 46.36           C
ATOM   2147  C   LEU V 168     227.403 238.365 280.404  1.00 46.36           C
ATOM   2148  O   LEU V 168     227.324 239.374 281.115  1.00 46.36           O
ATOM   2149  CB  LEU V 168     224.903 238.231 280.369  1.00 46.36           C
ATOM   2150  CG  LEU V 168     223.661 238.602 279.551  1.00 46.36           C
ATOM   2151  CD1 LEU V 168     223.925 239.838 278.704  1.00 46.36           C
ATOM   2152  CD2 LEU V 168     223.189 237.440 278.685  1.00 46.36           C
ATOM   2153  N   HIS V 169     228.520 237.644 280.302  1.00 46.14           N
ATOM   2154  CA  HIS V 169     229.848 238.185 280.599  1.00 46.14           C
ATOM   2155  C   HIS V 169     229.989 238.561 282.074  1.00 46.14           C
ATOM   2156  O   HIS V 169     230.582 239.584 282.420  1.00 46.14           O
ATOM   2157  CB  HIS V 169     230.172 239.382 279.701  1.00 46.14           C
ATOM   2158  CG  HIS V 169     230.236 239.044 278.245  1.00 46.14           C
ATOM   2159  ND1 HIS V 169     231.317 238.403 277.678  1.00 46.14           N
ATOM   2160  CD2 HIS V 169     229.356 239.257 277.239  1.00 46.14           C
ATOM   2161  CE1 HIS V 169     231.100 238.236 276.386  1.00 46.14           C
ATOM   2162  NE2 HIS V 169     229.917 238.744 276.094  1.00 46.14           N
ATOM   2163  N   ILE V 170     229.439 237.726 282.952  1.00 49.78           N
ATOM   2164  CA  ILE V 170     229.600 237.895 284.392  1.00 49.78           C
ATOM   2165  C   ILE V 170     230.884 237.167 284.780  1.00 49.78           C
ATOM   2166  O   ILE V 170     230.921 235.938 284.851  1.00 49.78           O
ATOM   2167  CB  ILE V 170     228.391 237.373 285.171  1.00 49.78           C
ATOM   2168  CG1 ILE V 170     227.145 238.204 284.849  1.00 49.78           C
ATOM   2169  CG2 ILE V 170     228.667 237.401 286.668  1.00 49.78           C
ATOM   2170  CD1 ILE V 170     226.272 237.611 283.764  1.00 49.78           C
ATOM   2171  N   THR V 171     231.947 237.933 285.025  1.00 57.39           N
ATOM   2172  CA  THR V 171     233.250 237.347 285.326  1.00 57.39           C
ATOM   2173  C   THR V 171     233.488 237.230 286.830  1.00 57.39           C
ATOM   2174  O   THR V 171     233.688 236.127 287.350  1.00 57.39           O
ATOM   2175  CB  THR V 171     234.360 238.179 284.674  1.00 57.39           C
ATOM   2176  OG1 THR V 171     234.334 239.512 285.197  1.00 57.39           O
ATOM   2177  CG2 THR V 171     234.176 238.225 283.165  1.00 57.39           C
ATOM   2178  N   GLU V 172     233.470 238.357 287.537  1.00 57.29           N
ATOM   2179  CA  GLU V 172     233.577 238.326 288.990  1.00 57.29           C
ATOM   2180  C   GLU V 172     232.284 237.827 289.626  1.00 57.29           C
ATOM   2181  O   GLU V 172     231.182 238.190 289.205  1.00 57.29           O
ATOM   2182  CB  GLU V 172     233.938 239.717 289.520  1.00 57.29           C
ATOM   2183  CG  GLU V 172     232.948 240.820 289.168  1.00 57.29           C
ATOM   2184  CD  GLU V 172     231.854 240.988 290.205  1.00 57.29           C
ATOM   2185  OE1 GLU V 172     232.036 240.516 291.347  1.00 57.29           O
ATOM   2186  OE2 GLU V 172     230.810 241.594 289.878  1.00 57.29           O
ATOM   2187  N   LEU V 173     232.428 236.972 290.642  1.00 50.36           N
ATOM   2188  CA  LEU V 173     231.286 236.374 291.321  1.00 50.36           C
ATOM   2189  C   LEU V 173     231.747 235.852 292.669  1.00 50.36           C
ATOM   2190  O   LEU V 173     232.877 235.352 292.769  1.00 50.36           O
ATOM   2191  CB  LEU V 173     230.659 235.241 290.495  1.00 50.36           C
ATOM   2192  CG  LEU V 173     231.345 233.873 290.427  1.00 50.36           C
ATOM   2193  CD1 LEU V 173     230.386 232.828 289.879  1.00 50.36           C
ATOM   2194  CD2 LEU V 173     232.609 233.924 289.582  1.00 50.36           C
ATOM   2195  N   PRO V 174     230.933 235.963 293.716  1.00 44.37           N
ATOM   2196  CA  PRO V 174     231.282 235.323 294.987  1.00 44.37           C
ATOM   2197  C   PRO V 174     231.165 233.807 294.906  1.00 44.37           C
ATOM   2198  O   PRO V 174     230.386 233.261 294.118  1.00 44.37           O
ATOM   2199  CB  PRO V 174     230.256 235.902 295.969  1.00 44.37           C
ATOM   2200  CG  PRO V 174     229.799 237.178 295.331  1.00 44.37           C
ATOM   2201  CD  PRO V 174     229.795 236.885 293.860  1.00 44.37           C
ATOM   2202  N   LEU V 175     231.953 233.129 295.733  1.00 50.70           N
ATOM   2203  CA  LEU V 175     231.831 231.688 295.858  1.00 50.70           C
ATOM   2204  C   LEU V 175     230.725 231.345 296.857  1.00 50.70           C
ATOM   2205  O   LEU V 175     230.392 232.133 297.748  1.00 50.70           O
ATOM   2206  CB  LEU V 175     233.172 231.080 296.286  1.00 50.70           C
ATOM   2207  CG  LEU V 175     233.438 229.573 296.222  1.00 50.70           C
ATOM   2208  CD1 LEU V 175     232.976 228.845 297.479  1.00 50.70           C
ATOM   2209  CD2 LEU V 175     232.795 228.965 294.981  1.00 50.70           C
ATOM   2210  N   ALA V 176     230.153 230.151 296.701  1.00 53.42           N
ATOM   2211  CA  ALA V 176     229.163 229.635 297.645  1.00 53.42           C
ATOM   2212  C   ALA V 176     229.862 229.207 298.933  1.00 53.42           C
ATOM   2213  O   ALA V 176     230.196 228.039 299.147  1.00 53.42           O
ATOM   2214  CB  ALA V 176     228.383 228.481 297.025  1.00 53.42           C
ATOM   2215  N   ASP V 177     230.087 230.178 299.809  1.00 55.78           N
ATOM   2216  CA  ASP V 177     230.787 229.910 301.060  1.00 55.78           C
ATOM   2217  C   ASP V 177     229.872 229.154 302.016  1.00 55.78           C
ATOM   2218  O   ASP V 177     228.815 229.677 302.388  1.00 55.78           O
ATOM   2219  CB  ASP V 177     231.253 231.218 301.694  1.00 55.78           C
ATOM   2220  CG  ASP V 177     232.427 231.836 300.959  1.00 55.78           C
ATOM   2221  OD1 ASP V 177     233.236 231.079 300.388  1.00 55.78           O
ATOM   2222  OD2 ASP V 177     232.535 233.080 300.954  1.00 55.78           O
ATOM   2223  N   PRO V 178     230.227 227.936 302.439  1.00 51.03           N
ATOM   2224  CA  PRO V 178     229.295 227.160 303.271  1.00 51.03           C
ATOM   2225  C   PRO V 178     229.212 227.653 304.705  1.00 51.03           C
ATOM   2226  O   PRO V 178     228.272 227.280 305.418  1.00 51.03           O
ATOM   2227  CB  PRO V 178     229.866 225.740 303.200  1.00 51.03           C
ATOM   2228  CG  PRO V 178     231.332 225.957 303.015  1.00 51.03           C
ATOM   2229  CD  PRO V 178     231.467 227.193 302.156  1.00 51.03           C
ATOM   2230  N   SER V 179     230.162 228.479 305.149  1.00 49.71           N
ATOM   2231  CA  SER V 179     230.138 229.016 306.505  1.00 49.71           C
ATOM   2232  C   SER V 179     229.009 230.016 306.714  1.00 49.71           C
ATOM   2233  O   SER V 179     228.665 230.314 307.864  1.00 49.71           O
ATOM   2234  CB  SER V 179     231.480 229.671 306.837  1.00 49.71           C
ATOM   2235  OG  SER V 179     231.735 230.774 305.985  1.00 49.71           O
ATOM   2236  N   LEU V 180     228.429 230.539 305.633  1.00 51.14           N
ATOM   2237  CA  LEU V 180     227.248 231.388 305.753  1.00 51.14           C
ATOM   2238  C   LEU V 180     226.026 230.609 306.219  1.00 51.14           C
ATOM   2239  O   LEU V 180     225.165 231.170 306.908  1.00 51.14           O
ATOM   2240  CB  LEU V 180     226.960 232.070 304.416  1.00 51.14           C
ATOM   2241  CG  LEU V 180     227.655 233.404 304.127  1.00 51.14           C
ATOM   2242  CD1 LEU V 180     229.166 233.242 304.036  1.00 51.14           C
ATOM   2243  CD2 LEU V 180     227.108 234.008 302.847  1.00 51.14           C
ATOM   2244  N   PHE V 181     225.923 229.328 305.864  1.00 51.09           N
ATOM   2245  CA  PHE V 181     224.664 228.615 306.035  1.00 51.09           C
ATOM   2246  C   PHE V 181     224.466 228.098 307.453  1.00 51.09           C
ATOM   2247  O   PHE V 181     223.337 227.754 307.820  1.00 51.09           O
ATOM   2248  CB  PHE V 181     224.583 227.446 305.050  1.00 51.09           C
ATOM   2249  CG  PHE V 181     224.518 227.865 303.609  1.00 51.09           C
ATOM   2250  CD1 PHE V 181     224.117 229.145 303.259  1.00 51.09           C
ATOM   2251  CD2 PHE V 181     224.859 226.978 302.601  1.00 51.09           C
ATOM   2252  CE1 PHE V 181     224.057 229.531 301.933  1.00 51.09           C
ATOM   2253  CE2 PHE V 181     224.802 227.357 301.272  1.00 51.09           C
ATOM   2254  CZ  PHE V 181     224.399 228.635 300.939  1.00 51.09           C
ATOM   2255  N   ILE V 182     225.531 228.034 308.256  1.00 52.53           N
ATOM   2256  CA  ILE V 182     225.403 227.546 309.627  1.00 52.53           C
ATOM   2257  C   ILE V 182     224.592 228.521 310.473  1.00 52.53           C
ATOM   2258  O   ILE V 182     223.725 228.114 311.255  1.00 52.53           O
ATOM   2259  CB  ILE V 182     226.793 227.287 310.232  1.00 52.53           C
ATOM   2260  CG1 ILE V 182     227.415 226.026 309.629  1.00 52.53           C
ATOM   2261  CG2 ILE V 182     226.710 227.167 311.747  1.00 52.53           C
ATOM   2262  CD1 ILE V 182     228.380 226.294 308.499  1.00 52.53           C
ATOM   2263  N   GLN V 183     224.851 229.824 310.322  1.00 55.68           N
ATOM   2264  CA  GLN V 183     224.241 230.815 311.198  1.00 55.68           C
ATOM   2265  C   GLN V 183     222.747 230.979 310.951  1.00 55.68           C
ATOM   2266  O   GLN V 183     222.023 231.391 311.864  1.00 55.68           O
ATOM   2267  CB  GLN V 183     224.960 232.159 311.027  1.00 55.68           C
ATOM   2268  CG  GLN V 183     224.786 233.147 312.176  1.00 55.68           C
ATOM   2269  CD  GLN V 183     223.500 233.946 312.082  1.00 55.68           C
ATOM   2270  OE1 GLN V 183     222.710 233.987 313.025  1.00 55.68           O
ATOM   2271  NE2 GLN V 183     223.283 234.585 310.938  1.00 55.68           N
ATOM   2272  N   HIS V 184     222.262 230.646 309.756  1.00 51.52           N
ATOM   2273  CA  HIS V 184     220.850 230.824 309.436  1.00 51.52           C
ATOM   2274  C   HIS V 184     220.013 229.579 309.704  1.00 51.52           C
ATOM   2275  O   HIS V 184     218.783 229.682 309.786  1.00 51.52           O
ATOM   2276  CB  HIS V 184     220.690 231.248 307.972  1.00 51.52           C
ATOM   2277  CG  HIS V 184     219.283 231.595 307.597  1.00 51.52           C
ATOM   2278  ND1 HIS V 184     218.411 230.678 307.051  1.00 51.52           N
ATOM   2279  CD2 HIS V 184     218.589 232.752 307.715  1.00 51.52           C
ATOM   2280  CE1 HIS V 184     217.247 231.260 306.833  1.00 51.52           C
ATOM   2281  NE2 HIS V 184     217.326 232.517 307.232  1.00 51.52           N
ATOM   2282  N   PHE V 185     220.648 228.415 309.855  1.00 53.92           N
ATOM   2283  CA  PHE V 185     219.902 227.176 310.053  1.00 53.92           C
ATOM   2284  C   PHE V 185     219.200 227.150 311.405  1.00 53.92           C
ATOM   2285  O   PHE V 185     218.104 226.590 311.524  1.00 53.92           O
ATOM   2286  CB  PHE V 185     220.836 225.973 309.918  1.00 53.92           C
ATOM   2287  CG  PHE V 185     221.187 225.632 308.497  1.00 53.92           C
ATOM   2288  CD1 PHE V 185     220.462 226.163 307.443  1.00 53.92           C
ATOM   2289  CD2 PHE V 185     222.245 224.782 308.216  1.00 53.92           C
ATOM   2290  CE1 PHE V 185     220.785 225.853 306.135  1.00 53.92           C
ATOM   2291  CE2 PHE V 185     222.572 224.468 306.910  1.00 53.92           C
ATOM   2292  CZ  PHE V 185     221.840 225.004 305.869  1.00 53.92           C
ATOM   2293  N   ALA V 186     219.813 227.747 312.429  1.00 53.98           N
ATOM   2294  CA  ALA V 186     219.429 227.472 313.809  1.00 53.98           C
ATOM   2295  C   ALA V 186     218.100 228.119 314.182  1.00 53.98           C
ATOM   2296  O   ALA V 186     217.378 227.591 315.037  1.00 53.98           O
ATOM   2297  CB  ALA V 186     220.528 227.945 314.759  1.00 53.98           C
ATOM   2298  N   GLU V 187     217.756 229.251 313.566  1.00 59.43           N
ATOM   2299  CA  GLU V 187     216.698 230.094 314.116  1.00 59.43           C
ATOM   2300  C   GLU V 187     215.315 229.496 313.885  1.00 59.43           C
ATOM   2301  O   GLU V 187     214.471 229.511 314.790  1.00 59.43           O
ATOM   2302  CB  GLU V 187     216.776 231.499 313.519  1.00 59.43           C
ATOM   2303  CG  GLU V 187     217.935 232.339 314.038  1.00 59.43           C
ATOM   2304  CD  GLU V 187     219.242 232.030 313.341  1.00 59.43           C
ATOM   2305  OE1 GLU V 187     219.239 231.206 312.401  1.00 59.43           O
ATOM   2306  OE2 GLU V 187     220.275 232.613 313.733  1.00 59.43           O
ATOM   2307  N   LYS V 188     215.054 228.964 312.692  1.00 65.07           N
ATOM   2308  CA  LYS V 188     213.830 228.205 312.474  1.00 65.07           C
ATOM   2309  C   LYS V 188     213.958 226.735 312.849  1.00 65.07           C
ATOM   2310  O   LYS V 188     212.961 226.007 312.780  1.00 65.07           O
ATOM   2311  CB  LYS V 188     213.376 228.316 311.014  1.00 65.07           C
ATOM   2312  CG  LYS V 188     214.385 227.814 309.998  1.00 65.07           C
ATOM   2313  CD  LYS V 188     213.786 227.812 308.601  1.00 65.07           C
ATOM   2314  CE  LYS V 188     213.490 229.222 308.125  1.00 65.07           C
ATOM   2315  NZ  LYS V 188     214.726 230.028 307.979  1.00 65.07           N
ATOM   2316  N   LEU V 189     215.147 226.276 313.244  1.00 66.58           N
ATOM   2317  CA  LEU V 189     215.280 224.917 313.751  1.00 66.58           C
ATOM   2318  C   LEU V 189     214.733 224.777 315.165  1.00 66.58           C
ATOM   2319  O   LEU V 189     214.445 223.659 315.601  1.00 66.58           O
ATOM   2320  CB  LEU V 189     216.753 224.493 313.693  1.00 66.58           C
ATOM   2321  CG  LEU V 189     217.154 223.025 313.867  1.00 66.58           C
ATOM   2322  CD1 LEU V 189     218.383 222.729 313.025  1.00 66.58           C
ATOM   2323  CD2 LEU V 189     217.443 222.705 315.323  1.00 66.58           C
ATOM   2324  N   ASP V 190     214.570 225.897 315.875  1.00 70.45           N
ATOM   2325  CA  ASP V 190     213.969 225.936 317.209  1.00 70.45           C
ATOM   2326  C   ASP V 190     214.752 225.076 318.200  1.00 70.45           C
ATOM   2327  O   ASP V 190     214.202 224.202 318.872  1.00 70.45           O
ATOM   2328  CB  ASP V 190     212.496 225.517 317.161  1.00 70.45           C
ATOM   2329  CG  ASP V 190     211.610 226.572 316.530  1.00 70.45           C
ATOM   2330  OD1 ASP V 190     211.935 227.772 316.647  1.00 70.45           O
ATOM   2331  OD2 ASP V 190     210.588 226.199 315.916  1.00 70.45           O
ATOM   2332  N   LEU V 191     216.053 225.333 318.289  1.00 68.60           N
ATOM   2333  CA  LEU V 191     216.903 224.651 319.252  1.00 68.60           C
ATOM   2334  C   LEU V 191     216.903 225.429 320.570  1.00 68.60           C
ATOM   2335  O   LEU V 191     216.087 226.328 320.787  1.00 68.60           O
ATOM   2336  CB  LEU V 191     218.298 224.439 318.663  1.00 68.60           C
ATOM   2337  CG  LEU V 191     219.098 225.613 318.097  1.00 68.60           C
ATOM   2338  CD1 LEU V 191     219.927 226.293 319.170  1.00 68.60           C
ATOM   2339  CD2 LEU V 191     219.986 225.130 316.962  1.00 68.60           C
ATOM   2340  N   ALA V 192     217.822 225.083 321.466  1.00 74.05           N
ATOM   2341  CA  ALA V 192     217.826 225.641 322.810  1.00 74.05           C
ATOM   2342  C   ALA V 192     218.257 227.108 322.788  1.00 74.05           C
ATOM   2343  O   ALA V 192     218.814 227.609 321.810  1.00 74.05           O
ATOM   2344  CB  ALA V 192     218.750 224.836 323.724  1.00 74.05           C
ATOM   2345  N   ASP V 193     217.985 227.801 323.897  1.00 79.44           N
ATOM   2346  CA  ASP V 193     218.241 229.235 323.966  1.00 79.44           C
ATOM   2347  C   ASP V 193     219.723 229.557 324.097  1.00 79.44           C
ATOM   2348  O   ASP V 193     220.092 230.735 324.030  1.00 79.44           O
ATOM   2349  CB  ASP V 193     217.473 229.852 325.138  1.00 79.44           C
ATOM   2350  CG  ASP V 193     215.972 229.702 324.994  1.00 79.44           C
ATOM   2351  OD1 ASP V 193     215.486 229.648 323.845  1.00 79.44           O
ATOM   2352  OD2 ASP V 193     215.277 229.638 326.030  1.00 79.44           O
ATOM   2353  N   LYS V 194     220.571 228.548 324.281  1.00 70.96           N
ATOM   2354  CA  LYS V 194     222.020 228.697 324.168  1.00 70.96           C
ATOM   2355  C   LYS V 194     222.462 228.432 322.727  1.00 70.96           C
ATOM   2356  O   LYS V 194     223.218 227.508 322.427  1.00 70.96           O
ATOM   2357  CB  LYS V 194     222.727 227.770 325.151  1.00 70.96           C
ATOM   2358  CG  LYS V 194     222.468 228.104 326.612  1.00 70.96           C
ATOM   2359  CD  LYS V 194     223.208 227.149 327.536  1.00 70.96           C
ATOM   2360  CE  LYS V 194     222.935 227.465 328.999  1.00 70.96           C
ATOM   2361  NZ  LYS V 194     223.538 228.761 329.413  1.00 70.96           N
ATOM   2362  N   LYS V 195     221.964 229.278 321.826  1.00 65.55           N
ATOM   2363  CA  LYS V 195     222.142 229.100 320.392  1.00 65.55           C
ATOM   2364  C   LYS V 195     223.465 229.655 319.877  1.00 65.55           C
ATOM   2365  O   LYS V 195     223.675 229.681 318.659  1.00 65.55           O
ATOM   2366  CB  LYS V 195     220.981 229.754 319.635  1.00 65.55           C
ATOM   2367  CG  LYS V 195     220.997 231.274 319.656  1.00 65.55           C
ATOM   2368  CD  LYS V 195     219.842 231.849 318.853  1.00 65.55           C
ATOM   2369  CE  LYS V 195     219.869 233.367 318.852  1.00 65.55           C
ATOM   2370  NZ  LYS V 195     221.037 233.902 318.101  1.00 65.55           N
ATOM   2371  N   ILE V 196     224.352 230.094 320.763  1.00 67.16           N
ATOM   2372  CA  ILE V 196     225.656 230.599 320.343  1.00 67.16           C
ATOM   2373  C   ILE V 196     226.713 229.502 320.408  1.00 67.16           C
ATOM   2374  O   ILE V 196     227.589 229.424 319.542  1.00 67.16           O
ATOM   2375  CB  ILE V 196     226.048 231.818 321.201  1.00 67.16           C
ATOM   2376  CG1 ILE V 196     224.973 232.902 321.110  1.00 67.16           C
ATOM   2377  CG2 ILE V 196     227.396 232.372 320.760  1.00 67.16           C
ATOM   2378  CD1 ILE V 196     224.781 233.456 319.715  1.00 67.16           C
ATOM   2379  N   LYS V 197     226.644 228.641 321.425  1.00 69.54           N
ATOM   2380  CA  LYS V 197     227.608 227.555 321.557  1.00 69.54           C
ATOM   2381  C   LYS V 197     227.417 226.478 320.497  1.00 69.54           C
ATOM   2382  O   LYS V 197     228.372 225.760 320.184  1.00 69.54           O
ATOM   2383  CB  LYS V 197     227.523 226.934 322.951  1.00 69.54           C
ATOM   2384  CG  LYS V 197     226.162 226.359 323.301  1.00 69.54           C
ATOM   2385  CD  LYS V 197     226.197 225.638 324.639  1.00 69.54           C
ATOM   2386  CE  LYS V 197     226.406 226.615 325.786  1.00 69.54           C
ATOM   2387  NZ  LYS V 197     226.366 225.929 327.109  1.00 69.54           N
ATOM   2388  N   VAL V 198     226.211 226.346 319.939  1.00 67.37           N
ATOM   2389  CA  VAL V 198     226.025 225.478 318.783  1.00 67.37           C
ATOM   2390  C   VAL V 198     226.586 226.107 317.516  1.00 67.37           C
ATOM   2391  O   VAL V 198     226.766 225.410 316.510  1.00 67.37           O
ATOM   2392  CB  VAL V 198     224.537 225.128 318.597  1.00 67.37           C
ATOM   2393  CG1 VAL V 198     224.020 224.355 319.801  1.00 67.37           C
ATOM   2394  CG2 VAL V 198     223.718 226.387 318.368  1.00 67.37           C
ATOM   2395  N   VAL V 199     226.864 227.406 317.536  1.00 66.77           N
ATOM   2396  CA  VAL V 199     227.389 228.113 316.376  1.00 66.77           C
ATOM   2397  C   VAL V 199     228.890 228.343 316.502  1.00 66.77           C
ATOM   2398  O   VAL V 199     229.634 228.135 315.543  1.00 66.77           O
ATOM   2399  CB  VAL V 199     226.635 229.445 316.173  1.00 66.77           C
ATOM   2400  CG1 VAL V 199     227.322 230.294 315.115  1.00 66.77           C
ATOM   2401  CG2 VAL V 199     225.188 229.180 315.790  1.00 66.77           C
ATOM   2402  N   LYS V 200     229.342 228.771 317.683  1.00 70.29           N
ATOM   2403  CA  LYS V 200     230.767 229.000 317.901  1.00 70.29           C
ATOM   2404  C   LYS V 200     231.559 227.708 317.753  1.00 70.29           C
ATOM   2405  O   LYS V 200     232.680 227.713 317.232  1.00 70.29           O
ATOM   2406  CB  LYS V 200     230.995 229.618 319.282  1.00 70.29           C
ATOM   2407  CG  LYS V 200     232.459 229.846 319.628  1.00 70.29           C
ATOM   2408  CD  LYS V 200     233.118 230.802 318.647  1.00 70.29           C
ATOM   2409  CE  LYS V 200     232.603 232.220 318.826  1.00 70.29           C
ATOM   2410  NZ  LYS V 200     233.078 232.823 320.102  1.00 70.29           N
ATOM   2411  N   ASP V 201     230.987 226.586 318.198  1.00 70.69           N
ATOM   2412  CA  ASP V 201     231.616 225.291 317.977  1.00 70.69           C
ATOM   2413  C   ASP V 201     231.549 224.858 316.519  1.00 70.69           C
ATOM   2414  O   ASP V 201     232.385 224.062 316.084  1.00 70.69           O
ATOM   2415  CB  ASP V 201     230.969 224.228 318.869  1.00 70.69           C
ATOM   2416  CG  ASP V 201     231.240 224.460 320.342  1.00 70.69           C
ATOM   2417  OD1 ASP V 201     232.279 225.075 320.668  1.00 70.69           O
ATOM   2418  OD2 ASP V 201     230.418 224.027 321.176  1.00 70.69           O
ATOM   2419  N   ALA V 202     230.574 225.360 315.759  1.00 71.29           N
ATOM   2420  CA  ALA V 202     230.314 224.852 314.419  1.00 71.29           C
ATOM   2421  C   ALA V 202     231.208 225.515 313.380  1.00 71.29           C
ATOM   2422  O   ALA V 202     231.735 224.834 312.495  1.00 71.29           O
ATOM   2423  CB  ALA V 202     228.843 225.056 314.050  1.00 71.29           C
ATOM   2424  N   VAL V 203     231.383 226.836 313.465  1.00 73.86           N
ATOM   2425  CA  VAL V 203     232.272 227.516 312.528  1.00 73.86           C
ATOM   2426  C   VAL V 203     233.724 227.153 312.819  1.00 73.86           C
ATOM   2427  O   VAL V 203     234.554 227.102 311.902  1.00 73.86           O
ATOM   2428  CB  VAL V 203     232.034 229.037 312.571  1.00 73.86           C
ATOM   2429  CG1 VAL V 203     232.346 229.599 313.953  1.00 73.86           C
ATOM   2430  CG2 VAL V 203     232.855 229.743 311.498  1.00 73.86           C
ATOM   2431  N   LYS V 204     234.054 226.885 314.087  1.00 75.18           N
ATOM   2432  CA  LYS V 204     235.363 226.323 314.406  1.00 75.18           C
ATOM   2433  C   LYS V 204     235.483 224.885 313.922  1.00 75.18           C
ATOM   2434  O   LYS V 204     236.590 224.422 313.625  1.00 75.18           O
ATOM   2435  CB  LYS V 204     235.622 226.404 315.911  1.00 75.18           C
ATOM   2436  CG  LYS V 204     235.763 227.819 316.441  1.00 75.18           C
ATOM   2437  CD  LYS V 204     237.022 228.480 315.906  1.00 75.18           C
ATOM   2438  CE  LYS V 204     238.270 227.865 316.520  1.00 75.18           C
ATOM   2439  NZ  LYS V 204     239.509 228.554 316.067  1.00 75.18           N
ATOM   2440  N   LEU V 205     234.361 224.167 313.834  1.00 69.24           N
ATOM   2441  CA  LEU V 205     234.363 222.888 313.136  1.00 69.24           C
ATOM   2442  C   LEU V 205     234.428 223.086 311.629  1.00 69.24           C
ATOM   2443  O   LEU V 205     235.046 222.280 310.924  1.00 69.24           O
ATOM   2444  CB  LEU V 205     233.124 222.077 313.518  1.00 69.24           C
ATOM   2445  CG  LEU V 205     232.994 220.677 312.914  1.00 69.24           C
ATOM   2446  CD1 LEU V 205     234.194 219.819 313.283  1.00 69.24           C
ATOM   2447  CD2 LEU V 205     231.698 220.017 313.359  1.00 69.24           C
ATOM   2448  N   ALA V 206     233.804 224.150 311.118  1.00 74.28           N
ATOM   2449  CA  ALA V 206     233.863 224.422 309.687  1.00 74.28           C
ATOM   2450  C   ALA V 206     235.233 224.951 309.283  1.00 74.28           C
ATOM   2451  O   ALA V 206     235.711 224.653 308.184  1.00 74.28           O
ATOM   2452  CB  ALA V 206     232.769 225.413 309.290  1.00 74.28           C
ATOM   2453  N   GLN V 207     235.873 225.739 310.155  1.00 78.07           N
ATOM   2454  CA  GLN V 207     237.272 226.094 309.938  1.00 78.07           C
ATOM   2455  C   GLN V 207     238.162 224.860 309.994  1.00 78.07           C
ATOM   2456  O   GLN V 207     239.116 224.735 309.218  1.00 78.07           O
ATOM   2457  CB  GLN V 207     237.717 227.127 310.973  1.00 78.07           C
ATOM   2458  CG  GLN V 207     239.137 227.633 310.779  1.00 78.07           C
ATOM   2459  CD  GLN V 207     239.276 228.532 309.566  1.00 78.07           C
ATOM   2460  OE1 GLN V 207     238.419 229.374 309.300  1.00 78.07           O
ATOM   2461  NE2 GLN V 207     240.361 228.358 308.821  1.00 78.07           N
ATOM   2462  N   ARG V 208     237.862 223.935 310.910  1.00 77.74           N
ATOM   2463  CA  ARG V 208     238.541 222.644 310.905  1.00 77.74           C
ATOM   2464  C   ARG V 208     238.194 221.856 309.647  1.00 77.74           C
ATOM   2465  O   ARG V 208     239.045 221.153 309.091  1.00 77.74           O
ATOM   2466  CB  ARG V 208     238.170 221.850 312.157  1.00 77.74           C
ATOM   2467  CG  ARG V 208     238.939 220.549 312.326  1.00 77.74           C
ATOM   2468  CD  ARG V 208     238.555 219.855 313.624  1.00 77.74           C
ATOM   2469  NE  ARG V 208     239.272 218.597 313.806  1.00 77.74           N
ATOM   2470  CZ  ARG V 208     239.118 217.796 314.856  1.00 77.74           C
ATOM   2471  NH1 ARG V 208     239.813 216.670 314.943  1.00 77.74           N
ATOM   2472  NH2 ARG V 208     238.268 218.122 315.822  1.00 77.74           N
ATOM   2473  N   MET V 209     236.947 221.966 309.188  1.00 76.04           N
ATOM   2474  CA  MET V 209     236.543 221.322 307.944  1.00 76.04           C
ATOM   2475  C   MET V 209     237.161 222.001 306.729  1.00 76.04           C
ATOM   2476  O   MET V 209     237.347 221.348 305.696  1.00 76.04           O
ATOM   2477  CB  MET V 209     235.016 221.336 307.831  1.00 76.04           C
ATOM   2478  CG  MET V 209     234.438 220.378 306.805  1.00 76.04           C
ATOM   2479  SD  MET V 209     234.454 218.674 307.393  1.00 76.04           S
ATOM   2480  CE  MET V 209     233.087 218.704 308.551  1.00 76.04           C
ATOM   2481  N   SER V 210     237.515 223.285 306.845  1.00 81.67           N
ATOM   2482  CA  SER V 210     238.000 224.044 305.696  1.00 81.67           C
ATOM   2483  C   SER V 210     239.388 223.578 305.271  1.00 81.67           C
ATOM   2484  O   SER V 210     239.620 223.285 304.091  1.00 81.67           O
ATOM   2485  CB  SER V 210     238.010 225.538 306.023  1.00 81.67           C
ATOM   2486  OG  SER V 210     238.980 225.837 307.011  1.00 81.67           O
ATOM   2487  N   LYS V 211     240.324 223.504 306.217  1.00 87.63           N
ATOM   2488  CA  LYS V 211     241.667 223.038 305.889  1.00 87.63           C
ATOM   2489  C   LYS V 211     241.670 221.562 305.515  1.00 87.63           C
ATOM   2490  O   LYS V 211     242.484 221.136 304.689  1.00 87.63           O
ATOM   2491  CB  LYS V 211     242.614 223.289 307.061  1.00 87.63           C
ATOM   2492  CG  LYS V 211     242.907 224.758 307.325  1.00 87.63           C
ATOM   2493  CD  LYS V 211     243.772 224.940 308.563  1.00 87.63           C
ATOM   2494  CE  LYS V 211     245.248 225.034 308.205  1.00 87.63           C
ATOM   2495  NZ  LYS V 211     245.809 223.730 307.752  1.00 87.63           N
ATOM   2496  N   ASP V 212     240.778 220.773 306.105  1.00 82.96           N
ATOM   2497  CA  ASP V 212     240.697 219.362 305.771  1.00 82.96           C
ATOM   2498  C   ASP V 212     239.992 219.177 304.428  1.00 82.96           C
ATOM   2499  O   ASP V 212     239.235 220.035 303.967  1.00 82.96           O
ATOM   2500  CB  ASP V 212     239.976 218.591 306.876  1.00 82.96           C
ATOM   2501  CG  ASP V 212     240.757 218.567 308.173  1.00 82.96           C
ATOM   2502  OD1 ASP V 212     241.997 218.701 308.127  1.00 82.96           O
ATOM   2503  OD2 ASP V 212     240.130 218.416 309.243  1.00 82.96           O
ATOM   2504  N   TRP V 213     240.253 218.034 303.800  1.00 87.85           N
ATOM   2505  CA  TRP V 213     240.038 217.838 302.366  1.00 87.85           C
ATOM   2506  C   TRP V 213     238.834 216.928 302.138  1.00 87.85           C
ATOM   2507  O   TRP V 213     238.968 215.716 301.966  1.00 87.85           O
ATOM   2508  CB  TRP V 213     241.305 217.270 301.728  1.00 87.85           C
ATOM   2509  CG  TRP V 213     242.412 218.272 301.618  1.00 87.85           C
ATOM   2510  CD1 TRP V 213     243.260 218.664 302.613  1.00 87.85           C
ATOM   2511  CD2 TRP V 213     242.805 218.994 300.446  1.00 87.85           C
ATOM   2512  NE1 TRP V 213     244.151 219.595 302.133  1.00 87.85           N
ATOM   2513  CE2 TRP V 213     243.895 219.812 300.806  1.00 87.85           C
ATOM   2514  CE3 TRP V 213     242.341 219.028 299.127  1.00 87.85           C
ATOM   2515  CZ2 TRP V 213     244.525 220.657 299.895  1.00 87.85           C
ATOM   2516  CZ3 TRP V 213     242.968 219.867 298.225  1.00 87.85           C
ATOM   2517  CH2 TRP V 213     244.050 220.669 298.613  1.00 87.85           C
ATOM   2518  N   MET V 214     237.645 217.522 302.136  1.00 79.85           N
ATOM   2519  CA  MET V 214     236.453 216.765 301.757  1.00 79.85           C
ATOM   2520  C   MET V 214     235.564 217.490 300.757  1.00 79.85           C
ATOM   2521  O   MET V 214     235.008 216.840 299.867  1.00 79.85           O
ATOM   2522  CB  MET V 214     235.624 216.379 302.997  1.00 79.85           C
ATOM   2523  CG  MET V 214     235.121 217.550 303.812  1.00 79.85           C
ATOM   2524  SD  MET V 214     236.512 218.400 304.561  1.00 79.85           S
ATOM   2525  CE  MET V 214     237.112 217.088 305.619  1.00 79.85           C
ATOM   2526  N   PHE V 215     235.408 218.809 300.870  1.00 71.16           N
ATOM   2527  CA  PHE V 215     234.472 219.545 300.022  1.00 71.16           C
ATOM   2528  C   PHE V 215     235.267 220.382 299.023  1.00 71.16           C
ATOM   2529  O   PHE V 215     235.841 221.420 299.365  1.00 71.16           O
ATOM   2530  CB  PHE V 215     233.491 220.390 300.845  1.00 71.16           C
ATOM   2531  CG  PHE V 215     234.133 221.438 301.713  1.00 71.16           C
ATOM   2532  CD1 PHE V 215     234.650 221.113 302.954  1.00 71.16           C
ATOM   2533  CD2 PHE V 215     234.154 222.765 301.312  1.00 71.16           C
ATOM   2534  CE1 PHE V 215     235.218 222.085 303.753  1.00 71.16           C
ATOM   2535  CE2 PHE V 215     234.725 223.738 302.106  1.00 71.16           C
ATOM   2536  CZ  PHE V 215     235.255 223.398 303.330  1.00 71.16           C
ATOM   2537  N   GLU V 216     235.334 219.888 297.788  1.00 71.40           N
ATOM   2538  CA  GLU V 216     235.968 220.594 296.680  1.00 71.40           C
ATOM   2539  C   GLU V 216     235.176 220.480 295.388  1.00 71.40           C
ATOM   2540  O   GLU V 216     235.306 221.351 294.520  1.00 71.40           O
ATOM   2541  CB  GLU V 216     237.391 220.064 296.450  1.00 71.40           C
ATOM   2542  CG  GLU V 216     238.218 220.853 295.448  1.00 71.40           C
ATOM   2543  CD  GLU V 216     238.625 222.215 295.973  1.00 71.40           C
ATOM   2544  OE1 GLU V 216     238.697 222.381 297.209  1.00 71.40           O
ATOM   2545  OE2 GLU V 216     238.878 223.122 295.151  1.00 71.40           O
ATOM   2546  N   GLY V 217     234.344 219.454 295.243  1.00 63.44           N
ATOM   2547  CA  GLY V 217     233.492 219.228 294.095  1.00 63.44           C
ATOM   2548  C   GLY V 217     232.131 218.799 294.596  1.00 63.44           C
ATOM   2549  O   GLY V 217     231.187 218.609 293.824  1.00 63.44           O
ATOM   2550  N   ARG V 218     232.034 218.649 295.916  1.00 58.38           N
ATOM   2551  CA  ARG V 218     230.796 218.277 296.588  1.00 58.38           C
ATOM   2552  C   ARG V 218     229.905 219.508 296.764  1.00 58.38           C
ATOM   2553  O   ARG V 218     230.127 220.562 296.164  1.00 58.38           O
ATOM   2554  CB  ARG V 218     231.112 217.604 297.918  1.00 58.38           C
ATOM   2555  CG  ARG V 218     231.626 216.182 297.782  1.00 58.38           C
ATOM   2556  CD  ARG V 218     231.924 215.568 299.139  1.00 58.38           C
ATOM   2557  NE  ARG V 218     232.228 214.144 299.041  1.00 58.38           N
ATOM   2558  CZ  ARG V 218     233.447 213.652 298.847  1.00 58.38           C
ATOM   2559  NH1 ARG V 218     234.483 214.472 298.732  1.00 58.38           N
ATOM   2560  NH2 ARG V 218     233.630 212.342 298.770  1.00 58.38           N
ATOM   2561  N   ARG V 219     228.879 219.381 297.603  1.00 49.01           N
ATOM   2562  CA  ARG V 219     227.820 220.376 297.669  1.00 49.01           C
ATOM   2563  C   ARG V 219     228.033 221.332 298.837  1.00 49.01           C
ATOM   2564  O   ARG V 219     228.379 220.899 299.944  1.00 49.01           O
ATOM   2565  CB  ARG V 219     226.463 219.689 297.819  1.00 49.01           C
ATOM   2566  CG  ARG V 219     225.264 220.612 297.729  1.00 49.01           C
ATOM   2567  CD  ARG V 219     223.990 219.803 297.547  1.00 49.01           C
ATOM   2568  NE  ARG V 219     224.054 218.931 296.376  1.00 49.01           N
ATOM   2569  CZ  ARG V 219     223.883 219.338 295.124  1.00 49.01           C
ATOM   2570  NH1 ARG V 219     223.966 218.468 294.126  1.00 49.01           N
ATOM   2571  NH2 ARG V 219     223.628 220.613 294.866  1.00 49.01           N
ATOM   2572  N   PRO V 220     227.833 222.631 298.592  1.00 44.77           N
ATOM   2573  CA  PRO V 220     227.914 223.608 299.691  1.00 44.77           C
ATOM   2574  C   PRO V 220     226.892 223.376 300.791  1.00 44.77           C
ATOM   2575  O   PRO V 220     227.223 223.505 301.976  1.00 44.77           O
ATOM   2576  CB  PRO V 220     227.687 224.949 298.978  1.00 44.77           C
ATOM   2577  CG  PRO V 220     228.096 224.701 297.565  1.00 44.77           C
ATOM   2578  CD  PRO V 220     227.697 223.283 297.279  1.00 44.77           C
ATOM   2579  N   ALA V 221     225.653 223.040 300.431  1.00 45.74           N
ATOM   2580  CA  ALA V 221     224.634 222.719 301.423  1.00 45.74           C
ATOM   2581  C   ALA V 221     224.786 221.323 302.012  1.00 45.74           C
ATOM   2582  O   ALA V 221     224.167 221.037 303.041  1.00 45.74           O
ATOM   2583  CB  ALA V 221     223.241 222.861 300.805  1.00 45.74           C
ATOM   2584  N   GLY V 222     225.582 220.454 301.395  1.00 48.01           N
ATOM   2585  CA  GLY V 222     225.769 219.115 301.915  1.00 48.01           C
ATOM   2586  C   GLY V 222     226.699 219.098 303.110  1.00 48.01           C
ATOM   2587  O   GLY V 222     226.317 218.667 304.202  1.00 48.01           O
ATOM   2588  N   ILE V 223     227.933 219.568 302.909  1.00 52.57           N
ATOM   2589  CA  ILE V 223     228.951 219.487 303.952  1.00 52.57           C
ATOM   2590  C   ILE V 223     228.643 220.449 305.092  1.00 52.57           C
ATOM   2591  O   ILE V 223     229.072 220.232 306.232  1.00 52.57           O
ATOM   2592  CB  ILE V 223     230.347 219.736 303.352  1.00 52.57           C
ATOM   2593  CG1 ILE V 223     230.408 221.099 302.655  1.00 52.57           C
ATOM   2594  CG2 ILE V 223     230.717 218.621 302.386  1.00 52.57           C
ATOM   2595  CD1 ILE V 223     231.026 222.203 303.495  1.00 52.57           C
ATOM   2596  N   ALA V 224     227.899 221.520 304.813  1.00 49.69           N
ATOM   2597  CA  ALA V 224     227.382 222.408 305.846  1.00 49.69           C
ATOM   2598  C   ALA V 224     226.096 221.897 306.480  1.00 49.69           C
ATOM   2599  O   ALA V 224     225.524 222.589 307.329  1.00 49.69           O
ATOM   2600  CB  ALA V 224     227.152 223.807 305.269  1.00 49.69           C
ATOM   2601  N   GLY V 225     225.631 220.714 306.090  1.00 50.86           N
ATOM   2602  CA  GLY V 225     224.439 220.124 306.665  1.00 50.86           C
ATOM   2603  C   GLY V 225     224.767 218.961 307.578  1.00 50.86           C
ATOM   2604  O   GLY V 225     223.882 218.407 308.238  1.00 50.86           O
ATOM   2605  N   ALA V 226     226.046 218.581 307.621  1.00 52.50           N
ATOM   2606  CA  ALA V 226     226.529 217.565 308.546  1.00 52.50           C
ATOM   2607  C   ALA V 226     227.417 218.115 309.651  1.00 52.50           C
ATOM   2608  O   ALA V 226     227.597 217.437 310.667  1.00 52.50           O
ATOM   2609  CB  ALA V 226     227.298 216.474 307.787  1.00 52.50           C
ATOM   2610  N   CYS V 227     227.976 219.317 309.481  1.00 53.08           N
ATOM   2611  CA  CYS V 227     228.724 219.946 310.566  1.00 53.08           C
ATOM   2612  C   CYS V 227     227.800 220.325 311.717  1.00 53.08           C
ATOM   2613  O   CYS V 227     228.073 220.005 312.879  1.00 53.08           O
ATOM   2614  CB  CYS V 227     229.474 221.172 310.044  1.00 53.08           C
ATOM   2615  SG  CYS V 227     228.407 222.543 309.550  1.00 53.08           S
ATOM   2616  N   ILE V 228     226.697 221.012 311.408  1.00 50.93           N
ATOM   2617  CA  ILE V 228     225.766 221.447 312.444  1.00 50.93           C
ATOM   2618  C   ILE V 228     225.007 220.259 313.023  1.00 50.93           C
ATOM   2619  O   ILE V 228     224.452 220.352 314.123  1.00 50.93           O
ATOM   2620  CB  ILE V 228     224.806 222.513 311.879  1.00 50.93           C
ATOM   2621  CG1 ILE V 228     224.015 223.189 313.002  1.00 50.93           C
ATOM   2622  CG2 ILE V 228     223.870 221.901 310.846  1.00 50.93           C
ATOM   2623  CD1 ILE V 228     223.295 224.447 312.570  1.00 50.93           C
ATOM   2624  N   LEU V 229     224.988 219.131 312.310  1.00 52.57           N
ATOM   2625  CA  LEU V 229     224.592 217.865 312.919  1.00 52.57           C
ATOM   2626  C   LEU V 229     225.582 217.457 314.002  1.00 52.57           C
ATOM   2627  O   LEU V 229     225.191 217.093 315.116  1.00 52.57           O
ATOM   2628  CB  LEU V 229     224.482 216.785 311.838  1.00 52.57           C
ATOM   2629  CG  LEU V 229     223.672 215.511 312.110  1.00 52.57           C
ATOM   2630  CD1 LEU V 229     224.413 214.522 313.005  1.00 52.57           C
ATOM   2631  CD2 LEU V 229     222.315 215.867 312.698  1.00 52.57           C
ATOM   2632  N   LEU V 230     226.879 217.514 313.688  1.00 57.29           N
ATOM   2633  CA  LEU V 230     227.908 217.035 314.605  1.00 57.29           C
ATOM   2634  C   LEU V 230     228.225 218.062 315.687  1.00 57.29           C
ATOM   2635  O   LEU V 230     228.633 217.685 316.791  1.00 57.29           O
ATOM   2636  CB  LEU V 230     229.171 216.670 313.820  1.00 57.29           C
ATOM   2637  CG  LEU V 230     230.279 215.849 314.491  1.00 57.29           C
ATOM   2638  CD1 LEU V 230     231.271 216.732 315.243  1.00 57.29           C
ATOM   2639  CD2 LEU V 230     229.683 214.798 315.419  1.00 57.29           C
ATOM   2640  N   ALA V 231     228.032 219.349 315.396  1.00 59.85           N
ATOM   2641  CA  ALA V 231     228.233 220.377 316.414  1.00 59.85           C
ATOM   2642  C   ALA V 231     227.133 220.333 317.468  1.00 59.85           C
ATOM   2643  O   ALA V 231     227.390 220.582 318.651  1.00 59.85           O
ATOM   2644  CB  ALA V 231     228.302 221.757 315.761  1.00 59.85           C
ATOM   2645  N   CYS V 232     225.905 220.023 317.059  1.00 64.06           N
ATOM   2646  CA  CYS V 232     224.797 219.854 317.988  1.00 64.06           C
ATOM   2647  C   CYS V 232     224.704 218.434 318.537  1.00 64.06           C
ATOM   2648  O   CYS V 232     223.877 218.176 319.418  1.00 64.06           O
ATOM   2649  CB  CYS V 232     223.477 220.232 317.306  1.00 64.06           C
ATOM   2650  SG  CYS V 232     222.078 220.485 318.423  1.00 64.06           S
ATOM   2651  N   ARG V 233     225.537 217.519 318.036  1.00 63.48           N
ATOM   2652  CA  ARG V 233     225.574 216.158 318.565  1.00 63.48           C
ATOM   2653  C   ARG V 233     225.999 216.144 320.030  1.00 63.48           C
ATOM   2654  O   ARG V 233     225.301 215.586 320.885  1.00 63.48           O
ATOM   2655  CB  ARG V 233     226.518 215.300 317.722  1.00 63.48           C
ATOM   2656  CG  ARG V 233     226.592 213.842 318.154  1.00 63.48           C
ATOM   2657  CD  ARG V 233     227.861 213.542 318.937  1.00 63.48           C
ATOM   2658  NE  ARG V 233     227.952 212.132 319.304  1.00 63.48           N
ATOM   2659  CZ  ARG V 233     228.834 211.639 320.167  1.00 63.48           C
ATOM   2660  NH1 ARG V 233     229.709 212.443 320.758  1.00 63.48           N
ATOM   2661  NH2 ARG V 233     228.842 210.342 320.441  1.00 63.48           N
ATOM   2662  N   MET V 234     227.147 216.751 320.335  1.00 59.12           N
ATOM   2663  CA  MET V 234     227.756 216.617 321.653  1.00 59.12           C
ATOM   2664  C   MET V 234     227.007 217.367 322.748  1.00 59.12           C
ATOM   2665  O   MET V 234     227.287 217.134 323.928  1.00 59.12           O
ATOM   2666  CB  MET V 234     229.209 217.097 321.606  1.00 59.12           C
ATOM   2667  CG  MET V 234     229.374 218.530 321.124  1.00 59.12           C
ATOM   2668  SD  MET V 234     231.098 218.965 320.823  1.00 59.12           S
ATOM   2669  CE  MET V 234     230.919 220.640 320.216  1.00 59.12           C
ATOM   2670  N   ASN V 235     226.072 218.252 322.402  1.00 56.01           N
ATOM   2671  CA  ASN V 235     225.353 219.021 323.409  1.00 56.01           C
ATOM   2672  C   ASN V 235     223.876 218.674 323.510  1.00 56.01           C
ATOM   2673  O   ASN V 235     223.327 218.708 324.612  1.00 56.01           O
ATOM   2674  CB  ASN V 235     225.486 220.524 323.130  1.00 56.01           C
ATOM   2675  CG  ASN V 235     226.929 220.988 323.123  1.00 56.01           C
ATOM   2676  OD1 ASN V 235     227.743 220.530 323.923  1.00 56.01           O
ATOM   2677  ND2 ASN V 235     227.251 221.904 322.218  1.00 56.01           N
ATOM   2678  N   ASN V 236     223.221 218.345 322.400  1.00 62.74           N
ATOM   2679  CA  ASN V 236     221.792 218.083 322.394  1.00 62.74           C
ATOM   2680  C   ASN V 236     221.532 216.726 321.749  1.00 62.74           C
ATOM   2681  O   ASN V 236     222.432 216.095 321.192  1.00 62.74           O
ATOM   2682  CB  ASN V 236     221.025 219.184 321.651  1.00 62.74           C
ATOM   2683  CG  ASN V 236     220.854 220.438 322.486  1.00 62.74           C
ATOM   2684  OD1 ASN V 236     220.545 220.368 323.675  1.00 62.74           O
ATOM   2685  ND2 ASN V 236     221.054 221.594 321.865  1.00 62.74           N
ATOM   2686  N   LEU V 237     220.279 216.279 321.830  1.00 62.50           N
ATOM   2687  CA  LEU V 237     219.798 215.136 321.061  1.00 62.50           C
ATOM   2688  C   LEU V 237     218.872 215.615 319.944  1.00 62.50           C
ATOM   2689  O   LEU V 237     217.813 215.043 319.691  1.00 62.50           O
ATOM   2690  CB  LEU V 237     219.103 214.126 321.976  1.00 62.50           C
ATOM   2691  CG  LEU V 237     219.061 212.645 321.564  1.00 62.50           C
ATOM   2692  CD1 LEU V 237     217.883 212.241 320.687  1.00 62.50           C
ATOM   2693  CD2 LEU V 237     220.360 212.301 320.865  1.00 62.50           C
ATOM   2694  N   ARG V 238     219.258 216.703 319.278  1.00 66.64           N
ATOM   2695  CA  ARG V 238     218.504 217.187 318.128  1.00 66.64           C
ATOM   2696  C   ARG V 238     218.750 216.355 316.874  1.00 66.64           C
ATOM   2697  O   ARG V 238     217.930 216.394 315.950  1.00 66.64           O
ATOM   2698  CB  ARG V 238     218.851 218.656 317.869  1.00 66.64           C
ATOM   2699  CG  ARG V 238     217.973 219.351 316.840  1.00 66.64           C
ATOM   2700  CD  ARG V 238     216.500 219.164 317.173  1.00 66.64           C
ATOM   2701  NE  ARG V 238     216.181 219.608 318.527  1.00 66.64           N
ATOM   2702  CZ  ARG V 238     215.770 220.832 318.841  1.00 66.64           C
ATOM   2703  NH1 ARG V 238     215.591 221.740 317.892  1.00 66.64           N
ATOM   2704  NH2 ARG V 238     215.508 221.139 320.105  1.00 66.64           N
ATOM   2705  N   ARG V 239     219.844 215.599 316.828  1.00 60.24           N
ATOM   2706  CA  ARG V 239     220.121 214.717 315.698  1.00 60.24           C
ATOM   2707  C   ARG V 239     219.109 213.575 315.654  1.00 60.24           C
ATOM   2708  O   ARG V 239     219.153 212.654 316.474  1.00 60.24           O
ATOM   2709  CB  ARG V 239     221.551 214.189 315.772  1.00 60.24           C
ATOM   2710  CG  ARG V 239     221.976 213.595 317.103  1.00 60.24           C
ATOM   2711  CD  ARG V 239     223.343 212.957 316.958  1.00 60.24           C
ATOM   2712  NE  ARG V 239     223.326 211.880 315.972  1.00 60.24           N
ATOM   2713  CZ  ARG V 239     224.415 211.343 315.432  1.00 60.24           C
ATOM   2714  NH1 ARG V 239     225.617 211.783 315.781  1.00 60.24           N
ATOM   2715  NH2 ARG V 239     224.304 210.372 314.538  1.00 60.24           N
ATOM   2716  N   THR V 240     218.180 213.648 314.698  1.00 60.83           N
ATOM   2717  CA  THR V 240     217.382 212.499 314.287  1.00 60.83           C
ATOM   2718  C   THR V 240     217.385 212.327 312.772  1.00 60.83           C
ATOM   2719  O   THR V 240     216.605 211.522 312.248  1.00 60.83           O
ATOM   2720  CB  THR V 240     215.942 212.614 314.800  1.00 60.83           C
ATOM   2721  OG1 THR V 240     215.437 213.931 314.536  1.00 60.83           O
ATOM   2722  CG2 THR V 240     215.886 212.334 316.292  1.00 60.83           C
ATOM   2723  N   HIS V 241     218.232 213.071 312.064  1.00 54.79           N
ATOM   2724  CA  HIS V 241     218.422 213.016 310.618  1.00 54.79           C
ATOM   2725  C   HIS V 241     217.156 213.338 309.833  1.00 54.79           C
ATOM   2726  O   HIS V 241     217.097 213.067 308.627  1.00 54.79           O
ATOM   2727  CB  HIS V 241     218.963 211.648 310.180  1.00 54.79           C
ATOM   2728  CG  HIS V 241     220.290 211.301 310.780  1.00 54.79           C
ATOM   2729  ND1 HIS V 241     221.475 211.844 310.332  1.00 54.79           N
ATOM   2730  CD2 HIS V 241     220.618 210.464 311.793  1.00 54.79           C
ATOM   2731  CE1 HIS V 241     222.476 211.358 311.042  1.00 54.79           C
ATOM   2732  NE2 HIS V 241     221.985 210.519 311.936  1.00 54.79           N
ATOM   2733  N   THR V 242     216.144 213.903 310.474  1.00 51.55           N
ATOM   2734  CA  THR V 242     214.943 214.311 309.751  1.00 51.55           C
ATOM   2735  C   THR V 242     214.595 215.774 309.973  1.00 51.55           C
ATOM   2736  O   THR V 242     214.175 216.450 309.031  1.00 51.55           O
ATOM   2737  CB  THR V 242     213.747 213.430 310.153  1.00 51.55           C
ATOM   2738  OG1 THR V 242     213.567 213.480 311.574  1.00 51.55           O
ATOM   2739  CG2 THR V 242     213.973 211.986 309.723  1.00 51.55           C
ATOM   2740  N   GLU V 243     214.756 216.282 311.199  1.00 50.70           N
ATOM   2741  CA  GLU V 243     214.538 217.701 311.451  1.00 50.70           C
ATOM   2742  C   GLU V 243     215.653 218.563 310.872  1.00 50.70           C
ATOM   2743  O   GLU V 243     215.426 219.735 310.553  1.00 50.70           O
ATOM   2744  CB  GLU V 243     214.396 217.950 312.953  1.00 50.70           C
ATOM   2745  CG  GLU V 243     213.147 217.328 313.561  1.00 50.70           C
ATOM   2746  CD  GLU V 243     212.959 217.698 315.016  1.00 50.70           C
ATOM   2747  OE1 GLU V 243     213.867 218.332 315.592  1.00 50.70           O
ATOM   2748  OE2 GLU V 243     211.903 217.354 315.590  1.00 50.70           O
ATOM   2749  N   ILE V 244     216.856 218.007 310.732  1.00 43.35           N
ATOM   2750  CA  ILE V 244     217.929 218.735 310.062  1.00 43.35           C
ATOM   2751  C   ILE V 244     217.814 218.615 308.546  1.00 43.35           C
ATOM   2752  O   ILE V 244     218.236 219.518 307.815  1.00 43.35           O
ATOM   2753  CB  ILE V 244     219.298 218.246 310.572  1.00 43.35           C
ATOM   2754  CG1 ILE V 244     220.429 219.082 309.967  1.00 43.35           C
ATOM   2755  CG2 ILE V 244     219.492 216.767 310.268  1.00 43.35           C
ATOM   2756  CD1 ILE V 244     221.746 218.926 310.684  1.00 43.35           C
ATOM   2757  N   VAL V 245     217.231 217.524 308.049  1.00 45.99           N
ATOM   2758  CA  VAL V 245     217.009 217.406 306.613  1.00 45.99           C
ATOM   2759  C   VAL V 245     215.831 218.275 306.184  1.00 45.99           C
ATOM   2760  O   VAL V 245     215.819 218.806 305.066  1.00 45.99           O
ATOM   2761  CB  VAL V 245     216.810 215.927 306.237  1.00 45.99           C
ATOM   2762  CG1 VAL V 245     216.243 215.789 304.839  1.00 45.99           C
ATOM   2763  CG2 VAL V 245     218.126 215.174 306.354  1.00 45.99           C
ATOM   2764  N   ALA V 246     214.850 218.471 307.067  1.00 46.53           N
ATOM   2765  CA  ALA V 246     213.777 219.423 306.812  1.00 46.53           C
ATOM   2766  C   ALA V 246     214.263 220.866 306.835  1.00 46.53           C
ATOM   2767  O   ALA V 246     213.522 221.759 306.408  1.00 46.53           O
ATOM   2768  CB  ALA V 246     212.654 219.237 307.833  1.00 46.53           C
ATOM   2769  N   VAL V 247     215.477 221.109 307.319  1.00 43.50           N
ATOM   2770  CA  VAL V 247     216.107 222.423 307.219  1.00 43.50           C
ATOM   2771  C   VAL V 247     216.993 222.513 305.985  1.00 43.50           C
ATOM   2772  O   VAL V 247     216.892 223.460 305.201  1.00 43.50           O
ATOM   2773  CB  VAL V 247     216.898 222.728 308.508  1.00 43.50           C
ATOM   2774  CG1 VAL V 247     217.748 223.976 308.328  1.00 43.50           C
ATOM   2775  CG2 VAL V 247     215.952 222.884 309.688  1.00 43.50           C
ATOM   2776  N   SER V 248     217.873 221.529 305.793  1.00 40.47           N
ATOM   2777  CA  SER V 248     218.894 221.622 304.756  1.00 40.47           C
ATOM   2778  C   SER V 248     218.357 221.251 303.382  1.00 40.47           C
ATOM   2779  O   SER V 248     218.954 221.644 302.373  1.00 40.47           O
ATOM   2780  CB  SER V 248     220.084 220.726 305.105  1.00 40.47           C
ATOM   2781  OG  SER V 248     221.137 220.891 304.171  1.00 40.47           O
ATOM   2782  N   HIS V 249     217.247 220.513 303.324  1.00 42.58           N
ATOM   2783  CA  HIS V 249     216.680 220.013 302.069  1.00 42.58           C
ATOM   2784  C   HIS V 249     217.714 219.251 301.244  1.00 42.58           C
ATOM   2785  O   HIS V 249     217.807 219.405 300.025  1.00 42.58           O
ATOM   2786  CB  HIS V 249     216.062 221.153 301.260  1.00 42.58           C
ATOM   2787  CG  HIS V 249     214.965 221.874 301.978  1.00 42.58           C
ATOM   2788  ND1 HIS V 249     215.150 223.100 302.582  1.00 42.58           N
ATOM   2789  CD2 HIS V 249     213.674 221.536 302.203  1.00 42.58           C
ATOM   2790  CE1 HIS V 249     214.019 223.489 303.140  1.00 42.58           C
ATOM   2791  NE2 HIS V 249     213.106 222.558 302.924  1.00 42.58           N
ATOM   2792  N   VAL V 250     218.498 218.417 301.922  1.00 42.31           N
ATOM   2793  CA  VAL V 250     219.400 217.478 301.270  1.00 42.31           C
ATOM   2794  C   VAL V 250     219.211 216.120 301.933  1.00 42.31           C
ATOM   2795  O   VAL V 250     218.884 216.029 303.120  1.00 42.31           O
ATOM   2796  CB  VAL V 250     220.874 217.946 301.343  1.00 42.31           C
ATOM   2797  CG1 VAL V 250     221.407 217.856 302.769  1.00 42.31           C
ATOM   2798  CG2 VAL V 250     221.743 217.162 300.369  1.00 42.31           C
ATOM   2799  N   ALA V 251     219.402 215.058 301.149  1.00 49.98           N
ATOM   2800  CA  ALA V 251     218.838 213.759 301.491  1.00 49.98           C
ATOM   2801  C   ALA V 251     219.434 213.213 302.788  1.00 49.98           C
ATOM   2802  O   ALA V 251     220.474 213.668 303.274  1.00 49.98           O
ATOM   2803  CB  ALA V 251     219.066 212.763 300.354  1.00 49.98           C
ATOM   2804  N   GLU V 252     218.746 212.217 303.350  1.00 54.25           N
ATOM   2805  CA  GLU V 252     219.101 211.722 304.677  1.00 54.25           C
ATOM   2806  C   GLU V 252     220.415 210.953 304.655  1.00 54.25           C
ATOM   2807  O   GLU V 252     221.252 211.120 305.550  1.00 54.25           O
ATOM   2808  CB  GLU V 252     217.969 210.850 305.225  1.00 54.25           C
ATOM   2809  CG  GLU V 252     218.081 210.523 306.708  1.00 54.25           C
ATOM   2810  CD  GLU V 252     218.893 209.270 306.973  1.00 54.25           C
ATOM   2811  OE1 GLU V 252     218.921 208.382 306.095  1.00 54.25           O
ATOM   2812  OE2 GLU V 252     219.502 209.173 308.059  1.00 54.25           O
ATOM   2813  N   GLU V 253     220.616 210.107 303.647  1.00 57.94           N
ATOM   2814  CA  GLU V 253     221.776 209.229 303.608  1.00 57.94           C
ATOM   2815  C   GLU V 253     223.013 209.886 303.013  1.00 57.94           C
ATOM   2816  O   GLU V 253     224.104 209.314 303.114  1.00 57.94           O
ATOM   2817  CB  GLU V 253     221.448 207.954 302.822  1.00 57.94           C
ATOM   2818  CG  GLU V 253     221.294 208.166 301.323  1.00 57.94           C
ATOM   2819  CD  GLU V 253     219.881 208.551 300.928  1.00 57.94           C
ATOM   2820  OE1 GLU V 253     219.094 208.936 301.818  1.00 57.94           O
ATOM   2821  OE2 GLU V 253     219.557 208.466 299.725  1.00 57.94           O
ATOM   2822  N   THR V 254     222.880 211.059 302.394  1.00 51.59           N
ATOM   2823  CA  THR V 254     224.039 211.724 301.817  1.00 51.59           C
ATOM   2824  C   THR V 254     224.810 212.562 302.827  1.00 51.59           C
ATOM   2825  O   THR V 254     225.902 213.042 302.503  1.00 51.59           O
ATOM   2826  CB  THR V 254     223.614 212.612 300.645  1.00 51.59           C
ATOM   2827  OG1 THR V 254     224.772 213.029 299.913  1.00 51.59           O
ATOM   2828  CG2 THR V 254     222.883 213.839 301.155  1.00 51.59           C
ATOM   2829  N   LEU V 255     224.278 212.752 304.036  1.00 52.46           N
ATOM   2830  CA  LEU V 255     225.038 213.372 305.112  1.00 52.46           C
ATOM   2831  C   LEU V 255     225.606 212.366 306.102  1.00 52.46           C
ATOM   2832  O   LEU V 255     226.588 212.680 306.784  1.00 52.46           O
ATOM   2833  CB  LEU V 255     224.168 214.396 305.855  1.00 52.46           C
ATOM   2834  CG  LEU V 255     222.787 213.971 306.364  1.00 52.46           C
ATOM   2835  CD1 LEU V 255     222.866 213.337 307.745  1.00 52.46           C
ATOM   2836  CD2 LEU V 255     221.836 215.159 306.371  1.00 52.46           C
ATOM   2837  N   GLN V 256     225.017 211.170 306.200  1.00 53.72           N
ATOM   2838  CA  GLN V 256     225.673 210.086 306.919  1.00 53.72           C
ATOM   2839  C   GLN V 256     226.938 209.635 306.202  1.00 53.72           C
ATOM   2840  O   GLN V 256     227.908 209.225 306.851  1.00 53.72           O
ATOM   2841  CB  GLN V 256     224.709 208.909 307.090  1.00 53.72           C
ATOM   2842  CG  GLN V 256     225.260 207.757 307.917  1.00 53.72           C
ATOM   2843  CD  GLN V 256     225.585 208.163 309.340  1.00 53.72           C
ATOM   2844  OE1 GLN V 256     226.752 208.295 309.710  1.00 53.72           O
ATOM   2845  NE2 GLN V 256     224.551 208.363 310.150  1.00 53.72           N
ATOM   2846  N   GLN V 257     226.950 209.715 304.869  1.00 53.61           N
ATOM   2847  CA  GLN V 257     228.181 209.501 304.117  1.00 53.61           C
ATOM   2848  C   GLN V 257     229.236 210.537 304.487  1.00 53.61           C
ATOM   2849  O   GLN V 257     230.433 210.228 304.530  1.00 53.61           O
ATOM   2850  CB  GLN V 257     227.889 209.534 302.615  1.00 53.61           C
ATOM   2851  CG  GLN V 257     229.023 209.019 301.736  1.00 53.61           C
ATOM   2852  CD  GLN V 257     230.049 210.087 301.410  1.00 53.61           C
ATOM   2853  OE1 GLN V 257     229.755 211.281 301.457  1.00 53.61           O
ATOM   2854  NE2 GLN V 257     231.261 209.659 301.079  1.00 53.61           N
ATOM   2855  N   ARG V 258     228.811 211.775 304.755  1.00 56.60           N
ATOM   2856  CA  ARG V 258     229.751 212.787 305.222  1.00 56.60           C
ATOM   2857  C   ARG V 258     230.260 212.463 306.621  1.00 56.60           C
ATOM   2858  O   ARG V 258     231.437 212.693 306.928  1.00 56.60           O
ATOM   2859  CB  ARG V 258     229.086 214.164 305.210  1.00 56.60           C
ATOM   2860  CG  ARG V 258     228.582 214.615 303.850  1.00 56.60           C
ATOM   2861  CD  ARG V 258     229.716 214.947 302.897  1.00 56.60           C
ATOM   2862  NE  ARG V 258     229.211 215.493 301.640  1.00 56.60           N
ATOM   2863  CZ  ARG V 258     228.946 214.765 300.560  1.00 56.60           C
ATOM   2864  NH1 ARG V 258     229.160 213.457 300.571  1.00 56.60           N
ATOM   2865  NH2 ARG V 258     228.487 215.349 299.461  1.00 56.60           N
ATOM   2866  N   LEU V 259     229.392 211.928 307.483  1.00 59.87           N
ATOM   2867  CA  LEU V 259     229.816 211.589 308.838  1.00 59.87           C
ATOM   2868  C   LEU V 259     230.742 210.380 308.849  1.00 59.87           C
ATOM   2869  O   LEU V 259     231.623 210.284 309.710  1.00 59.87           O
ATOM   2870  CB  LEU V 259     228.595 211.336 309.721  1.00 59.87           C
ATOM   2871  CG  LEU V 259     227.726 212.556 310.033  1.00 59.87           C
ATOM   2872  CD1 LEU V 259     226.509 212.155 310.854  1.00 59.87           C
ATOM   2873  CD2 LEU V 259     228.534 213.625 310.751  1.00 59.87           C
ATOM   2874  N   ASN V 260     230.557 209.451 307.909  1.00 64.20           N
ATOM   2875  CA  ASN V 260     231.523 208.377 307.711  1.00 64.20           C
ATOM   2876  C   ASN V 260     232.818 208.875 307.082  1.00 64.20           C
ATOM   2877  O   ASN V 260     233.862 208.241 307.267  1.00 64.20           O
ATOM   2878  CB  ASN V 260     230.917 207.271 306.845  1.00 64.20           C
ATOM   2879  CG  ASN V 260     229.812 206.513 307.557  1.00 64.20           C
ATOM   2880  OD1 ASN V 260     228.659 206.522 307.126  1.00 64.20           O
ATOM   2881  ND2 ASN V 260     230.159 205.855 308.656  1.00 64.20           N
ATOM   2882  N   GLU V 261     232.774 209.989 306.351  1.00 68.39           N
ATOM   2883  CA  GLU V 261     233.966 210.477 305.668  1.00 68.39           C
ATOM   2884  C   GLU V 261     234.930 211.157 306.632  1.00 68.39           C
ATOM   2885  O   GLU V 261     236.115 210.812 306.679  1.00 68.39           O
ATOM   2886  CB  GLU V 261     233.573 211.434 304.541  1.00 68.39           C
ATOM   2887  CG  GLU V 261     234.753 212.145 303.903  1.00 68.39           C
ATOM   2888  CD  GLU V 261     235.741 211.188 303.266  1.00 68.39           C
ATOM   2889  OE1 GLU V 261     235.311 210.119 302.781  1.00 68.39           O
ATOM   2890  OE2 GLU V 261     236.950 211.501 303.255  1.00 68.39           O
ATOM   2891  N   PHE V 262     234.443 212.126 307.412  1.00 75.93           N
ATOM   2892  CA  PHE V 262     235.349 212.893 308.256  1.00 75.93           C
ATOM   2893  C   PHE V 262     235.823 212.098 309.465  1.00 75.93           C
ATOM   2894  O   PHE V 262     236.859 212.438 310.045  1.00 75.93           O
ATOM   2895  CB  PHE V 262     234.669 214.185 308.718  1.00 75.93           C
ATOM   2896  CG  PHE V 262     235.568 215.099 309.500  1.00 75.93           C
ATOM   2897  CD1 PHE V 262     236.551 215.839 308.864  1.00 75.93           C
ATOM   2898  CD2 PHE V 262     235.433 215.216 310.873  1.00 75.93           C
ATOM   2899  CE1 PHE V 262     237.379 216.681 309.582  1.00 75.93           C
ATOM   2900  CE2 PHE V 262     236.259 216.056 311.598  1.00 75.93           C
ATOM   2901  CZ  PHE V 262     237.234 216.789 310.950  1.00 75.93           C
ATOM   2902  N   LYS V 263     235.083 211.062 309.869  1.00 71.28           N
ATOM   2903  CA  LYS V 263     235.562 210.195 310.939  1.00 71.28           C
ATOM   2904  C   LYS V 263     236.881 209.523 310.574  1.00 71.28           C
ATOM   2905  O   LYS V 263     237.715 209.274 311.451  1.00 71.28           O
ATOM   2906  CB  LYS V 263     234.503 209.141 311.270  1.00 71.28           C
ATOM   2907  CG  LYS V 263     234.844 208.267 312.467  1.00 71.28           C
ATOM   2908  CD  LYS V 263     233.776 207.213 312.705  1.00 71.28           C
ATOM   2909  CE  LYS V 263     233.922 206.052 311.733  1.00 71.28           C
ATOM   2910  NZ  LYS V 263     232.967 204.950 312.039  1.00 71.28           N
ATOM   2911  N   ASN V 264     237.089 209.232 309.291  1.00 75.24           N
ATOM   2912  CA  ASN V 264     238.181 208.381 308.834  1.00 75.24           C
ATOM   2913  C   ASN V 264     239.168 209.133 307.943  1.00 75.24           C
ATOM   2914  O   ASN V 264     239.673 208.589 306.960  1.00 75.24           O
ATOM   2915  CB  ASN V 264     237.637 207.157 308.102  1.00 75.24           C
ATOM   2916  CG  ASN V 264     236.777 206.280 308.992  1.00 75.24           C
ATOM   2917  OD1 ASN V 264     235.576 206.136 308.770  1.00 75.24           O
ATOM   2918  ND2 ASN V 264     237.393 205.689 310.010  1.00 75.24           N
ATOM   2919  N   THR V 265     239.463 210.392 308.267  1.00 89.17           N
ATOM   2920  CA  THR V 265     240.510 211.122 307.556  1.00 89.17           C
ATOM   2921  C   THR V 265     241.801 211.194 308.369  1.00 89.17           C
ATOM   2922  O   THR V 265     242.817 210.623 307.963  1.00 89.17           O
ATOM   2923  CB  THR V 265     240.015 212.524 307.151  1.00 89.17           C
ATOM   2924  OG1 THR V 265     241.107 213.295 306.629  1.00 89.17           O
ATOM   2925  CG2 THR V 265     239.350 213.264 308.312  1.00 89.17           C
ATOM   2926  N   LYS V 266     241.774 211.870 309.518  1.00 92.20           N
ATOM   2927  CA  LYS V 266     242.870 211.872 310.479  1.00 92.20           C
ATOM   2928  C   LYS V 266     242.414 212.632 311.715  1.00 92.20           C
ATOM   2929  O   LYS V 266     241.644 213.593 311.617  1.00 92.20           O
ATOM   2930  CB  LYS V 266     244.132 212.523 309.895  1.00 92.20           C
ATOM   2931  CG  LYS V 266     245.355 212.454 310.796  1.00 92.20           C
ATOM   2932  CD  LYS V 266     245.729 211.014 311.104  1.00 92.20           C
ATOM   2933  CE  LYS V 266     246.957 210.941 311.999  1.00 92.20           C
ATOM   2934  NZ  LYS V 266     247.274 209.542 312.394  1.00 92.20           N
ATOM   2935  N   ALA V 267     242.893 212.188 312.877  1.00 95.41           N
ATOM   2936  CA  ALA V 267     242.735 212.880 314.154  1.00 95.41           C
ATOM   2937  C   ALA V 267     241.281 213.050 314.577  1.00 95.41           C
ATOM   2938  O   ALA V 267     241.008 213.750 315.559  1.00 95.41           O
ATOM   2939  CB  ALA V 267     243.433 214.247 314.140  1.00 95.41           C
ATOM   2940  N   ALA V 268     240.333 212.431 313.872  1.00 93.49           N
ATOM   2941  CA  ALA V 268     238.952 212.418 314.334  1.00 93.49           C
ATOM   2942  C   ALA V 268     238.634 211.269 315.279  1.00 93.49           C
ATOM   2943  O   ALA V 268     237.693 211.388 316.071  1.00 93.49           O
ATOM   2944  CB  ALA V 268     237.997 212.359 313.136  1.00 93.49           C
ATOM   2945  N   LYS V 269     239.386 210.166 315.225  1.00 99.26           N
ATOM   2946  CA  LYS V 269     239.269 209.152 316.267  1.00 99.26           C
ATOM   2947  C   LYS V 269     239.648 209.710 317.632  1.00 99.26           C
ATOM   2948  O   LYS V 269     239.122 209.263 318.658  1.00 99.26           O
ATOM   2949  CB  LYS V 269     240.131 207.935 315.918  1.00 99.26           C
ATOM   2950  CG  LYS V 269     241.598 208.242 315.640  1.00 99.26           C
ATOM   2951  CD  LYS V 269     242.462 208.032 316.875  1.00 99.26           C
ATOM   2952  CE  LYS V 269     243.933 208.264 316.570  1.00 99.26           C
ATOM   2953  NZ  LYS V 269     244.783 208.091 317.779  1.00 99.26           N
ATOM   2954  N   LEU V 270     240.562 210.683 317.661  1.00 95.79           N
ATOM   2955  CA  LEU V 270     240.821 211.438 318.883  1.00 95.79           C
ATOM   2956  C   LEU V 270     239.593 212.218 319.337  1.00 95.79           C
ATOM   2957  O   LEU V 270     239.352 212.362 320.541  1.00 95.79           O
ATOM   2958  CB  LEU V 270     242.008 212.380 318.668  1.00 95.79           C
ATOM   2959  CG  LEU V 270     242.520 213.131 319.898  1.00 95.79           C
ATOM   2960  CD1 LEU V 270     243.022 212.157 320.953  1.00 95.79           C
ATOM   2961  CD2 LEU V 270     243.615 214.110 319.508  1.00 95.79           C
ATOM   2962  N   SER V 271     238.799 212.725 318.391  1.00103.16           N
ATOM   2963  CA  SER V 271     237.670 213.596 318.698  1.00103.16           C
ATOM   2964  C   SER V 271     236.321 212.909 318.512  1.00103.16           C
ATOM   2965  O   SER V 271     235.320 213.567 318.218  1.00103.16           O
ATOM   2966  CB  SER V 271     237.737 214.864 317.846  1.00103.16           C
ATOM   2967  OG  SER V 271     237.515 214.573 316.477  1.00103.16           O
ATOM   2968  N   VAL V 272     236.272 211.589 318.681  1.00 98.64           N
ATOM   2969  CA  VAL V 272     235.000 210.877 318.600  1.00 98.64           C
ATOM   2970  C   VAL V 272     234.177 211.117 319.860  1.00 98.64           C
ATOM   2971  O   VAL V 272     233.013 211.528 319.794  1.00 98.64           O
ATOM   2972  CB  VAL V 272     235.230 209.373 318.358  1.00 98.64           C
ATOM   2973  CG1 VAL V 272     233.961 208.589 318.653  1.00 98.64           C
ATOM   2974  CG2 VAL V 272     235.672 209.127 316.928  1.00 98.64           C
ATOM   2975  N   GLN V 273     234.775 210.869 321.025  1.00100.01           N
ATOM   2976  CA  GLN V 273     234.047 210.747 322.281  1.00100.01           C
ATOM   2977  C   GLN V 273     234.448 211.779 323.324  1.00100.01           C
ATOM   2978  O   GLN V 273     233.713 211.956 324.302  1.00100.01           O
ATOM   2979  CB  GLN V 273     234.233 209.344 322.880  1.00100.01           C
ATOM   2980  CG  GLN V 273     235.583 209.117 323.547  1.00100.01           C
ATOM   2981  CD  GLN V 273     236.689 208.795 322.560  1.00100.01           C
ATOM   2982  OE1 GLN V 273     236.554 209.022 321.359  1.00100.01           O
ATOM   2983  NE2 GLN V 273     237.795 208.260 323.065  1.00100.01           N
ATOM   2984  N   LYS V 274     235.576 212.458 323.148  1.00 96.04           N
ATOM   2985  CA  LYS V 274     236.244 213.178 324.224  1.00 96.04           C
ATOM   2986  C   LYS V 274     237.108 214.263 323.580  1.00 96.04           C
ATOM   2987  O   LYS V 274     236.816 214.715 322.466  1.00 96.04           O
ATOM   2988  CB  LYS V 274     237.041 212.200 325.106  1.00 96.04           C
ATOM   2989  CG  LYS V 274     237.270 212.670 326.536  1.00 96.04           C
ATOM   2990  CD  LYS V 274     238.040 211.632 327.338  1.00 96.04           C
ATOM   2991  CE  LYS V 274     239.519 211.654 326.993  1.00 96.04           C
ATOM   2992  NZ  LYS V 274     240.298 210.700 327.831  1.00 96.04           N
ATOM   2993  N   PHE V 275     238.158 214.692 324.286  1.00 91.95           N
ATOM   2994  CA  PHE V 275     239.175 215.581 323.732  1.00 91.95           C
ATOM   2995  C   PHE V 275     238.568 216.938 323.393  1.00 91.95           C
ATOM   2996  O   PHE V 275     238.196 217.196 322.243  1.00 91.95           O
ATOM   2997  CB  PHE V 275     239.842 214.952 322.504  1.00 91.95           C
ATOM   2998  CG  PHE V 275     240.897 215.813 321.875  1.00 91.95           C
ATOM   2999  CD1 PHE V 275     242.088 216.064 322.535  1.00 91.95           C
ATOM   3000  CD2 PHE V 275     240.701 216.369 320.623  1.00 91.95           C
ATOM   3001  CE1 PHE V 275     243.063 216.858 321.959  1.00 91.95           C
ATOM   3002  CE2 PHE V 275     241.671 217.161 320.042  1.00 91.95           C
ATOM   3003  CZ  PHE V 275     242.853 217.406 320.711  1.00 91.95           C
ATOM   3004  N   ARG V 276     238.438 217.788 324.414  1.00 89.27           N
ATOM   3005  CA  ARG V 276     238.003 219.181 324.311  1.00 89.27           C
ATOM   3006  C   ARG V 276     238.444 219.892 323.036  1.00 89.27           C
ATOM   3007  O   ARG V 276     239.601 219.782 322.613  1.00 89.27           O
ATOM   3008  CB  ARG V 276     238.500 219.965 325.529  1.00 89.27           C
ATOM   3009  CG  ARG V 276     238.058 219.391 326.872  1.00 89.27           C
ATOM   3010  CD  ARG V 276     236.606 219.732 327.188  1.00 89.27           C
ATOM   3011  NE  ARG V 276     235.660 218.845 326.515  1.00 89.27           N
ATOM   3012  CZ  ARG V 276     235.359 217.616 326.929  1.00 89.27           C
ATOM   3013  NH1 ARG V 276     235.921 217.127 328.027  1.00 89.27           N
ATOM   3014  NH2 ARG V 276     234.489 216.883 326.252  1.00 89.27           N
ATOM   3015  N   GLU V 277     237.514 220.625 322.422  1.00 79.96           N
ATOM   3016  CA  GLU V 277     237.628 221.131 321.059  1.00 79.96           C
ATOM   3017  C   GLU V 277     238.602 222.307 320.976  1.00 79.96           C
ATOM   3018  O   GLU V 277     238.188 223.458 320.796  1.00 79.96           O
ATOM   3019  CB  GLU V 277     236.246 221.516 320.516  1.00 79.96           C
ATOM   3020  CG  GLU V 277     235.424 222.448 321.409  1.00 79.96           C
ATOM   3021  CD  GLU V 277     234.612 221.706 322.453  1.00 79.96           C
ATOM   3022  OE1 GLU V 277     234.883 220.509 322.682  1.00 79.96           O
ATOM   3023  OE2 GLU V 277     233.701 222.322 323.045  1.00 79.96           O
ATOM   3024  N   ASN V 278     239.902 222.025 321.091  1.00 93.76           N
ATOM   3025  CA  ASN V 278     240.923 223.044 320.879  1.00 93.76           C
ATOM   3026  C   ASN V 278     242.138 222.485 320.146  1.00 93.76           C
ATOM   3027  O   ASN V 278     243.268 222.934 320.373  1.00 93.76           O
ATOM   3028  CB  ASN V 278     241.355 223.677 322.207  1.00 93.76           C
ATOM   3029  CG  ASN V 278     241.839 222.652 323.219  1.00 93.76           C
ATOM   3030  OD1 ASN V 278     241.964 221.466 322.914  1.00 93.76           O
ATOM   3031  ND2 ASN V 278     242.119 223.110 324.434  1.00 93.76           N
ATOM   3032  N   ASP V 279     241.924 221.509 319.269  1.00101.79           N
ATOM   3033  CA  ASP V 279     243.016 220.931 318.498  1.00101.79           C
ATOM   3034  C   ASP V 279     243.507 221.913 317.440  1.00101.79           C
ATOM   3035  O   ASP V 279     242.716 222.630 316.818  1.00101.79           O
ATOM   3036  CB  ASP V 279     242.570 219.631 317.832  1.00101.79           C
ATOM   3037  CG  ASP V 279     243.736 218.803 317.328  1.00101.79           C
ATOM   3038  OD1 ASP V 279     244.895 219.227 317.514  1.00101.79           O
ATOM   3039  OD2 ASP V 279     243.493 217.725 316.744  1.00101.79           O
ATOM   3040  N   VAL V 280     244.823 221.942 317.243  1.00107.35           N
ATOM   3041  CA  VAL V 280     245.461 222.786 316.231  1.00107.35           C
ATOM   3042  C   VAL V 280     246.396 221.887 315.426  1.00107.35           C
ATOM   3043  O   VAL V 280     247.574 221.722 315.757  1.00107.35           O
ATOM   3044  CB  VAL V 280     246.213 223.975 316.842  1.00107.35           C
ATOM   3045  CG1 VAL V 280     245.246 225.110 317.132  1.00107.35           C
ATOM   3046  CG2 VAL V 280     246.920 223.561 318.127  1.00107.35           C
ATOM   3047  N   GLU V 281     245.870 221.296 314.353  1.00111.60           N
ATOM   3048  CA  GLU V 281     246.643 220.437 313.469  1.00111.60           C
ATOM   3049  C   GLU V 281     246.220 220.690 312.029  1.00111.60           C
ATOM   3050  O   GLU V 281     245.171 221.282 311.761  1.00111.60           O
ATOM   3051  CB  GLU V 281     246.465 218.952 313.819  1.00111.60           C
ATOM   3052  CG  GLU V 281     247.116 218.532 315.126  1.00111.60           C
ATOM   3053  CD  GLU V 281     247.019 217.039 315.370  1.00111.60           C
ATOM   3054  OE1 GLU V 281     246.380 216.343 314.554  1.00111.60           O
ATOM   3055  OE2 GLU V 281     247.584 216.561 316.379  1.00111.60           O
ATOM   3056  N   ASP V 282     247.056 220.231 311.099  1.00111.22           N
ATOM   3057  CA  ASP V 282     246.707 220.157 309.686  1.00111.22           C
ATOM   3058  C   ASP V 282     246.512 218.732 309.187  1.00111.22           C
ATOM   3059  O   ASP V 282     245.504 218.441 308.536  1.00111.22           O
ATOM   3060  CB  ASP V 282     247.782 220.862 308.844  1.00111.22           C
ATOM   3061  CG  ASP V 282     249.183 220.368 309.151  1.00111.22           C
ATOM   3062  OD1 ASP V 282     249.335 219.520 310.056  1.00111.22           O
ATOM   3063  OD2 ASP V 282     250.135 220.829 308.485  1.00111.22           O
ATOM   3064  N   GLY V 283     247.449 217.832 309.473  1.00111.67           N
ATOM   3065  CA  GLY V 283     247.294 216.455 309.050  1.00111.67           C
ATOM   3066  C   GLY V 283     247.500 216.279 307.552  1.00111.67           C
ATOM   3067  O   GLY V 283     247.919 217.184 306.829  1.00111.67           O
ATOM   3068  N   GLU V 284     247.188 215.070 307.092  1.00108.55           N
ATOM   3069  CA  GLU V 284     247.363 214.724 305.692  1.00108.55           C
ATOM   3070  C   GLU V 284     246.226 215.297 304.845  1.00108.55           C
ATOM   3071  O   GLU V 284     245.239 215.833 305.354  1.00108.55           O
ATOM   3072  CB  GLU V 284     247.439 213.206 305.521  1.00108.55           C
ATOM   3073  CG  GLU V 284     248.651 212.563 306.175  1.00108.55           C
ATOM   3074  CD  GLU V 284     248.411 212.209 307.630  1.00108.55           C
ATOM   3075  OE1 GLU V 284     247.297 212.468 308.130  1.00108.55           O
ATOM   3076  OE2 GLU V 284     249.337 211.669 308.272  1.00108.55           O
ATOM   3077  N   ALA V 285     246.381 215.175 303.530  1.00109.70           N
ATOM   3078  CA  ALA V 285     245.406 215.664 302.560  1.00109.70           C
ATOM   3079  C   ALA V 285     244.975 214.511 301.662  1.00109.70           C
ATOM   3080  O   ALA V 285     245.744 214.068 300.803  1.00109.70           O
ATOM   3081  CB  ALA V 285     245.990 216.808 301.732  1.00109.70           C
ATOM   3082  N   ARG V 286     243.748 214.026 301.862  1.00108.20           N
ATOM   3083  CA  ARG V 286     243.203 212.928 301.066  1.00108.20           C
ATOM   3084  C   ARG V 286     241.739 213.218 300.766  1.00108.20           C
ATOM   3085  O   ARG V 286     240.849 212.896 301.563  1.00108.20           O
ATOM   3086  CB  ARG V 286     243.353 211.583 301.781  1.00108.20           C
ATOM   3087  CG  ARG V 286     244.737 210.957 301.690  1.00108.20           C
ATOM   3088  CD  ARG V 286     245.649 211.432 302.810  1.00108.20           C
ATOM   3089  NE  ARG V 286     245.013 211.317 304.119  1.00108.20           N
ATOM   3090  CZ  ARG V 286     245.035 210.219 304.865  1.00108.20           C
ATOM   3091  NH1 ARG V 286     245.674 209.138 304.440  1.00108.20           N
ATOM   3092  NH2 ARG V 286     244.426 210.204 306.044  1.00108.20           N
ATOM   3093  N   PRO V 287     241.453 213.830 299.622  1.00104.44           N
ATOM   3094  CA  PRO V 287     240.084 213.831 299.097  1.00104.44           C
ATOM   3095  C   PRO V 287     239.746 212.498 298.453  1.00104.44           C
ATOM   3096  O   PRO V 287     240.585 211.892 297.774  1.00104.44           O
ATOM   3097  CB  PRO V 287     240.103 214.963 298.059  1.00104.44           C
ATOM   3098  CG  PRO V 287     241.534 215.097 297.675  1.00104.44           C
ATOM   3099  CD  PRO V 287     242.319 214.785 298.910  1.00104.44           C
ATOM   3100  N   CYS V 438     262.946 219.940 279.561  1.00233.56           N
ATOM   3101  CA  CYS V 438     262.548 220.333 278.215  1.00233.56           C
ATOM   3102  C   CYS V 438     261.092 219.960 277.943  1.00233.56           C
ATOM   3103  O   CYS V 438     260.612 218.931 278.418  1.00233.56           O
ATOM   3104  CB  CYS V 438     263.463 219.684 277.173  1.00233.56           C
ATOM   3105  SG  CYS V 438     263.368 217.880 277.109  1.00233.56           S
ATOM   3106  N   PRO V 439     260.394 220.795 277.186  1.00226.65           N
ATOM   3107  CA  PRO V 439     259.007 220.498 276.814  1.00226.65           C
ATOM   3108  C   PRO V 439     258.951 219.441 275.714  1.00226.65           C
ATOM   3109  O   PRO V 439     259.969 218.954 275.225  1.00226.65           O
ATOM   3110  CB  PRO V 439     258.481 221.849 276.324  1.00226.65           C
ATOM   3111  CG  PRO V 439     259.692 222.550 275.817  1.00226.65           C
ATOM   3112  CD  PRO V 439     260.816 222.128 276.723  1.00226.65           C
ATOM   3113  N   ARG V 440     257.726 219.093 275.332  1.00211.86           N
ATOM   3114  CA  ARG V 440     257.512 218.241 274.169  1.00211.86           C
ATOM   3115  C   ARG V 440     257.932 218.955 272.889  1.00211.86           C
ATOM   3116  O   ARG V 440     257.759 220.167 272.745  1.00211.86           O
ATOM   3117  CB  ARG V 440     256.048 217.818 274.081  1.00211.86           C
ATOM   3118  CG  ARG V 440     255.556 217.033 275.288  1.00211.86           C
ATOM   3119  CD  ARG V 440     256.220 215.664 275.356  1.00211.86           C
ATOM   3120  NE  ARG V 440     257.379 215.653 276.242  1.00211.86           N
ATOM   3121  CZ  ARG V 440     258.256 214.656 276.313  1.00211.86           C
ATOM   3122  NH1 ARG V 440     258.110 213.589 275.541  1.00211.86           N
ATOM   3123  NH2 ARG V 440     259.284 214.731 277.148  1.00211.86           N
ATOM   3124  N   ASN V 441     258.489 218.185 271.957  1.00218.27           N
ATOM   3125  CA  ASN V 441     258.979 218.724 270.699  1.00218.27           C
ATOM   3126  C   ASN V 441     257.811 219.011 269.755  1.00218.27           C
ATOM   3127  O   ASN V 441     256.643 218.770 270.070  1.00218.27           O
ATOM   3128  CB  ASN V 441     259.977 217.762 270.060  1.00218.27           C
ATOM   3129  CG  ASN V 441     261.292 217.705 270.812  1.00218.27           C
ATOM   3130  OD1 ASN V 441     261.815 218.730 271.249  1.00218.27           O
ATOM   3131  ND2 ASN V 441     261.838 216.503 270.960  1.00218.27           N
ATOM   3132  N   LEU V 442     258.138 219.537 268.573  1.00220.53           N
ATOM   3133  CA  LEU V 442     257.109 219.885 267.599  1.00220.53           C
ATOM   3134  C   LEU V 442     256.551 218.644 266.910  1.00220.53           C
ATOM   3135  O   LEU V 442     255.366 218.324 267.056  1.00220.53           O
ATOM   3136  CB  LEU V 442     257.675 220.865 266.567  1.00220.53           C
ATOM   3137  CG  LEU V 442     256.681 221.395 265.531  1.00220.53           C
ATOM   3138  CD1 LEU V 442     255.538 222.135 266.210  1.00220.53           C
ATOM   3139  CD2 LEU V 442     257.382 222.295 264.525  1.00220.53           C
ATOM   3140  N   HIS V 443     257.389 217.933 266.154  1.00227.19           N
ATOM   3141  CA  HIS V 443     256.963 216.702 265.490  1.00227.19           C
ATOM   3142  C   HIS V 443     257.427 215.493 266.300  1.00227.19           C
ATOM   3143  O   HIS V 443     258.378 214.795 265.949  1.00227.19           O
ATOM   3144  CB  HIS V 443     257.487 216.663 264.058  1.00227.19           C
ATOM   3145  CG  HIS V 443     256.858 217.677 263.156  1.00227.19           C
ATOM   3146  ND1 HIS V 443     255.560 217.566 262.703  1.00227.19           N
ATOM   3147  CD2 HIS V 443     257.344 218.822 262.623  1.00227.19           C
ATOM   3148  CE1 HIS V 443     255.276 218.600 261.930  1.00227.19           C
ATOM   3149  NE2 HIS V 443     256.341 219.376 261.867  1.00227.19           N
ATOM   3150  N   LEU V 444     256.726 215.253 267.408  1.00210.83           N
ATOM   3151  CA  LEU V 444     256.896 214.050 268.209  1.00210.83           C
ATOM   3152  C   LEU V 444     255.599 213.272 268.369  1.00210.83           C
ATOM   3153  O   LEU V 444     255.648 212.057 268.590  1.00210.83           O
ATOM   3154  CB  LEU V 444     257.451 214.401 269.601  1.00210.83           C
ATOM   3155  CG  LEU V 444     257.811 213.244 270.539  1.00210.83           C
ATOM   3156  CD1 LEU V 444     258.884 212.363 269.919  1.00210.83           C
ATOM   3157  CD2 LEU V 444     258.258 213.769 271.893  1.00210.83           C
ATOM   3158  N   LEU V 445     254.459 213.933 268.241  1.00199.32           N
ATOM   3159  CA  LEU V 445     253.101 213.451 268.419  1.00199.32           C
ATOM   3160  C   LEU V 445     252.602 212.805 267.129  1.00199.32           C
ATOM   3161  O   LEU V 445     252.995 213.213 266.033  1.00199.32           O
ATOM   3162  CB  LEU V 445     252.175 214.594 268.828  1.00199.32           C
ATOM   3163  CG  LEU V 445     252.121 215.844 267.944  1.00199.32           C
ATOM   3164  CD1 LEU V 445     251.017 215.750 266.894  1.00199.32           C
ATOM   3165  CD2 LEU V 445     251.947 217.095 268.795  1.00199.32           C
ATOM   3166  N   PRO V 446     251.739 211.795 267.226  1.00191.86           N
ATOM   3167  CA  PRO V 446     251.078 211.297 266.014  1.00191.86           C
ATOM   3168  C   PRO V 446     250.091 212.341 265.511  1.00191.86           C
ATOM   3169  O   PRO V 446     249.249 212.839 266.262  1.00191.86           O
ATOM   3170  CB  PRO V 446     250.366 210.026 266.490  1.00191.86           C
ATOM   3171  CG  PRO V 446     251.093 209.627 267.739  1.00191.86           C
ATOM   3172  CD  PRO V 446     251.493 210.921 268.384  1.00191.86           C
ATOM   3173  N   THR V 447     250.207 212.667 264.228  1.00186.35           N
ATOM   3174  CA  THR V 447     249.422 213.721 263.606  1.00186.35           C
ATOM   3175  C   THR V 447     248.087 213.186 263.090  1.00186.35           C
ATOM   3176  O   THR V 447     247.667 212.068 263.401  1.00186.35           O
ATOM   3177  CB  THR V 447     250.225 214.376 262.484  1.00186.35           C
ATOM   3178  OG1 THR V 447     250.490 213.412 261.458  1.00186.35           O
ATOM   3179  CG2 THR V 447     251.544 214.915 263.017  1.00186.35           C
ATOM   3180  N   THR V 448     247.407 214.008 262.289  1.00181.13           N
ATOM   3181  CA  THR V 448     246.130 213.663 261.684  1.00181.13           C
ATOM   3182  C   THR V 448     246.205 213.514 260.173  1.00181.13           C
ATOM   3183  O   THR V 448     245.361 212.818 259.597  1.00181.13           O
ATOM   3184  CB  THR V 448     245.067 214.717 262.031  1.00181.13           C
ATOM   3185  OG1 THR V 448     243.807 214.331 261.469  1.00181.13           O
ATOM   3186  CG2 THR V 448     245.464 216.083 261.492  1.00181.13           C
ATOM   3187  N   ASP V 449     247.184 214.144 259.521  1.00181.24           N
ATOM   3188  CA  ASP V 449     247.220 214.188 258.065  1.00181.24           C
ATOM   3189  C   ASP V 449     247.794 212.911 257.469  1.00181.24           C
ATOM   3190  O   ASP V 449     247.612 212.663 256.273  1.00181.24           O
ATOM   3191  CB  ASP V 449     248.033 215.395 257.592  1.00181.24           C
ATOM   3192  CG  ASP V 449     247.353 216.713 257.906  1.00181.24           C
ATOM   3193  OD1 ASP V 449     246.105 216.750 257.930  1.00181.24           O
ATOM   3194  OD2 ASP V 449     248.067 217.713 258.130  1.00181.24           O
ATOM   3195  N   THR V 450     248.481 212.101 258.278  1.00182.12           N
ATOM   3196  CA  THR V 450     248.828 210.746 257.865  1.00182.12           C
ATOM   3197  C   THR V 450     247.606 209.841 257.855  1.00182.12           C
ATOM   3198  O   THR V 450     247.610 208.812 257.170  1.00182.12           O
ATOM   3199  CB  THR V 450     249.901 210.165 258.787  1.00182.12           C
ATOM   3200  OG1 THR V 450     249.363 209.991 260.103  1.00182.12           O
ATOM   3201  CG2 THR V 450     251.104 211.094 258.856  1.00182.12           C
ATOM   3202  N   TYR V 451     246.564 210.208 258.601  1.00180.21           N
ATOM   3203  CA  TYR V 451     245.338 209.426 258.695  1.00180.21           C
ATOM   3204  C   TYR V 451     244.313 209.839 257.649  1.00180.21           C
ATOM   3205  O   TYR V 451     243.459 209.029 257.273  1.00180.21           O
ATOM   3206  CB  TYR V 451     244.728 209.557 260.094  1.00180.21           C
ATOM   3207  CG  TYR V 451     245.523 208.858 261.174  1.00180.21           C
ATOM   3208  CD1 TYR V 451     245.370 207.499 261.403  1.00180.21           C
ATOM   3209  CD2 TYR V 451     246.427 209.559 261.962  1.00180.21           C
ATOM   3210  CE1 TYR V 451     246.093 206.854 262.388  1.00180.21           C
ATOM   3211  CE2 TYR V 451     247.154 208.923 262.950  1.00180.21           C
ATOM   3212  CZ  TYR V 451     246.982 207.570 263.158  1.00180.21           C
ATOM   3213  OH  TYR V 451     247.705 206.932 264.140  1.00180.21           O
ATOM   3214  N   LEU V 452     244.382 211.086 257.176  1.00177.22           N
ATOM   3215  CA  LEU V 452     243.506 211.516 256.092  1.00177.22           C
ATOM   3216  C   LEU V 452     243.848 210.794 254.793  1.00177.22           C
ATOM   3217  O   LEU V 452     242.949 210.426 254.028  1.00177.22           O
ATOM   3218  CB  LEU V 452     243.608 213.035 255.917  1.00177.22           C
ATOM   3219  CG  LEU V 452     242.621 213.806 255.032  1.00177.22           C
ATOM   3220  CD1 LEU V 452     243.000 213.754 253.556  1.00177.22           C
ATOM   3221  CD2 LEU V 452     241.201 213.304 255.236  1.00177.22           C
ATOM   3222  N   SER V 453     245.135 210.583 254.527  1.00179.19           N
ATOM   3223  CA  SER V 453     245.580 209.967 253.285  1.00179.19           C
ATOM   3224  C   SER V 453     245.649 208.445 253.375  1.00179.19           C
ATOM   3225  O   SER V 453     246.320 207.814 252.547  1.00179.19           O
ATOM   3226  CB  SER V 453     246.943 210.532 252.877  1.00179.19           C
ATOM   3227  OG  SER V 453     247.936 210.210 253.834  1.00179.19           O
ATOM   3228  N   LYS V 454     244.976 207.842 254.357  1.00175.40           N
ATOM   3229  CA  LYS V 454     244.962 206.385 254.467  1.00175.40           C
ATOM   3230  C   LYS V 454     244.176 205.759 253.321  1.00175.40           C
ATOM   3231  O   LYS V 454     244.729 205.014 252.504  1.00175.40           O
ATOM   3232  CB  LYS V 454     244.377 205.962 255.816  1.00175.40           C
ATOM   3233  CG  LYS V 454     245.267 206.266 257.008  1.00175.40           C
ATOM   3234  CD  LYS V 454     246.480 205.350 257.043  1.00175.40           C
ATOM   3235  CE  LYS V 454     247.304 205.573 258.301  1.00175.40           C
ATOM   3236  NZ  LYS V 454     248.487 204.672 258.358  1.00175.40           N
ATOM   3237  N   VAL V 455     242.886 206.052 253.249  1.00177.42           N
ATOM   3238  CA  VAL V 455     242.010 205.512 252.217  1.00177.42           C
ATOM   3239  C   VAL V 455     241.965 206.487 251.052  1.00177.42           C
ATOM   3240  O   VAL V 455     241.898 207.708 251.245  1.00177.42           O
ATOM   3241  CB  VAL V 455     240.602 205.244 252.783  1.00177.42           C
ATOM   3242  CG1 VAL V 455     239.667 204.737 251.693  1.00177.42           C
ATOM   3243  CG2 VAL V 455     240.673 204.254 253.935  1.00177.42           C
ATOM   3244  N   SER V 456     242.014 205.949 249.834  1.00179.90           N
ATOM   3245  CA  SER V 456     241.855 206.765 248.637  1.00179.90           C
ATOM   3246  C   SER V 456     240.526 207.508 248.666  1.00179.90           C
ATOM   3247  O   SER V 456     239.484 206.932 248.993  1.00179.90           O
ATOM   3248  CB  SER V 456     241.944 205.888 247.389  1.00179.90           C
ATOM   3249  OG  SER V 456     243.229 205.301 247.267  1.00179.90           O
ATOM   3250  N   ASP V 457     240.568 208.795 248.328  1.00175.07           N
ATOM   3251  CA  ASP V 457     239.427 209.687 248.535  1.00175.07           C
ATOM   3252  C   ASP V 457     238.541 209.720 247.288  1.00175.07           C
ATOM   3253  O   ASP V 457     238.252 210.767 246.710  1.00175.07           O
ATOM   3254  CB  ASP V 457     239.913 211.085 248.908  1.00175.07           C
ATOM   3255  CG  ASP V 457     240.647 211.113 250.234  1.00175.07           C
ATOM   3256  OD1 ASP V 457     240.343 210.267 251.101  1.00175.07           O
ATOM   3257  OD2 ASP V 457     241.525 211.982 250.410  1.00175.07           O
ATOM   3258  N   ASP V 458     238.112 208.536 246.883  1.00176.16           N
ATOM   3259  CA  ASP V 458     237.228 208.378 245.734  1.00176.16           C
ATOM   3260  C   ASP V 458     235.823 208.865 246.066  1.00176.16           C
ATOM   3261  O   ASP V 458     235.153 208.258 246.911  1.00176.16           O
ATOM   3262  CB  ASP V 458     237.208 206.916 245.281  1.00176.16           C
ATOM   3263  CG  ASP V 458     237.057 205.943 246.436  1.00176.16           C
ATOM   3264  OD1 ASP V 458     237.014 206.392 247.602  1.00176.16           O
ATOM   3265  OD2 ASP V 458     236.980 204.723 246.177  1.00176.16           O
ATOM   3266  N   PRO V 459     235.337 209.942 245.445  1.00176.49           N
ATOM   3267  CA  PRO V 459     234.069 210.540 245.889  1.00176.49           C
ATOM   3268  C   PRO V 459     232.852 209.791 245.373  1.00176.49           C
ATOM   3269  O   PRO V 459     231.784 209.833 245.993  1.00176.49           O
ATOM   3270  CB  PRO V 459     234.139 211.959 245.316  1.00176.49           C
ATOM   3271  CG  PRO V 459     234.965 211.808 244.080  1.00176.49           C
ATOM   3272  CD  PRO V 459     235.975 210.723 244.371  1.00176.49           C
ATOM   3273  N   ASP V 460     232.995 209.104 244.241  1.00178.15           N
ATOM   3274  CA  ASP V 460     231.897 208.342 243.657  1.00178.15           C
ATOM   3275  C   ASP V 460     231.959 206.857 243.989  1.00178.15           C
ATOM   3276  O   ASP V 460     230.925 206.250 244.284  1.00178.15           O
ATOM   3277  CB  ASP V 460     231.875 208.526 242.135  1.00178.15           C
ATOM   3278  CG  ASP V 460     233.195 208.163 241.478  1.00178.15           C
ATOM   3279  OD1 ASP V 460     234.158 207.837 242.203  1.00178.15           O
ATOM   3280  OD2 ASP V 460     233.267 208.200 240.232  1.00178.15           O
ATOM   3281  N   ASN V 461     233.144 206.258 243.949  1.00177.75           N
ATOM   3282  CA  ASN V 461     233.309 204.852 244.282  1.00177.75           C
ATOM   3283  C   ASN V 461     233.591 204.687 245.771  1.00177.75           C
ATOM   3284  O   ASN V 461     234.037 205.615 246.453  1.00177.75           O
ATOM   3285  CB  ASN V 461     234.441 204.237 243.459  1.00177.75           C
ATOM   3286  CG  ASN V 461     234.399 202.723 243.447  1.00177.75           C
ATOM   3287  OD1 ASN V 461     233.501 202.113 244.027  1.00177.75           O
ATOM   3288  ND2 ASN V 461     235.371 202.107 242.787  1.00177.75           N
ATOM   3289  N   LEU V 462     233.317 203.481 246.279  1.00175.38           N
ATOM   3290  CA  LEU V 462     233.642 203.161 247.664  1.00175.38           C
ATOM   3291  C   LEU V 462     234.121 201.721 247.833  1.00175.38           C
ATOM   3292  O   LEU V 462     234.074 201.192 248.951  1.00175.38           O
ATOM   3293  CB  LEU V 462     232.438 203.437 248.578  1.00175.38           C
ATOM   3294  CG  LEU V 462     231.091 202.788 248.245  1.00175.38           C
ATOM   3295  CD1 LEU V 462     230.903 201.455 248.955  1.00175.38           C
ATOM   3296  CD2 LEU V 462     229.957 203.743 248.584  1.00175.38           C
ATOM   3297  N   GLU V 463     234.591 201.078 246.763  1.00173.93           N
ATOM   3298  CA  GLU V 463     234.812 199.636 246.753  1.00173.93           C
ATOM   3299  C   GLU V 463     236.248 199.261 247.102  1.00173.93           C
ATOM   3300  O   GLU V 463     236.772 198.272 246.573  1.00173.93           O
ATOM   3301  CB  GLU V 463     234.427 199.059 245.390  1.00173.93           C
ATOM   3302  CG  GLU V 463     232.938 199.123 245.078  1.00173.93           C
ATOM   3303  CD  GLU V 463     232.124 198.114 245.867  1.00173.93           C
ATOM   3304  OE1 GLU V 463     232.629 196.999 246.110  1.00173.93           O
ATOM   3305  OE2 GLU V 463     230.979 198.440 246.245  1.00173.93           O
ATOM   3306  N   ASP V 464     236.898 200.024 247.980  1.00174.59           N
ATOM   3307  CA  ASP V 464     238.240 199.713 248.453  1.00174.59           C
ATOM   3308  C   ASP V 464     238.284 199.359 249.934  1.00174.59           C
ATOM   3309  O   ASP V 464     239.359 199.028 250.445  1.00174.59           O
ATOM   3310  CB  ASP V 464     239.184 200.889 248.174  1.00174.59           C
ATOM   3311  CG  ASP V 464     238.677 202.196 248.756  1.00174.59           C
ATOM   3312  OD1 ASP V 464     237.531 202.225 249.254  1.00174.59           O
ATOM   3313  OD2 ASP V 464     239.424 203.195 248.715  1.00174.59           O
ATOM   3314  N   VAL V 465     237.153 199.419 250.632  1.00172.80           N
ATOM   3315  CA  VAL V 465     237.105 199.184 252.071  1.00172.80           C
ATOM   3316  C   VAL V 465     236.152 198.034 252.368  1.00172.80           C
ATOM   3317  O   VAL V 465     235.489 198.016 253.412  1.00172.80           O
ATOM   3318  CB  VAL V 465     236.690 200.458 252.830  1.00172.80           C
ATOM   3319  CG1 VAL V 465     237.792 201.503 252.753  1.00172.80           C
ATOM   3320  CG2 VAL V 465     235.389 201.011 252.269  1.00172.80           C
ATOM   3321  N   ASP V 466     236.084 197.065 251.461  1.00166.28           N
ATOM   3322  CA  ASP V 466     235.014 196.083 251.497  1.00166.28           C
ATOM   3323  C   ASP V 466     235.363 194.940 252.447  1.00166.28           C
ATOM   3324  O   ASP V 466     236.507 194.776 252.884  1.00166.28           O
ATOM   3325  CB  ASP V 466     234.746 195.537 250.096  1.00166.28           C
ATOM   3326  CG  ASP V 466     234.394 196.626 249.104  1.00166.28           C
ATOM   3327  OD1 ASP V 466     233.838 197.662 249.524  1.00166.28           O
ATOM   3328  OD2 ASP V 466     234.684 196.450 247.902  1.00166.28           O
ATOM   3329  N   ASP V 467     234.353 194.140 252.766  1.00156.66           N
ATOM   3330  CA  ASP V 467     234.506 193.005 253.666  1.00156.66           C
ATOM   3331  C   ASP V 467     233.534 191.913 253.224  1.00156.66           C
ATOM   3332  O   ASP V 467     233.022 191.938 252.100  1.00156.66           O
ATOM   3333  CB  ASP V 467     234.299 193.447 255.126  1.00156.66           C
ATOM   3334  CG  ASP V 467     232.932 194.063 255.363  1.00156.66           C
ATOM   3335  OD1 ASP V 467     232.207 194.320 254.379  1.00156.66           O
ATOM   3336  OD2 ASP V 467     232.582 194.293 256.542  1.00156.66           O
ATOM   3337  N   GLU V 468     233.279 190.952 254.111  1.00151.75           N
ATOM   3338  CA  GLU V 468     232.493 189.771 253.793  1.00151.75           C
ATOM   3339  C   GLU V 468     231.191 189.672 254.571  1.00151.75           C
ATOM   3340  O   GLU V 468     230.270 188.988 254.110  1.00151.75           O
ATOM   3341  CB  GLU V 468     233.313 188.491 254.036  1.00151.75           C
ATOM   3342  CG  GLU V 468     233.498 188.122 255.503  1.00151.75           C
ATOM   3343  CD  GLU V 468     234.634 188.882 256.167  1.00151.75           C
ATOM   3344  OE1 GLU V 468     235.092 189.895 255.602  1.00151.75           O
ATOM   3345  OE2 GLU V 468     235.069 188.460 257.259  1.00151.75           O
ATOM   3346  N   GLU V 469     231.085 190.329 255.726  1.00144.07           N
ATOM   3347  CA  GLU V 469     229.909 190.240 256.584  1.00144.07           C
ATOM   3348  C   GLU V 469     228.955 191.414 256.402  1.00144.07           C
ATOM   3349  O   GLU V 469     227.736 191.222 256.427  1.00144.07           O
ATOM   3350  CB  GLU V 469     230.334 190.152 258.054  1.00144.07           C
ATOM   3351  CG  GLU V 469     229.180 189.979 259.028  1.00144.07           C
ATOM   3352  CD  GLU V 469     228.498 188.632 258.889  1.00144.07           C
ATOM   3353  OE1 GLU V 469     229.170 187.661 258.482  1.00144.07           O
ATOM   3354  OE2 GLU V 469     227.288 188.543 259.186  1.00144.07           O
ATOM   3355  N   LEU V 470     229.479 192.627 256.214  1.00142.42           N
ATOM   3356  CA  LEU V 470     228.622 193.758 255.875  1.00142.42           C
ATOM   3357  C   LEU V 470     228.086 193.673 254.451  1.00142.42           C
ATOM   3358  O   LEU V 470     227.126 194.376 254.121  1.00142.42           O
ATOM   3359  CB  LEU V 470     229.380 195.076 256.065  1.00142.42           C
ATOM   3360  CG  LEU V 470     229.331 195.742 257.443  1.00142.42           C
ATOM   3361  CD1 LEU V 470     227.905 196.144 257.795  1.00142.42           C
ATOM   3362  CD2 LEU V 470     229.925 194.849 258.527  1.00142.42           C
ATOM   3363  N   ASN V 471     228.686 192.833 253.603  1.00140.38           N
ATOM   3364  CA  ASN V 471     228.072 192.516 252.317  1.00140.38           C
ATOM   3365  C   ASN V 471     226.820 191.668 252.494  1.00140.38           C
ATOM   3366  O   ASN V 471     225.879 191.778 251.701  1.00140.38           O
ATOM   3367  CB  ASN V 471     229.080 191.798 251.419  1.00140.38           C
ATOM   3368  CG  ASN V 471     228.685 191.829 249.955  1.00140.38           C
ATOM   3369  OD1 ASN V 471     227.684 192.440 249.581  1.00140.38           O
ATOM   3370  ND2 ASN V 471     229.475 191.169 249.116  1.00140.38           N
ATOM   3371  N   ALA V 472     226.790 190.828 253.527  1.00138.34           N
ATOM   3372  CA  ALA V 472     225.602 190.077 253.907  1.00138.34           C
ATOM   3373  C   ALA V 472     224.649 190.876 254.785  1.00138.34           C
ATOM   3374  O   ALA V 472     223.566 190.376 255.114  1.00138.34           O
ATOM   3375  CB  ALA V 472     226.003 188.785 254.628  1.00138.34           C
ATOM   3376  N   HIS V 473     225.019 192.092 255.175  1.00135.71           N
ATOM   3377  CA  HIS V 473     224.162 192.945 255.995  1.00135.71           C
ATOM   3378  C   HIS V 473     223.002 193.446 255.145  1.00135.71           C
ATOM   3379  O   HIS V 473     223.140 194.403 254.381  1.00135.71           O
ATOM   3380  CB  HIS V 473     224.965 194.104 256.572  1.00135.71           C
ATOM   3381  CG  HIS V 473     224.197 194.950 257.537  1.00135.71           C
ATOM   3382  ND1 HIS V 473     223.936 194.552 258.831  1.00135.71           N
ATOM   3383  CD2 HIS V 473     223.635 196.173 257.400  1.00135.71           C
ATOM   3384  CE1 HIS V 473     223.246 195.494 259.448  1.00135.71           C
ATOM   3385  NE2 HIS V 473     223.050 196.489 258.603  1.00135.71           N
ATOM   3386  N   LEU V 474     221.851 192.795 255.284  1.00134.39           N
ATOM   3387  CA  LEU V 474     220.720 192.965 254.382  1.00134.39           C
ATOM   3388  C   LEU V 474     219.540 192.242 255.021  1.00134.39           C
ATOM   3389  O   LEU V 474     219.692 191.571 256.046  1.00134.39           O
ATOM   3390  CB  LEU V 474     221.076 192.431 252.985  1.00134.39           C
ATOM   3391  CG  LEU V 474     220.258 192.629 251.704  1.00134.39           C
ATOM   3392  CD1 LEU V 474     219.258 191.506 251.495  1.00134.39           C
ATOM   3393  CD2 LEU V 474     219.560 193.982 251.717  1.00134.39           C
ATOM   3394  N   LEU V 475     218.362 192.382 254.418  1.00137.65           N
ATOM   3395  CA  LEU V 475     217.200 191.708 254.978  1.00137.65           C
ATOM   3396  C   LEU V 475     217.243 190.210 254.693  1.00137.65           C
ATOM   3397  O   LEU V 475     217.888 189.741 253.751  1.00137.65           O
ATOM   3398  CB  LEU V 475     215.896 192.298 254.435  1.00137.65           C
ATOM   3399  CG  LEU V 475     215.442 191.922 253.023  1.00137.65           C
ATOM   3400  CD1 LEU V 475     213.930 191.998 252.920  1.00137.65           C
ATOM   3401  CD2 LEU V 475     216.065 192.856 252.003  1.00137.65           C
ATOM   3402  N   ASN V 476     216.540 189.455 255.534  1.00142.84           N
ATOM   3403  CA  ASN V 476     216.059 188.136 255.147  1.00142.84           C
ATOM   3404  C   ASN V 476     214.940 188.291 254.122  1.00142.84           C
ATOM   3405  O   ASN V 476     213.892 188.872 254.425  1.00142.84           O
ATOM   3406  CB  ASN V 476     215.570 187.367 256.371  1.00142.84           C
ATOM   3407  CG  ASN V 476     215.342 185.896 256.085  1.00142.84           C
ATOM   3408  OD1 ASN V 476     215.584 185.422 254.976  1.00142.84           O
ATOM   3409  ND2 ASN V 476     214.873 185.164 257.089  1.00142.84           N
ATOM   3410  N   GLU V 477     215.163 187.780 252.910  1.00142.63           N
ATOM   3411  CA  GLU V 477     214.402 188.255 251.757  1.00142.63           C
ATOM   3412  C   GLU V 477     212.938 187.837 251.836  1.00142.63           C
ATOM   3413  O   GLU V 477     212.051 188.596 251.431  1.00142.63           O
ATOM   3414  CB  GLU V 477     215.034 187.743 250.463  1.00142.63           C
ATOM   3415  CG  GLU V 477     216.393 188.346 250.143  1.00142.63           C
ATOM   3416  CD  GLU V 477     217.534 187.622 250.833  1.00142.63           C
ATOM   3417  OE1 GLU V 477     217.269 186.629 251.543  1.00142.63           O
ATOM   3418  OE2 GLU V 477     218.697 188.046 250.664  1.00142.63           O
ATOM   3419  N   GLU V 478     212.663 186.640 252.355  1.00141.70           N
ATOM   3420  CA  GLU V 478     211.285 186.234 252.596  1.00141.70           C
ATOM   3421  C   GLU V 478     210.693 186.858 253.854  1.00141.70           C
ATOM   3422  O   GLU V 478     209.465 186.915 253.980  1.00141.70           O
ATOM   3423  CB  GLU V 478     211.192 184.707 252.688  1.00141.70           C
ATOM   3424  CG  GLU V 478     211.897 184.104 253.892  1.00141.70           C
ATOM   3425  CD  GLU V 478     213.350 183.774 253.615  1.00141.70           C
ATOM   3426  OE1 GLU V 478     213.882 184.240 252.586  1.00141.70           O
ATOM   3427  OE2 GLU V 478     213.961 183.048 254.428  1.00141.70           O
ATOM   3428  N   ALA V 479     211.529 187.325 254.783  1.00136.38           N
ATOM   3429  CA  ALA V 479     211.079 187.781 256.094  1.00136.38           C
ATOM   3430  C   ALA V 479     210.894 189.295 256.153  1.00136.38           C
ATOM   3431  O   ALA V 479     211.134 189.907 257.199  1.00136.38           O
ATOM   3432  CB  ALA V 479     212.053 187.322 257.178  1.00136.38           C
ATOM   3433  N   SER V 480     210.471 189.912 255.049  1.00131.51           N
ATOM   3434  CA  SER V 480     210.107 191.326 255.080  1.00131.51           C
ATOM   3435  C   SER V 480     208.699 191.524 255.634  1.00131.51           C
ATOM   3436  O   SER V 480     208.510 192.174 256.666  1.00131.51           O
ATOM   3437  CB  SER V 480     210.225 191.930 253.677  1.00131.51           C
ATOM   3438  OG  SER V 480     209.919 193.313 253.687  1.00131.51           O
ATOM   3439  N   LYS V 481     207.696 190.961 254.956  1.00130.66           N
ATOM   3440  CA  LYS V 481     206.312 191.064 255.402  1.00130.66           C
ATOM   3441  C   LYS V 481     206.045 190.290 256.686  1.00130.66           C
ATOM   3442  O   LYS V 481     204.994 190.495 257.304  1.00130.66           O
ATOM   3443  CB  LYS V 481     205.362 190.578 254.306  1.00130.66           C
ATOM   3444  CG  LYS V 481     205.243 189.061 254.193  1.00130.66           C
ATOM   3445  CD  LYS V 481     206.414 188.448 253.441  1.00130.66           C
ATOM   3446  CE  LYS V 481     206.151 186.987 253.108  1.00130.66           C
ATOM   3447  NZ  LYS V 481     207.332 186.336 252.481  1.00130.66           N
ATOM   3448  N   LEU V 482     206.957 189.407 257.098  1.00129.41           N
ATOM   3449  CA  LEU V 482     206.969 188.927 258.475  1.00129.41           C
ATOM   3450  C   LEU V 482     207.128 190.080 259.459  1.00129.41           C
ATOM   3451  O   LEU V 482     206.260 190.316 260.308  1.00129.41           O
ATOM   3452  CB  LEU V 482     208.087 187.895 258.650  1.00129.41           C
ATOM   3453  CG  LEU V 482     208.183 187.096 259.955  1.00129.41           C
ATOM   3454  CD1 LEU V 482     208.771 185.722 259.681  1.00129.41           C
ATOM   3455  CD2 LEU V 482     209.021 187.824 260.998  1.00129.41           C
ATOM   3456  N   LYS V 483     208.238 190.814 259.361  1.00126.18           N
ATOM   3457  CA  LYS V 483     208.497 191.896 260.304  1.00126.18           C
ATOM   3458  C   LYS V 483     207.664 193.136 260.001  1.00126.18           C
ATOM   3459  O   LYS V 483     207.307 193.875 260.924  1.00126.18           O
ATOM   3460  CB  LYS V 483     209.990 192.240 260.307  1.00126.18           C
ATOM   3461  CG  LYS V 483     210.396 193.318 261.306  1.00126.18           C
ATOM   3462  CD  LYS V 483     210.622 194.661 260.630  1.00126.18           C
ATOM   3463  CE  LYS V 483     211.864 194.631 259.755  1.00126.18           C
ATOM   3464  NZ  LYS V 483     212.108 195.940 259.096  1.00126.18           N
ATOM   3465  N   GLU V 484     207.340 193.376 258.729  1.00127.03           N
ATOM   3466  CA  GLU V 484     206.531 194.539 258.379  1.00127.03           C
ATOM   3467  C   GLU V 484     205.116 194.434 258.936  1.00127.03           C
ATOM   3468  O   GLU V 484     204.518 195.453 259.301  1.00127.03           O
ATOM   3469  CB  GLU V 484     206.494 194.716 256.860  1.00127.03           C
ATOM   3470  CG  GLU V 484     205.849 196.012 256.386  1.00127.03           C
ATOM   3471  CD  GLU V 484     204.359 195.870 256.137  1.00127.03           C
ATOM   3472  OE1 GLU V 484     203.917 194.759 255.778  1.00127.03           O
ATOM   3473  OE2 GLU V 484     203.631 196.871 256.302  1.00127.03           O
ATOM   3474  N   ARG V 485     204.568 193.219 259.013  1.00128.03           N
ATOM   3475  CA  ARG V 485     203.234 193.047 259.583  1.00128.03           C
ATOM   3476  C   ARG V 485     203.228 193.356 261.076  1.00128.03           C
ATOM   3477  O   ARG V 485     202.246 193.896 261.600  1.00128.03           O
ATOM   3478  CB  ARG V 485     202.735 191.625 259.322  1.00128.03           C
ATOM   3479  CG  ARG V 485     201.310 191.361 259.776  1.00128.03           C
ATOM   3480  CD  ARG V 485     200.849 189.967 259.375  1.00128.03           C
ATOM   3481  NE  ARG V 485     201.637 188.917 260.012  1.00128.03           N
ATOM   3482  CZ  ARG V 485     201.409 188.450 261.236  1.00128.03           C
ATOM   3483  NH1 ARG V 485     200.412 188.940 261.961  1.00128.03           N
ATOM   3484  NH2 ARG V 485     202.178 187.493 261.736  1.00128.03           N
ATOM   3485  N   ILE V 486     204.314 193.020 261.776  1.00129.87           N
ATOM   3486  CA  ILE V 486     204.476 193.458 263.157  1.00129.87           C
ATOM   3487  C   ILE V 486     204.760 194.955 263.218  1.00129.87           C
ATOM   3488  O   ILE V 486     204.256 195.662 264.098  1.00129.87           O
ATOM   3489  CB  ILE V 486     205.583 192.639 263.845  1.00129.87           C
ATOM   3490  CG1 ILE V 486     205.202 191.159 263.872  1.00129.87           C
ATOM   3491  CG2 ILE V 486     205.832 193.147 265.257  1.00129.87           C
ATOM   3492  CD1 ILE V 486     203.932 190.870 264.639  1.00129.87           C
ATOM   3493  N   TRP V 487     205.562 195.463 262.279  1.00124.24           N
ATOM   3494  CA  TRP V 487     205.844 196.893 262.230  1.00124.24           C
ATOM   3495  C   TRP V 487     204.608 197.712 261.884  1.00124.24           C
ATOM   3496  O   TRP V 487     204.454 198.836 262.378  1.00124.24           O
ATOM   3497  CB  TRP V 487     206.957 197.178 261.221  1.00124.24           C
ATOM   3498  CG  TRP V 487     207.360 198.620 261.178  1.00124.24           C
ATOM   3499  CD1 TRP V 487     208.182 199.268 262.054  1.00124.24           C
ATOM   3500  CD2 TRP V 487     206.945 199.602 260.218  1.00124.24           C
ATOM   3501  NE1 TRP V 487     208.313 200.586 261.695  1.00124.24           N
ATOM   3502  CE2 TRP V 487     207.562 200.818 260.573  1.00124.24           C
ATOM   3503  CE3 TRP V 487     206.114 199.568 259.096  1.00124.24           C
ATOM   3504  CZ2 TRP V 487     207.376 201.989 259.843  1.00124.24           C
ATOM   3505  CZ3 TRP V 487     205.930 200.733 258.371  1.00124.24           C
ATOM   3506  CH2 TRP V 487     206.558 201.927 258.747  1.00124.24           C
ATOM   3507  N   ILE V 488     203.718 197.178 261.048  1.00126.31           N
ATOM   3508  CA  ILE V 488     202.437 197.840 260.819  1.00126.31           C
ATOM   3509  C   ILE V 488     201.415 197.498 261.896  1.00126.31           C
ATOM   3510  O   ILE V 488     200.395 198.190 262.013  1.00126.31           O
ATOM   3511  CB  ILE V 488     201.890 197.486 259.425  1.00126.31           C
ATOM   3512  CG1 ILE V 488     200.978 198.598 258.904  1.00126.31           C
ATOM   3513  CG2 ILE V 488     201.152 196.157 259.456  1.00126.31           C
ATOM   3514  CD1 ILE V 488     201.721 199.823 258.424  1.00126.31           C
ATOM   3515  N   GLY V 489     201.657 196.453 262.690  1.00125.68           N
ATOM   3516  CA  GLY V 489     200.756 196.142 263.786  1.00125.68           C
ATOM   3517  C   GLY V 489     200.994 196.981 265.021  1.00125.68           C
ATOM   3518  O   GLY V 489     200.073 197.190 265.816  1.00125.68           O
ATOM   3519  N   LEU V 490     202.218 197.472 265.203  1.00123.49           N
ATOM   3520  CA  LEU V 490     202.528 198.496 266.192  1.00123.49           C
ATOM   3521  C   LEU V 490     202.278 199.910 265.681  1.00123.49           C
ATOM   3522  O   LEU V 490     202.489 200.869 266.430  1.00123.49           O
ATOM   3523  CB  LEU V 490     203.982 198.358 266.661  1.00123.49           C
ATOM   3524  CG  LEU V 490     205.111 198.405 265.627  1.00123.49           C
ATOM   3525  CD1 LEU V 490     205.602 199.827 265.382  1.00123.49           C
ATOM   3526  CD2 LEU V 490     206.264 197.504 266.050  1.00123.49           C
END
