# Supplementary material for: Structure of the TFIIIC subcomplex τA provides insights into RNA polymerase III pre-initiation complex formation
Source: Nat Commun. 2020 Sep 30;11:4905. doi: 10.1038/s41467-020-18707-y (PMC7528018; doi:10.1038/s41467-020-18707-y)
Supplement: Supplementary file 5 — Supplementary Dataset 2 [file 41467_2020_18707_MOESM5_ESM.zip › labels_named.txt]

Label TPR
	(x,y): (0.07333333333333332, 0.6616666666666667)
	text: u'N-terminal TPR'
	shown: True
	font size(s): 18
	font style(s): normal
	font typeface(s): sans serif
	color(s): (0, 0.19047619047619047, 1.0, 1.0)
Label density
	(x,y): (0.31833333333333336, 0.9466666666666667)
	text: u'Brf1-TBP density'
	shown: True
	font size(s): 24
	font style(s): normal
	font typeface(s): sans serif
	color(s): (0, 0.7619047619047619, 0, 1.0)
Label fit
	(x,y): (0.28333333333333344, 0.9483333333333334)
	text: u'Putative fit of Brf1-TBP'
	shown: True
	font size(s): 24
	font style(s): normal
	font typeface(s): sans serif
	color(s): (0, 0.7619047619047619, 0, 1.0)
Label tA
	(x,y): (0.41, 0.06166666666666667)
	text: u'\u03c4A'
	shown: True
	font size(s): 24
	font style(s): normal
	font typeface(s): sans serif
	color(s): (0, 0, 0, 1.0)
