# Supplementary material for: Structure of the TFIIIC subcomplex τA provides insights into RNA polymerase III pre-initiation complex formation
Source: Nat Commun. 2020 Sep 30;11:4905. doi: 10.1038/s41467-020-18707-y (PMC7528018; doi:10.1038/s41467-020-18707-y)
Supplement: Supplementary file 5 — Supplementary Dataset 2 [file 41467_2020_18707_MOESM5_ESM.zip › Supplement_chimera_session.py]

import cPickle, base64
try:
	from SimpleSession.versions.v65 import beginRestore,\
	    registerAfterModelsCB, reportRestoreError, checkVersion
except ImportError:
	from chimera import UserError
	raise UserError('Cannot open session that was saved in a'
	    ' newer version of Chimera; update your version')
checkVersion([1, 13, 1, 41965])
import chimera
from chimera import replyobj
replyobj.status('Restoring session...', \
    blankAfter=0)
replyobj.status('Beginning session restore...', \
    blankAfter=0, secondary=True)
beginRestore()

def restoreCoreModels():
	from SimpleSession.versions.v65 import init, restoreViewer, \
	     restoreMolecules, restoreColors, restoreSurfaces, \
	     restoreVRML, restorePseudoBondGroups, restoreModelAssociations
	molInfo = cPickle.loads(base64.b64decode('gAJ9cQEoVRFyaWJib25JbnNpZGVDb2xvcnECSwJOfYdVCWJhbGxTY2FsZXEDSwJHP9AAAAAAAAB9h1UJcG9pbnRTaXplcQRLAkc/8AAAAAAAAH2HVQVjb2xvcnEFSwJLAH1xBksBXXEHSwFhc4dVCnJpYmJvblR5cGVxCEsCSwB9h1UKc3RpY2tTY2FsZXEJSwJHP/AAAAAAAAB9h1UMbW1DSUZIZWFkZXJzcQpdcQsoTk5lVQxhcm9tYXRpY01vZGVxDEsCSwF9h1UKdmR3RGVuc2l0eXENSwJHQBQAAAAAAAB9h1UGaGlkZGVucQ5LAol9h1UNYXJvbWF0aWNDb2xvcnEPSwJOfYdVD3JpYmJvblNtb290aGluZ3EQSwJLAH2HVQlhdXRvY2hhaW5xEUsCiH2HVQpwZGJWZXJzaW9ucRJLAksCfYdVCG9wdGlvbmFscRN9cRRVCG9wZW5lZEFzcRWIiUsCKFV8Rzpcc2hhcmVkXEFubmFfTWF0dGhpYXNfVGF1QVxtYW51c2NyaXB0XEZpZ3VyZXNcTmVnYXRpdmVfc3RhaW5fdGF1QV9CVEJcMTkxMDE4X1RhdUFfQlRCZE5fR3JhZml4X2Vhcmx5X3N0YWluXHRhdUFfZml0dGVkLnBkYk5VA1BEQksBdHEWfXEXKFVFRzpcc2hhcmVkXHRhdUFfTWFudXNjcmlwdFxGaWd1cmVzX29yZGVyZWRcTW92aWVcYnJmMS1UQlBfZml0XzBfMTUucGRiTlUDUERCSwF0cRhdcRlLAWFzh4dzVQ9sb3dlckNhc2VDaGFpbnNxGksCiX2HVQlsaW5lV2lkdGhxG0sCRz/wAAAAAAAAfYdVD3Jlc2lkdWVMYWJlbFBvc3EcSwJLAH2HVQRuYW1lcR1LAlgVAAAAYnJmMS1UQlBfZml0XzBfMTUucGRifXEeWA8AAAB0YXVBX2ZpdHRlZC5wZGJdcR9LAGFzh1UPYXJvbWF0aWNEaXNwbGF5cSBLAol9h1UPcmliYm9uU3RpZmZuZXNzcSFLAkc/6ZmZmZmZmn2HVQpwZGJIZWFkZXJzcSJdcSMofXEkKFgGAAAAUkVNQVJLXXElKFgKAAAAUkVNQVJLICAgM3EmWBYAAABSRU1BUksgICAzIFJFRklORU1FTlQucSdYSQAAAFJFTUFSSyAgIDMgICBQUk9HUkFNICAgICA6IFBIRU5JWCAoMS4xNS4yXzM0NzI6IHBoZW5peC5yZWFsX3NwYWNlX3JlZmluZSlxKFhJAAAAUkVNQVJLICAgMyAgIEFVVEhPUlMgICAgIDogQWRhbXMsQWZvbmluZSxCdW5rb2N6aSxCdXJubGV5LENoZW4sRGFyLERhdmlzLHEpWE0AAABSRU1BUksgICAzICAgICAgICAgICAgICAgOiBEcmFpemVuLEVjaG9scyxHaWxkZWEsR3JvcyxHcm9zc2UtS3Vuc3RsZXZlLEhlYWRkLHEqWE8AAABSRU1BUksgICAzICAgICAgICAgICAgICAgOiBIaW50emUsSHVuZyxJb2VyZ2VyLExpZWJzY2huZXIsTWNDb3ksTWNLZWUsTW9yaWFydHkscStYTwAAAFJFTUFSSyAgIDMgICAgICAgICAgICAgICA6IE9lZmZuZXIsUG9vbixSZWFkLFJpY2hhcmRzb24sUmljaGFyZHNvbixTYWNjaGV0dGluaSxxLFhMAAAAUkVNQVJLICAgMyAgICAgICAgICAgICAgIDogU2F1dGVyLFNvYm9sZXYsU3Rvcm9uaSxUZXJ3aWxsaWdlcixXaWxsaWFtcyxad2FydHEtWAoAAABSRU1BUksgICAzcS5YJgAAAFJFTUFSSyAgIDMgIFNDQVRURVJJTkcgVEFCTEU6IEVMRUNUUk9OcS9YCgAAAFJFTUFSSyAgIDNxMFhMAAAAUkVNQVJLICAgMyAgUkVGSU5FTUVOVCBUQVJHRVQ6IFJFQUwtU1BBQ0UgKFdFSUdIVEVEIE1BUCBTVU0gQVQgQVRPTSBDRU5URVJTKXExWAoAAABSRU1BUksgICAzcTJYHQAAAFJFTUFSSyAgIDMgIE1PREVMIFRPIE1BUCBGSVQucTNYHwAAAFJFTUFSSyAgIDMgICAgQ0NfbWFzayAgOiAwLjc4NzJxNFgfAAAAUkVNQVJLICAgMyAgICBDQ192b2x1bWU6IDAuNzY3OHE1WB8AAABSRU1BUksgICAzICAgIENDX3BlYWtzIDogMC42OTMxcTZYCwAAAFJFTUFSSyAgIDMgcTdYSwAAAFJFTUFSSyAgIDMgR0VPTUVUUlkgUkVTVFJBSU5UUyBMSUJSQVJZOiBHRU9TVEQgKyBNT05PTUVSIExJQlJBUlkgKyBDREwgVjEuMnE4WCgAAABSRU1BUksgICAzIERFVklBVElPTlMgRlJPTSBJREVBTCBWQUxVRVMucTlYLgAAAFJFTUFSSyAgIDMgICBCT05EICAgICAgOiAgMC4wMDQgICAwLjA0MyAgMTM4MjZxOlguAAAAUkVNQVJLICAgMyAgIEFOR0xFICAgICA6ICAwLjUzOCAgIDcuNDcxICAxODY3N3E7WC4AAABSRU1BUksgICAzICAgQ0hJUkFMSVRZIDogIDAuMDQyICAgMC4xNDEgICAyMDM2cTxYLgAAAFJFTUFSSyAgIDMgICBQTEFOQVJJVFkgOiAgMC4wMDMgICAwLjAzNCAgIDIzODlxPVguAAAAUkVNQVJLICAgMyAgIERJSEVEUkFMICA6ICA3LjI5MCAxNzkuOTc3ICAgODM5N3E+WCsAAABSRU1BUksgICAzICAgTUlOIE5PTkJPTkRFRCBESVNUQU5DRSA6IDIuMTA4cT9YCwAAAFJFTUFSSyAgIDMgcUBYIQAAAFJFTUFSSyAgIDMgTU9MUFJPQklUWSBTVEFUSVNUSUNTLnFBWCcAAABSRU1BUksgICAzICAgQUxMLUFUT00gQ0xBU0hTQ09SRSA6IDcuMDdxQlgfAAAAUkVNQVJLICAgMyAgIFJBTUFDSEFORFJBTiBQTE9UOnFDWCEAAABSRU1BUksgICAzICAgICBPVVRMSUVSUyA6ICAwLjAwICVxRFghAAAAUkVNQVJLICAgMyAgICAgQUxMT1dFRCAgOiAgNS40MCAlcUVYIQAAAFJFTUFSSyAgIDMgICAgIEZBVk9SRUQgIDogOTQuNjAgJXFGWCcAAABSRU1BUksgICAzICAgUk9UQU1FUiBPVVRMSUVSUyA6ICAwLjAwICVxR1gnAAAAUkVNQVJLICAgMyAgIENCRVRBIERFVklBVElPTlMgOiAgMC4wMCAlcUhYGwAAAFJFTUFSSyAgIDMgICBQRVBUSURFIFBMQU5FOnFJWCcAAABSRU1BUksgICAzICAgICBDSVMtUFJPTElORSAgICAgOiAwLjAwICVxSlgnAAAAUkVNQVJLICAgMyAgICAgQ0lTLUdFTkVSQUwgICAgIDogMC4wMCAlcUtYJwAAAFJFTUFSSyAgIDMgICAgIFRXSVNURUQgUFJPTElORSA6IDAuMDAgJXFMWCcAAABSRU1BUksgICAzICAgICBUV0lTVEVEIEdFTkVSQUwgOiAwLjAwICVxTVgKAAAAUkVNQVJLICAgM3FOZVgFAAAAU0hFRVRdcU8oWCgAAABTSEVFVCAgICAxICAgMSAxIFRIUiBDICAgNSAgQUxBIEMgICA5ICAwcVBYKAAAAFNIRUVUICAgIDIgICAyIDEgQUxBIEMgIDYwICBBTEEgQyAgNjMgIDBxUVgoAAAAU0hFRVQgICAgMyAgIDMgMSBWQUwgQyAgODQgIExFVSBDICA4NiAgMHFSWCgAAABTSEVFVCAgICA0ICAgNCAxIENZUyBDIDE2MyAgVkFMIEMgMTY3ICAwcVNYKAAAAFNIRUVUICAgIDUgICA1IDEgTEVVIEMgMjA0ICBJTEUgQyAyMDkgIDBxVFgoAAAAU0hFRVQgICAgNiAgIDYgMSBUUlAgQyAyMzYgIExFVSBDIDIzOCAgMHFVWCgAAABTSEVFVCAgICA3ICAgNyAxIFZBTCBDIDI5MSAgQVNQIEMgMjk5ICAwcVZYKAAAAFNIRUVUICAgIDggICA4IDEgTEVVIEMgMzE3ICBTRVIgQyAzMjAgIDBxV1goAAAAU0hFRVQgICAgOSAgIDkgMSBMRVUgQyAzMjggIElMRSBDIDMzMSAgMHFYWCgAAABTSEVFVCAgIDEwICAxMCAxIEFSRyBDIDMzNCAgVFJQIEMgMzQwICAwcVlYKAAAAFNIRUVUICAgMTEgIDExIDEgVEhSIEMgMzQ2ICBBTEEgQyAzNDkgIDBxWlgoAAAAU0hFRVQgICAxMiAgMTIgMSBUWVIgQyA0MjEgIFNFUiBDIDQzMCAgMHFbWCgAAABTSEVFVCAgIDEzICAxMyAxIEFSRyBCICAzNSAgTEVVIEIgIDQxICAwcVxYKAAAAFNIRUVUICAgMTQgIDE0IDEgTEVVIEIgIDgxICBMRVUgQiAgODMgIDBxXVgoAAAAU0hFRVQgICAxNSAgMTUgMSBWQUwgQiAxMDMgIEdMWSBCIDEwNSAgMHFeWCgAAABTSEVFVCAgIDE2ICAxNiAxIFNFUiBCIDExNCAgUFJPIEIgMTIyICAwcV9YKAAAAFNIRUVUICAgMTcgIDE3IDEgU0VSIEIgMTUyICBMWVMgQiAxNTkgIDBxYFgoAAAAU0hFRVQgICAxOCAgMTggMSBUWVIgQiAyNjQgIExZUyBCIDI2NiAgMHFhWCgAAABTSEVFVCAgIDE5ICAxOSAxIFNFUiBCIDM1NyAgQVJHIEIgMzU5ICAwcWJYKAAAAFNIRUVUICAgMjAgIDIwIDEgVFlSIEIgMzY5ICBMWVMgQiAzNzEgIDBxY1goAAAAU0hFRVQgICAyMSAgMjEgMSBUSFIgQiAzODcgIFRZUiBCIDM4OSAgMHFkWCgAAABTSEVFVCAgIDIyICAyMiAxIE1FVCBCIDQzOCAgR0xOIEIgNDQwICAwcWVYKAAAAFNIRUVUICAgMjMgIDIzIDEgQVNOIEIgNTg3ICBMWVMgQiA1ODkgIDBxZmVYBgAAAFNDQUxFMV1xZ1g3AAAAU0NBTEUxICAgICAgMC4wMDMyMDIgIDAuMDAwMDAwICAwLjAwMDAwMCAgICAgICAgMC4wMDAwMHFoYVgGAAAAU0NBTEUyXXFpWDcAAABTQ0FMRTIgICAgICAwLjAwMDAwMCAgMC4wMDMyMDIgIDAuMDAwMDAwICAgICAgICAwLjAwMDAwcWphWAYAAABTQ0FMRTNdcWtYNwAAAFNDQUxFMyAgICAgIDAuMDAwMDAwICAwLjAwMDAwMCAgMC4wMDMyMDIgICAgICAgIDAuMDAwMDBxbGFYBgAAAENSWVNUMV1xbVg6AAAAQ1JZU1QxICAzMTIuMzAwICAzMTIuMzAwICAzMTIuMzAwICA5MC4wMCAgOTAuMDAgIDkwLjAwIFAgMXFuYVgFAAAASEVMSVhdcW8oWEwAAABIRUxJWCAgICAxICAgMSBMRVUgQSAgMTMxICBWQUwgQSAgMTQwICAxICAgICAgICAgICAgICAgICAgICAgICAgICAgICAgICAgIDEwcXBYTAAAAEhFTElYICAgIDIgICAyIEdMTiBBICAxNDUgIExZUyBBICAxNTcgIDEgICAgICAgICAgICAgICAgICAgICAgICAgICAgICAgICAgMTNxcVhMAAAASEVMSVggICAgMyAgIDMgQUxBIEEgIDE2MyAgR0xOIEEgIDE3NSAgMSAgICAgICAgICAgICAgICAgICAgICAgICAgICAgICAgICAxM3FyWEwAAABIRUxJWCAgICA0ICAgNCBMRVUgQSAgMTc4ICBMRVUgQSAgMTkxICAxICAgICAgICAgICAgICAgICAgICAgICAgICAgICAgICAgIDE0cXNYTAAAAEhFTElYICAgIDUgICA1IFRSUCBBICAxOTYgIEFMQSBBICAyMDcgIDEgICAgICAgICAgICAgICAgICAgICAgICAgICAgICAgICAgMTJxdFhMAAAASEVMSVggICAgNiAgIDYgVkFMIEEgIDIxMiAgTEVVIEEgIDIyNSAgMSAgICAgICAgICAgICAgICAgICAgICAgICAgICAgICAgICAxNHF1WEwAAABIRUxJWCAgICA3ICAgNyBUUlAgQSAgMjMwICBUSFIgQSAgMjQzICAxICAgICAgICAgICAgICAgICAgICAgICAgICAgICAgICAgIDE0cXZYTAAAAEhFTElYICAgIDggICA4IExFVSBBICAyNDYgIFRZUiBBICAyNTcgIDEgICAgICAgICAgICAgICAgICAgICAgICAgICAgICAgICAgMTJxd1hMAAAASEVMSVggICAgOSAgIDkgQUxBIEEgIDI2NCAgVFlSIEEgIDI3NyAgMSAgICAgICAgICAgICAgICAgICAgICAgICAgICAgICAgICAxNHF4WEwAAABIRUxJWCAgIDEwICAxMCBJTEUgQSAgMjgwICBWQUwgQSAgMzAxICAxICAgICAgICAgICAgICAgICAgICAgICAgICAgICAgICAgIDIycXlYTAAAAEhFTElYICAgMTEgIDExIFBSTyBBICAzMDMgIFRIUiBBICAzMDUgIDEgICAgICAgICAgICAgICAgICAgICAgICAgICAgICAgICAgIDNxelhMAAAASEVMSVggICAxMiAgMTIgVFJQIEEgIDM0MyAgTFlTIEEgIDM0OSAgMSAgICAgICAgICAgICAgICAgICAgICAgICAgICAgICAgICAgN3F7WEwAAABIRUxJWCAgIDEzICAxMyBUUlAgQSAgMzU3ICBMRVUgQSAgMzcwICAxICAgICAgICAgICAgICAgICAgICAgICAgICAgICAgICAgIDE0cXxYTAAAAEhFTElYICAgMTQgIDE0IEdMVSBBICAzNzQgIElMRSBBICAzODggIDEgICAgICAgICAgICAgICAgICAgICAgICAgICAgICAgICAgMTVxfVhMAAAASEVMSVggICAxNSAgMTUgVEhSIEEgIDM5NSAgSElTIEEgIDM5OSAgMSAgICAgICAgICAgICAgICAgICAgICAgICAgICAgICAgICAgNXF+WEwAAABIRUxJWCAgIDE2ICAxNiBBU04gQSAgNDA4ICBBUkcgQSAgNDEwICAxICAgICAgICAgICAgICAgICAgICAgICAgICAgICAgICAgICAzcX9YTAAAAEhFTElYICAgMTcgIDE3IFBIRSBBICA0MTYgIFNFUiBBICA0MTggIDEgICAgICAgICAgICAgICAgICAgICAgICAgICAgICAgICAgIDNxgFhMAAAASEVMSVggICAxOCAgMTggQUxBIEEgIDQyMSAgTFlTIEEgIDQyNCAgMSAgICAgICAgICAgICAgICAgICAgICAgICAgICAgICAgICAgNHGBWEwAAABIRUxJWCAgIDE5ICAxOSBJTEUgQSAgNDMyICBUSFIgQSAgNDQ1ICAxICAgICAgICAgICAgICAgICAgICAgICAgICAgICAgICAgIDE0cYJYTAAAAEhFTElYICAgMjAgIDIwIExFVSBBICA0NDggIExFVSBBICA0NTggIDEgICAgICAgICAgICAgICAgICAgICAgICAgICAgICAgICAgMTFxg1hMAAAASEVMSVggICAyMSAgMjEgUEhFIEEgIDQ2MyAgQVJHIEEgIDQ3OSAgMSAgICAgICAgICAgICAgICAgICAgICAgICAgICAgICAgICAxN3GEWEwAAABIRUxJWCAgIDIyICAyMiBUWVIgQSAgNDgzICBTRVIgQSAgNDk1ICAxICAgICAgICAgICAgICAgICAgICAgICAgICAgICAgICAgIDEzcYVYTAAAAEhFTElYICAgMjMgIDIzIFRIUiBBICA1MDIgIENZUyBBICA1MTEgIDEgICAgICAgICAgICAgICAgICAgICAgICAgICAgICAgICAgMTBxhlhMAAAASEVMSVggICAyNCAgMjQgVFlSIEEgIDUxOCAgU0VSIEEgIDUzMSAgMSAgICAgICAgICAgICAgICAgICAgICAgICAgICAgICAgICAxNHGHWEwAAABIRUxJWCAgIDI1ICAyNSBBU1AgQSAgNTM3ICBBUkcgQSAgNTQ4ICAxICAgICAgICAgICAgICAgICAgICAgICAgICAgICAgICAgIDEycYhYTAAAAEhFTElYICAgMjYgIDI2IFBSTyBBICA1NTIgIEdMVSBBICA1NzIgIDEgICAgICAgICAgICAgICAgICAgICAgICAgICAgICAgICAgMjFxiVhMAAAASEVMSVggICAyNyAgMjcgQVJHIEEgIDYxNSAgUEhFIEEgIDYzOCAgMSAgICAgICAgICAgICAgICAgICAgICAgICAgICAgICAgICAyNHGKWEwAAABIRUxJWCAgIDI4ICAyOCBHTFUgQSAgNjQ2ICBWQUwgQSAgNjU3ICAxICAgICAgICAgICAgICAgICAgICAgICAgICAgICAgICAgIDEycYtYTAAAAEhFTElYICAgMjkgIDI5IFZBTCBBICA2NjEgIFBIRSBBICA2NjQgIDEgICAgICAgICAgICAgICAgICAgICAgICAgICAgICAgICAgIDRxjFhMAAAASEVMSVggICAzMCAgMzAgQVJHIEEgIDY3NyAgTEVVIEEgIDY4MyAgMSAgICAgICAgICAgICAgICAgICAgICAgICAgICAgICAgICAgN3GNWEwAAABIRUxJWCAgIDMxICAzMSBBU1AgQSAgNjk0ICBBTEEgQSAgNzA0ICAxICAgICAgICAgICAgICAgICAgICAgICAgICAgICAgICAgIDExcY5YTAAAAEhFTElYICAgMzIgIDMyIEdMTiBBICA3MzQgIFRZUiBBICA3NDkgIDEgICAgICAgICAgICAgICAgICAgICAgICAgICAgICAgICAgMTZxj1hMAAAASEVMSVggICAzMyAgMzMgVkFMIEEgIDc1MiAgR0xVIEEgIDc2NCAgMSAgICAgICAgICAgICAgICAgICAgICAgICAgICAgICAgICAxM3GQWEwAAABIRUxJWCAgIDM0ICAzNCBWQUwgQSAgNzc1ICBHTE4gQSAgNzg4ICAxICAgICAgICAgICAgICAgICAgICAgICAgICAgICAgICAgIDE0cZFYTAAAAEhFTElYICAgMzUgIDM1IEdMVSBBICA3OTIgIEdMTiBBICA4MDUgIDEgICAgICAgICAgICAgICAgICAgICAgICAgICAgICAgICAgMTRxklhMAAAASEVMSVggICAzNiAgMzYgQVJHIEEgIDgxMCAgVFlSIEEgIDgxOCAgMSAgICAgICAgICAgICAgICAgICAgICAgICAgICAgICAgICAgOXGTWEwAAABIRUxJWCAgIDM3ICAzNyBQUk8gQSAgODI0ICBTRVIgQSAgODMxICAxICAgICAgICAgICAgICAgICAgICAgICAgICAgICAgICAgICA4cZRYTAAAAEhFTElYICAgMzggIDM4IFRIUiBBICA4MzMgIFRZUiBBICA4NTEgIDEgICAgICAgICAgICAgICAgICAgICAgICAgICAgICAgICAgMTlxlVhMAAAASEVMSVggICAzOSAgMzkgUFJPIEEgIDg3NSAgVFlSIEEgIDg4NiAgMSAgICAgICAgICAgICAgICAgICAgICAgICAgICAgICAgICAxMnGWWEwAAABIRUxJWCAgIDQwICA0MCBQSEUgQSAgODkxICBBU1AgQSAgOTA0ICAxICAgICAgICAgICAgICAgICAgICAgICAgICAgICAgICAgIDE0cZdYTAAAAEhFTElYICAgNDEgIDQxIFBSTyBBICA5MDkgIEdMTiBBICA5MjUgIDEgICAgICAgICAgICAgICAgICAgICAgICAgICAgICAgICAgMTdxmFhMAAAASEVMSVggICA0MiAgNDIgQUxBIEEgIDkyOSAgTEVVIEEgIDk1MiAgMSAgICAgICAgICAgICAgICAgICAgICAgICAgICAgICAgICAyNHGZWEwAAABIRUxJWCAgIDQzICA0MyBHTFUgQSAgOTU3ICBMRVUgQSAgOTcxICAxICAgICAgICAgICAgICAgICAgICAgICAgICAgICAgICAgIDE1cZpYTAAAAEhFTElYICAgNDQgIDQ0IFZBTCBBICA5NzUgIEFSRyBBICA5ODQgIDEgICAgICAgICAgICAgICAgICAgICAgICAgICAgICAgICAgMTBxm1hMAAAASEVMSVggICA0NSAgNDUgTEVVIEEgIDk5NCAgR0xOIEEgMTAwOCAgMSAgICAgICAgICAgICAgICAgICAgICAgICAgICAgICAgICAxNXGcWEwAAABIRUxJWCAgIDQ2ICA0NiBMRVUgQSAxMDE0ICBISVMgQSAxMDE3ICAxICAgICAgICAgICAgICAgICAgICAgICAgICAgICAgICAgICA0cZ1YTAAAAEhFTElYICAgNDcgIDQ3IEdMVSBDICAgMzggIFNFUiBDICAgNTMgIDEgICAgICAgICAgICAgICAgICAgICAgICAgICAgICAgICAgMTZxnlhMAAAASEVMSVggICA0OCAgNDggVFlSIEMgICA2NyAgTEVVIEMgICA4MCAgMSAgICAgICAgICAgICAgICAgICAgICAgICAgICAgICAgICAxNHGfWEwAAABIRUxJWCAgIDQ5ICA0OSBBUkcgQyAgIDg4ICBJTEUgQyAgIDkwICAxICAgICAgICAgICAgICAgICAgICAgICAgICAgICAgICAgICAzcaBYTAAAAEhFTElYICAgNTAgIDUwIFRZUiBDICAxMDggIFBIRSBDICAxMTQgIDEgICAgICAgICAgICAgICAgICAgICAgICAgICAgICAgICAgIDdxoVhMAAAASEVMSVggICA1MSAgNTEgR0xVIEMgIDEzNiAgVkFMIEMgIDE1NCAgMSAgICAgICAgICAgICAgICAgICAgICAgICAgICAgICAgICAxOXGiWEwAAABIRUxJWCAgIDUyICA1MiBBTEEgQyAgMTcwICBMRVUgQyAgMTgwICAxICAgICAgICAgICAgICAgICAgICAgICAgICAgICAgICAgIDExcaNYTAAAAEhFTElYICAgNTMgIDUzIFBIRSBDICAyMzEgIEFTUCBDICAyMzMgIDEgICAgICAgICAgICAgICAgICAgICAgICAgICAgICAgICAgIDNxpFhMAAAASEVMSVggICA1NCAgNTQgUFJPIEMgIDM1MSAgQUxBIEMgIDM1MyAgMSAgICAgICAgICAgICAgICAgICAgICAgICAgICAgICAgICAgM3GlWEwAAABIRUxJWCAgIDU1ICA1NSBBTEEgQiAgIDQ5ICBNRVQgQiAgIDU4ICAxICAgICAgICAgICAgICAgICAgICAgICAgICAgICAgICAgIDEwcaZYTAAAAEhFTElYICAgNTYgIDU2IEdMWSBCICAgNjEgIFBIRSBCICAgNjkgIDEgICAgICAgICAgICAgICAgICAgICAgICAgICAgICAgICAgIDlxp1hMAAAASEVMSVggICA1NyAgNTcgU0VSIEIgIDEyNyAgQVNOIEIgIDEyOSAgMSAgICAgICAgICAgICAgICAgICAgICAgICAgICAgICAgICAgM3GoWEwAAABIRUxJWCAgIDU4ICA1OCBWQUwgQiAgMTMzICBTRVIgQiAgMTM5ICAxICAgICAgICAgICAgICAgICAgICAgICAgICAgICAgICAgICA3calYTAAAAEhFTElYICAgNTkgIDU5IFBSTyBCICAxNzQgIEdMWSBCICAxODQgIDEgICAgICAgICAgICAgICAgICAgICAgICAgICAgICAgICAgMTFxqlhMAAAASEVMSVggICA2MCAgNjAgVFJQIEIgIDE4OCAgU0VSIEIgIDE5NyAgMSAgICAgICAgICAgICAgICAgICAgICAgICAgICAgICAgICAxMHGrWEwAAABIRUxJWCAgIDYxICA2MSBJTEUgQiAgMjA5ICBBU04gQiAgMjExICAxICAgICAgICAgICAgICAgICAgICAgICAgICAgICAgICAgICAzcaxYTAAAAEhFTElYICAgNjIgIDYyIEdMTiBCICAyODggIExZUyBCICAyOTggIDEgICAgICAgICAgICAgICAgICAgICAgICAgICAgICAgICAgMTFxrVhMAAAASEVMSVggICA2MyAgNjMgU0VSIEIgIDMwNyAgU0VSIEIgIDMwOSAgMSAgICAgICAgICAgICAgICAgICAgICAgICAgICAgICAgICAgM3GuWEwAAABIRUxJWCAgIDY0ICA2NCBQSEUgQiAgMzExICBBUkcgQiAgMzI4ICAxICAgICAgICAgICAgICAgICAgICAgICAgICAgICAgICAgIDE4ca9YTAAAAEhFTElYICAgNjUgIDY1IExZUyBCICAzMzQgIEdMWSBCICAzMzkgIDEgICAgICAgICAgICAgICAgICAgICAgICAgICAgICAgICAgIDZxsFhMAAAASEVMSVggICA2NiAgNjYgTUVUIEIgIDM0OSAgQUxBIEIgIDM1MiAgMSAgICAgICAgICAgICAgICAgICAgICAgICAgICAgICAgICAgNHGxWEwAAABIRUxJWCAgIDY3ICA2NyBWQUwgQiAgMzgwICBBTEEgQiAgMzgzICAxICAgICAgICAgICAgICAgICAgICAgICAgICAgICAgICAgICA0cbJYTAAAAEhFTElYICAgNjggIDY4IFBSTyBCICA0MDAgIExZUyBCICA0MDMgIDEgICAgICAgICAgICAgICAgICAgICAgICAgICAgICAgICAgIDRxs1hMAAAASEVMSVggICA2OSAgNjkgUFJPIEIgIDQ0OCAgUEhFIEIgIDQ1NCAgMSAgICAgICAgICAgICAgICAgICAgICAgICAgICAgICAgICAgN3G0WEwAAABIRUxJWCAgIDcwICA3MCBHTFUgQiAgNDcyICBWQUwgQiAgNDkwICAxICAgICAgICAgICAgICAgICAgICAgICAgICAgICAgICAgIDE5cbVYTAAAAEhFTElYICAgNzEgIDcxIExZUyBCICA0OTggIExZUyBCICA1MDUgIDEgICAgICAgICAgICAgICAgICAgICAgICAgICAgICAgICAgIDhxtlhMAAAASEVMSVggICA3MiAgNzIgQVNQIEIgIDU3NCAgTUVUIEIgIDU4MiAgMSAgICAgICAgICAgICAgICAgICAgICAgICAgICAgICAgICAgOXG3WEwAAABIRUxJWCAgIDczICA3MyBBTEEgQiAxMDEwICBBTEEgQiAxMDE0ICAxICAgICAgICAgICAgICAgICAgICAgICAgICAgICAgICAgICA1cbhYTAAAAEhFTElYICAgNzQgIDc0IEFMQSBCIDEwMjIgIEFMQSBCIDEwMjUgIDEgICAgICAgICAgICAgICAgICAgICAgICAgICAgICAgICAgIDRxuWV1fXG6KFgFAAAAU0hFRVRdcbsoWCgAAABTSEVFVCAgICAxICAgMSAxIExFVSBVICA2NyAgVkFMIFUgIDc0ICAwcbxYKAAAAFNIRUVUICAgIDIgICAyIDEgSUxFIFUgMTAzICBBUkcgVSAxMDUgIDBxvVgoAAAAU0hFRVQgICAgMyAgIDMgMSBUSFIgVSAxMTIgIElMRSBVIDExNSAgMHG+WCgAAABTSEVFVCAgICA0ICAgNCAxIE1FVCBVIDEyMSAgVEhSIFUgMTI0ICAwcb9YKAAAAFNIRUVUICAgIDUgICA1IDEgQVNOIFUgMTU5ICBBU1AgVSAxNjUgIDBxwFgoAAAAU0hFRVQgICAgNiAgIDYgMSBMRVUgVSAxOTMgIE1FVCBVIDE5NyAgMHHBWCgAAABTSEVFVCAgICA3ICAgNyAxIElMRSBVIDIwMiAgSUxFIFUgMjA2ICAwccJYKAAAAFNIRUVUICAgIDggICA4IDEgTFlTIFUgMjExICBUSFIgVSAyMTUgIDBxw2VYBQAAAEhFTElYXXHEKFhMAAAASEVMSVggICAgMSAgIDEgTFlTIFUgICA4MyAgQUxBIFUgICA4NiAgMSAgICAgICAgICAgICAgICAgICAgICAgICAgICAgICAgICAgNHHFWEwAAABIRUxJWCAgICAyICAgMiBHTFUgVSAgMTI5ICBJTEUgVSAgMTQzICAxICAgICAgICAgICAgICAgICAgICAgICAgICAgICAgICAgIDE1ccZYTAAAAEhFTElYICAgIDMgICAzIEdMVSBVICAxNzMgIFNFUiBVICAxNzggIDEgICAgICAgICAgICAgICAgICAgICAgICAgICAgICAgICAgIDZxx1hMAAAASEVMSVggICAgNCAgIDQgR0xVIFUgIDIyMSAgQUxBIFUgIDIyOSAgMSAgICAgICAgICAgICAgICAgICAgICAgICAgICAgICAgICAgOXHIWEwAAABIRUxJWCAgICA1ICAgNSBQUk8gVSAgMjMyICBTRVIgVSAgMjM1ICAxICAgICAgICAgICAgICAgICAgICAgICAgICAgICAgICAgICA0cclYTAAAAEhFTElYICAgIDYgICA2IEFTTiBWICAgODEgIEFMQSBWICAgOTMgIDEgICAgICAgICAgICAgICAgICAgICAgICAgICAgICAgICAgMTNxylhMAAAASEVMSVggICAgNyAgIDcgR0xVIFYgICA5OCAgQUxBIFYgIDExMyAgMSAgICAgICAgICAgICAgICAgICAgICAgICAgICAgICAgICAxNnHLWEwAAABIRUxJWCAgICA4ICAgOCBTRVIgViAgMTIyICBMWVMgViAgMTM2ICAxICAgICAgICAgICAgICAgICAgICAgICAgICAgICAgICAgIDE1ccxYTAAAAEhFTElYICAgIDkgICA5IElMRSBWICAxNDQgIExFVSBWICAxNTAgIDEgICAgICAgICAgICAgICAgICAgICAgICAgICAgICAgICAgIDdxzVhMAAAASEVMSVggICAxMCAgMTAgVkFMIFYgIDE1NCAgVkFMIFYgIDE2NSAgMSAgICAgICAgICAgICAgICAgICAgICAgICAgICAgICAgICAxMnHOWEwAAABIRUxJWCAgIDExICAxMSBQUk8gViAgMTc4ICBMRVUgViAgMTg5ICAxICAgICAgICAgICAgICAgICAgICAgICAgICAgICAgICAgIDEycc9YTAAAAEhFTElYICAgMTIgIDEyIExZUyBWICAxOTcgIExZUyBWICAyMTEgIDEgICAgICAgICAgICAgICAgICAgICAgICAgICAgICAgICAgMTVx0FhMAAAASEVMSVggICAxMyAgMTMgUFJPIFYgIDIyMCAgQUxBIFYgIDIzMSAgMSAgICAgICAgICAgICAgICAgICAgICAgICAgICAgICAgICAxMnHRWEwAAABIRUxJWCAgIDE0ICAxNCBWQUwgViAgMjQ1ICBTRVIgViAgMjQ4ICAxICAgICAgICAgICAgICAgICAgICAgICAgICAgICAgICAgICA0cdJYTAAAAEhFTElYICAgMTUgIDE1IEdMVSBWICAyNTMgIEFTTiBWICAyNjQgIDEgICAgICAgICAgICAgICAgICAgICAgICAgICAgICAgICAgMTJx01hMAAAASEVMSVggICAxNiAgMTYgQVNQIFYgIDQ0OSAgTEVVIFYgIDQ1MiAgMSAgICAgICAgICAgICAgICAgICAgICAgICAgICAgICAgICAgNHHUWEwAAABIRUxJWCAgIDE3ICAxNyBHTFUgViAgNDc3ICBHTFkgViAgNDg5ICAxICAgICAgICAgICAgICAgICAgICAgICAgICAgICAgICAgIDEzcdVldWVVA2lkc3HWSwJLA0sAhn1x10sBSwCGXXHYSwBhc4dVDnN1cmZhY2VPcGFjaXR5cdlLAke/8AAAAAAAAH2HVRBhcm9tYXRpY0xpbmVUeXBlcdpLAksCfYdVFHJpYmJvbkhpZGVzTWFpbmNoYWlucdtLAoh9h1UHZGlzcGxheXHcSwKIfYd1Lg=='))
	resInfo = cPickle.loads(base64.b64decode('gAJ9cQEoVQZpbnNlcnRxAk01CFUBIH2HVQtmaWxsRGlzcGxheXEDTTUIiX2HVQRuYW1lcQRNNQhYAwAAAExFVX1xBShYAwAAAENZU11xBihLM0s0S1hLvEvcTSUBTVsBTWcCTYMCTXYDTdQDTfsDTSUETaAETYkFTTMGTYsGTeEGTWEHTWYHTcMHTcgHTQAIZVgDAAAAQVNQXXEHKEsNSxxLKEsyS0FLTktQS3lLhUuSS5RLmEu3S8BL1EvqS+5L70vzS/1NDQFNGgFNKAFNLQFNMAFNRAFNUwFNcgFNcwFNdQFNgwFNjQFNlwFNmgFNqwFNrAFNyAFN6AFN9QFNJAJNNQJNSAJNgQJNugJNvQJNvgJN7QJN9AJNEANNEQNNKgNNSgNNUANNUgNNaANNkgNNrQNN6QNN9ANN/gNNCwRNJARNMARNSgRNgARNhQRNvARNvQRNvwRNwQRN1QRN7ARN8wRNAAVNCgVNEAVNLQVNLwVNPAVNRQVNXQVNYAVNbwVNfwVNnQVNwgVN7AVN8gVN+AVNBQZNGAZNJQZNUAZNUQZNWgZNXAZNjgZNvwZNwAZN1wZN4gZNRgdNcQdNkQdNngdNoQdNqQdNtAdN9wdN+gdNCwhNEwhNFAhNFghNGghNHAhNHQhlWAMAAABTRVJdcQgoSwNLNktAS0xLWkteS2ZLa0uZS8JLw0vRS+VL8Ev6S/5NBwFNLAFNSwFNYQFNbwFNeQFNvQFNxAFNywFNzAFN1AFN1gFN7wFN9gFNBQJNDQJNGQJNIQJNJwJNZQJNawJNbAJNcQJNcgJNggJNjgJNmwJNnAJNqQJNqgJNrwJNyAJN6QJNAgNNHANNIwNNMgNNQANNUQNNZgNNcQNNoQNNqQNNrgNN3QNN5ANN7gNN+ANN+gNN/ANNCgRNGgRNGwRNLgRNMwRNPwRNRQRNWARNegRNiwRNkwRNlwRNmARNsgRNwARNwwRNxQRN1wRN5ARN6QRN7QRN8ARN9ARN/QRNCQVNFAVNGgVNGwVNHgVNJgVNKgVNMAVNPgVNQwVNTwVNXwVNZgVNfgVNgAVNhQVNsAVNxQVNxgVN2QVN2gVN8wVNegZNswZNvQZNwQZNxQZN4AZN7wZN9AZN9QZNDgdNKAdNOwdNWgdNYAdNcwdNdAdNeQdNfAdNkwdNsgdN2AdN7wdNDwhNEghNKghlWAMAAABHTE5dcQkoSwBLBEsPSytLLUtUS3NLfEvhS+ZNJAFNlQFNuwFN6gFNEAJNIAJNLQJNNAJNRgJNVwJNWQJNYAJNdQJNdgJNfAJNjAJNsgJNzwJN1AJN2AJN8QJNIQNNIgNNWwNNXANNagNNewNNqgNNugNNQwRNmgRNswRNtwRNDAVNMQVNRwVNWAVNZwVNawVNywVNzQVNAwZNNgZNXQZNgQZNzQZN2wZNGAdNHgdNSgdNVgdNWwdNdwdNlwdNrwdN4AdN4QdN8QdlWAMAAABMWVNdcQooSxpLG0tGS29LcEufS6dLqEuqS7BLtEu1S7lLu0vNS9dL2kvbS/hNBAFNBgFNPgFNQAFNVgFNXQFNZgFNbgFNiAFNkwFNqQFNrQFNsAFNsgFNswFNugFNzgFN0wFN2AFN4QFN4gFN8AFNHgJNOgJNPQJNQAJNXQJNdwJNfgJNkgJNmQJNmgJN5QJN6AJN8AJNEwNNFQNNFgNNLwNNXgNNfwNNlANNogNNtQNNwQNNwgNNzQNN3gNN9QNN/wNNBARNDQRNNwRNPgRNawRNbwRNdARNlQRNmwRNngRNpQRNpwRNqwRNxARNzwRN2wRN4ARN5QRN6wRN7wRN8gRN9gRNBAVNDgVNGQVNJQVNQAVNTQVNVQVNYQVNdAVNdQVNdwVNfQVNgQVNiwVNmQVNogVNowVNqQVNvgVN0gVN1gVN3gVN3wVN4wVN9gVN+gVNGQZNIgZNKAZNLgZNPQZNPwZNQQZNRAZNYAZNkAZNngZNqwZNtQZNvAZNwgZNxwZNzgZN1AZN2QZN5AZNBAdNBgdNEAdNFwdNLAdNNgdNTQdNaAdNagdNgwdNhgdNhwdNnAdNogdNowdNpQdNqAdNrAdNswdN5wdN6gdN7QdN8gdNEAhNKwhNLQhlWAMAAABQUk9dcQsoS2FLg0utS75L7U0LAU1IAU1XAU1xAU2EAU0AAk02Ak1qAk2XAk2dAk28Ak2/Ak1EA01HA01JA01LA01UA01rA01yA018A02EA02RA02VA02YA02aA02lA02yA03FA03QA03rA00IBE0yBE1MBE1kBE2HBE2KBE2PBE2vBE3LBE3SBE3fBE37BE0TBU0sBU0yBU1CBU1JBU1KBU1LBU1MBU1lBU16BU2VBU2hBU23BU3DBU3bBU3iBU3kBU3lBU3mBU3uBU39BU0LBk1PBk1iBk1+Bk2dBk2qBk3mBk34Bk38Bk0FB00lB01BB02OB02SB028B03/B00BCE0ICE0VCGVYAwAAAFRIUl1xDChLJUtxS6lLr0vYS+dL+00ZAU0qAU03AU06AU1HAU1RAU1SAU1kAU2GAU2ZAU2nAU3CAU3gAU3lAU0CAk0EAk0HAk0rAk1zAk2HAk2QAk21Ak3SAk3sAk02A01NA015A02vA02xA024A03ZA00FBE0RBE0WBE0qBE06BE1JBE1fBE2DBE2UBE2+BE3dBE3iBE36BE0CBU1EBU1SBU1iBU12BU18BU2nBU20BU27BU3OBU3tBU0eBk1FBk1MBk1bBk1/Bk2GBk2IBk2RBk2sBk2tBk25Bk3WBk3yBk0UB00vB01FB01rB02AB02LB03QB03SB03eB03pB00JCE0KCE0MCGVYAwAAAFBIRV1xDShLCUsVSyBLOEtES1lLe0uhS79Ly0voS/JL90v8TSMBTSsBTTMBTUUBTUYBTVUBTWgBTYcBTbQBTcoBTdABTdEBTdkBTeMBTekBTfgBTRICTRUCTTICTTMCTT4CTVgCTVoCTWICTXgCTXkCTYACTa0CTdcCTdoCTfsCTW8DTXMDTaMDTaQDTcADTcMDTccDTQkETRgETSMETU4ETWMETYIETaoETccETdMETQUFTQsFTRgFTRwFTSQFTScFTUYFTVoFTXAFTYIFTZEFTbMFTb8FTdEFTekFTfUFTfcFTREGTSEGTUMGTUgGTaAGTbEGTdEGTdUGTdgGTeUGTe4GTfMGTfsGTQwHTSAHTSoHTUkHTVQHTXIHTYEHTZUHTZkHTbcHTeYHTfMHZVgDAAAAQUxBXXEOKEsFSwhLEUsdSyFLIks6SztLP0tJS01LVUt1S3dLhkuNS6NLpku4S8hLz0vdTQEBTQIBTR8BTS8BTTUBTTYBTTgBTTwBTUIBTVkBTWUBTWwBTXsBTZsBTagBTbkBTbwBTfIBTQYCTR0CTSwCTUICTUkCTU4CTX8CTY0CTaQCTbACTc0CTdMCTfMCTfoCTQQDTRgDTRkDTSkDTToDTVYDTV0DTWEDTW0DTW4DTXADTX4DTZsDTdsDTdwDTeADTT0ETUAETUsETWIETWYETWcETX8ETZYETZwETakETRUFTWgFTXMFTZIFTasFTa0FTcoFTesFTQ4GTRoGTUoGTVIGTVMGTWMGTWQGTWUGTWYGTWcGTWgGTWkGTWoGTWsGTWwGTW0GTW4GTW8GTXAGTXEGTXIGTXMGTXQGTXUGTXYGTXcGTXgGTXkGTYUGTZMGTZYGTZkGTaEGTaIGTa4GTbIGTbsGTcQGTckGTdIGTdMGTe0GTRYHTR8HTSIHTS4HTTMHTTkHTT0HTUcHTUgHTU8HTVEHTV8HTWUHTX8HTZAHTZoHTaAHTaoHTa4HTb0HTcAHTcIHTccHTdYHTdsHTesHTewHTf0HTSIITSkIZVgDAAAASElTXXEPKEs8S1FL600iAU2JAU2UAU3JAk3LAk3WAk3bAk3kAk38Ak0XA00rA008A01YA01iA03aA01oBE1qBE2tBE20BE3KBE1cBU1pBU2bBU2lBU2mBU0SBk2VBk3wBk0/B01sB01tB02JB02YB03RB03ZB00FCE0jCGVYAwAAAEdMWV1xEChLJ0suS3JLekuuS9VNEwFN2wFN9AFN+gFNCwJNJQJNUwJNaQJNiwJNrAJNxgJN3AJN+AJN/wJNEgNNJANNLgNNPQNNRgNNTgNNWQNNigNNjANNnANNpgNNtgNN4gNN5wNN8wNN+QNNFARNHARNNARNRgRNUQRNVwRNXgRNoQRNogRNrgRNtQRNwgRNzgRN4QRNHQVNNwVNewVNngVNtgVNwAVN7wVN8AVN+QVNCQZNHwZNMgZNNwZNSQZNewZNigZNtAZNugZN0AZN3wZN6wZN8QZN/QZNDwdNFQdNVwdNfgdNuQdNvgdNwQdN+wdNMwhlWAMAAABJTEVdcREoSxlLKUtHS0pLVktdS2dLiEuOS5ZLmkuxS7ZLvUvGS9ZL2UvgTQoBTQwBTQ4BTUMBTV8BTW0BTXYBTaABTaYBTb4BTcABTckBTdwBTesBTRwCTUMCTW8CTXQCTY8CTaICTbsCTcoCTdkCTeYCTf4CTQMDTQUDTR0DTR4DTR8DTTMDTTcDTTkDTU8DTX0DTYMDTYsDTZcDTZ8DTagDTcgDTdUDTd8DTfYDTQIETQcETS0ETTEETTwETUEETVAETXAETXMETXcETX4ETYkETZkETZ0ETaMETbAETc0ETdkETe4ETf4ETQMFTQ0FTTYFTToFTUEFTVQFTWQFTYwFTZYFTZ8FTaQFTaoFTa8FTb0FTcEFTdMFTdwFTfEFTfwFTQQGTQgGTQ0GTSkGTSwGTUsGTXwGTYMGTaQGTacGTbAGTcsGTcwGTc8GTdoGTd0GTecGTf8GTQcHTQsHTREHTRwHTSMHTUAHTUQHTV4HTXAHTX0HTYoHTZYHTaQHTb8HTcQHTdQHTTAITTIIZVgDAAAAR0xVXXESKEsHSxJLF0skS0NLY0tlS4tLl0ubS8lL0kvkS/FNAwFNBQFNHgFNKQFNNAFNPQFNQQFNTQFNTgFNXgFNYAFNYwFNZwFNagFNcAFNfAFNhQFNkAFNmAFNnAFNngFNoQFNowFNrwFNtQFNuAFNxQFN5gFN7AFN8wFN+QFN/QFN/gFNCAJNDwJNEwJNFwJNIwJNKgJNLgJNNwJNSgJNSwJNTAJNTwJNiAJNkwJNuAJNuQJN7wJN8gJNBgNNDQNNJwNNRQNNVwNNXwNNbANNeANNggNNiANNjQNNngNNqwNNtANNtwNNuQNNuwNNyQNNzANNzgNN0wNN8QNNAQRNFwRNHQRNHgRNJwRNKQRNOARNOwRNSARNVgRNWgRNYARNbgRNdQRNgQRNjQRNpARNqARNrARNsQRNyQRN1gRNBwVNFwVNIAVNMwVNNAVNagVNcQVNhAVNhwVNiAVNjwVNyAVNzwVN1AVN6gVNCgZNDwZNFQZNHAZNIwZNMAZNOgZNTQZNTgZNVQZNVwZNWAZNmgZNqQZNvgZN6gZN9wZN+QZNGgdNGwdNIQdNKQdNQgdNaQdNjAdNmwdNuAdN0wdN3AdN3QdN5QdN9QdN+QdN/AdNGQhNHghNHwhNJwhNKAhNLghlWAMAAABBUkddcRMoSwtLE0seSy9LU0tbS2lLakt2S31LikuVS95L4kvjS/VL9k0PAU0RAU0WAU07AU1QAU1aAU13AU2AAU2SAU2dAU2fAU2iAU2kAU2lAU3VAU3XAU3eAU3fAU3tAU3/AU0KAk04Ak1SAk1cAk1oAk17Ak2EAk2rAk22Ak3MAk3QAk3VAk3eAk3iAk3nAk35Ak0KA007A00/A011A02JA02QA02TA02/A03KA03sA033A00MBE05BE1PBE1TBE1bBE1sBE1yBE12BE19BE2IBE3QBE3UBE34BE0GBU0WBU09BU2OBU2TBU2UBU2aBU2yBU25BU3EBU3VBU30BU37BU0qBk0rBk2MBk2XBk2fBk2mBk2oBk3GBk3KBk3oBk0BB00ZB00rB000B001B004B01YB01ZB01nB011B02wB026B027B03JB03OB03PB03iB030B03+B00CCE0vCGVYAwAAAFRSUF1xFChLN0tCS0VLZEuzS8FL30vpTU8BTb8BTRECTUIDTY4DTawDTcQDTQ4ETSEETVkETSEFTZcFTbgFTf4FTSAGTUsHTbUHTTEIZVgDAAAAVkFMXXEVKEsKSxBLGEtIS1JLXEuRS6BLpUurS9BL00vsTRABTR0BTS4BTVQBTXgBTX0BTYwBTY4BTY8BTZYBTaoBTcMBTccBTc0BTdoBTfcBTQECTRsCTSICTSgCTSkCTS8CTTECTTkCTT8CTUQCTV4CTWECTYkCTZQCTaUCTcECTQEDTQsDTSYDTTQDTVMDTVoDTXoDTYUDTZYDTZkDTacDTcsDTdIDTdgDTQ8ETSYETSgETSsETS8ETV0ETWkETXgETXwETZIETaYETcwETdEETdgETdwETeoETfkETfwETf8ETRIFTSgFTSsFTT8FTVEFTVsFTWMFTWwFTXIFTXgFTZgFTaAFTccFTd0FTeEFTegFTRAGTRQGTScGTS0GTTUGTWEGTX0GTYQGTYcGTZIGTaMGTbcGTbgGTd4GTeMGTQMHTQgHTQ0HTRIHTSYHTToHTVUHTV0HTWQHTXgHTXoHTYUHTaYHTacHTasHTdUHTdcHTdoHTfAHTfgHTREITRsIZVgDAAAAQVNOXXEWKEsGSwxLFksfSzFLNUs+S2BLgkuHS6JLpEuyS8VL9Ev5TQkBTRgBTRsBTSEBTYIBTbcBTcEBTc8BTeQBTTACTVACTVYCTVsCTW4CTYYCTYoCTZECTZYCTZgCTcICTfYCTQkDTQ4DTRsDTSUDTTUDTUEDTWkDTbMDTdEDTeoDTfADTfIDTRMETRUETSAETSIETTUETVIETWUETXsETZEETbsETcgETeYETecETegETfUETQEFTREFTSIFTSMFTSkFTS4FTTUFTTgFTVYFTboFTeAFTQwGTRMGTRsGTTgGTTwGTVYGTV4GTYIGTZgGTZwGTdwGTTEHTTIHTVIHTVMHTVwHTcsHTcwHTeQHTegHTfYHTQMITRcITSEITSYIZVgDAAAAVFlSXXEXKEsjSypLV0toS25Lf0uBS4RLkEuTS51LrEu6TQgBTScBTTIBTT8BTVwBTWIBTWkBTX4BTX8BTa4BTQ4CTR8CTWQCTYUCTZUCTZ4CTaACTaECTaMCTagCTbMCTd8CTeECTeMCTesCTfUCTQcDTQgDTQ8DTRoDTSADTTADTTgDTT4DTUgDTWMDTXQDTYYDTY8DTZ0DTb0DTc8DTegDTQAETQYETSwETTYETUQETVUETW0ETXEETbkETcYETVMFTVcFTW4FTXkFTYMFTbEFTbwFTckFTcwFTdAFTf8FTRYGTS8GTTkGTTsGTT4GTUIGTZsGTcgGTfYGTQAHTR0HTSQHTTwHTUMHTUwHTWMHTXsHTQ0IZVgDAAAATUVUXXEYKEtiS2xLgEueTYoBTZEBTbEBTdIBTfwBTRYCTTsCTTwCTUcCTWMCTcACTcUCTc4CTS0DTbwDTb4DTeMDTe0DTRIETR8ETZ8ETd4ETQgFTVAFTagFTbUFTQEGTTQGTUYGTVkGTaUGTbYGTQIHTS0HTW4HTYQHTbEHTbYHTcoHZXWHVQVjaGFpbnEZTTUIWAEAAABBfXEaKFgBAAAAQ05dcRtNNANNSgGGcRxhhlgBAAAAQk5dcR1NfgRN/AGGcR5hhlgBAAAAVU5dcR9NegZLtIZxIGGGWAEAAABWTl1xIU0uB00HAYZxImGGdYdVDnJpYmJvbkRyYXdNb2RlcSNNNQhLAn2HVQJzc3EkTTUIiYmGfXElKImIhk5dcSYoTTYDSwWGcSdNbQNLBIZxKE2FA0sDhnEpTdQDSwWGcSpN/QNLBoZxK00OBEsDhnEsTSgESwmGcS1NQgRLBIZxLk1NBEsEhnEvTVMESweGcTBNXwRLBIZxMU1xBEsKhnEyTYgESweGcTNNtgRLA4ZxNE3MBEsDhnE1TdcESwmGcTZN/QRLCIZxN01TBUsDhnE4TbAFSwOGcTlNvAVLA4ZxOk3OBUsDhnE7TQEGSwOGcTxNXgZLA4ZxPU2ABksIhnE+TaQGSwOGcT9NrQZLBIZxQE22BksEhnFBTdwGSweGcUJN/gZLBYZxQ00HB0sFhnFETRAHSwWGcUVlhoiJhk5dcUYoSwFLCoZxR0sPSw2GcUhLIUsNhnFJSzBLDoZxSktCSwyGcUtLUksOhnFMS2RLDoZxTUt0SwyGcU5LhksOhnFPS5ZLFoZxUEutSwOGcVFLs0sHhnFSS8FLDoZxU0vSSw+GcVRL50sFhnFVS/RLA4ZxVkv8SwOGcVdNAQFLBIZxWE0MAUsOhnFZTRwBSwuGcVpNKwFLEYZxW00/AUsNhnFcTVIBSwqGcV1NYgFLDoZxXk11AUsMhnFfTYQBSxWGcWBNnQFLGIZxYU24AUsMhnFiTccBSwSGcWNN1wFLB4ZxZE3oAUsLhnFlTRACSxCGcWZNIgJLDYZxZ005AksOhnFoTUoCSw6GcWlNXAJLCYZxak1qAksIhnFrTXMCSxOGcWxNnQJLDIZxbU2tAksOhnFuTb8CSxGGcW9N0wJLGIZxcE3vAksPhnFxTQEDSwqGcXJNFANLD4Zxc00oA0sEhnF0TVcDSxCGcXVNdANLDoZxdk2JA0sDhnF3TZ0DSweGcXhNuQNLE4ZxeU3bA0sLhnF6TQkESwOGcXtNZARLA4ZxfE2WBEsKhnF9TaIESwmGcX5N5ARLA4Zxf03qBEsHhnGATRMFSwuGcYFNIQVLCoZxgk02BUsDhnGDTWsFSwuGcYRNfgVLA4ZxhU2CBUsShnGGTZkFSwaGcYdNqAVLBIZxiE3HBUsEhnGJTdsFSwSGcYpNCwZLB4Zxi00jBksThnGMTT0GSwiGcY1NUQZLCYZxjk1oBksFhnGPTXQGSwSGcZBNkAZLBIZxkU2+BksPhnGSTeoGSwaGcZNNGgdLCYZxlE0lB0sEhnGVTTEHSw2GcZZNQgdLEIZxl01aB0sPhnGYTXAHSweGcZlNegdLDIZxmk2SB0sMhnGbTaUHSw+GcZxNvAdLDIZxnU3VB0sEhnGeTd0HSwyGcZ9NCwhLBIZxoE0nCEsNhnGhZYZ1h1UIbW9sZWN1bGVxok01CEsAfXGjSwFOXXGkTXoGTbsBhnGlYYZzh1ULcmliYm9uQ29sb3Jxpk01CE59cacoSwJOXXGoSwBNmgGGcalhhksDTl1xqk2aAU2aAYZxq2GGSwROXXGsTTQDTUoBhnGtYYZLBU5dca5NfgRL04Zxr2GGSwZOXXGwTVEFTSkBhnGxYYZ1h1UFbGFiZWxxsk01CFgAAAAAfYdVCmxhYmVsQ29sb3Jxs001CE59cbQoSwJOXXG1SwBNmgGGcbZhhksDTl1xt02aAU2aAYZxuGGGSwROXXG5TTQDTUoBhnG6YYZLBU5dcbtNfgRL04ZxvGGGSwZOXXG9TVEFTSkBhnG+YYZ1h1UIZmlsbE1vZGVxv001CEsBfYdVBWlzSGV0ccBNNQiJfYdVC2xhYmVsT2Zmc2V0ccFNNQhOfYdVCHBvc2l0aW9uccJdccMoS4JLsYZxxE1VAUvphnHFTWQCSxyGccZNhAJNfgGGccdLA0vRhnHIS+NLIoZxyU0iAUtHhnHKTaIBSxCGcctLGUvUhnHMTQcBS/eGcc1NNgJLG4Zxzk3uA0sWhnHPSz1LtIZx0EtOS9KGcdFNtgFLNYZx0mVVDXJpYmJvbkRpc3BsYXlx0001CIh9h1UIb3B0aW9uYWxx1H1VBHNzSWRx1U01CEr/////fXHWKEsBTl1x1yhLAUsKhnHYTTYDSwWGcdlNiARLB4Zx2k2ABksIhnHbTZAGSwSGcdxlhksCTl1x3ShLD0sNhnHeTW0DSwSGcd9NtgRLA4Zx4E2kBksDhnHhTb4GSw+GceJlhksDTl1x4yhLIUsNhnHkTYUDSwOGceVNzARLA4Zx5k2tBksEhnHnTeoGSwaGcehlhksETl1x6ShLMEsOhnHqTdQDSwWGcetN1wRLCYZx7E22BksEhnHtTRoHSwmGce5lhksFTl1x7yhLQksMhnHwTf0DSwaGcfFN/QRLCIZx8k3cBksHhnHzTSUHSwSGcfRlhksGTl1x9ShLUksOhnH2TQ4ESwOGcfdNUwVLA4Zx+E3+BksFhnH5TTEHSw2GcfplhksHTl1x+yhLZEsOhnH8TSgESwmGcf1NsAVLA4Zx/k0HB0sFhnH/TUIHSxCGcgABAABlhksITl1yAQEAAChLdEsMhnICAQAATUIESwSGcgMBAABNvAVLA4ZyBAEAAE0QB0sFhnIFAQAATVoHSw+GcgYBAABlhksJTl1yBwEAAChLhksOhnIIAQAATU0ESwSGcgkBAABNzgVLA4ZyCgEAAE1wB0sHhnILAQAAZYZLCk5dcgwBAAAoS5ZLFoZyDQEAAE1TBEsHhnIOAQAATQEGSwOGcg8BAABNegdLDIZyEAEAAGWGSwtOXXIRAQAAKEutSwOGchIBAABNXwRLBIZyEwEAAE1eBksDhnIUAQAATZIHSwyGchUBAABlhksMTl1yFgEAAChLs0sHhnIXAQAATXEESwqGchgBAABNpQdLD4ZyGQEAAGWGSw1OXXIaAQAAKEvBSw6GchsBAABNvAdLDIZyHAEAAGWGSw5OXXIdAQAAKEvSSw+Gch4BAABN1QdLBIZyHwEAAGWGSw9OXXIgAQAAKEvnSwWGciEBAABN3QdLDIZyIgEAAGWGSxBOXXIjAQAAKEv0SwOGciQBAABNCwhLBIZyJQEAAGWGSxFOXXImAQAAKEv8SwOGcicBAABNJwhLDYZyKAEAAGWGSxJOXXIpAQAATQEBSwSGcioBAABhhksTTl1yKwEAAE0MAUsOhnIsAQAAYYZLFE5dci0BAABNHAFLC4ZyLgEAAGGGSxVOXXIvAQAATSsBSxGGcjABAABhhksWTl1yMQEAAE0/AUsNhnIyAQAAYYZLF05dcjMBAABNUgFLCoZyNAEAAGGGSxhOXXI1AQAATWIBSw6GcjYBAABhhksZTl1yNwEAAE11AUsMhnI4AQAAYYZLGk5dcjkBAABNhAFLFYZyOgEAAGGGSxtOXXI7AQAATZ0BSxiGcjwBAABhhkscTl1yPQEAAE24AUsMhnI+AQAAYYZLHU5dcj8BAABNxwFLBIZyQAEAAGGGSx5OXXJBAQAATdcBSweGckIBAABhhksfTl1yQwEAAE3oAUsLhnJEAQAAYYZLIE5dckUBAABNEAJLEIZyRgEAAGGGSyFOXXJHAQAATSICSw2GckgBAABhhksiTl1ySQEAAE05AksOhnJKAQAAYYZLI05dcksBAABNSgJLDoZyTAEAAGGGSyROXXJNAQAATVwCSwmGck4BAABhhkslTl1yTwEAAE1qAksIhnJQAQAAYYZLJk5dclEBAABNcwJLE4ZyUgEAAGGGSydOXXJTAQAATZ0CSwyGclQBAABhhksoTl1yVQEAAE2tAksOhnJWAQAAYYZLKU5dclcBAABNvwJLEYZyWAEAAGGGSypOXXJZAQAATdMCSxiGcloBAABhhksrTl1yWwEAAE3vAksPhnJcAQAAYYZLLE5dcl0BAABNAQNLCoZyXgEAAGGGSy1OXXJfAQAATRQDSw+GcmABAABhhksuTl1yYQEAAE0oA0sEhnJiAQAAYYZLL05dcmMBAABNVwNLEIZyZAEAAGGGSzBOXXJlAQAATXQDSw6GcmYBAABhhksxTl1yZwEAAE2JA0sDhnJoAQAAYYZLMk5dcmkBAABNnQNLB4ZyagEAAGGGSzNOXXJrAQAATbkDSxOGcmwBAABhhks0Tl1ybQEAAE3bA0sLhnJuAQAAYYZLNU5dcm8BAABNCQRLA4ZycAEAAGGGSzZOXXJxAQAATWQESwOGcnIBAABhhks3Tl1ycwEAAE2WBEsKhnJ0AQAAYYZLOE5dcnUBAABNogRLCYZydgEAAGGGSzlOXXJ3AQAATeQESwOGcngBAABhhks6Tl1yeQEAAE3qBEsHhnJ6AQAAYYZLO05dcnsBAABNEwVLC4ZyfAEAAGGGSzxOXXJ9AQAATSEFSwqGcn4BAABhhks9Tl1yfwEAAE02BUsDhnKAAQAAYYZLPk5dcoEBAABNawVLC4ZyggEAAGGGSz9OXXKDAQAATX4FSwOGcoQBAABhhktATl1yhQEAAE2CBUsShnKGAQAAYYZLQU5dcocBAABNmQVLBoZyiAEAAGGGS0JOXXKJAQAATagFSwSGcooBAABhhktDTl1yiwEAAE3HBUsEhnKMAQAAYYZLRE5dco0BAABN2wVLBIZyjgEAAGGGS0VOXXKPAQAATQsGSweGcpABAABhhktGTl1ykQEAAE0jBksThnKSAQAAYYZLR05dcpMBAABNPQZLCIZylAEAAGGGS0hOXXKVAQAATVEGSwmGcpYBAABhhktJTl1ylwEAAE1oBksFhnKYAQAAYYZLSk5dcpkBAABNdAZLBIZymgEAAGGGdYd1Lg=='))
	atomInfo = cPickle.loads(base64.b64decode('gAJ9cQEoVQdyZXNpZHVlcQJNnkJLOX1xAyhLAk5dcQRLAEsJhnEFYYZLA05dcQZLCUsIhnEHYYZLBE5dcQhLEUsIhnEJYYZLBU5dcQpLGUsGhnELYYZLBk5dcQxLH0sJhnENYYZLB05dcQ5LKEsFhnEPYYZLCE5dcRBLLUsIhnERYYZLCU5dcRJLNUsJhnETYYZLCk5dcRRLPksFhnEVYYZLC05dcRZLQ0sLhnEXYYZLDE5dcRhLTksHhnEZYYZLDU5dcRpLVUsLhnEbYYZLDk5dcRxLYEsIhnEdYYZLD05dcR5LaEsIhnEfYYZLEE5dcSBLcEsIhnEhYYZLEU5dcSJLeEsJhnEjYYZLEk5dcSRLgUsHhnElYYZLE05dcSZLiEsFhnEnYYZLFE5dcShLjUsJhnEpYYZLFU5dcSpLlksLhnErYYZLFk5dcSxLoUsIhnEtYYZLF05dcS5LqUsLhnEvYYZLGE5dcTBLtEsIhnExYYZLGU5dcTJLvEsJhnEzYYZLGk5dcTRLxUsHhnE1YYZLG05dcTZLzEsIhnE3YYZLHE5dcThL1EsJhnE5YYZLHU5dcTpL3UsJhnE7YYZLHk5dcTxL5ksIhnE9YYZLH05dcT5L7ksFhnE/YYZLIE5dcUBL80sLhnFBYYZLIU5dcUJL/ksIhnFDYYZLIk5dcURNBgFLC4ZxRWGGSyNOXXFGTREBSwWGcUdhhkskTl1xSE0WAUsFhnFJYYZLJU5dcUpNGwFLDIZxS2GGSyZOXXFMTScBSwmGcU1hhksnTl1xTk0wAUsHhnFPYYZLKE5dcVBNNwFLCIZxUWGGSylOXXFSTT8BSwSGcVNhhksqTl1xVE1DAUsIhnFVYYZLK05dcVZNSwFLCIZxV2GGSyxOXXFYTVMBSwyGcVlhhkstTl1xWk1fAUsJhnFbYYZLLk5dcVxNaAFLCIZxXWGGSy9OXXFeTXABSwmGcV9hhkswTl1xYE15AUsEhnFhYYZLMU5dcWJNfQFLC4ZxY2GGSzJOXXFkTYgBSwiGcWVhhkszTl1xZk2QAUsIhnFnYYZLNE5dcWhNmAFLCIZxaWGGSzVOXXFqTaABSwaGcWthhks2Tl1xbE2mAUsGhnFtYYZLN05dcW5NrAFLCIZxb2GGSzhOXXFwTbQBSwaGcXFhhks6Tl1xck3IAUsLhnFzYYZLO05dcXRN0wFLCIZxdWGGSzxOXXF2TdsBSwWGcXdhhks9Tl1xeE3gAUsFhnF5YYZLPk5dcXpN5QFLCoZxe2GGSz9OXXF8Te8BSwiGcX1hhktATl1xfk33AUsIhnF/YYZLQU5dcYBN/wFLBYZxgWGGS0JOXXGCTQQCSwaGcYNhhktDTl1xhE0KAksIhnGFYYZLRE5dcYZNEgJLDoZxh2GGS0VOXXGITSACSwmGcYlhhktGTl1xik0pAksLhnGLYYZLR05dcYxNNAJLDoZxjWGGS0hOXXGOTUICSwmGcY9hhktJTl1xkE1LAksIhnGRYYZLSk5dcZJNUwJLB4Zxk2GGS0tOXXGUTVoCSwWGcZVhhktMTl1xlk1fAksIhnGXYYZLTU5dcZhNZwJLCIZxmWGGS05OXXGaTW8CSwaGcZthhktPTl1xnE11AksFhnGdYYZLUE5dcZ5NegJLCIZxn2GGS1FOXXGgTYICSwiGcaFhhktSTl1xok2KAksIhnGjYYZLU05dcaRNkgJLCoZxpWGGS1ROXXGmTZwCSweGcadhhktVTl1xqE2jAksLhnGpYYZLVk5dcapNrgJLCYZxq2GGS1dOXXGsTbcCSwWGca1hhktYTl1xrk28AksIhnGvYYZLWU5dcbBNxAJLDIZxsWGGS1pOXXGyTdACSwaGcbNhhktbTl1xtE3WAksLhnG1YYZLXE5dcbZN4QJLBoZxt2GGS11OXXG4TecCSwuGcblhhkteTl1xuk3yAksHhnG7YYZLX05dcbxN+QJLCIZxvWGGS2BOXXG+TQEDSwaGcb9hhkthTl1xwE0HA0sIhnHBYYZLYk5dccJNDwNLCIZxw2GGS2NOXXHETRcDSweGccVhhktkTl1xxk0eA0sIhnHHYYZLZU5dcchNJgNLCYZxyWGGS2ZOXXHKTS8DSw6GccthhktnTl1xzE09A0sJhnHNYYZLaE5dcc5NRgNLBoZxz2GGS2lOXXHQTUwDSwiGcdFhhktqTl1x0k1UA0sMhnHTYYZLa05dcdRNYANLC4Zx1WGGS2xOXXHWTWsDSwuGcddhhkttTl1x2E12A0sGhnHZYYZLbk5dcdpNfANLCIZx22GGS29OXXHcTYQDSwiGcd1hhktwTl1x3k2MA0sMhnHfYYZLcU5dceBNmANLCYZx4WGGS3JOXXHiTaEDSwmGceNhhktzTl1x5E2qA0sHhnHlYYZLdE5dceZNsQNLBIZx52GGS3VOXXHoTbUDSwmGcelhhkt2Tl1x6k2+A0sIhnHrYYZLd05dcexNxgNLBYZx7WGGS3hOXXHuTcsDSwuGce9hhkt5Tl1x8E3WA0sFhnHxYYZLek5dcfJN2wNLCIZx82GGS3tOXXH0TeMDSwiGcfVhhkt8Tl1x9k3rA0sEhnH3YYZLfU5dcfhN7wNLC4Zx+WGGS35OXXH6TfoDSwmGcfthhkt/Tl1x/E0DBEsLhnH9YYZLgE5dcf5NDgRLCIZx/2GGS4FOXXIAAQAATRYESwyGcgEBAABhhkuCTl1yAgEAAE0iBEsIhnIDAQAAYYZLg05dcgQBAABNKgRLDIZyBQEAAGGGS4ROXXIGAQAATTYESwiGcgcBAABhhkuFTl1yCAEAAE0+BEsHhnIJAQAAYYZLhk5dcgoBAABNRQRLDIZyCwEAAGGGS4dOXXIMAQAATVEESwiGcg0BAABhhkuITl1yDgEAAE1ZBEsFhnIPAQAAYYZLiU5dchABAABNXgRLCIZyEQEAAGGGS4pOXXISAQAATWYESwiGchMBAABhhkuLTl1yFAEAAE1uBEsIhnIVAQAAYYZLjE5dchYBAABNdgRLC4ZyFwEAAGGGS41OXXIYAQAATYEESwmGchkBAABhhkuOTl1yGgEAAE2KBEsIhnIbAQAAYYZLj05dchwBAABNkgRLBYZyHQEAAGGGS5BOXXIeAQAATZcESwiGch8BAABhhkuRTl1yIAEAAE2fBEsIhnIhAQAAYYZLkk5dciIBAABNpwRLDIZyIwEAAGGGS5NOXXIkAQAATbMESweGciUBAABhhkuUTl1yJgEAAE26BEsIhnInAQAAYYZLlU5dcigBAABNwgRLDIZyKQEAAGGGS5ZOXXIqAQAATc4ESwiGcisBAABhhkuXTl1yLAEAAE3WBEsLhnItAQAAYYZLmE5dci4BAABN4QRLCIZyLwEAAGGGS5lOXXIwAQAATekESwmGcjEBAABhhkuaTl1yMgEAAE3yBEsIhnIzAQAAYYZLm05dcjQBAABN+gRLBoZyNQEAAGGGS5xOXXI2AQAATQAFSwiGcjcBAABhhkudTl1yOAEAAE0IBUsJhnI5AQAAYYZLnk5dcjoBAABNEQVLCIZyOwEAAGGGS59OXXI8AQAATRkFSwyGcj0BAABhhkugTl1yPgEAAE0lBUsIhnI/AQAAYYZLoU5dckABAABNLQVLCYZyQQEAAGGGS6JOXXJCAQAATTYFSweGckMBAABhhkujTl1yRAEAAE09BUsLhnJFAQAAYYZLpE5dckYBAABNSAVLCIZyRwEAAGGGS6VOXXJIAQAATVAFSwWGckkBAABhhkumTl1ySgEAAE1VBUsIhnJLAQAAYYZLp05dckwBAABNXQVLB4ZyTQEAAGGGS6hOXXJOAQAATWQFSwWGck8BAABhhkupTl1yUAEAAE1pBUsJhnJRAQAAYYZLqk5dclIBAABNcgVLCYZyUwEAAGGGS6tOXXJUAQAATXsFSweGclUBAABhhkusTl1yVgEAAE2CBUsJhnJXAQAAYYZLrU5dclgBAABNiwVLB4ZyWQEAAGGGS65OXXJaAQAATZIFSwyGclsBAABhhkuvTl1yXAEAAE2eBUsHhnJdAQAAYYZLsE5dcl4BAABNpQVLBIZyXwEAAGGGS7FOXXJgAQAATakFSweGcmEBAABhhkuyTl1yYgEAAE2wBUsJhnJjAQAAYYZLs05dcmQBAABNuQVLCIZyZQEAAGGGS7ROXXJmAQAATcEFSwiGcmcBAABhhku1Tl1yaAEAAE3JBUsOhnJpAQAAYYZLtk5dcmoBAABN1wVLCYZyawEAAGGGS7dOXXJsAQAATeAFSwmGcm0BAABhhku4Tl1ybgEAAE3pBUsIhnJvAQAAYYZLuU5dcnABAABN8QVLCIZycQEAAGGGS7pOXXJyAQAATfkFSwWGcnMBAABhhku7Tl1ydAEAAE3+BUsJhnJ1AQAAYYZLvE5dcnYBAABNBwZLDIZydwEAAGGGS71OXXJ4AQAATRMGSwmGcnkBAABhhku+Tl1yegEAAE0cBksGhnJ7AQAAYYZLv05dcnwBAABNIgZLCIZyfQEAAGGGS8BOXXJ+AQAATSoGSweGcn8BAABhhkvBTl1ygAEAAE0xBksLhnKBAQAAYYZLwk5dcoIBAABNPAZLCIZygwEAAGGGS8NOXXKEAQAATUQGSw6GcoUBAABhhkvETl1yhgEAAE1SBksGhnKHAQAAYYZLxU5dcogBAABNWAZLBoZyiQEAAGGGS8ZOXXKKAQAATV4GSwiGcosBAABhhkvHTl1yjAEAAE1mBksIhnKNAQAAYYZLyE5dco4BAABNbgZLCIZyjwEAAGGGS8lOXXKQAQAATXYGSwiGcpEBAABhhkvKTl1ykgEAAE1+BksFhnKTAQAAYYZLy05dcpQBAABNgwZLCYZylQEAAGGGS8xOXXKWAQAATYwGSwiGcpcBAABhhkvNTl1ymAEAAE2UBksLhnKZAQAAYYZLzk5dcpoBAABNnwZLCIZymwEAAGGGS89OXXKcAQAATacGSwmGcp0BAABhhkvQTl1yngEAAE2wBksIhnKfAQAAYYZL0U5dcqABAABNuAZLBYZyoQEAAGGGS9JOXXKiAQAATb0GSweGcqMBAABhhkvTTl1ypAEAAE3EBksGhnKlAQAAYYZL1E5dcqYBAABNygZLCYZypwEAAGGGS9VOXXKoAQAATdMGSweGcqkBAABhhkvWTl1yqgEAAE3aBksIhnKrAQAAYYZL105dcqwBAABN4gZLBIZyrQEAAGGGS9hOXXKuAQAATeYGSwiGcq8BAABhhkvZTl1ysAEAAE3uBksJhnKxAQAAYYZL2k5dcrIBAABN9wZLB4ZyswEAAGGGS9tOXXK0AQAATf4GSwiGcrUBAABhhkvcTl1ytgEAAE0GB0sJhnK3AQAAYYZL3U5dcrgBAABNDwdLCYZyuQEAAGGGS95OXXK6AQAATRgHSwaGcrsBAABhhkvfTl1yvAEAAE0eB0sFhnK9AQAAYYZL4E5dcr4BAABNIwdLC4ZyvwEAAGGGS+FOXXLAAQAATS4HSw6GcsEBAABhhkviTl1ywgEAAE08B0sIhnLDAQAAYYZL405dcsQBAABNRAdLCYZyxQEAAGGGS+ROXXLGAQAATU0HSwuGcscBAABhhkvlTl1yyAEAAE1YB0sLhnLJAQAAYYZL5k5dcsoBAABNYwdLCYZyywEAAGGGS+dOXXLMAQAATWwHSwaGcs0BAABhhkvoTl1yzgEAAE1yB0sJhnLPAQAAYYZL6U5dctABAABNewdLB4Zy0QEAAGGGS+pOXXLSAQAATYIHSwuGctMBAABhhkvrTl1y1AEAAE2NB0sOhnLVAQAAYYZL7E5dctYBAABNmwdLCIZy1wEAAGGGS+1OXXLYAQAATaMHSwqGctkBAABhhkvuTl1y2gEAAE2tB0sHhnLbAQAAYYZL705dctwBAABNtAdLB4Zy3QEAAGGGS/BOXXLeAQAATbsHSwiGct8BAABhhkvxTl1y4AEAAE3DB0sIhnLhAQAAYYZL8k5dcuIBAABNywdLBoZy4wEAAGGGS/NOXXLkAQAATdEHSwmGcuUBAABhhkv0Tl1y5gEAAE3aB0sLhnLnAQAAYYZL9U5dcugBAABN5QdLCIZy6QEAAGGGS/ZOXXLqAQAATe0HSwiGcusBAABhhkv3Tl1y7AEAAE31B0sLhnLtAQAAYYZL+E5dcu4BAABNAAhLC4Zy7wEAAGGGS/lOXXLwAQAATQsISwuGcvEBAABhhkv6Tl1y8gEAAE0WCEsJhnLzAQAAYYZL+05dcvQBAABNHwhLCIZy9QEAAGGGS/xOXXL2AQAATScISwaGcvcBAABhhkv9Tl1y+AEAAE0tCEsHhnL5AQAAYYZL/k5dcvoBAABNNAhLC4Zy+wEAAGGGS/9OXXL8AQAATT8ISwiGcv0BAABhhk0AAU5dcv4BAABNRwhLBoZy/wEAAGGGTQEBTl1yAAIAAE1NCEsIhnIBAgAAYYZNAgFOXXICAgAATVUISwiGcgMCAABhhk0DAU5dcgQCAABNXQhLBYZyBQIAAGGGTQQBTl1yBgIAAE1iCEsFhnIHAgAAYYZNBQFOXXIIAgAATWcISwmGcgkCAABhhk0GAU5dcgoCAABNcAhLCYZyCwIAAGGGTQcBTl1yDAIAAE15CEsJhnINAgAAYYZNCAFOXXIOAgAATYIISwmGcg8CAABhhk0JAU5dchACAABNiwhLBoZyEQIAAGGGTQoBTl1yEgIAAE2RCEsMhnITAgAAYYZNCwFOXXIUAgAATZ0ISwiGchUCAABhhk0MAU5dchYCAABNpQhLCIZyFwIAAGGGTQ0BTl1yGAIAAE2tCEsHhnIZAgAAYYZNDgFOXXIaAgAATbQISwiGchsCAABhhk0PAU5dchwCAABNvAhLCIZyHQIAAGGGTRABTl1yHgIAAE3ECEsIhnIfAgAAYYZNEQFOXXIgAgAATcwISwuGciECAABhhk0SAU5dciICAABN1whLB4ZyIwIAAGGGTRMBTl1yJAIAAE3eCEsLhnIlAgAAYYZNFAFOXXImAgAATekISwiGcicCAABhhk0VAU5dcigCAABN8QhLBIZyKQIAAGGGTRYBTl1yKgIAAE31CEsIhnIrAgAAYYZNFwFOXXIsAgAATf0ISwiGci0CAABhhk0YAU5dci4CAABNBQlLC4ZyLwIAAGGGTRkBTl1yMAIAAE0QCUsIhnIxAgAAYYZNGgFOXXIyAgAATRgJSwiGcjMCAABhhk0bAU5dcjQCAABNIAlLB4ZyNQIAAGGGTRwBTl1yNgIAAE0nCUsIhnI3AgAAYYZNHQFOXXI4AgAATS8JSwiGcjkCAABhhk0eAU5dcjoCAABNNwlLCIZyOwIAAGGGTR8BTl1yPAIAAE0/CUsHhnI9AgAAYYZNIAFOXXI+AgAATUYJSwmGcj8CAABhhk0hAU5dckACAABNTwlLBYZyQQIAAGGGTSIBTl1yQgIAAE1UCUsIhnJDAgAAYYZNIwFOXXJEAgAATVwJSwiGckUCAABhhk0kAU5dckYCAABNZAlLCoZyRwIAAGGGTSUBTl1ySAIAAE1uCUsLhnJJAgAAYYZNJgFOXXJKAgAATXkJSwmGcksCAABhhk0nAU5dckwCAABNgglLBoZyTQIAAGGGTSgBTl1yTgIAAE2ICUsIhnJPAgAAYYZNKQFOXXJQAgAATZAJSwyGclECAABhhk0qAU5dclICAABNnAlLCIZyUwIAAGGGTSsBTl1yVAIAAE2kCUsJhnJVAgAAYYZNLAFOXXJWAgAATa0JSweGclcCAABhhk0tAU5dclgCAABNtAlLC4ZyWQIAAGGGTS4BTl1yWgIAAE2/CUsGhnJbAgAAYYZNLwFOXXJcAgAATcUJSwiGcl0CAABhhk0wAU5dcl4CAABNzQlLB4ZyXwIAAGGGTTEBTl1yYAIAAE3UCUsFhnJhAgAAYYZNMgFOXXJiAgAATdkJSwiGcmMCAABhhk0zAU5dcmQCAABN4QlLCIZyZQIAAGGGTTQBTl1yZgIAAE3pCUsMhnJnAgAAYYZNNQFOXXJoAgAATfUJSwuGcmkCAABhhk02AU5dcmoCAABNAApLCYZyawIAAGGGTTcBTl1ybAIAAE0JCksFhnJtAgAAYYZNOAFOXXJuAgAATQ4KSwWGcm8CAABhhk05AU5dcnACAABNEwpLB4ZycQIAAGGGTToBTl1ycgIAAE0aCksFhnJzAgAAYYZNOwFOXXJ0AgAATR8KSwiGcnUCAABhhk08AU5dcnYCAABNJwpLB4ZydwIAAGGGTT0BTl1yeAIAAE0uCksLhnJ5AgAAYYZNPgFOXXJ6AgAATTkKSwWGcnsCAABhhk0/AU5dcnwCAABNPgpLCYZyfQIAAGGGTUABTl1yfgIAAE1HCksJhnJ/AgAAYYZNQQFOXXKAAgAATVAKSwyGcoECAABhhk1CAU5dcoICAABNXApLCYZygwIAAGGGTUMBTl1yhAIAAE1lCksJhnKFAgAAYYZNRAFOXXKGAgAATW4KSwWGcocCAABhhk1FAU5dcogCAABNcwpLCIZyiQIAAGGGTUYBTl1yigIAAE17CksIhnKLAgAAYYZNRwFOXXKMAgAATYMKSwuGco0CAABhhk1IAU5dco4CAABNjgpLC4ZyjwIAAGGGTUkBTl1ykAIAAE2ZCksHhnKRAgAAYYZNSgFOXXKSAgAATaAKSweGcpMCAABhhk1LAU5dcpQCAABNpwpLCIZylQIAAGGGTUwBTl1ylgIAAE2vCksIhnKXAgAAYYZNTQFOXXKYAgAATbcKSwaGcpkCAABhhk1OAU5dcpoCAABNvQpLCIZymwIAAGGGTU8BTl1ynAIAAE3FCksJhnKdAgAAYYZNUAFOXXKeAgAATc4KSwmGcp8CAABhhk1RAU5dcqACAABN1wpLDoZyoQIAAGGGTVIBTl1yogIAAE3lCksLhnKjAgAAYYZNUwFOXXKkAgAATfAKSweGcqUCAABhhk1UAU5dcqYCAABN9wpLB4ZypwIAAGGGTVUBTl1yqAIAAE3+CksIhnKpAgAAYYZNVgFOXXKqAgAATQYLSweGcqsCAABhhk1XAU5dcqwCAABNDQtLC4ZyrQIAAGGGTVgBTl1yrgIAAE0YC0sJhnKvAgAAYYZNWQFOXXKwAgAATSELSweGcrECAABhhk1aAU5dcrICAABNKAtLCIZyswIAAGGGTVsBTl1ytAIAAE0wC0sFhnK1AgAAYYZNXAFOXXK2AgAATTULSwuGcrcCAABhhk1dAU5dcrgCAABNQAtLBoZyuQIAAGGGTV4BTl1yugIAAE1GC0sMhnK7AgAAYYZNXwFOXXK8AgAATVILSwmGcr0CAABhhk1gAU5dcr4CAABNWwtLCYZyvwIAAGGGTWEBTl1ywAIAAE1kC0sIhnLBAgAAYYZNYgFOXXLCAgAATWwLSwmGcsMCAABhhk1jAU5dcsQCAABNdQtLBoZyxQIAAGGGTWQBTl1yxgIAAE17C0sMhnLHAgAAYYZNZQFOXXLIAgAATYcLSwmGcskCAABhhk1mAU5dcsoCAABNkAtLB4ZyywIAAGGGTWcBTl1yzAIAAE2XC0sFhnLNAgAAYYZNaAFOXXLOAgAATZwLSwmGcs8CAABhhk1pAU5dctACAABNpQtLCYZy0QIAAGGGTWoBTl1y0gIAAE2uC0sLhnLTAgAAYYZNawFOXXLUAgAATbkLSwyGctUCAABhhk1sAU5dctYCAABNxQtLCYZy1wIAAGGGTW0BTl1y2AIAAE3OC0sIhnLZAgAAYYZNbgFOXXLaAgAATdYLSwWGctsCAABhhk1vAU5dctwCAABN2wtLCIZy3QIAAGGGTXABTl1y3gIAAE3jC0sJhnLfAgAAYYZNcQFOXXLgAgAATewLSwaGcuECAABhhk1yAU5dcuICAABN8gtLCYZy4wIAAGGGTXMBTl1y5AIAAE37C0sHhnLlAgAAYYZNdAFOXXLmAgAATQIMSwiGcucCAABhhk11AU5dcugCAABNCgxLCIZy6QIAAGGGTXYBTl1y6gIAAE0SDEsIhnLrAgAAYYZNdwFOXXLsAgAATRoMSwiGcu0CAABhhk14AU5dcu4CAABNIgxLCIZy7wIAAGGGTXkBTl1y8AIAAE0qDEsLhnLxAgAAYYZNegFOXXLyAgAATTUMSweGcvMCAABhhk17AU5dcvQCAABNPAxLBoZy9QIAAGGGTXwBTl1y9gIAAE1CDEsIhnL3AgAAYYZNfQFOXXL4AgAATUoMSwWGcvkCAABhhk1+AU5dcvoCAABNTwxLCYZy+wIAAGGGTX8BTl1y/AIAAE1YDEsHhnL9AgAAYYZNgAFOXXL+AgAATV8MSwyGcv8CAABhhk2BAU5dcgADAABNawxLDIZyAQMAAGGGTYIBTl1yAgMAAE13DEsLhnIDAwAAYYZNgwFOXXIEAwAATYIMSwiGcgUDAABhhk2EAU5dcgYDAABNigxLCIZyBwMAAGGGTYUBTl1yCAMAAE2SDEsIhnIJAwAAYYZNhgFOXXIKAwAATZoMSweGcgsDAABhhk2HAU5dcgwDAABNoQxLCYZyDQMAAGGGTYgBTl1yDgMAAE2qDEsHhnIPAwAAYYZNiQFOXXIQAwAATbEMSwuGchEDAABhhk2KAU5dchIDAABNvAxLCYZyEwMAAGGGTYsBTl1yFAMAAE3FDEsKhnIVAwAAYYZNjAFOXXIWAwAATc8MSwiGchcDAABhhk2NAU5dchgDAABN1wxLCIZyGQMAAGGGTY4BTl1yGgMAAE3fDEsHhnIbAwAAYYZNjwFOXXIcAwAATeYMSwiGch0DAABhhk2QAU5dch4DAABN7gxLB4ZyHwMAAGGGTZEBTl1yIAMAAE31DEsHhnIhAwAAYYZNkgFOXXIiAwAATfwMSwmGciMDAABhhk2TAU5dciQDAABNBQ1LCIZyJQMAAGGGTZQBTl1yJgMAAE0NDUsLhnInAwAAYYZNlQFOXXIoAwAATRgNSwmGcikDAABhhk2WAU5dcioDAABNIQ1LCoZyKwMAAGGGTZcBTl1yLAMAAE0rDUsJhnItAwAAYYZNmAFOXXIuAwAATTQNSweGci8DAABhhk2ZAU5dcjADAABNOw1LCIZyMQMAAGGGTZoBTl1yMgMAAE1DDUsJhnIzAwAAYYZNmwFOXXI0AwAATUwNSweGcjUDAABhhk2cAU5dcjYDAABNUw1LCIZyNwMAAGGGTZ0BTl1yOAMAAE1bDUsFhnI5AwAAYYZNngFOXXI6AwAATWANSwmGcjsDAABhhk2fAU5dcjwDAABNaQ1LC4ZyPQMAAGGGTaABTl1yPgMAAE10DUsJhnI/AwAAYYZNoQFOXXJAAwAATX0NSwuGckEDAABhhk2iAU5dckIDAABNiA1LCIZyQwMAAGGGTaMBTl1yRAMAAE2QDUsJhnJFAwAAYYZNpAFOXXJGAwAATZkNSwuGckcDAABhhk2lAU5dckgDAABNpA1LCYZySQMAAGGGTaYBTl1ySgMAAE2tDUsLhnJLAwAAYYZNpwFOXXJMAwAATbgNSwuGck0DAABhhk2oAU5dck4DAABNww1LCIZyTwMAAGGGTakBTl1yUAMAAE3LDUsHhnJRAwAAYYZNqgFOXXJSAwAATdINSwWGclMDAABhhk2rAU5dclQDAABN1w1LCYZyVQMAAGGGTawBTl1yVgMAAE3gDUsHhnJXAwAAYYZNrQFOXXJYAwAATecNSwiGclkDAABhhk2uAU5dcloDAABN7w1LCIZyWwMAAGGGTa8BTl1yXAMAAE33DUsJhnJdAwAAYYZNsAFOXXJeAwAATQAOSwyGcl8DAABhhk2xAU5dcmADAABNDA5LCYZyYQMAAGGGTbIBTl1yYgMAAE0VDksJhnJjAwAAYYZNswFOXXJkAwAATR4OSwiGcmUDAABhhk20AU5dcmYDAABNJg5LCYZyZwMAAGGGTbUBTl1yaAMAAE0vDksJhnJpAwAAYYZNtgFOXXJqAwAATTgOSwuGcmsDAABhhk23AU5dcmwDAABNQw5LCYZybQMAAGGGTbgBTl1ybgMAAE1MDksIhnJvAwAAYYZNuQFOXXJwAwAATVQOSwiGcnEDAABhhk26AU5dcnIDAABNXA5LCYZycwMAAGGGTbsBTl1ydAMAAE1lDksFhnJ1AwAAYYZNvAFOXXJ2AwAATWoOSwmGcncDAABhhk29AU5dcngDAABNcw5LCYZyeQMAAGGGTb4BTl1yegMAAE18DksFhnJ7AwAAYYZNvwFOXXJ8AwAATYEOSwaGcn0DAABhhk3AAU5dcn4DAABNhw5LCIZyfwMAAGGGTcEBTl1ygAMAAE2PDksOhnKBAwAAYYZNwgFOXXKCAwAATZ0OSwiGcoMDAABhhk3DAU5dcoQDAABNpQ5LCIZyhQMAAGGGTcQBTl1yhgMAAE2tDksHhnKHAwAAYYZNxQFOXXKIAwAATbQOSweGcokDAABhhk3GAU5dcooDAABNuw5LBoZyiwMAAGGGTccBTl1yjAMAAE3BDksJhnKNAwAAYYZNyAFOXXKOAwAATcoOSwiGco8DAABhhk3JAU5dcpADAABN0g5LB4ZykQMAAGGGTcoBTl1ykgMAAE3ZDksIhnKTAwAAYYZNywFOXXKUAwAATeEOSwiGcpUDAABhhk3MAU5dcpYDAABN6Q5LC4ZylwMAAGGGTc0BTl1ymAMAAE30DksGhnKZAwAAYYZNzgFOXXKaAwAATfoOSwaGcpsDAABhhk3PAU5dcpwDAABNAA9LB4ZynQMAAGGGTdABTl1yngMAAE0HD0sJhnKfAwAAYYZN0QFOXXKgAwAATRAPSwiGcqEDAABhhk3SAU5dcqIDAABNGA9LC4ZyowMAAGGGTdMBTl1ypAMAAE0jD0sLhnKlAwAAYYZN1AFOXXKmAwAATS4PSwiGcqcDAABhhk3VAU5dcqgDAABNNg9LCYZyqQMAAGGGTdYBTl1yqgMAAE0/D0sGhnKrAwAAYYZN1wFOXXKsAwAATUUPSwuGcq0DAABhhk3YAU5dcq4DAABNUA9LBoZyrwMAAGGGTdkBTl1ysAMAAE1WD0sLhnKxAwAAYYZN2gFOXXKyAwAATWEPSwmGcrMDAABhhk3bAU5dcrQDAABNag9LC4ZytQMAAGGGTdwBTl1ytgMAAE11D0sHhnK3AwAAYYZN3QFOXXK4AwAATXwPSwSGcrkDAABhhk3eAU5dcroDAABNgA9LCIZyuwMAAGGGTd8BTl1yvAMAAE2ID0sIhnK9AwAAYYZN4AFOXXK+AwAATZAPSwuGcr8DAABhhk3hAU5dcsADAABNmw9LC4ZywQMAAGGGTeIBTl1ywgMAAE2mD0sHhnLDAwAAYYZN4wFOXXLEAwAATa0PSwmGcsUDAABhhk3kAU5dcsYDAABNtg9LCYZyxwMAAGGGTeUBTl1yyAMAAE2/D0sLhnLJAwAAYYZN5gFOXXLKAwAATcoPSwiGcssDAABhhk3nAU5dcswDAABN0g9LB4ZyzQMAAGGGTegBTl1yzgMAAE3ZD0sJhnLPAwAAYYZN6QFOXXLQAwAATeIPSwiGctEDAABhhk3qAU5dctIDAABN6g9LCIZy0wMAAGGGTesBTl1y1AMAAE3yD0sLhnLVAwAAYYZN7AFOXXLWAwAATf0PSwmGctcDAABhhk3tAU5dctgDAABNBhBLCIZy2QMAAGGGTe4BTl1y2gMAAE0OEEsJhnLbAwAAYYZN7wFOXXLcAwAATRcQSwuGct0DAABhhk3wAU5dct4DAABNIhBLCIZy3wMAAGGGTfEBTl1y4AMAAE0qEEsGhnLhAwAAYYZN8gFOXXLiAwAATTAQSwmGcuMDAABhhk3zAU5dcuQDAABNORBLCIZy5QMAAGGGTfQBTl1y5gMAAE1BEEsFhnLnAwAAYYZN9QFOXXLoAwAATUYQSwmGcukDAABhhk32AU5dcuoDAABNTxBLBIZy6wMAAGGGTfcBTl1y7AMAAE1TEEsIhnLtAwAAYYZN+AFOXXLuAwAATVsQSwaGcu8DAABhhk35AU5dcvADAABNYRBLB4Zy8QMAAGGGTfoBTl1y8gMAAE1oEEsLhnLzAwAAYYZN+wFOXXL0AwAATXMQSwmGcvUDAABhhk38AU5dcvYDAABNfBBLBIZy9wMAAGGGTf0BTl1y+AMAAE2AEEsIhnL5AwAAYYZN/gFOXXL6AwAATYgQSwiGcvsDAABhhk3/AU5dcvwDAABNkBBLCYZy/QMAAGGGTQACTl1y/gMAAE2ZEEsJhnL/AwAAYYZNAQJOXXIABAAATaIQSwuGcgEEAABhhk0CAk5dcgIEAABNrRBLB4ZyAwQAAGGGTQMCTl1yBAQAAE20EEsHhnIFBAAAYYZNBAJOXXIGBAAATbsQSweGcgcEAABhhk0FAk5dcggEAABNwhBLCIZyCQQAAGGGTQYCTl1yCgQAAE3KEEsHhnILBAAAYYZNBwJOXXIMBAAATdEQSwaGcg0EAABhhk0IAk5dcg4EAABN1xBLBYZyDwQAAGGGTQkCTl1yEAQAAE3cEEsHhnIRBAAAYYZNCgJOXXISBAAATeMQSwmGchMEAABhhk0LAk5dchQEAABN7BBLCIZyFQQAAGGGTQwCTl1yFgQAAE30EEsLhnIXBAAAYYZNDQJOXXIYBAAATf8QSwSGchkEAABhhk0OAk5dchoEAABNAxFLCIZyGwQAAGGGTQ8CTl1yHAQAAE0LEUsGhnIdBAAAYYZNEAJOXXIeBAAATRERSwyGch8EAABhhk0RAk5dciAEAABNHRFLCYZyIQQAAGGGTRICTl1yIgQAAE0mEUsJhnIjBAAAYYZNEwJOXXIkBAAATS8RSw6GciUEAABhhk0UAk5dciYEAABNPRFLC4ZyJwQAAGGGTRUCTl1yKAQAAE1IEUsJhnIpBAAAYYZNFgJOXXIqBAAATVERSwiGcisEAABhhk0XAk5dciwEAABNWRFLC4ZyLQQAAGGGTRgCTl1yLgQAAE1kEUsIhnIvBAAAYYZNGQJOXXIwBAAATWwRSwmGcjEEAABhhk0aAk5dcjIEAABNdRFLCIZyMwQAAGGGTRsCTl1yNAQAAE19EUsGhnI1BAAAYYZNHAJOXXI2BAAATYMRSwiGcjcEAABhhk0dAk5dcjgEAABNixFLB4ZyOQQAAGGGTR4CTl1yOgQAAE2SEUsIhnI7BAAAYYZNHwJOXXI8BAAATZoRSwWGcj0EAABhhk0gAk5dcj4EAABNnxFLCYZyPwQAAGGGTSECTl1yQAQAAE2oEUsMhnJBBAAAYYZNIgJOXXJCBAAATbQRSwmGckMEAABhhk0jAk5dckQEAABNvRFLBoZyRQQAAGGGTSQCTl1yRgQAAE3DEUsHhnJHBAAAYYZNJQJOXXJIBAAATcoRSwmGckkEAABhhk0mAk5dckoEAABN0xFLCIZySwQAAGGGTScCTl1yTAQAAE3bEUsEhnJNBAAAYYZNKAJOXXJOBAAATd8RSwiGck8EAABhhk0pAk5dclAEAABN5xFLBoZyUQQAAGGGTSoCTl1yUgQAAE3tEUsHhnJTBAAAYYZNKwJOXXJUBAAATfQRSweGclUEAABhhk0sAk5dclYEAABN+xFLCYZyVwQAAGGGTS0CTl1yWAQAAE0EEksHhnJZBAAAYYZNLgJOXXJaBAAATQsSSwWGclsEAABhhk0vAk5dclwEAABNEBJLCYZyXQQAAGGGTTACTl1yXgQAAE0ZEksJhnJfBAAAYYZNMQJOXXJgBAAATSISSweGcmEEAABhhk0yAk5dcmIEAABNKRJLCIZyYwQAAGGGTTMCTl1yZAQAAE0xEksHhnJlBAAAYYZNNAJOXXJmBAAATTgSSwuGcmcEAABhhk01Ak5dcmgEAABNQxJLC4ZyaQQAAGGGTTYCTl1yagQAAE1OEksJhnJrBAAAYYZNNwJOXXJsBAAATVcSSwiGcm0EAABhhk04Ak5dcm4EAABNXxJLB4ZybwQAAGGGTTkCTl1ycAQAAE1mEksJhnJxBAAAYYZNOgJOXXJyBAAATW8SSwuGcnMEAABhhk07Ak5dcnQEAABNehJLB4ZydQQAAGGGTTwCTl1ydgQAAE2BEksJhnJ3BAAAYYZNPQJOXXJ4BAAATYoSSwiGcnkEAABhhk0+Ak5dcnoEAABNkhJLCIZyewQAAGGGTT8CTl1yfAQAAE2aEksJhnJ9BAAAYYZNQAJOXXJ+BAAATaMSSwuGcn8EAABhhk1BAk5dcoAEAABNrhJLB4ZygQQAAGGGTUICTl1yggQAAE21EksJhnKDBAAAYYZNQwJOXXKEBAAATb4SSwiGcoUEAABhhk1EAk5dcoYEAABNxhJLBYZyhwQAAGGGTUUCTl1yiAQAAE3LEksIhnKJBAAAYYZNRgJOXXKKBAAATdMSSweGcosEAABhhk1HAk5dcowEAABN2hJLCIZyjQQAAGGGTUgCTl1yjgQAAE3iEksJhnKPBAAAYYZNSQJOXXKQBAAATesSSwiGcpEEAABhhk1KAk5dcpIEAABN8xJLCIZykwQAAGGGTUsCTl1ylAQAAE37EksFhnKVBAAAYYZNTAJOXXKWBAAATQATSwmGcpcEAABhhk1NAk5dcpgEAABNCRNLCYZymQQAAGGGTU4CTl1ymgQAAE0SE0sJhnKbBAAAYYZNTwJOXXKcBAAATRsTSwiGcp0EAABhhk1QAk5dcp4EAABNIxNLBYZynwQAAGGGTVECTl1yoAQAAE0oE0sJhnKhBAAAYYZNUgJOXXKiBAAATTETSwiGcqMEAABhhk1TAk5dcqQEAABNORNLCIZypQQAAGGGTVQCTl1ypgQAAE1BE0sLhnKnBAAAYYZNVQJOXXKoBAAATUwTSwSGcqkEAABhhk1WAk5dcqoEAABNUBNLCIZyqwQAAGGGTVcCTl1yrAQAAE1YE0sIhnKtBAAAYYZNWAJOXXKuBAAATWATSwiGcq8EAABhhk1ZAk5dcrAEAABNaBNLCYZysQQAAGGGTVoCTl1ysgQAAE1xE0sLhnKzBAAAYYZNWwJOXXK0BAAATXwTSwmGcrUEAABhhk1cAk5dcrYEAABNhRNLC4ZytwQAAGGGTV0CTl1yuAQAAE2QE0sIhnK5BAAAYYZNXgJOXXK6BAAATZgTSwuGcrsEAABhhk1fAk5dcrwEAABNoxNLCYZyvQQAAGGGTWACTl1yvgQAAE2sE0sHhnK/BAAAYYZNYQJOXXLABAAATbMTSwiGcsEEAABhhk1iAk5dcsIEAABNuxNLCYZywwQAAGGGTWMCTl1yxAQAAE3EE0sHhnLFBAAAYYZNZAJOXXLGBAAATcsTSwuGcscEAABhhk1lAk5dcsgEAABN1hNLCIZyyQQAAGGGTWYCTl1yygQAAE3eE0sMhnLLBAAAYYZNZwJOXXLMBAAATeoTSwaGcs0EAABhhk1oAk5dcs4EAABN8BNLCIZyzwQAAGGGTWkCTl1y0AQAAE34E0sGhnLRBAAAYYZNagJOXXLSBAAATf4TSwuGctMEAABhhk1rAk5dctQEAABNCRRLBIZy1QQAAGGGTWwCTl1y1gQAAE0NFEsHhnLXBAAAYYZNbQJOXXLYBAAATRQUSwaGctkEAABhhk1uAk5dctoEAABNGhRLBoZy2wQAAGGGTW8CTl1y3AQAAE0gFEsIhnLdBAAAYYZNcAJOXXLeBAAATSgUSwiGct8EAABhhk1xAk5dcuAEAABNMBRLCIZy4QQAAGGGTXICTl1y4gQAAE04FEsIhnLjBAAAYYZNcwJOXXLkBAAATUAUSwaGcuUEAABhhk10Ak5dcuYEAABNRhRLBoZy5wQAAGGGTXUCTl1y6AQAAE1MFEsHhnLpBAAAYYZNdgJOXXLqBAAATVMUSwiGcusEAABhhk13Ak5dcuwEAABNWxRLCYZy7QQAAGGGTXgCTl1y7gQAAE1kFEsJhnLvBAAAYYZNeQJOXXLwBAAATW0USwmGcvEEAABhhk16Ak5dcvIEAABNdhRLC4Zy8wQAAGGGTXsCTl1y9AQAAE2BFEsLhnL1BAAAYYZNfAJOXXL2BAAATYwUSwiGcvcEAABhhk19Ak5dcvgEAABNlBRLC4Zy+QQAAGGGTX4CTl1y+gQAAE2fFEsJhnL7BAAAYYZNfwJOXXL8BAAATagUSwiGcv0EAABhhk2AAk5dcv4EAABNsBRLCYZy/wQAAGGGTYECTl1yAAUAAE25FEsFhnIBBQAAYYZNggJOXXICBQAATb4USwuGcgMFAABhhk2DAk5dcgQFAABNyRRLCIZyBQUAAGGGTYQCTl1yBgUAAE3RFEsGhnIHBQAAYYZNhQJOXXIIBQAATdcUSwaGcgkFAABhhk2GAk5dcgoFAABN3RRLC4ZyCwUAAGGGTYcCTl1yDAUAAE3oFEsMhnINBQAAYYZNiAJOXXIOBQAATfQUSwiGcg8FAABhhk2JAk5dchAFAABN/BRLB4ZyEQUAAGGGTYoCTl1yEgUAAE0DFUsJhnITBQAAYYZNiwJOXXIUBQAATQwVSweGchUFAABhhk2MAk5dchYFAABNExVLCIZyFwUAAGGGTY0CTl1yGAUAAE0bFUsEhnIZBQAAYYZNjgJOXXIaBQAATR8VSwmGchsFAABhhk2PAk5dchwFAABNKBVLBYZyHQUAAGGGTZACTl1yHgUAAE0tFUsGhnIfBQAAYYZNkQJOXXIgBQAATTMVSwiGciEFAABhhk2SAk5dciIFAABNOxVLB4ZyIwUAAGGGTZMCTl1yJAUAAE1CFUsIhnIlBQAAYYZNlAJOXXImBQAATUoVSwmGcicFAABhhk2VAk5dcigFAABNUxVLCYZyKQUAAGGGTZYCTl1yKgUAAE1cFUsHhnIrBQAAYYZNlwJOXXIsBQAATWMVSwyGci0FAABhhk2YAk5dci4FAABNbxVLCIZyLwUAAGGGTZkCTl1yMAUAAE13FUsHhnIxBQAAYYZNmgJOXXIyBQAATX4VSwiGcjMFAABhhk2bAk5dcjQFAABNhhVLCYZyNQUAAGGGTZwCTl1yNgUAAE2PFUsJhnI3BQAAYYZNnQJOXXI4BQAATZgVSwaGcjkFAABhhk2eAk5dcjoFAABNnhVLBoZyOwUAAGGGTZ8CTl1yPAUAAE2kFUsHhnI9BQAAYYZNoAJOXXI+BQAATasVSwyGcj8FAABhhk2hAk5dckAFAABNtxVLCIZyQQUAAGGGTaICTl1yQgUAAE2/FUsMhnJDBQAAYYZNowJOXXJEBQAATcsVSwyGckUFAABhhk2kAk5dckYFAABN1xVLCIZyRwUAAGGGTaUCTl1ySAUAAE3fFUsMhnJJBQAAYYZNpgJOXXJKBQAATesVSwWGcksFAABhhk2nAk5dckwFAABN8BVLB4ZyTQUAAGGGTagCTl1yTgUAAE33FUsIhnJPBQAAYYZNqQJOXXJQBQAATf8VSwiGclEFAABhhk2qAk5dclIFAABNBxZLDIZyUwUAAGGGTasCTl1yVAUAAE0TFksGhnJVBQAAYYZNrAJOXXJWBQAATRkWSwaGclcFAABhhk2tAk5dclgFAABNHxZLC4ZyWQUAAGGGTa4CTl1yWgUAAE0qFksEhnJbBQAAYYZNrwJOXXJcBQAATS4WSwuGcl0FAABhhk2wAk5dcl4FAABNORZLCIZyXwUAAGGGTbECTl1yYAUAAE1BFksGhnJhBQAAYYZNsgJOXXJiBQAATUcWSwWGcmMFAABhhk2zAk5dcmQFAABNTBZLCIZyZQUAAGGGTbQCTl1yZgUAAE1UFksJhnJnBQAAYYZNtQJOXXJoBQAATV0WSwyGcmkFAABhhk22Ak5dcmoFAABNaRZLCIZyawUAAGGGTbcCTl1ybAUAAE1xFksHhnJtBQAAYYZNuAJOXXJuBQAATXgWSwuGcm8FAABhhk25Ak5dcnAFAABNgxZLCIZycQUAAGGGTboCTl1ycgUAAE2LFksJhnJzBQAAYYZNuwJOXXJ0BQAATZQWSwmGcnUFAABhhk28Ak5dcnYFAABNnRZLCIZydwUAAGGGTb0CTl1yeAUAAE2lFksIhnJ5BQAAYYZNvgJOXXJ6BQAATa0WSweGcnsFAABhhk2/Ak5dcnwFAABNtBZLCIZyfQUAAGGGTcACTl1yfgUAAE28FksIhnJ/BQAAYYZNwQJOXXKABQAATcQWSweGcoEFAABhhk3CAk5dcoIFAABNyxZLCIZygwUAAGGGTcMCTl1yhAUAAE3TFksHhnKFBQAAYYZNxAJOXXKGBQAATdoWSwiGcocFAABhhk3FAk5dcogFAABN4hZLCIZyiQUAAGGGTcYCTl1yigUAAE3qFksIhnKLBQAAYYZNxwJOXXKMBQAATfIWSwiGco0FAABhhk3IAk5dco4FAABN+hZLBIZyjwUAAGGGTckCTl1ykAUAAE3+FksIhnKRBQAAYYZNygJOXXKSBQAATQYXSwaGcpMFAABhhk3LAk5dcpQFAABNDBdLCoZylQUAAGGGTcwCTl1ylgUAAE0WF0sIhnKXBQAAYYZNzQJOXXKYBQAATR4XSwqGcpkFAABhhk3OAk5dcpoFAABNKBdLC4ZymwUAAGGGTc8CTl1ynAUAAE0zF0sFhnKdBQAAYYZN0AJOXXKeBQAATTgXSwiGcp8FAABhhk3RAk5dcqAFAABNQBdLCYZyoQUAAGGGTdICTl1yogUAAE1JF0sLhnKjBQAAYYZN0wJOXXKkBQAATVQXSwiGcqUFAABhhk3UAk5dcqYFAABNXBdLB4ZypwUAAGGGTdUCTl1yqAUAAE1jF0sFhnKpBQAAYYZN1gJOXXKqBQAATWgXSwmGcqsFAABhhk3XAk5dcqwFAABNcRdLC4ZyrQUAAGGGTdgCTl1yrgUAAE18F0sKhnKvBQAAYYZN2QJOXXKwBQAATYYXSwuGcrEFAABhhk3aAk5dcrIFAABNkRdLCYZyswUAAGGGTdsCTl1ytAUAAE2aF0sIhnK1BQAAYYZN3AJOXXK2BQAATaIXSwuGcrcFAABhhk3dAk5dcrgFAABNrRdLCoZyuQUAAGGGTd4CTl1yugUAAE23F0sEhnK7BQAAYYZN3wJOXXK8BQAATbsXSwiGcr0FAABhhk3gAk5dcr4FAABNwxdLC4ZyvwUAAGGGTeECTl1ywAUAAE3OF0sMhnLBBQAAYYZN4gJOXXLCBQAATdoXSwiGcsMFAABhhk3jAk5dcsQFAABN4hdLDIZyxQUAAGGGTeQCTl1yxgUAAE3uF0sLhnLHBQAAYYZN5QJOXXLIBQAATfkXSwyGcskFAABhhk3mAk5dcsoFAABNBRhLCoZyywUAAGGGTecCTl1yzAUAAE0PGEsJhnLNBQAAYYZN6AJOXXLOBQAATRgYSwiGcs8FAABhhk3pAk5dctAFAABNIBhLC4Zy0QUAAGGGTeoCTl1y0gUAAE0rGEsJhnLTBQAAYYZN6wJOXXLUBQAATTQYSwaGctUFAABhhk3sAk5dctYFAABNOhhLCIZy1wUAAGGGTe0CTl1y2AUAAE1CGEsMhnLZBQAAYYZN7gJOXXLaBQAATU4YSweGctsFAABhhk3vAk5dctwFAABNVRhLCIZy3QUAAGGGTfACTl1y3gUAAE1dGEsIhnLfBQAAYYZN8QJOXXLgBQAATWUYSwmGcuEFAABhhk3yAk5dcuIFAABNbhhLCYZy4wUAAGGGTfMCTl1y5AUAAE13GEsJhnLlBQAAYYZN9AJOXXLmBQAATYAYSwmGcucFAABhhk31Ak5dcugFAABNiRhLBYZy6QUAAGGGTfYCTl1y6gUAAE2OGEsIhnLrBQAAYYZN9wJOXXLsBQAATZYYSwyGcu0FAABhhk34Ak5dcu4FAABNohhLCIZy7wUAAGGGTfkCTl1y8AUAAE2qGEsIhnLxBQAAYYZN+gJOXXLyBQAATbIYSwSGcvMFAABhhk37Ak5dcvQFAABNthhLC4Zy9QUAAGGGTfwCTl1y9gUAAE3BGEsFhnL3BQAAYYZN/QJOXXL4BQAATcYYSwuGcvkFAABhhk3+Ak5dcvoFAABN0RhLCoZy+wUAAGGGTf8CTl1y/AUAAE3bGEsIhnL9BQAAYYZNAANOXXL+BQAATeMYSwiGcv8FAABhhk0BA05dcgAGAABN6xhLBIZyAQYAAGGGTQIDTl1yAgYAAE3vGEsIhnIDBgAAYYZNAwNOXXIEBgAATfcYSweGcgUGAABhhk0EA05dcgYGAABN/hhLBoZyBwYAAGGGTQUDTl1yCAYAAE0EGUsIhnIJBgAAYYZNBgNOXXIKBgAATQwZSwWGcgsGAABhhk0HA05dcgwGAABNERlLCIZyDQYAAGGGTQgDTl1yDgYAAE0ZGUsJhnIPBgAAYYZNCQNOXXIQBgAATSIZSwyGchEGAABhhk0KA05dchIGAABNLhlLDIZyEwYAAGGGTQsDTl1yFAYAAE06GUsIhnIVBgAAYYZNDANOXXIWBgAATUIZSwuGchcGAABhhk0NA05dchgGAABNTRlLB4ZyGQYAAGGGTQ4DTl1yGgYAAE1UGUsIhnIbBgAAYYZNDwNOXXIcBgAATVwZSwmGch0GAABhhk0QA05dch4GAABNZRlLCIZyHwYAAGGGTREDTl1yIAYAAE1tGUsMhnIhBgAAYYZNEgNOXXIiBgAATXkZSwiGciMGAABhhk0TA05dciQGAABNgRlLCIZyJQYAAGGGTRQDTl1yJgYAAE2JGUsEhnInBgAAYYZNFQNOXXIoBgAATY0ZSwmGcikGAABhhk0WA05dcioGAABNlhlLCIZyKwYAAGGGTRcDTl1yLAYAAE2eGUsJhnItBgAAYYZNGANOXXIuBgAATacZSwmGci8GAABhhk0ZA05dcjAGAABNsBlLCoZyMQYAAGGGTRoDTl1yMgYAAE26GUsFhnIzBgAAYYZNGwNOXXI0BgAATb8ZSwWGcjUGAABhhk0cA05dcjYGAABNxBlLDIZyNwYAAGGGTR0DTl1yOAYAAE3QGUsIhnI5BgAAYYZNHgNOXXI6BgAATdgZSwaGcjsGAABhhk0fA05dcjwGAABN3hlLCIZyPQYAAGGGTSADTl1yPgYAAE3mGUsIhnI/BgAAYYZNIQNOXXJABgAATe4ZSwiGckEGAABhhk0iA05dckIGAABN9hlLDIZyQwYAAGGGTSMDTl1yRAYAAE0CGksJhnJFBgAAYYZNJANOXXJGBgAATQsaSwmGckcGAABhhk0lA05dckgGAABNFBpLBoZySQYAAGGGTSYDTl1ySgYAAE0aGksEhnJLBgAAYYZNJwNOXXJMBgAATR4aSwiGck0GAABhhk0oA05dck4GAABNJhpLB4ZyTwYAAGGGTSkDTl1yUAYAAE0tGksJhnJRBgAAYYZNKgNOXXJSBgAATTYaSwiGclMGAABhhk0rA05dclQGAABNPhpLBYZyVQYAAGGGTSwDTl1yVgYAAE1DGksIhnJXBgAAYYZNLQNOXXJYBgAATUsaSwqGclkGAABhhk0uA05dcloGAABNVRpLCIZyWwYAAGGGTS8DTl1yXAYAAE1dGksIhnJdBgAAYYZNMANOXXJeBgAATWUaSwSGcl8GAABhhk0xA05dcmAGAABNaRpLCYZyYQYAAGGGTTIDTl1yYgYAAE1yGksMhnJjBgAAYYZNMwNOXXJkBgAATX4aSwiGcmUGAABhhk00A05dcmYGAABNhhpLBoZyZwYAAGGGTTUDTl1yaAYAAE2MGksIhnJpBgAAYYZNNgNOXXJqBgAATZQaSweGcmsGAABhhk03A05dcmwGAABNmxpLCIZybQYAAGGGTTgDTl1ybgYAAE2jGksHhnJvBgAAYYZNOQNOXXJwBgAATaoaSwiGcnEGAABhhk06A05dcnIGAABNshpLDIZycwYAAGGGTTsDTl1ydAYAAE2+GksIhnJ1BgAAYYZNPANOXXJ2BgAATcYaSwWGcncGAABhhk09A05dcngGAABNyxpLC4ZyeQYAAGGGTT4DTl1yegYAAE3WGksKhnJ7BgAAYYZNPwNOXXJ8BgAATeAaSwSGcn0GAABhhk1AA05dcn4GAABN5BpLDIZyfwYAAGGGTUEDTl1ygAYAAE3wGksLhnKBBgAAYYZNQgNOXXKCBgAATfsaSwaGcoMGAABhhk1DA05dcoQGAABNARtLCIZyhQYAAGGGTUQDTl1yhgYAAE0JG0sOhnKHBgAAYYZNRQNOXXKIBgAATRcbSwiGcokGAABhhk1GA05dcooGAABNHxtLB4ZyiwYAAGGGTUcDTl1yjAYAAE0mG0sJhnKNBgAAYYZNSANOXXKOBgAATS8bSwSGco8GAABhhk1JA05dcpAGAABNMxtLB4ZykQYAAGGGTUoDTl1ykgYAAE06G0sMhnKTBgAAYYZNSwNOXXKUBgAATUYbSweGcpUGAABhhk1MA05dcpYGAABNTRtLCIZylwYAAGGGTU0DTl1ymAYAAE1VG0sHhnKZBgAAYYZNTgNOXXKaBgAATVwbSwiGcpsGAABhhk1PA05dcpwGAABNZBtLB4ZynQYAAGGGTVADTl1yngYAAE1rG0sEhnKfBgAAYYZNUQNOXXKgBgAATW8bSwiGcqEGAABhhk1SA05dcqIGAABNdxtLCIZyowYAAGGGTVMDTl1ypAYAAE1/G0sGhnKlBgAAYYZNVANOXXKmBgAATYUbSwiGcqcGAABhhk1VA05dcqgGAABNjRtLB4ZyqQYAAGGGTVYDTl1yqgYAAE2UG0sHhnKrBgAAYYZNVwNOXXKsBgAATZsbSwiGcq0GAABhhk1YA05dcq4GAABNoxtLBYZyrwYAAGGGTVkDTl1ysAYAAE2oG0sJhnKxBgAAYYZNWgNOXXKyBgAATbEbSwqGcrMGAABhhk1bA05dcrQGAABNuxtLBIZytQYAAGGGTVwDTl1ytgYAAE2/G0sHhnK3BgAAYYZNXQNOXXK4BgAATcYbSwmGcrkGAABhhk1eA05dcroGAABNzxtLCYZyuwYAAGGGTV8DTl1yvAYAAE3YG0sFhnK9BgAAYYZNYANOXXK+BgAATd0bSwmGcr8GAABhhk1hA05dcsAGAABN5htLCYZywQYAAGGGTWIDTl1ywgYAAE3vG0sIhnLDBgAAYYZNYwNOXXLEBgAATfcbSwWGcsUGAABhhk1kA05dcsYGAABN/BtLCoZyxwYAAGGGTWUDTl1yyAYAAE0GHEsMhnLJBgAAYYZNZgNOXXLKBgAATRIcSwiGcssGAABhhk1nA05dcswGAABNGhxLCIZyzQYAAGGGTWgDTl1yzgYAAE0iHEsGhnLPBgAAYYZNaQNOXXLQBgAATSgcSwiGctEGAABhhk1qA05dctIGAABNMBxLCIZy0wYAAGGGTWsDTl1y1AYAAE04HEsIhnLVBgAAYYZNbANOXXLWBgAATUAcSwmGctcGAABhhk1tA05dctgGAABNSRxLB4Zy2QYAAGGGTW4DTl1y2gYAAE1QHEsJhnLbBgAAYYZNbwNOXXLcBgAATVkcSwWGct0GAABhhk1wA05dct4GAABNXhxLBYZy3wYAAGGGTXEDTl1y4AYAAE1jHEsLhnLhBgAAYYZNcgNOXXLiBgAATW4cSwWGcuMGAABhhk1zA05dcuQGAABNcxxLBoZy5QYAAGGGTXQDTl1y5gYAAE15HEsHhnLnBgAAYYZNdQNOXXLoBgAATYAcSwuGcukGAABhhk12A05dcuoGAABNixxLDIZy6wYAAGGGTXcDTl1y7AYAAE2XHEsLhnLtBgAAYYZNeANOXXLuBgAATaIcSwaGcu8GAABhhk15A05dcvAGAABNqBxLCIZy8QYAAGGGTXoDTl1y8gYAAE2wHEsJhnLzBgAAYYZNewNOXXL0BgAATbkcSweGcvUGAABhhk18A05dcvYGAABNwBxLB4Zy9wYAAGGGTX0DTl1y+AYAAE3HHEsJhnL5BgAAYYZNfgNOXXL6BgAATdAcSweGcvsGAABhhk1/A05dcvwGAABN1xxLCIZy/QYAAGGGTYADTl1y/gYAAE3fHEsFhnL/BgAAYYZNgQNOXXIABwAATeQcSwmGcgEHAABhhk2CA05dcgIHAABN7RxLCIZyAwcAAGGGTYMDTl1yBAcAAE31HEsIhnIFBwAAYYZNhANOXXIGBwAATf0cSwmGcgcHAABhhk2FA05dcggHAABNBh1LCIZyCQcAAGGGTYYDTl1yCgcAAE0OHUsHhnILBwAAYYZNhwNOXXIMBwAATRUdSweGcg0HAABhhk2IA05dcg4HAABNHB1LDIZyDwcAAGGGTYkDTl1yEAcAAE0oHUsIhnIRBwAAYYZNigNOXXISBwAATTAdSwmGchMHAABhhk2LA05dchQHAABNOR1LC4ZyFQcAAGGGTYwDTl1yFgcAAE1EHUsEhnIXBwAAYYZNjQNOXXIYBwAATUgdSwiGchkHAABhhk2OA05dchoHAABNUB1LBIZyGwcAAGGGTY8DTl1yHAcAAE1UHUsJhnIdBwAAYYZNkANOXXIeBwAATV0dSw6Gch8HAABhhk2RA05dciAHAABNax1LDIZyIQcAAGGGTZIDTl1yIgcAAE13HUsLhnIjBwAAYYZNkwNOXXIkBwAATYIdSweGciUHAABhhk2UA05dciYHAABNiR1LCIZyJwcAAGGGTZUDTl1yKAcAAE2RHUsLhnIpBwAAYYZNlgNOXXIqBwAATZwdSwmGcisHAABhhk2XA05dciwHAABNpR1LB4ZyLQcAAGGGTZgDTl1yLgcAAE2sHUsHhnIvBwAAYYZNmQNOXXIwBwAATbMdSwiGcjEHAABhhk2aA05dcjIHAABNux1LB4ZyMwcAAGGGTZsDTl1yNAcAAE3CHUsHhnI1BwAAYYZNnANOXXI2BwAATckdSweGcjcHAABhhk2dA05dcjgHAABN0B1LBYZyOQcAAGGGTZ4DTl1yOgcAAE3VHUsEhnI7BwAAYYZNnwNOXXI8BwAATdkdSwyGcj0HAABhhk2gA05dcj4HAABN5R1LCYZyPwcAAGGGTaEDTl1yQAcAAE3uHUsIhnJBBwAAYYZNogNOXXJCBwAATfYdSwiGckMHAABhhk2jA05dckQHAABN/h1LBoZyRQcAAGGGTaQDTl1yRgcAAE0EHksJhnJHBwAAYYZNpQNOXXJIBwAATQ0eSwuGckkHAABhhk2mA05dckoHAABNGB5LC4ZySwcAAGGGTacDTl1yTAcAAE0jHksHhnJNBwAAYYZNqANOXXJOBwAATSoeSwSGck8HAABhhk2pA05dclAHAABNLh5LB4ZyUQcAAGGGTaoDTl1yUgcAAE01HksIhnJTBwAAYYZNqwNOXXJUBwAATT0eSwaGclUHAABhhk2sA05dclYHAABNQx5LCYZyVwcAAGGGTa0DTl1yWAcAAE1MHksJhnJZBwAAYYZNrgNOXXJaBwAATVUeSw6GclsHAABhhk2vA05dclwHAABNYx5LCIZyXQcAAGGGTbADTl1yXgcAAE1rHksGhnJfBwAAYYZNsQNOXXJgBwAATXEeSweGcmEHAABhhk2yA05dcmIHAABNeB5LCIZyYwcAAGGGTbMDTl1yZAcAAE2AHksHhnJlBwAAYYZNtANOXXJmBwAATYceSweGcmcHAABhhk21A05dcmgHAABNjh5LCIZyaQcAAGGGTbYDTl1yagcAAE2WHksJhnJrBwAAYYZNtwNOXXJsBwAATZ8eSwmGcm0HAABhhk24A05dcm4HAABNqB5LBIZybwcAAGGGTbkDTl1ycAcAAE2sHksJhnJxBwAAYYZNugNOXXJyBwAATbUeSweGcnMHAABhhk27A05dcnQHAABNvB5LCYZydQcAAGGGTbwDTl1ydgcAAE3FHksJhnJ3BwAAYYZNvQNOXXJ4BwAATc4eSwmGcnkHAABhhk2+A05dcnoHAABN1x5LCIZyewcAAGGGTb8DTl1yfAcAAE3fHksMhnJ9BwAAYYZNwANOXXJ+BwAATeseSwiGcn8HAABhhk3BA05dcoAHAABN8x5LC4ZygQcAAGGGTcIDTl1yggcAAE3+HksLhnKDBwAAYYZNwwNOXXKEBwAATQkfSwmGcoUHAABhhk3EA05dcoYHAABNEh9LCYZyhwcAAGGGTcUDTl1yiAcAAE0bH0sLhnKJBwAAYYZNxgNOXXKKBwAATSYfSw6GcosHAABhhk3HA05dcowHAABNNB9LB4ZyjQcAAGGGTcgDTl1yjgcAAE07H0sIhnKPBwAAYYZNyQNOXXKQBwAATUMfSwuGcpEHAABhhk3KA05dcpIHAABNTh9LCIZykwcAAGGGTcsDTl1ylAcAAE1WH0sJhnKVBwAAYYZNzANOXXKWBwAATV8fSwuGcpcHAABhhk3NA05dcpgHAABNah9LB4ZymQcAAGGGTc4DTl1ymgcAAE1xH0sJhnKbBwAAYYZNzwNOXXKcBwAATXofSwmGcp0HAABhhk3QA05dcp4HAABNgx9LCYZynwcAAGGGTdEDTl1yoAcAAE2MH0sMhnKhBwAAYYZN0gNOXXKiBwAATZgfSweGcqMHAABhhk3TA05dcqQHAABNnx9LCIZypQcAAGGGTdQDTl1ypgcAAE2nH0sHhnKnBwAAYYZN1QNOXXKoBwAATa4fSwmGcqkHAABhhk3WA05dcqoHAABNtx9LBoZyqwcAAGGGTdcDTl1yrAcAAE29H0sIhnKtBwAAYYZN2ANOXXKuBwAATcUfSwiGcq8HAABhhk3ZA05dcrAHAABNzR9LCIZysQcAAGGGTdoDTl1ysgcAAE3VH0sHhnKzBwAAYYZN2wNOXXK0BwAATdwfSweGcrUHAABhhk3cA05dcrYHAABN4x9LCoZytwcAAGGGTd0DTl1yuAcAAE3tH0sFhnK5BwAAYYZN3gNOXXK6BwAATfIfSwWGcrsHAABhhk3fA05dcrwHAABN9x9LBoZyvQcAAGGGTeADTl1yvgcAAE39H0sJhnK/BwAAYYZN4QNOXXLABwAATQYgSwiGcsEHAABhhk3iA05dcsIHAABNDiBLBYZywwcAAGGGTeMDTl1yxAcAAE0TIEsIhnLFBwAAYYZN5ANOXXLGBwAATRsgSwSGcscHAABhhk3lA05dcsgHAABNHyBLCIZyyQcAAGGGTeYDTl1yygcAAE0nIEsGhnLLBwAAYYZN5wNOXXLMBwAATS0gSwiGcs0HAABhhk3oA05dcs4HAABNNSBLCIZyzwcAAGGGTekDTl1y0AcAAE09IEsEhnLRBwAAYYZN6gNOXXLSBwAATUEgSwyGctMHAABhhnUoTesDTl1y1AcAAE1NIEsIhnLVBwAAYYZN7ANOXXLWBwAATVUgSwiGctcHAABhhk3tA05dctgHAABNXSBLB4Zy2QcAAGGGTe4DTl1y2gcAAE1kIEsLhnLbBwAAYYZN7wNOXXLcBwAATW8gSwiGct0HAABhhk3wA05dct4HAABNdyBLBoZy3wcAAGGGTfEDTl1y4AcAAE19IEsIhnLhBwAAYYZN8gNOXXLiBwAATYUgSwiGcuMHAABhhk3zA05dcuQHAABNjSBLCYZy5QcAAGGGTfQDTl1y5gcAAE2WIEsIhnLnBwAAYYZN9QNOXXLoBwAATZ4gSwSGcukHAABhhk32A05dcuoHAABNoiBLCIZy6wcAAGGGTfcDTl1y7AcAAE2qIEsJhnLtBwAAYYZN+ANOXXLuBwAATbMgSwiGcu8HAABhhk35A05dcvAHAABNuyBLC4Zy8QcAAGGGTfoDTl1y8gcAAE3GIEsGhnLzBwAAYYZN+wNOXXL0BwAATcwgSwSGcvUHAABhhk38A05dcvYHAABN0CBLBoZy9wcAAGGGTf0DTl1y+AcAAE3WIEsGhnL5BwAAYYZN/gNOXXL6BwAATdwgSwaGcvsHAABhhk3/A05dcvwHAABN4iBLCIZy/QcAAGGGTQAETl1y/gcAAE3qIEsIhnL/BwAAYYZNAQROXXIACAAATfIgSwmGcgEIAABhhk0CBE5dcgIIAABN+yBLDIZyAwgAAGGGTQMETl1yBAgAAE0HIUsJhnIFCAAAYYZNBAROXXIGCAAATRAhSwiGcgcIAABhhk0FBE5dcggIAABNGCFLCIZyCQgAAGGGTQYETl1yCggAAE0gIUsJhnILCAAAYYZNBwROXXIMCAAATSkhSweGcg0IAABhhk0IBE5dcg4IAABNMCFLDIZyDwgAAGGGTQkETl1yEAgAAE08IUsIhnIRCAAAYYZNCgROXXISCAAATUQhSweGchMIAABhhk0LBE5dchQIAABNSyFLC4ZyFQgAAGGGTQwETl1yFggAAE1WIUsGhnIXCAAAYYZNDQROXXIYCAAATVwhSwiGchkIAABhhk0OBE5dchoIAABNZCFLC4ZyGwgAAGGGTQ8ETl1yHAgAAE1vIUsJhnIdCAAAYYZNEAROXXIeCAAATXghSw6Gch8IAABhhk0RBE5dciAIAABNhiFLB4ZyIQgAAGGGTRIETl1yIggAAE2NIUsIhnIjCAAAYYZNEwROXXIkCAAATZUhSweGciUIAABhhk0UBE5dciYIAABNnCFLCIZyJwgAAGGGTRUETl1yKAgAAE2kIUsIhnIpCAAAYYZNFgROXXIqCAAATawhSwSGcisIAABhhk0XBE5dciwIAABNsCFLCIZyLQgAAGGGTRgETl1yLggAAE24IUsHhnIvCAAAYYZNGQROXXIwCAAATb8hSwmGcjEIAABhhk0aBE5dcjIIAABNyCFLC4ZyMwgAAGGGTRsETl1yNAgAAE3TIUsIhnI1CAAAYYZNHAROXXI2CAAATdshSwaGcjcIAABhhk0dBE5dcjgIAABN4SFLBoZyOQgAAGGGTR4ETl1yOggAAE3nIUsEhnI7CAAAYYZNHwROXXI8CAAATeshSwmGcj0IAABhhk0gBE5dcj4IAABN9CFLCYZyPwgAAGGGTSEETl1yQAgAAE39IUsIhnJBCAAAYYZNIgROXXJCCAAATQUiSwiGckMIAABhhk0jBE5dckQIAABNDSJLDoZyRQgAAGGGTSQETl1yRggAAE0bIksIhnJHCAAAYYZNJQROXXJICAAATSMiSwuGckkIAABhhk0mBE5dckoIAABNLiJLCIZySwgAAGGGTScETl1yTAgAAE02IksGhnJNCAAAYYZNKAROXXJOCAAATTwiSweGck8IAABhhk0pBE5dclAIAABNQyJLBYZyUQgAAGGGTSoETl1yUggAAE1IIksHhnJTCAAAYYZNKwROXXJUCAAATU8iSwmGclUIAABhhk0sBE5dclYIAABNWCJLB4ZyVwgAAGGGTS0ETl1yWAgAAE1fIksHhnJZCAAAYYZNLgROXXJaCAAATWYiSwyGclsIAABhhk0vBE5dclwIAABNciJLCIZyXQgAAGGGTTAETl1yXggAAE16IksGhnJfCAAAYYZNMQROXXJgCAAATYAiSweGcmEIAABhhk0yBE5dcmIIAABNhyJLCIZyYwgAAGGGTTMETl1yZAgAAE2PIksIhnJlCAAAYYZNNAROXXJmCAAATZciSweGcmcIAABhhk01BE5dcmgIAABNniJLBoZyaQgAAGGGTTYETl1yaggAAE2kIksEhnJrCAAAYYZNNwROXXJsCAAATagiSwiGcm0IAABhhk04BE5dcm4IAABNsCJLDIZybwgAAGGGTTkETl1ycAgAAE28IksJhnJxCAAAYYZNOgROXXJyCAAATcUiSwmGcnMIAABhhk07BE5dcnQIAABNziJLC4ZydQgAAGGGTTwETl1ydggAAE3ZIksHhnJ3CAAAYYZNPQROXXJ4CAAATeAiSwmGcnkIAABhhk0+BE5dcnoIAABN6SJLCIZyewgAAGGGTT8ETl1yfAgAAE3xIksFhnJ9CAAAYYZNQAROXXJ+CAAATfYiSwmGcn8IAABhhk1BBE5dcoAIAABN/yJLBoZygQgAAGGGTUIETl1ygggAAE0FI0sFhnKDCAAAYYZNQwROXXKECAAATQojSwiGcoUIAABhhk1EBE5dcoYIAABNEiNLCIZyhwgAAGGGTUUETl1yiAgAAE0aI0sJhnKJCAAAYYZNRgROXXKKCAAATSMjSwyGcosIAABhhk1HBE5dcowIAABNLyNLBoZyjQgAAGGGTUgETl1yjggAAE01I0sEhnKPCAAAYYZNSQROXXKQCAAATTkjSwiGcpEIAABhhk1KBE5dcpIIAABNQSNLCYZykwgAAGGGTUsETl1ylAgAAE1KI0sHhnKVCAAAYYZNTAROXXKWCAAATVEjSwiGcpcIAABhhk1NBE5dcpgIAABNWSNLBYZymQgAAGGGTU4ETl1ymggAAE1eI0sHhnKbCAAAYYZNTwROXXKcCAAATWUjSwiGcp0IAABhhk1QBE5dcp4IAABNbSNLC4ZynwgAAGGGTVEETl1yoAgAAE14I0sLhnKhCAAAYYZNUgROXXKiCAAATYMjSwiGcqMIAABhhk1TBE5dcqQIAABNiyNLBIZypQgAAGGGTVQETl1ypggAAE2PI0sIhnKnCAAAYYZNVQROXXKoCAAATZcjSwuGcqkIAABhhk1WBE5dcqoIAABNoiNLCIZyqwgAAGGGTVcETl1yrAgAAE2qI0sMhnKtCAAAYYZNWAROXXKuCAAATbYjSwmGcq8IAABhhk1ZBE5dcrAIAABNvyNLBIZysQgAAGGGTVoETl1ysggAAE3DI0sGhnKzCAAAYYZNWwROXXK0CAAATckjSw6GcrUIAABhhk1cBE5dcrYIAABN1yNLCYZytwgAAGGGTV0ETl1yuAgAAE3gI0sLhnK5CAAAYYZNXgROXXK6CAAATesjSwiGcrsIAABhhk1fBE5dcrwIAABN8yNLB4ZyvQgAAGGGTWAETl1yvggAAE36I0sEhnK/CAAAYYZNYQROXXLACAAATf4jSweGcsEIAABhhk1iBE5dcsIIAABNBSRLCYZywwgAAGGGTWMETl1yxAgAAE0OJEsIhnLFCAAAYYZNZAROXXLGCAAATRYkSwWGcscIAABhhk1lBE5dcsgIAABNGyRLC4ZyyQgAAGGGTWYETl1yyggAAE0mJEsHhnLLCAAAYYZNZwROXXLMCAAATS0kSwiGcs0IAABhhk1oBE5dcs4IAABNNSRLBYZyzwgAAGGGTWkETl1y0AgAAE06JEsFhnLRCAAAYYZNagROXXLSCAAATT8kSwqGctMIAABhhk1rBE5dctQIAABNSSRLB4Zy1QgAAGGGTWwETl1y1ggAAE1QJEsKhnLXCAAAYYZNbQROXXLYCAAATVokSwmGctkIAABhhk1uBE5dctoIAABNYyRLC4Zy2wgAAGGGTW8ETl1y3AgAAE1uJEsMhnLdCAAAYYZNcAROXXLeCAAATXokSwmGct8IAABhhk1xBE5dcuAIAABNgyRLCYZy4QgAAGGGTXIETl1y4ggAAE2MJEsIhnLjCAAAYYZNcwROXXLkCAAATZQkSwyGcuUIAABhhk10BE5dcuYIAABNoCRLC4Zy5wgAAGGGTXUETl1y6AgAAE2rJEsIhnLpCAAAYYZNdgROXXLqCAAATbMkSwmGcusIAABhhk13BE5dcuwIAABNvCRLCYZy7QgAAGGGTXgETl1y7ggAAE3FJEsLhnLvCAAAYYZNeQROXXLwCAAATdAkSwiGcvEIAABhhk16BE5dcvIIAABN2CRLB4Zy8wgAAGGGTXsETl1y9AgAAE3fJEsIhnL1CAAAYYZNfAROXXL2CAAATeckSwaGcvcIAABhhk19BE5dcvgIAABN7SRLCIZy+QgAAGGGTX4ETl1y+ggAAE31JEsHhnL7CAAAYYZNfwROXXL8CAAATfwkSwuGcv0IAABhhk2ABE5dcv4IAABNByVLCIZy/wgAAGGGTYEETl1yAAkAAE0PJUsFhnIBCQAAYYZNggROXXICCQAATRQlSwiGcgMJAABhhk2DBE5dcgQJAABNHCVLCYZyBQkAAGGGTYQETl1yBgkAAE0lJUsLhnIHCQAAYYZNhQROXXIICQAATTAlSweGcgkJAABhhk2GBE5dcgoJAABNNyVLCIZyCwkAAGGGTYcETl1yDAkAAE0/JUsIhnINCQAAYYZNiAROXXIOCQAATUclSwiGcg8JAABhhk2JBE5dchAJAABNTyVLB4ZyEQkAAGGGTYoETl1yEgkAAE1WJUsLhnITCQAAYYZNiwROXXIUCQAATWElSwiGchUJAABhhk2MBE5dchYJAABNaSVLB4ZyFwkAAGGGTY0ETl1yGAkAAE1wJUsGhnIZCQAAYYZNjgROXXIaCQAATXYlSwiGchsJAABhhk2PBE5dchwJAABNfiVLCYZyHQkAAGGGTZAETl1yHgkAAE2HJUsIhnIfCQAAYYZNkQROXXIgCQAATY8lSweGciEJAABhhk2SBE5dciIJAABNliVLCIZyIwkAAGGGTZMETl1yJAkAAE2eJUsIhnIlCQAAYYZNlAROXXImCQAATaYlSweGcicJAABhhk2VBE5dcigJAABNrSVLBoZyKQkAAGGGTZYETl1yKgkAAE2zJUsHhnIrCQAAYYZNlwROXXIsCQAATbolSwmGci0JAABhhk2YBE5dci4JAABNwyVLBYZyLwkAAGGGTZkETl1yMAkAAE3IJUsGhnIxCQAAYYZNmgROXXIyCQAATc4lSwaGcjMJAABhhk2bBE5dcjQJAABN1CVLCIZyNQkAAGGGTZwETl1yNgkAAE3cJUsJhnI3CQAAYYZNnQROXXI4CQAATeUlSwmGcjkJAABhhk2eBE5dcjoJAABN7iVLBYZyOwkAAGGGTZ8ETl1yPAkAAE3zJUsIhnI9CQAAYYZNoAROXXI+CQAATfslSwmGcj8JAABhhk2hBE5dckAJAABNBCZLCIZyQQkAAGGGTaIETl1yQgkAAE0MJksGhnJDCQAAYYZNowROXXJECQAATRImSwSGckUJAABhhk2kBE5dckYJAABNFiZLBIZyRwkAAGGGTaUETl1ySAkAAE0aJksIhnJJCQAAYYZNpgROXXJKCQAATSImSwmGcksJAABhhk2nBE5dckwJAABNKyZLCYZyTQkAAGGGTagETl1yTgkAAE00JksHhnJPCQAAYYZNqQROXXJQCQAATTsmSwmGclEJAABhhk2qBE5dclIJAABNRCZLCYZyUwkAAGGGTasETl1yVAkAAE1NJksFhnJVCQAAYYZNrAROXXJWCQAATVImSwuGclcJAABhhk2tBE5dclgJAABNXSZLCYZyWQkAAGGGTa4ETl1yWgkAAE1mJksJhnJbCQAAYYZNrwROXXJcCQAATW8mSwqGcl0JAABhhk2wBE5dcl4JAABNeSZLBIZyXwkAAGGGTbEETl1yYAkAAE19JksHhnJhCQAAYYZNsgROXXJiCQAATYQmSwiGcmMJAABhhk2zBE5dcmQJAABNjCZLCYZyZQkAAGGGTbQETl1yZgkAAE2VJksGhnJnCQAAYYZNtQROXXJoCQAATZsmSwmGcmkJAABhhk22BE5dcmoJAABNpCZLCoZyawkAAGGGTbcETl1ybAkAAE2uJksEhnJtCQAAYYZNuAROXXJuCQAATbImSwiGcm8JAABhhk25BE5dcnAJAABNuiZLCYZycQkAAGGGTboETl1ycgkAAE3DJksIhnJzCQAAYYZNuwROXXJ0CQAATcsmSwyGcnUJAABhhk28BE5dcnYJAABN1yZLCIZydwkAAGGGTb0ETl1yeAkAAE3fJksIhnJ5CQAAYYZNvgROXXJ6CQAATecmSwiGcnsJAABhhk2/BE5dcnwJAABN7yZLCIZyfQkAAGGGTcAETl1yfgkAAE33JksHhnJ/CQAAYYZNwQROXXKACQAATf4mSwiGcoEJAABhhk3CBE5dcoIJAABNBidLBoZygwkAAGGGTcMETl1yhAkAAE0MJ0sIhnKFCQAAYYZNxAROXXKGCQAATRQnSwSGcocJAABhhk3FBE5dcogJAABNGCdLBoZyiQkAAGGGTcYETl1yigkAAE0eJ0sJhnKLCQAAYYZNxwROXXKMCQAATScnSwaGco0JAABhhk3IBE5dco4JAABNLSdLDIZyjwkAAGGGTckETl1ykAkAAE05J0sLhnKRCQAAYYZNygROXXKSCQAATUQnSwiGcpMJAABhhk3LBE5dcpQJAABNTCdLCYZylQkAAGGGTcwETl1ylgkAAE1VJ0sKhnKXCQAAYYZNzQROXXKYCQAATV8nSweGcpkJAABhhk3OBE5dcpoJAABNZidLB4ZymwkAAGGGTc8ETl1ynAkAAE1tJ0sIhnKdCQAAYYZN0AROXXKeCQAATXUnSwSGcp8JAABhhk3RBE5dcqAJAABNeSdLCYZyoQkAAGGGTdIETl1yogkAAE2CJ0sLhnKjCQAAYYZN0wROXXKkCQAATY0nSweGcqUJAABhhk3UBE5dcqYJAABNlCdLB4ZypwkAAGGGTdUETl1yqAkAAE2bJ0sLhnKpCQAAYYZN1gROXXKqCQAATaYnSwuGcqsJAABhhk3XBE5dcqwJAABNsSdLCIZyrQkAAGGGTdgETl1yrgkAAE25J0sJhnKvCQAAYYZN2QROXXKwCQAATcInSwaGcrEJAABhhk3aBE5dcrIJAABNyCdLB4ZyswkAAGGGTdsETl1ytAkAAE3PJ0sIhnK1CQAAYYZN3AROXXK2CQAATdcnSwiGcrcJAABhhk3dBE5dcrgJAABN3ydLCYZyuQkAAGGGTd4ETl1yugkAAE3oJ0sHhnK7CQAAYYZN3wROXXK8CQAATe8nSweGcr0JAABhhk3gBE5dcr4JAABN9idLCIZyvwkAAGGGTeEETl1ywAkAAE3+J0sHhnLBCQAAYYZN4gROXXLCCQAATQUoSwmGcsMJAABhhk3jBE5dcsQJAABNDihLBIZyxQkAAGGGTeQETl1yxgkAAE0SKEsHhnLHCQAAYYZN5QROXXLICQAATRkoSwiGcskJAABhhk3mBE5dcsoJAABNIShLBoZyywkAAGGGTecETl1yzAkAAE0nKEsJhnLNCQAAYYZN6AROXXLOCQAATTAoSwiGcs8JAABhhk3pBE5dctAJAABNOChLCIZy0QkAAGGGTeoETl1y0gkAAE1AKEsIhnLTCQAAYYZN6wROXXLUCQAATUgoSwaGctUJAABhhk3sBE5dctYJAABNTihLB4Zy1wkAAGGGTe0ETl1y2AkAAE1VKEsJhnLZCQAAYYZN7gROXXLaCQAATV4oSwiGctsJAABhhk3vBE5dctwJAABNZihLBoZy3QkAAGGGTfAETl1y3gkAAE1sKEsIhnLfCQAAYYZN8QROXXLgCQAATXQoSwmGcuEJAABhhk3yBE5dcuIJAABNfShLBoZy4wkAAGGGTfMETl1y5AkAAE2DKEsIhnLlCQAAYYZN9AROXXLmCQAATYsoSwmGcucJAABhhk31BE5dcugJAABNlChLCIZy6QkAAGGGTfYETl1y6gkAAE2cKEsGhnLrCQAAYYZN9wROXXLsCQAATaIoSwiGcu0JAABhhk34BE5dcu4JAABNqihLCYZy7wkAAGGGTfkETl1y8AkAAE2zKEsIhnLxCQAAYYZN+gROXXLyCQAATbsoSwuGcvMJAABhhk37BE5dcvQJAABNxihLB4Zy9QkAAGGGTfwETl1y9gkAAE3NKEsHhnL3CQAAYYZN/QROXXL4CQAATdQoSweGcvkJAABhhk3+BE5dcvoJAABN2yhLB4Zy+wkAAGGGTf8ETl1y/AkAAE3iKEsGhnL9CQAAYYZNAAVOXXL+CQAATegoSwiGcv8JAABhhk0BBU5dcgAKAABN8ChLB4ZyAQoAAGGGTQIFTl1yAgoAAE33KEsIhnIDCgAAYYZNAwVOXXIECgAATf8oSwiGcgUKAABhhk0EBU5dcgYKAABNBylLB4ZyBwoAAGGGTQUFTl1yCAoAAE0OKUsIhnIJCgAAYYZNBgVOXXIKCgAATRYpSwmGcgsKAABhhk0HBU5dcgwKAABNHylLC4ZyDQoAAGGGTQgFTl1yDgoAAE0qKUsLhnIPCgAAYYZNCQVOXXIQCgAATTUpSwmGchEKAABhhk0KBU5dchIKAABNPilLCIZyEwoAAGGGTQsFTl1yFAoAAE1GKUsGhnIVCgAAYYZNDAVOXXIWCgAATUwpSwiGchcKAABhhk0NBU5dchgKAABNVClLC4ZyGQoAAGGGTQ4FTl1yGgoAAE1fKUsJhnIbCgAAYYZNDwVOXXIcCgAATWgpSwiGch0KAABhhk0QBU5dch4KAABNcClLCYZyHwoAAGGGTREFTl1yIAoAAE15KUsIhnIhCgAAYYZNEgVOXXIiCgAATYEpSwiGciMKAABhhk0TBU5dciQKAABNiSlLCIZyJQoAAGGGTRQFTl1yJgoAAE2RKUsHhnInCgAAYYZNFQVOXXIoCgAATZgpSweGcikKAABhhk0WBU5dcioKAABNnylLBoZyKwoAAGGGTRcFTl1yLAoAAE2lKUsFhnItCgAAYYZNGAVOXXIuCgAATaopSwuGci8KAABhhk0ZBU5dcjAKAABNtSlLCYZyMQoAAGGGTRoFTl1yMgoAAE2+KUsLhnIzCgAAYYZNGwVOXXI0CgAATckpSwmGcjUKAABhhk0cBU5dcjYKAABN0ilLBoZyNwoAAGGGTR0FTl1yOAoAAE3YKUsGhnI5CgAAYYZNHgVOXXI6CgAATd4pSwuGcjsKAABhhk0fBU5dcjwKAABN6SlLBIZyPQoAAGGGTSAFTl1yPgoAAE3tKUsGhnI/CgAAYYZNIQVOXXJACgAATfMpSwiGckEKAABhhk0iBU5dckIKAABN+ylLCYZyQwoAAGGGTSMFTl1yRAoAAE0EKksOhnJFCgAAYYZNJAVOXXJGCgAATRIqSwiGckcKAABhhk0lBU5dckgKAABNGipLCIZySQoAAGGGTSYFTl1ySgoAAE0iKksLhnJLCgAAYYZNJwVOXXJMCgAATS0qSwmGck0KAABhhk0oBU5dck4KAABNNipLBoZyTwoAAGGGTSkFTl1yUAoAAE08KksLhnJRCgAAYYZNKgVOXXJSCgAATUcqSweGclMKAABhhk0rBU5dclQKAABNTipLCIZyVQoAAGGGTSwFTl1yVgoAAE1WKksGhnJXCgAAYYZNLQVOXXJYCgAATVwqSweGclkKAABhhk0uBU5dcloKAABNYypLB4ZyWwoAAGGGTS8FTl1yXAoAAE1qKksIhnJdCgAAYYZNMAVOXXJeCgAATXIqSwiGcl8KAABhhk0xBU5dcmAKAABNeipLCIZyYQoAAGGGTTIFTl1yYgoAAE2CKksGhnJjCgAAYYZNMwVOXXJkCgAATYgqSwmGcmUKAABhhk00BU5dcmYKAABNkSpLB4ZyZwoAAGGGTTUFTl1yaAoAAE2YKksJhnJpCgAAYYZNNgVOXXJqCgAATaEqSwmGcmsKAABhhk03BU5dcmwKAABNqipLCIZybQoAAGGGTTgFTl1ybgoAAE2yKksIhnJvCgAAYYZNOQVOXXJwCgAATboqSwSGcnEKAABhhk06BU5dcnIKAABNvipLCIZycwoAAGGGTTsFTl1ydAoAAE3GKksIhnJ1CgAAYYZNPAVOXXJ2CgAATc4qSwiGcncKAABhhk09BU5dcngKAABN1ipLCIZyeQoAAGGGTT4FTl1yegoAAE3eKksIhnJ7CgAAYYZNPwVOXXJ8CgAATeYqSwuGcn0KAABhhk1ABU5dcn4KAABN8SpLBoZyfwoAAGGGTUEFTl1ygAoAAE33KksHhnKBCgAAYYZNQgVOXXKCCgAATf4qSwmGcoMKAABhhk1DBU5dcoQKAABNBytLCIZyhQoAAGGGTUQFTl1yhgoAAE0PK0sHhnKHCgAAYYZNRQVOXXKICgAATRYrSwaGcokKAABhhk1GBU5dcooKAABNHCtLB4ZyiwoAAGGGTUcFTl1yjAoAAE0jK0sIhnKNCgAAYYZNSAVOXXKOCgAATSsrSwuGco8KAABhhk1JBU5dcpAKAABNNitLCYZykQoAAGGGTUoFTl1ykgoAAE0/K0sIhnKTCgAAYYZNSwVOXXKUCgAATUcrSweGcpUKAABhhk1MBU5dcpYKAABNTitLB4ZylwoAAGGGTU0FTl1ymAoAAE1VK0sHhnKZCgAAYYZNTgVOXXKaCgAATVwrSweGcpsKAABhhk1PBU5dcpwKAABNYytLCYZynQoAAGGGTVAFTl1yngoAAE1sK0sIhnKfCgAAYYZNUQVOXXKgCgAATXQrSwaGcqEKAABhhk1SBU5dcqIKAABNeitLCIZyowoAAGGGTVMFTl1ypAoAAE2CK0sHhnKlCgAAYYZNVAVOXXKmCgAATYkrSweGcqcKAABhhk1VBU5dcqgKAABNkCtLDIZyqQoAAGGGTVYFTl1yqgoAAE2cK0sIhnKrCgAAYYZNVwVOXXKsCgAATaQrSwmGcq0KAABhhk1YBU5dcq4KAABNrStLCIZyrwoAAGGGTVkFTl1ysAoAAE21K0sMhnKxCgAAYYZNWgVOXXKyCgAATcErSwmGcrMKAABhhk1bBU5dcrQKAABNyitLCIZytQoAAGGGTVwFTl1ytgoAAE3SK0sLhnK3CgAAYYZNXQVOXXK4CgAATd0rSweGcrkKAABhhk1eBU5dcroKAABN5CtLCoZyuwoAAGGGTV8FTl1yvAoAAE3uK0sIhnK9CgAAYYZNYAVOXXK+CgAATfYrSwiGcr8KAABhhk1hBU5dcsAKAABN/itLBoZywQoAAGGGTWIFTl1ywgoAAE0ELEsIhnLDCgAAYYZNYwVOXXLECgAATQwsSwmGcsUKAABhhk1kBU5dcsYKAABNFSxLB4ZyxwoAAGGGTWUFTl1yyAoAAE0cLEsHhnLJCgAAYYZNZgVOXXLKCgAATSMsSwiGcssKAABhhk1nBU5dcswKAABNKyxLB4ZyzQoAAGGGTWgFTl1yzgoAAE0yLEsGhnLPCgAAYYZNaQVOXXLQCgAATTgsSwmGctEKAABhhk1qBU5dctIKAABNQSxLBYZy0woAAGGGTWsFTl1y1AoAAE1GLEsKhnLVCgAAYYZNbAVOXXLWCgAATVAsSwmGctcKAABhhk1tBU5dctgKAABNWSxLCYZy2QoAAGGGTW4FTl1y2goAAE1iLEsHhnLbCgAAYYZNbwVOXXLcCgAATWksSwiGct0KAABhhk1wBU5dct4KAABNcSxLDIZy3woAAGGGTXEFTl1y4AoAAE19LEsIhnLhCgAAYYZNcgVOXXLiCgAATYUsSwuGcuMKAABhhk1zBU5dcuQKAABNkCxLCYZy5QoAAGGGTXQFTl1y5goAAE2ZLEsHhnLnCgAAYYZNdQVOXXLoCgAATaAsSwWGcukKAABhhk12BU5dcuoKAABNpSxLCYZy6woAAGGGTXcFTl1y7AoAAE2uLEsJhnLtCgAAYYZNeAVOXXLuCgAATbcsSweGcu8KAABhhk15BU5dcvAKAABNvixLCYZy8QoAAGGGTXoFTl1y8goAAE3HLEsHhnLzCgAAYYZNewVOXXL0CgAATc4sSwyGcvUKAABhhk18BU5dcvYKAABN2ixLB4Zy9woAAGGGTX0FTl1y+AoAAE3hLEsEhnL5CgAAYYZNfgVOXXL6CgAATeUsSweGcvsKAABhhk1/BU5dcvwKAABN7CxLCYZy/QoAAGGGTYAFTl1y/goAAE31LEsGhnL/CgAAYYZNgQVOXXIACwAATfssSwiGcgELAABhhk2CBU5dcgILAABNAy1LBoZyAwsAAGGGTYMFTl1yBAsAAE0JLUsJhnIFCwAAYYZNhAVOXXIGCwAATRItSwuGcgcLAABhhk2FBU5dcggLAABNHS1LDIZyCQsAAGGGTYYFTl1yCgsAAE0pLUsJhnILCwAAYYZNhwVOXXIMCwAATTItSwaGcg0LAABhhk2IBU5dcg4LAABNOC1LCIZyDwsAAGGGTYkFTl1yEAsAAE1ALUsJhnIRCwAAYYZNigVOXXISCwAATUktSwmGchMLAABhhk2LBU5dchQLAABNUi1LBoZyFQsAAGGGTYwFTl1yFgsAAE1YLUsIhnIXCwAAYYZNjQVOXXIYCwAATWAtSwmGchkLAABhhk2OBU5dchoLAABNaS1LCIZyGwsAAGGGTY8FTl1yHAsAAE1xLUsIhnIdCwAAYYZNkAVOXXIeCwAATXktSwuGch8LAABhhk2RBU5dciALAABNhC1LCYZyIQsAAGGGTZIFTl1yIgsAAE2NLUsIhnIjCwAAYYZNkwVOXXIkCwAATZUtSwuGciULAABhhk2UBU5dciYLAABNoC1LBYZyJwsAAGGGTZUFTl1yKAsAAE2lLUsLhnIpCwAAYYZNlgVOXXIqCwAATbAtSwuGcisLAABhhk2XBU5dciwLAABNuy1LB4ZyLQsAAGGGTZgFTl1yLgsAAE3CLUsIhnIvCwAAYYZNmQVOXXIwCwAATcotSw6GcjELAABhhk2aBU5dcjILAABN2C1LB4ZyMwsAAGGGTZsFTl1yNAsAAE3fLUsJhnI1CwAAYYZNnAVOXXI2CwAATegtSwuGcjcLAABhhk2dBU5dcjgLAABN8y1LCoZyOQsAAGGGTZ4FTl1yOgsAAE39LUsIhnI7CwAAYYZNnwVOXXI8CwAATQUuSwiGcj0LAABhhk2gBU5dcj4LAABNDS5LBIZyPwsAAGGGTaEFTl1yQAsAAE0RLksIhnJBCwAAYYZNogVOXXJCCwAATRkuSweGckMLAABhhk2jBU5dckQLAABNIC5LB4ZyRQsAAGGGTaQFTl1yRgsAAE0nLksJhnJHCwAAYYZNpQVOXXJICwAATTAuSwmGckkLAABhhk2mBU5dckoLAABNOS5LCIZySwsAAGGGTacFTl1yTAsAAE1BLksKhnJNCwAAYYZNqAVOXXJOCwAATUsuSwqGck8LAABhhk2pBU5dclALAABNVS5LB4ZyUQsAAGGGTaoFTl1yUgsAAE1cLksIhnJTCwAAYYZNqwVOXXJUCwAATWQuSwmGclULAABhhk2sBU5dclYLAABNbS5LCIZyVwsAAGGGTa0FTl1yWAsAAE11LksFhnJZCwAAYYZNrgVOXXJaCwAATXouSwiGclsLAABhhk2vBU5dclwLAABNgi5LBYZyXQsAAGGGTbAFTl1yXgsAAE2HLksIhnJfCwAAYYZNsQVOXXJgCwAATY8uSwiGcmELAABhhk2yBU5dcmILAABNly5LBoZyYwsAAGGGTbMFTl1yZAsAAE2dLksMhnJlCwAAYYZNtAVOXXJmCwAATakuSwuGcmcLAABhhk21BU5dcmgLAABNtC5LC4ZyaQsAAGGGTbYFTl1yagsAAE2/LksHhnJrCwAAYYZNtwVOXXJsCwAATcYuSwiGcm0LAABhhk24BU5dcm4LAABNzi5LBIZybwsAAGGGTbkFTl1ycAsAAE3SLksHhnJxCwAAYYZNugVOXXJyCwAATdkuSw6GcnMLAABhhk27BU5dcnQLAABN5y5LC4ZydQsAAGGGTbwFTl1ydgsAAE3yLksIhnJ3CwAAYYZNvQVOXXJ4CwAATfouSweGcnkLAABhhk2+BU5dcnoLAABNAS9LDIZyewsAAGGGTb8FTl1yfAsAAE0NL0sIhnJ9CwAAYYZNwAVOXXJ+CwAATRUvSwmGcn8LAABhhk3BBU5dcoALAABNHi9LC4ZygQsAAGGGTcIFTl1yggsAAE0pL0sEhnKDCwAAYYZNwwVOXXKECwAATS0vSwiGcoULAABhhk3EBU5dcoYLAABNNS9LCIZyhwsAAGGGTcUFTl1yiAsAAE09L0sHhnKJCwAAYYZNxgVOXXKKCwAATUQvSwuGcosLAABhhk3HBU5dcowLAABNTy9LBoZyjQsAAGGGTcgFTl1yjgsAAE1VL0sGhnKPCwAAYYZNyQVOXXKQCwAATVsvSweGcpELAABhhk3KBU5dcpILAABNYi9LCYZykwsAAGGGTcsFTl1ylAsAAE1rL0sMhnKVCwAAYYZNzAVOXXKWCwAATXcvSwWGcpcLAABhhk3NBU5dcpgLAABNfC9LCYZymQsAAGGGTc4FTl1ymgsAAE2FL0sMhnKbCwAAYYZNzwVOXXKcCwAATZEvSwmGcp0LAABhhk3QBU5dcp4LAABNmi9LB4ZynwsAAGGGTdEFTl1yoAsAAE2hL0sJhnKhCwAAYYZN0gVOXXKiCwAATaovSwyGcqMLAABhhk3TBU5dcqQLAABNti9LC4ZypQsAAGGGTdQFTl1ypgsAAE3BL0sJhnKnCwAAYYZN1QVOXXKoCwAATcovSwiGcqkLAABhhk3WBU5dcqoLAABN0i9LCYZyqwsAAGGGTdcFTl1yrAsAAE3bL0sLhnKtCwAAYYZN2AVOXXKuCwAATeYvSwmGcq8LAABhhk3ZBU5dcrALAABN7y9LCIZysQsAAGGGTdoFTl1ysgsAAE33L0sIhnKzCwAAYYZN2wVOXXK0CwAATf8vSwaGcrULAABhhk3cBU5dcrYLAABNBTBLBoZytwsAAGGGTd0FTl1yuAsAAE0LMEsHhnK5CwAAYYZN3gVOXXK6CwAATRIwSwiGcrsLAABhhk3fBU5dcrwLAABNGjBLB4ZyvQsAAGGGTeAFTl1yvgsAAE0hMEsJhnK/CwAAYYZN4QVOXXLACwAATSowSwmGcsELAABhhk3iBU5dcsILAABNMzBLCIZywwsAAGGGTeMFTl1yxAsAAE07MEsHhnLFCwAAYYZN5AVOXXLGCwAATUIwSweGcscLAABhhk3lBU5dcsgLAABNSTBLCYZyyQsAAGGGTeYFTl1yygsAAE1SMEsHhnLLCwAAYYZN5wVOXXLMCwAATVkwSweGcs0LAABhhk3oBU5dcs4LAABNYDBLB4ZyzwsAAGGGTekFTl1y0AsAAE1nMEsIhnLRCwAAYYZN6gVOXXLSCwAATW8wSweGctMLAABhhk3rBU5dctQLAABNdjBLC4Zy1QsAAGGGTewFTl1y1gsAAE2BMEsJhnLXCwAAYYZN7QVOXXLYCwAATYowSwWGctkLAABhhk3uBU5dctoLAABNjzBLCIZy2wsAAGGGTe8FTl1y3AsAAE2XMEsHhnLdCwAAYYZN8AVOXXLeCwAATZ4wSweGct8LAABhhk3xBU5dcuALAABNpTBLBIZy4QsAAGGGTfIFTl1y4gsAAE2pMEsEhnLjCwAAYYZN8wVOXXLkCwAATa0wSwiGcuULAABhhk30BU5dcuYLAABNtTBLCIZy5wsAAGGGTfUFTl1y6AsAAE29MEsGhnLpCwAAYYZN9gVOXXLqCwAATcMwSwuGcusLAABhhk33BU5dcuwLAABNzjBLC4Zy7QsAAGGGTfgFTl1y7gsAAE3ZMEsJhnLvCwAAYYZN+QVOXXLwCwAATeIwSwuGcvELAABhhk36BU5dcvILAABN7TBLCIZy8wsAAGGGTfsFTl1y9AsAAE31MEsEhnL1CwAAYYZN/AVOXXL2CwAATfkwSwmGcvcLAABhhk39BU5dcvgLAABNAjFLC4Zy+QsAAGGGTf4FTl1y+gsAAE0NMUsIhnL7CwAAYYZN/wVOXXL8CwAATRUxSweGcv0LAABhhk0ABk5dcv4LAABNHDFLDoZy/wsAAGGGTQEGTl1yAAwAAE0qMUsMhnIBDAAAYYZNAgZOXXICDAAATTYxSwiGcgMMAABhhk0DBk5dcgQMAABNPjFLCIZyBQwAAGGGTQQGTl1yBgwAAE1GMUsIhnIHDAAAYYZNBQZOXXIIDAAATU4xSwmGcgkMAABhhk0GBk5dcgoMAABNVzFLCIZyCwwAAGGGTQcGTl1yDAwAAE1fMUsIhnINDAAAYYZNCAZOXXIODAAATWcxSwiGcg8MAABhhk0JBk5dchAMAABNbzFLCIZyEQwAAGGGTQoGTl1yEgwAAE13MUsIhnITDAAAYYZNCwZOXXIUDAAATX8xSwSGchUMAABhhk0MBk5dchYMAABNgzFLCYZyFwwAAGGGTQ0GTl1yGAwAAE2MMUsHhnIZDAAAYYZNDgZOXXIaDAAATZMxSwiGchsMAABhhk0PBk5dchwMAABNmzFLCIZyHQwAAGGGTRAGTl1yHgwAAE2jMUsFhnIfDAAAYYZNEQZOXXIgDAAATagxSwmGciEMAABhhk0SBk5dciIMAABNsTFLB4ZyIwwAAGGGTRMGTl1yJAwAAE24MUsLhnIlDAAAYYZNFAZOXXImDAAATcMxSwqGcicMAABhhk0VBk5dcigMAABNzTFLCIZyKQwAAGGGTRYGTl1yKgwAAE3VMUsHhnIrDAAAYYZNFwZOXXIsDAAATdwxSwmGci0MAABhhk0YBk5dci4MAABN5TFLDIZyLwwAAGGGTRkGTl1yMAwAAE3xMUsIhnIxDAAAYYZNGgZOXXIyDAAATfkxSwiGcjMMAABhhk0bBk5dcjQMAABNATJLCYZyNQwAAGGGTRwGTl1yNgwAAE0KMksFhnI3DAAAYYZNHQZOXXI4DAAATQ8ySwiGcjkMAABhhk0eBk5dcjoMAABNFzJLCYZyOwwAAGGGTR8GTl1yPAwAAE0gMksIhnI9DAAAYYZNIAZOXXI+DAAATSgySweGcj8MAABhhk0hBk5dckAMAABNLzJLBIZyQQwAAGGGTSIGTl1yQgwAAE0zMksOhnJDDAAAYYZNIwZOXXJEDAAATUEySwuGckUMAABhhk0kBk5dckYMAABNTDJLCYZyRwwAAGGGTSUGTl1ySAwAAE1VMksJhnJJDAAAYYZNJgZOXXJKDAAATV4ySwiGcksMAABhhk0nBk5dckwMAABNZjJLCIZyTQwAAGGGTSgGTl1yTgwAAE1uMksIhnJPDAAAYYZNKQZOXXJQDAAATXYySweGclEMAABhhk0qBk5dclIMAABNfTJLCYZyUwwAAGGGTSsGTl1yVAwAAE2GMksIhnJVDAAAYYZNLAZOXXJWDAAATY4ySwuGclcMAABhhk0tBk5dclgMAABNmTJLC4ZyWQwAAGGGTS4GTl1yWgwAAE2kMksIhnJbDAAAYYZNLwZOXXJcDAAATawySweGcl0MAABhhk0wBk5dcl4MAABNszJLCYZyXwwAAGGGTTEGTl1yYAwAAE28MksMhnJhDAAAYYZNMgZOXXJiDAAATcgySwmGcmMMAABhhk0zBk5dcmQMAABN0TJLCIZyZQwAAGGGTTQGTl1yZgwAAE3ZMksEhnJnDAAAYYZNNQZOXXJoDAAATd0ySwaGcmkMAABhhk02Bk5dcmoMAABN4zJLCIZyawwAAGGGTTcGTl1ybAwAAE3rMksHhnJtDAAAYYZNOAZOXXJuDAAATfIySwmGcm8MAABhhk05Bk5dcnAMAABN+zJLBIZycQwAAGGGTToGTl1ycgwAAE3/MksIhnJzDAAAYYZNOwZOXXJ0DAAATQczSwyGcnUMAABhhk08Bk5dcnYMAABNEzNLCYZydwwAAGGGTT0GTl1yeAwAAE0cM0sMhnJ5DAAAYYZNPgZOXXJ6DAAATSgzSwiGcnsMAABhhk0/Bk5dcnwMAABNMDNLCYZyfQwAAGGGTUAGTl1yfgwAAE05M0sMhnJ/DAAAYYZNQQZOXXKADAAATUUzSwmGcoEMAABhhk1CBk5dcoIMAABNTjNLCIZygwwAAGGGTUMGTl1yhAwAAE1WM0sJhnKFDAAAYYZNRAZOXXKGDAAATV8zSwyGcocMAABhhk1FBk5dcogMAABNazNLC4ZyiQwAAGGGTUYGTl1yigwAAE12M0sJhnKLDAAAYYZNRwZOXXKMDAAATX8zSweGco0MAABhhk1IBk5dco4MAABNhjNLCIZyjwwAAGGGTUkGTl1ykAwAAE2OM0sIhnKRDAAAYYZNSgZOXXKSDAAATZYzSwuGcpMMAABhhk1LBk5dcpQMAABNoTNLBIZylQwAAGGGTUwGTl1ylgwAAE2lM0sFhnKXDAAAYYZNTQZOXXKYDAAATaozSwiGcpkMAABhhk1OBk5dcpoMAABNsjNLB4ZymwwAAGGGTU8GTl1ynAwAAE25M0sJhnKdDAAAYYZNUAZOXXKeDAAATcIzSwmGcp8MAABhhk1RBk5dcqAMAABNyzNLB4ZyoQwAAGGGTVIGTl1yogwAAE3SM0sIhnKjDAAAYYZNUwZOXXKkDAAATdozSwiGcqUMAABhhk1UBk5dcqYMAABN4jNLBYZypwwAAGGGTVUGTl1yqAwAAE3nM0sFhnKpDAAAYYZNVgZOXXKqDAAATewzSwiGcqsMAABhhk1XBk5dcqwMAABN9DNLCYZyrQwAAGGGTVgGTl1yrgwAAE39M0sIhnKvDAAAYYZNWQZOXXKwDAAATQU0SwmGcrEMAABhhk1aBk5dcrIMAABNDjRLCYZyswwAAGGGTVsGTl1ytAwAAE0XNEsIhnK1DAAAYYZNXAZOXXK2DAAATR80SwiGcrcMAABhhk1dBk5dcrgMAABNJzRLB4ZyuQwAAGGGTV4GTl1yugwAAE0uNEsIhnK7DAAAYYZNXwZOXXK8DAAATTY0SwmGcr0MAABhhk1gBk5dcr4MAABNPzRLCIZyvwwAAGGGTWEGTl1ywAwAAE1HNEsIhnLBDAAAYYZNYgZOXXLCDAAATU80SwmGcsMMAABhhk1jBk5dcsQMAABNWDRLB4ZyxQwAAGGGTWQGTl1yxgwAAE1fNEsHhnLHDAAAYYZNZQZOXXLIDAAATWY0SwWGcskMAABhhk1mBk5dcsoMAABNazRLBYZyywwAAGGGTWcGTl1yzAwAAE1wNEsFhnLNDAAAYYZNaAZOXXLODAAATXU0SwWGcs8MAABhhk1pBk5dctAMAABNejRLBYZy0QwAAGGGTWoGTl1y0gwAAE1/NEsFhnLTDAAAYYZNawZOXXLUDAAATYQ0SwWGctUMAABhhk1sBk5dctYMAABNiTRLBYZy1wwAAGGGTW0GTl1y2AwAAE2ONEsFhnLZDAAAYYZNbgZOXXLaDAAATZM0SwWGctsMAABhhk1vBk5dctwMAABNmDRLBYZy3QwAAGGGTXAGTl1y3gwAAE2dNEsFhnLfDAAAYYZNcQZOXXLgDAAATaI0SwWGcuEMAABhhk1yBk5dcuIMAABNpzRLBYZy4wwAAGGGTXMGTl1y5AwAAE2sNEsFhnLlDAAAYYZNdAZOXXLmDAAATbE0SwWGcucMAABhhk11Bk5dcugMAABNtjRLBYZy6QwAAGGGTXYGTl1y6gwAAE27NEsFhnLrDAAAYYZNdwZOXXLsDAAATcA0SwWGcu0MAABhhk14Bk5dcu4MAABNxTRLBYZy7wwAAGGGTXkGTl1y8AwAAE3KNEsFhnLxDAAAYYZNegZOXXLyDAAATc80SwWGcvMMAABhhk17Bk5dcvQMAABN1DRLBYZy9QwAAGGGTXwGTl1y9gwAAE3ZNEsGhnL3DAAAYYZNfQZOXXL4DAAATd80SwSGcvkMAABhhk1+Bk5dcvoMAABN4zRLCIZy+wwAAGGGTX8GTl1y/AwAAE3rNEsHhnL9DAAAYYZNgAZOXXL+DAAATfI0SweGcv8MAABhhk2BBk5dcgANAABN+TRLB4ZyAQ0AAGGGTYIGTl1yAg0AAE0ANUsIhnIDDQAAYYZNgwZOXXIEDQAATQg1SwmGcgUNAABhhk2EBk5dcgYNAABNETVLCIZyBw0AAGGGTYUGTl1yCA0AAE0ZNUsIhnIJDQAAYYZNhgZOXXIKDQAATSE1SweGcgsNAABhhk2HBk5dcgwNAABNKDVLBYZyDQ0AAGGGTYgGTl1yDg0AAE0tNUsHhnIPDQAAYYZNiQZOXXIQDQAATTQ1SweGchENAABhhk2KBk5dchINAABNOzVLB4ZyEw0AAGGGTYsGTl1yFA0AAE1CNUsIhnIVDQAAYYZNjAZOXXIWDQAATUo1SwSGchcNAABhhk2NBk5dchgNAABNTjVLBoZyGQ0AAGGGTY4GTl1yGg0AAE1UNUsLhnIbDQAAYYZNjwZOXXIcDQAATV81SwiGch0NAABhhk2QBk5dch4NAABNZzVLCIZyHw0AAGGGTZEGTl1yIA0AAE1vNUsIhnIhDQAAYYZNkgZOXXIiDQAATXc1SwmGciMNAABhhk2TBk5dciQNAABNgDVLB4ZyJQ0AAGGGTZQGTl1yJg0AAE2HNUsHhnInDQAAYYZNlQZOXXIoDQAATY41SwWGcikNAABhhk2WBk5dcioNAABNkzVLCIZyKw0AAGGGTZcGTl1yLA0AAE2bNUsKhnItDQAAYYZNmAZOXXIuDQAATaU1SwWGci8NAABhhk2ZBk5dcjANAABNqjVLC4ZyMQ0AAGGGTZoGTl1yMg0AAE21NUsIhnIzDQAAYYZNmwZOXXI0DQAATb01SwWGcjUNAABhhk2cBk5dcjYNAABNwjVLCYZyNw0AAGGGTZ0GTl1yOA0AAE3LNUsMhnI5DQAAYYZNngZOXXI6DQAATdc1SwiGcjsNAABhhk2fBk5dcjwNAABN3zVLB4ZyPQ0AAGGGTaAGTl1yPg0AAE3mNUsJhnI/DQAAYYZNoQZOXXJADQAATe81SwuGckENAABhhk2iBk5dckINAABN+jVLC4ZyQw0AAGGGTaMGTl1yRA0AAE0FNksFhnJFDQAAYYZNpAZOXXJGDQAATQo2SwWGckcNAABhhk2lBk5dckgNAABNDzZLB4ZySQ0AAGGGTaYGTl1ySg0AAE0WNksIhnJLDQAAYYZNpwZOXXJMDQAATR42SwiGck0NAABhhk2oBk5dck4NAABNJjZLC4ZyTw0AAGGGTakGTl1yUA0AAE0xNksIhnJRDQAAYYZNqgZOXXJSDQAATTk2SwuGclMNAABhhk2rBk5dclQNAABNRDZLCYZyVQ0AAGGGTawGTl1yVg0AAE1NNksHhnJXDQAAYYZNrQZOXXJYDQAATVQ2SwmGclkNAABhhk2uBk5dcloNAABNXTZLB4ZyWw0AAGGGTa8GTl1yXA0AAE1kNksHhnJdDQAAYYZNsAZOXXJeDQAATWs2SwWGcl8NAABhhk2xBk5dcmANAABNcDZLCIZyYQ0AAGGGTbIGTl1yYg0AAE14NksIhnJjDQAAYYZNswZOXXJkDQAATYA2SwuGcmUNAABhhk20Bk5dcmYNAABNizZLBYZyZw0AAGGGTbUGTl1yaA0AAE2QNksGhnJpDQAAYYZNtgZOXXJqDQAATZY2SwSGcmsNAABhhk23Bk5dcmwNAABNmjZLCYZybQ0AAGGGTbgGTl1ybg0AAE2jNksIhnJvDQAAYYZNuQZOXXJwDQAATas2SweGcnENAABhhk26Bk5dcnINAABNsjZLB4Zycw0AAGGGTbsGTl1ydA0AAE25NksHhnJ1DQAAYYZNvAZOXXJ2DQAATcA2SwSGcncNAABhhk29Bk5dcngNAABNxDZLBYZyeQ0AAGGGTb4GTl1yeg0AAE3JNksJhnJ7DQAAYYZNvwZOXXJ8DQAATdI2SwaGcn0NAABhhk3ABk5dcn4NAABN2DZLCYZyfw0AAGGGTcEGTl1ygA0AAE3hNksIhnKBDQAAYYZNwgZOXXKCDQAATek2SwiGcoMNAABhhk3DBk5dcoQNAABN8TZLBoZyhQ0AAGGGTcQGTl1yhg0AAE33NksJhnKHDQAAYYZNxQZOXXKIDQAATQA3SwiGcokNAABhhk3GBk5dcooNAABNCDdLBYZyiw0AAGGGTccGTl1yjA0AAE0NN0sGhnKNDQAAYYZNyAZOXXKODQAATRM3SwuGco8NAABhhk3JBk5dcpANAABNHjdLCYZykQ0AAGGGTcoGTl1ykg0AAE0nN0sMhnKTDQAAYYZNywZOXXKUDQAATTM3SwWGcpUNAABhhk3MBk5dcpYNAABNODdLC4Zylw0AAGGGTc0GTl1ymA0AAE1DN0sIhnKZDQAAYYZNzgZOXXKaDQAATUs3SwiGcpsNAABhhk3PBk5dcpwNAABNUzdLCYZynQ0AAGGGTdAGTl1yng0AAE1cN0sJhnKfDQAAYYZN0QZOXXKgDQAATWU3SwiGcqENAABhhk3SBk5dcqINAABNbTdLBIZyow0AAGGGTdMGTl1ypA0AAE1xN0sLhnKlDQAAYYZN1AZOXXKmDQAATXw3SwWGcqcNAABhhk3VBk5dcqgNAABNgTdLBYZyqQ0AAGGGTdYGTl1yqg0AAE2GN0sJhnKrDQAAYYZN1wZOXXKsDQAATY83SwuGcq0NAABhhk3YBk5dcq4NAABNmjdLB4Zyrw0AAGGGTdkGTl1ysA0AAE2hN0sIhnKxDQAAYYZN2gZOXXKyDQAATak3SwuGcrMNAABhhk3bBk5dcrQNAABNtDdLCYZytQ0AAGGGTdwGTl1ytg0AAE29N0sIhnK3DQAAYYZN3QZOXXK4DQAATcU3SwmGcrkNAABhhk3eBk5dcroNAABNzjdLCIZyuw0AAGGGTd8GTl1yvA0AAE3WN0sIhnK9DQAAYYZN4AZOXXK+DQAATd43SweGcr8NAABhhk3hBk5dcsANAABN5TdLBIZywQ0AAGGGTeIGTl1ywg0AAE3pN0sGhnLDDQAAYYZN4wZOXXLEDQAATe83SwaGcsUNAABhhk3kBk5dcsYNAABN9TdLCIZyxw0AAGGGTeUGTl1yyA0AAE39N0sHhnLJDQAAYYZN5gZOXXLKDQAATQQ4SwmGcssNAABhhk3nBk5dcswNAABNDThLC4ZyzQ0AAGGGTegGTl1yzg0AAE0YOEsHhnLPDQAAYYZN6QZOXXLQDQAATR84SwiGctENAABhhk3qBk5dctINAABNJzhLC4Zy0w0AAGGGTesGTl1y1A0AAE0yOEsIhnLVDQAAYYZN7AZOXXLWDQAATTo4SwmGctcNAABhhk3tBk5dctgNAABNQzhLBIZy2Q0AAGGGTe4GTl1y2g0AAE1HOEsIhnLbDQAAYYZN7wZOXXLcDQAATU84SwWGct0NAABhhk3wBk5dct4NAABNVDhLC4Zy3w0AAGGGTfEGTl1y4A0AAE1fOEsGhnLhDQAAYYZN8gZOXXLiDQAATWU4SwqGcuMNAABhhk3zBk5dcuQNAABNbzhLBIZy5Q0AAGGGTfQGTl1y5g0AAE1zOEsHhnLnDQAAYYZN9QZOXXLoDQAATXo4SwuGcukNAABhhk32Bk5dcuoNAABNhThLBoZy6w0AAGGGTfcGTl1y7A0AAE2LOEsGhnLtDQAAYYZN+AZOXXLuDQAATZE4SwyGcu8NAABhhk35Bk5dcvANAABNnThLCYZy8Q0AAGGGTfoGTl1y8g0AAE2mOEsHhnLzDQAAYYZN+wZOXXL0DQAATa04SwmGcvUNAABhhk38Bk5dcvYNAABNtjhLCIZy9w0AAGGGTf0GTl1y+A0AAE2+OEsLhnL5DQAAYYZN/gZOXXL6DQAATck4SweGcvsNAABhhk3/Bk5dcvwNAABN0DhLBIZy/Q0AAGGGTQAHTl1y/g0AAE3UOEsIhnL/DQAAYYZNAQdOXXIADgAATdw4SwiGcgEOAABhhk0CB05dcgIOAABN5DhLDIZyAw4AAGGGTQMHTl1yBA4AAE3wOEsLhnIFDgAAYYZNBAdOXXIGDgAATfs4SwiGcgcOAABhhk0FB05dcggOAABNAzlLB4ZyCQ4AAGGGTQYHTl1yCg4AAE0KOUsJhnILDgAAYYZNBwdOXXIMDgAATRM5SweGcg0OAABhhk0IB05dcg4OAABNGjlLCYZyDw4AAGGGTQkHTl1yEA4AAE0jOUsIhnIRDgAAYYZNCgdOXXISDgAATSs5SweGchMOAABhhk0LB05dchQOAABNMjlLCIZyFQ4AAGGGTQwHTl1yFg4AAE06OUsIhnIXDgAAYYZNDQdOXXIYDgAATUI5SwiGchkOAABhhk0OB05dchoOAABNSjlLC4ZyGw4AAGGGTQ8HTl1yHA4AAE1VOUsHhnIdDgAAYYZNEAdOXXIeDgAATVw5SwaGch8OAABhhk0RB05dciAOAABNYjlLBIZyIQ4AAGGGTRIHTl1yIg4AAE1mOUsJhnIjDgAAYYZNEwdOXXIkDgAATW85SwiGciUOAABhhk0UB05dciYOAABNdzlLB4ZyJw4AAGGGTRUHTl1yKA4AAE1+OUsIhnIpDgAAYYZNFgdOXXIqDgAATYY5SweGcisOAABhhk0XB05dciwOAABNjTlLBIZyLQ4AAGGGTRgHTl1yLg4AAE2ROUsFhnIvDgAAYYZNGQdOXXIwDgAATZY5SwmGcjEOAABhhk0aB05dcjIOAABNnzlLCYZyMw4AAGGGTRsHTl1yNA4AAE2oOUsLhnI1DgAAYYZNHAdOXXI2DgAATbM5SwmGcjcOAABhhk0dB05dcjgOAABNvDlLCYZyOQ4AAGGGTR4HTl1yOg4AAE3FOUsIhnI7DgAAYYZNHwdOXXI8DgAATc05SwyGcj0OAABhhk0gB05dcj4OAABN2TlLCYZyPw4AAGGGTSEHTl1yQA4AAE3iOUsFhnJBDgAAYYZNIgdOXXJCDgAATec5SwuGckMOAABhhk0jB05dckQOAABN8jlLCYZyRQ4AAGGGTSQHTl1yRg4AAE37OUsFhnJHDgAAYYZNJQdOXXJIDgAATQA6SwiGckkOAABhhk0mB05dckoOAABNCDpLDIZySw4AAGGGTScHTl1yTA4AAE0UOksHhnJNDgAAYYZNKAdOXXJODgAATRs6SweGck8OAABhhk0pB05dclAOAABNIjpLCIZyUQ4AAGGGTSoHTl1yUg4AAE0qOksGhnJTDgAAYYZNKwdOXXJUDgAATTA6SwmGclUOAABhhk0sB05dclYOAABNOTpLC4ZyVw4AAGGGTS0HTl1yWA4AAE1EOksLhnJZDgAAYYZNLgdOXXJaDgAATU86SwmGclsOAABhhk0vB05dclwOAABNWDpLCYZyXQ4AAGGGTTAHTl1yXg4AAE1hOksFhnJfDgAAYYZNMQdOXXJgDgAATWY6SweGcmEOAABhhk0yB05dcmIOAABNbTpLCIZyYw4AAGGGTTMHTl1yZA4AAE11OksIhnJlDgAAYYZNNAdOXXJmDgAATX06SwiGcmcOAABhhk01B05dcmgOAABNhTpLBYZyaQ4AAGGGTTYHTl1yag4AAE2KOksLhnJrDgAAYYZNNwdOXXJsDgAATZU6SwuGcm0OAABhhk04B05dcm4OAABNoDpLCYZybw4AAGGGTTkHTl1ycA4AAE2pOksIhnJxDgAAYYZNOgdOXXJyDgAATbE6SwuGcnMOAABhhk07B05dcnQOAABNvDpLBYZydQ4AAGGGTTwHTl1ydg4AAE3BOksHhnJ3DgAAYYZNPQdOXXJ4DgAATcg6SwaGcnkOAABhhk0+B05dcnoOAABNzjpLDIZyew4AAGGGTT8HTl1yfA4AAE3aOksFhnJ9DgAAYYZNQAdOXXJ+DgAATd86SwiGcn8OAABhhk1BB05dcoAOAABN5zpLCoZygQ4AAGGGTUIHTl1ygg4AAE3xOksIhnKDDgAAYYZNQwdOXXKEDgAATfk6SweGcoUOAABhhk1EB05dcoYOAABNADtLCYZyhw4AAGGGTUUHTl1yiA4AAE0JO0sMhnKJDgAAYYZNRgdOXXKKDgAATRU7SwiGcosOAABhhk1HB05dcowOAABNHTtLB4ZyjQ4AAGGGTUgHTl1yjg4AAE0kO0sIhnKPDgAAYYZNSQdOXXKQDgAATSw7SwWGcpEOAABhhk1KB05dcpIOAABNMTtLBYZykw4AAGGGTUsHTl1ylA4AAE02O0sLhnKVDgAAYYZNTAdOXXKWDgAATUE7SwmGcpcOAABhhk1NB05dcpgOAABNSjtLDoZymQ4AAGGGTU4HTl1ymg4AAE1YO0sMhnKbDgAAYYZNTwdOXXKcDgAATWQ7SwmGcp0OAABhhk1QB05dcp4OAABNbTtLCIZynw4AAGGGTVEHTl1yoA4AAE11O0sFhnKhDgAAYYZNUgdOXXKiDgAATXo7SwiGcqMOAABhhk1TB05dcqQOAABNgjtLBYZypQ4AAGGGTVQHTl1ypg4AAE2HO0sIhnKnDgAAYYZNVQdOXXKoDgAATY87SwiGcqkOAABhhk1WB05dcqoOAABNlztLC4Zyqw4AAGGGTVcHTl1yrA4AAE2iO0sHhnKtDgAAYYZNWAdOXXKuDgAATak7SwmGcq8OAABhhk1ZB05dcrAOAABNsjtLBIZysQ4AAGGGTVoHTl1ysg4AAE22O0sLhnKzDgAAYYZNWwdOXXK0DgAATcE7SwuGcrUOAABhhk1cB05dcrYOAABNzDtLBoZytw4AAGGGTV0HTl1yuA4AAE3SO0sJhnK5DgAAYYZNXgdOXXK6DgAATds7SwiGcrsOAABhhk1fB05dcrwOAABN4ztLB4ZyvQ4AAGGGTWAHTl1yvg4AAE3qO0sIhnK/DgAAYYZNYQdOXXLADgAATfI7SwWGcsEOAABhhk1iB05dcsIOAABN9ztLBoZyww4AAGGGTWMHTl1yxA4AAE39O0sGhnLFDgAAYYZNZAdOXXLGDgAATQM8SwiGcscOAABhhk1lB05dcsgOAABNCzxLDIZyyQ4AAGGGTWYHTl1yyg4AAE0XPEsHhnLLDgAAYYZNZwdOXXLMDgAATR48SwWGcs0OAABhhk1oB05dcs4OAABNIzxLBoZyzw4AAGGGTWkHTl1y0A4AAE0pPEsLhnLRDgAAYYZNagdOXXLSDgAATTQ8SwmGctMOAABhhk1rB05dctQOAABNPTxLCYZy1Q4AAGGGTWwHTl1y1g4AAE1GPEsJhnLXDgAAYYZNbQdOXXLYDgAATU88SweGctkOAABhhk1uB05dctoOAABNVjxLCoZy2w4AAGGGTW8HTl1y3A4AAE1gPEsKhnLdDgAAYYZNcAdOXXLeDgAATWo8SwiGct8OAABhhk1xB05dcuAOAABNcjxLCIZy4Q4AAGGGTXIHTl1y4g4AAE16PEsIhnLjDgAAYYZNcwdOXXLkDgAATYI8SwiGcuUOAABhhk10B05dcuYOAABNijxLC4Zy5w4AAGGGTXUHTl1y6A4AAE2VPEsGhnLpDgAAYYZNdgdOXXLqDgAATZs8SwaGcusOAABhhk13B05dcuwOAABNoTxLC4Zy7Q4AAGGGTXgHTl1y7g4AAE2sPEsIhnLvDgAAYYZNeQdOXXLwDgAATbQ8SwmGcvEOAABhhk16B05dcvIOAABNvTxLB4Zy8w4AAGGGTXsHTl1y9A4AAE3EPEsGhnL1DgAAYYZNfAdOXXL2DgAATco8SweGcvcOAABhhk19B05dcvgOAABN0TxLDIZy+Q4AAGGGTX4HTl1y+g4AAE3dPEsGhnL7DgAAYYZNfwdOXXL8DgAATeM8SwiGcv0OAABhhk2AB05dcv4OAABN6zxLBIZy/w4AAGGGTYEHTl1yAA8AAE3vPEsFhnIBDwAAYYZNggdOXXICDwAATfQ8SweGcgMPAABhhk2DB05dcgQPAABN+zxLC4ZyBQ8AAGGGTYQHTl1yBg8AAE0GPUsIhnIHDwAAYYZNhQdOXXIIDwAATQ49SwmGcgkPAABhhk2GB05dcgoPAABNFz1LCIZyCw8AAGGGTYcHTl1yDA8AAE0fPUsHhnINDwAAYYZNiAdOXXIODwAATSY9SwmGcg8PAABhhk2JB05dchAPAABNLz1LCYZyEQ8AAGGGTYoHTl1yEg8AAE04PUsIhnITDwAAYYZNiwdOXXIUDwAATUA9SwqGchUPAABhhk2MB05dchYPAABNSj1LCIZyFw8AAGGGTY0HTl1yGA8AAE1SPUsHhnIZDwAAYYZNjgdOXXIaDwAATVk9SwmGchsPAABhhk2PB05dchwPAABNYj1LCIZyHQ8AAGGGTZAHTl1yHg8AAE1qPUsHhnIfDwAAYYZNkQdOXXIgDwAATXE9SwiGciEPAABhhk2SB05dciIPAABNeT1LBYZyIw8AAGGGTZMHTl1yJA8AAE1+PUsIhnIlDwAAYYZNlAdOXXImDwAATYY9SweGcicPAABhhk2VB05dcigPAABNjT1LBoZyKQ8AAGGGTZYHTl1yKg8AAE2TPUsIhnIrDwAAYYZNlwdOXXIsDwAATZs9SwuGci0PAABhhk2YB05dci4PAABNpj1LCIZyLw8AAGGGTZkHTl1yMA8AAE2uPUsJhnIxDwAAYYZNmgdOXXIyDwAATbc9SwqGcjMPAABhhk2bB05dcjQPAABNwT1LC4ZyNQ8AAGGGTZwHTl1yNg8AAE3MPUsFhnI3DwAAYYZNnQdOXXI4DwAATdE9SwmGcjkPAABhhk2eB05dcjoPAABN2j1LCYZyOw8AAGGGTZ8HTl1yPA8AAE3jPUsIhnI9DwAAYYZNoAdOXXI+DwAATes9SwiGcj8PAABhhk2hB05dckAPAABN8z1LCIZyQQ8AAGGGTaIHTl1yQg8AAE37PUsFhnJDDwAAYYZNowdOXXJEDwAATQA+SwiGckUPAABhhk2kB05dckYPAABNCD5LCYZyRw8AAGGGTaUHTl1ySA8AAE0RPksJhnJJDwAAYYZNpgdOXXJKDwAATRo+SwiGcksPAABhhk2nB05dckwPAABNIj5LCYZyTQ8AAGGGTagHTl1yTg8AAE0rPksHhnJPDwAAYYZNqQdOXXJQDwAATTI+SweGclEPAABhhk2qB05dclIPAABNOT5LCYZyUw8AAGGGTasHTl1yVA8AAE1CPksIhnJVDwAAYYZNrAdOXXJWDwAATUo+SwWGclcPAABhhk2tB05dclgPAABNTz5LB4ZyWQ8AAGGGTa4HTl1yWg8AAE1WPksJhnJbDwAAYYZNrwdOXXJcDwAATV8+SwiGcl0PAABhhk2wB05dcl4PAABNZz5LBYZyXw8AAGGGTbEHTl1yYA8AAE1sPksJhnJhDwAAYYZNsgdOXXJiDwAATXU+SwuGcmMPAABhhk2zB05dcmQPAABNgD5LCIZyZQ8AAGGGTbQHTl1yZg8AAE2IPksGhnJnDwAAYYZNtQdOXXJoDwAATY4+SwmGcmkPAABhhk22B05dcmoPAABNlz5LCIZyaw8AAGGGTbcHTl1ybA8AAE2fPksOhnJtDwAAYYZNuAdOXXJuDwAATa0+SwiGcm8PAABhhk25B05dcnAPAABNtT5LC4ZycQ8AAGGGTboHTl1ycg8AAE3APksJhnJzDwAAYYZNuwdOXXJ0DwAATck+SwSGcnUPAABhhk28B05dcnYPAABNzT5LC4Zydw8AAGGGTb0HTl1yeA8AAE3YPksLhnJ5DwAAYYZNvgdOXXJ6DwAATeM+SweGcnsPAABhhk2/B05dcnwPAABN6j5LBYZyfQ8AAGGGTcAHTl1yfg8AAE3vPksEhnJ/DwAAYYZNwQdOXXKADwAATfM+SwiGcoEPAABhhk3CB05dcoIPAABN+z5LBYZygw8AAGGGTcMHTl1yhA8AAE0AP0sEhnKFDwAAYYZNxAdOXXKGDwAATQQ/SwWGcocPAABhhk3FB05dcogPAABNCT9LBoZyiQ8AAGGGTcYHTl1yig8AAE0PP0sIhnKLDwAAYYZNxwdOXXKMDwAATRc/SwiGco0PAABhhk3IB05dco4PAABNHz9LCIZyjw8AAGGGTckHTl1ykA8AAE0nP0sFhnKRDwAAYYZNygdOXXKSDwAATSw/SwaGcpMPAABhhk3LB05dcpQPAABNMj9LC4ZylQ8AAGGGTcwHTl1ylg8AAE09P0sIhnKXDwAAYYZNzQdOXXKYDwAATUU/SwiGcpkPAABhhk3OB05dcpoPAABNTT9LCIZymw8AAGGGTc8HTl1ynA8AAE1VP0sIhnKdDwAAYYZN0AdOXXKeDwAATV0/SwuGcp8PAABhhk3RB05dcqAPAABNaD9LC4ZyoQ8AAGGGTdIHTl1yog8AAE1zP0sHhnKjDwAAYYZ1KE3TB05dcqQPAABNej9LCoZypQ8AAGGGTdQHTl1ypg8AAE2EP0sHhnKnDwAAYYZN1QdOXXKoDwAATYs/SwmGcqkPAABhhk3WB05dcqoPAABNlD9LCIZyqw8AAGGGTdcHTl1yrA8AAE2cP0sHhnKtDwAAYYZN2AdOXXKuDwAATaM/SwWGcq8PAABhhk3ZB05dcrAPAABNqD9LB4ZysQ8AAGGGTdoHTl1ysg8AAE2vP0sGhnKzDwAAYYZN2wdOXXK0DwAATbU/SwqGcrUPAABhhk3cB05dcrYPAABNvz9LB4Zytw8AAGGGTd0HTl1yuA8AAE3GP0sFhnK5DwAAYYZN3gdOXXK6DwAATcs/SwmGcrsPAABhhk3fB05dcrwPAABN1D9LCYZyvQ8AAGGGTeAHTl1yvg8AAE3dP0sHhnK/DwAAYYZN4QdOXXLADwAATeQ/SwiGcsEPAABhhk3iB05dcsIPAABN7D9LCYZyww8AAGGGTeMHTl1yxA8AAE31P0sJhnLFDwAAYYZN5AdOXXLGDwAATf4/SwuGcscPAABhhk3lB05dcsgPAABNCUBLCIZyyQ8AAGGGTeYHTl1yyg8AAE0RQEsIhnLLDwAAYYZN5wdOXXLMDwAATRlASwmGcs0PAABhhk3oB05dcs4PAABNIkBLC4Zyzw8AAGGGTekHTl1y0A8AAE0tQEsJhnLRDwAAYYZN6gdOXXLSDwAATTZASwiGctMPAABhhk3rB05dctQPAABNPkBLB4Zy1Q8AAGGGTewHTl1y1g8AAE1FQEsJhnLXDwAAYYZN7QdOXXLYDwAATU5ASwWGctkPAABhhk3uB05dctoPAABNU0BLBYZy2w8AAGGGTe8HTl1y3A8AAE1YQEsJhnLdDwAAYYZN8AdOXXLeDwAATWFASwiGct8PAABhhk3xB05dcuAPAABNaUBLBoZy4Q8AAGGGTfIHTl1y4g8AAE1vQEsHhnLjDwAAYYZN8wdOXXLkDwAATXZASwmGcuUPAABhhk30B05dcuYPAABNf0BLCYZy5w8AAGGGTfUHTl1y6A8AAE2IQEsLhnLpDwAAYYZN9gdOXXLqDwAATZNASwuGcusPAABhhk33B05dcuwPAABNnkBLCYZy7Q8AAGGGTfgHTl1y7g8AAE2nQEsIhnLvDwAAYYZN+QdOXXLwDwAATa9ASwiGcvEPAABhhk36B05dcvIPAABNt0BLB4Zy8w8AAGGGTfsHTl1y9A8AAE2+QEsJhnL1DwAAYYZN/AdOXXL2DwAATcdASwiGcvcPAABhhk39B05dcvgPAABNz0BLBIZy+Q8AAGGGTf4HTl1y+g8AAE3TQEsJhnL7DwAAYYZN/wdOXXL8DwAATdxASwWGcv0PAABhhk0ACE5dcv4PAABN4UBLC4Zy/w8AAGGGTQEITl1yABAAAE3sQEsHhnIBEAAAYYZNAghOXXICEAAATfNASwaGcgMQAABhhk0DCE5dcgQQAABN+UBLB4ZyBRAAAGGGTQQITl1yBhAAAE0AQUsLhnIHEAAAYYZNBQhOXXIIEAAATQtBSwiGcgkQAABhhk0GCE5dcgoQAABNE0FLCIZyCxAAAGGGTQcITl1yDBAAAE0bQUsKhnINEAAAYYZNCAhOXXIOEAAATSVBSwiGcg8QAABhhk0JCE5dchAQAABNLUFLCIZyERAAAGGGTQoITl1yEhAAAE01QUsHhnITEAAAYYZNCwhOXXIUEAAATTxBSweGchUQAABhhk0MCE5dchYQAABNQ0FLB4ZyFxAAAGGGTQ0ITl1yGBAAAE1KQUsIhnIZEAAAYYZNDghOXXIaEAAATVJBSweGchsQAABhhk0PCE5dchwQAABNWUFLDIZyHRAAAGGGTRAITl1yHhAAAE1lQUsIhnIfEAAAYYZNEQhOXXIgEAAATW1BSwaGciEQAABhhk0SCE5dciIQAABNc0FLCYZyIxAAAGGGTRMITl1yJBAAAE18QUsHhnIlEAAAYYZNFAhOXXImEAAATYNBSwaGcicQAABhhk0VCE5dcigQAABNiUFLCIZyKRAAAGGGTRYITl1yKhAAAE2RQUsIhnIrEAAAYYZNFwhOXXIsEAAATZlBSweGci0QAABhhk0YCE5dci4QAABNoEFLCIZyLxAAAGGGTRkITl1yMBAAAE2oQUsIhnIxEAAAYYZNGghOXXIyEAAATbBBSwiGcjMQAABhhk0bCE5dcjQQAABNuEFLCYZyNRAAAGGGTRwITl1yNhAAAE3BQUsIhnI3EAAAYYZNHQhOXXI4EAAATclBSweGcjkQAABhhk0eCE5dcjoQAABN0EFLCIZyOxAAAGGGTR8ITl1yPBAAAE3YQUsIhnI9EAAAYYZNIAhOXXI+EAAATeBBSwmGcj8QAABhhk0hCE5dckAQAABN6UFLCYZyQRAAAGGGTSIITl1yQhAAAE3yQUsIhnJDEAAAYYZNIwhOXXJEEAAATfpBSwiGckUQAABhhk0kCE5dckYQAABNAkJLBYZyRxAAAGGGTSUITl1ySBAAAE0HQksKhnJJEAAAYYZNJghOXXJKEAAATRFCSwiGcksQAABhhk0nCE5dckwQAABNGUJLCIZyTRAAAGGGTSgITl1yThAAAE0hQksIhnJPEAAAYYZNKQhOXXJQEAAATSlCSwmGclEQAABhhk0qCE5dclIQAABNMkJLCYZyUxAAAGGGTSsITl1yVBAAAE07QksFhnJVEAAAYYZNLAhOXXJWEAAATUBCSwaGclcQAABhhk0tCE5dclgQAABNRkJLCYZyWRAAAGGGTS4ITl1yWhAAAE1PQksIhnJbEAAAYYZNLwhOXXJcEAAATVdCSwmGcl0QAABhhk0wCE5dcl4QAABNYEJLCYZyXxAAAGGGTTEITl1yYBAAAE1pQksLhnJhEAAAYYZNMghOXXJiEAAATXRCSwiGcmMQAABhhk0zCE5dcmQQAABNfEJLDoZyZRAAAGGGTTQITl1yZhAAAE2KQksIhnJnEAAAYYZNNQhOXXJoEAAATZJCSwSGcmkQAABhhk02CE5dcmoQAABNlkJLCIZyaxAAAGGGdYdVCHZkd0NvbG9ycmwQAABNnkJOfXJtEAAAKEsCXXJuEAAAKEsASwFLAksDSwRLBUsGSwdLCEsJSwpLC0sMSw1LDksPSxBLEUsSSxNLFEsVSxZLF0sYSxlLGksbSxxLHUseSx9LIEshSyJLI0skSyVLJksnSyhLKUsqSytLLEstSy5LL0swSzFLMkszSzRLNUs2SzdLOEs5SzpLO0s8Sz1LPks/S0BLQUtCS0NLREtFS0ZLR0tIS0lLSktLS0xLTUtOS09LUEtRS1JLU0tUS1VLVktXS1hLWUtaS1tLXEtdS15LX0tgS2FLYktjS2RLZUtmS2dLaEtpS2pLa0tsS21LbktvS3BLcUtyS3NLdEt1S3ZLd0t4S3lLekt7S3xLfUt+S39LgEuBS4JLg0uES4VLhkuHS4hLiUuKS4tLjEuNS45Lj0uQS5FLkkuTS5RLlUuWS5dLmEuZS5pLm0ucS51LnkufS6BLoUuiS6NLpEulS6ZLp0uoS6lLqkurS6xLrUuuS69LsEuxS7JLs0u0S7VLtku3S7hLuUu6S7tLvEu9S75Lv0vAS8FLwkvDS8RLxUvGS8dLyEvJS8pLy0vMS81LzkvPS9BL0UvSS9NL1EvVS9ZL10vYS9lL2kvbS9xL3UveS99L4EvhS+JL40vkS+VL5kvnS+hL6UvqS+tL7EvtS+5L70vwS/FL8kvzS/RL9Uv2S/dL+Ev5S/pL+0v8S/1L/kv/TQABTQEBTQIBTQMBTQQBTQUBTQYBTQcBTQgBTQkBTQoBTQsBTQwBTQ0BTQ4BTQ8BTRABTREBTRIBTRMBTRQBTRUBTRYBTRcBTRgBTRkBTRoBTRsBTRwBTR0BTR4BTR8BTSABTSEBTSIBTSMBTSQBTSUBTSYBTScBTSgBTSkBTSoBTSsBTSwBTS0BTS4BTS8BTTABTTEBTTIBTTMBTTQBTTUBTTYBTTcBTTgBTTkBTToBTTsBTTwBTT0BTT4BTT8BTUABTUEBTUIBTUMBTUQBTUUBTUYBTUcBTUgBTUkBTUoBTUsBTUwBTU0BTU4BTU8BTVABTVEBTVIBTVMBTVQBTVUBTVYBTVcBTVgBTVkBTVoBTVsBTVwBTV0BTV4BTV8BTWABTWEBTWIBTWMBTWQBTWUBTWYBTWcBTWgBTWkBTWoBTWsBTWwBTW0BTW4BTW8BTXABTXEBTXIBTXMBTXQBTXUBTXYBTXcBTXgBTXkBTXoBTXsBTXwBTX0BTX4BTX8BTYABTYEBTYIBTYMBTYQBTYUBTYYBTYcBTYgBTYkBTYoBTYsBTYwBTY0BTY4BTY8BTZABTZEBTZIBTZMBTZQBTZUBTZYBTZcBTZgBTZkBTZoBTZsBTZwBTZ0BTZ4BTZ8BTaABTaEBTaIBTaMBTaQBTaUBTaYBTacBTagBTakBTaoBTasBTawBTa0BTa4BTa8BTbABTbEBTbIBTbMBTbQBTbUBTbYBTbcBTbgBTbkBTboBTbsBTbwBTb0BTb4BTb8BTcABTcEBTcIBTcMBTcQBTcUBTcYBTccBTcgBTckBTcoBTcsBTcwBTc0BTc4BTc8BTdABTdEBTdIBTdMBTdQBTdUBTdYBTdcBTdgBTdkBTdoBTdsBTdwBTd0BTd4BTd8BTeABTeEBTeIBTeMBTeQBTeUBTeYBTecBTegBTekBTeoBTesBTewBTe0BTe4BTe8BTfABTfEBTfIBTfMBTfQBTfUBTfYBTfcBTfgBTfkBTfoBTfsBTfwBTf0BTf4BTf8BTQACTQECTQICTQMCTQQCTQUCTQYCTQcCTQgCTQkCTQoCTQsCTQwCTQ0CTQ4CTQ8CTRACTRECTRICTRMCTRQCTRUCTRYCTRcCTRgCTRkCTRoCTRsCTRwCTR0CTR4CTR8CTSACTSECTSICTSMCTSQCTSUCTSYCTScCTSgCTSkCTSoCTSsCTSwCTS0CTS4CTS8CTTACTTECTTICTTMCTTQCTTUCTTYCTTcCTTgCTTkCTToCTTsCTTwCTT0CTT4CTT8CTUACTUECTUICTUMCTUQCTUUCTUYCTUcCTUgCTUkCTUoCTUsCTUwCTU0CTU4CTU8CTVACTVECTVICTVMCTVQCTVUCTVYCTVcCTVgCTVkCTVoCTVsCTVwCTV0CTV4CTV8CTWACTWECTWICTWMCTWQCTWUCTWYCTWcCTWgCTWkCTWoCTWsCTWwCTW0CTW4CTW8CTXACTXECTXICTXMCTXQCTXUCTXYCTXcCTXgCTXkCTXoCTXsCTXwCTX0CTX4CTX8CTYACTYECTYICTYMCTYQCTYUCTYYCTYcCTYgCTYkCTYoCTYsCTYwCTY0CTY4CTY8CTZACTZECTZICTZMCTZQCTZUCTZYCTZcCTZgCTZkCTZoCTZsCTZwCTZ0CTZ4CTZ8CTaACTaECTaICTaMCTaQCTaUCTaYCTacCTagCTakCTaoCTasCTawCTa0CTa4CTa8CTbACTbECTbICTbMCTbQCTbUCTbYCTbcCTbgCTbkCTboCTbsCTbwCTb0CTb4CTb8CTcACTcECTcICTcMCTcQCTcUCTcYCTccCTcgCTckCTcoCTcsCTcwCTc0CTc4CTc8CTdACTdECTdICTdMCTdQCTdUCTdYCTdcCTdgCTdkCTdoCTdsCTdwCTd0CTd4CTd8CTeACTeECTeICTeMCTeQCTeUCTeYCTecCTegCTekCTeoCTesCTewCTe0CTe4CTe8CTfACTfECTfICTfMCTfQCTfUCTfYCTfcCTfgCTfkCTfoCTfsCTfwCTf0CTf4CTf8CTQADTQEDTQIDTQMDTQQDTQUDTQYDTQcDTQgDTQkDTQoDTQsDTQwDTQ0DTQ4DTQ8DTRADTREDTRIDTRMDTRQDTRUDTRYDTRcDTRgDTRkDTRoDTRsDTRwDTR0DTR4DTR8DTSADTSEDTSIDTSMDTSQDTSUDTSYDTScDTSgDTSkDTSoDTSsDTSwDTS0DTS4DTS8DTTADTTEDTTIDTTMDTTQDTTUDTTYDTTcDTTgDTTkDTToDTTsDTTwDTT0DTT4DTT8DTUADTUEDTUIDTUMDTUQDTUUDTUYDTUcDTUgDTUkDTUoDTUsDTUwDTU0DTU4DTU8DTVADTVEDTVIDTVMDTVQDTVUDTVYDTVcDTVgDTVkDTVoDTVsDTVwDTV0DTV4DTV8DTWADTWEDTWIDTWMDTWQDTWUDTWYDTWcDTWgDTWkDTWoDTWsDTWwDTW0DTW4DTW8DTXADTXEDTXIDTXMDTXQDTXUDTXYDTXcDTXgDTXkDTXoDTXsDTXwDTX0DTX4DTX8DTYADTYEDTYIDTYMDTYQDTYUDTYYDTYcDTYgDTYkDTYoDTYsDTYwDTY0DTY4DTY8DTZADTZEDTZIDTZMDTZQDTZUDTZYDTZcDTZgDTZkDTZoDTZsDTZwDTZ0DTZ4DTZ8DTaADTaEDTaIDTaMDTaQDTaUDTaYDTacDTagDTakDTaoDTasDTawDTa0DTa4DTa8DTbADTbEDTbIDTbMDTbQDTbUDTbYDTbcDTbgDTbkDTboDTbsDTbwDTb0DTb4DTb8DTcADTcEDTcIDTcMDTcQDTcUDTcYDTccDTcgDTckDTcoDTcsDTcwDTc0DTc4DTc8DTdADTdEDTdIDTdMDTdQDTdUDTdYDTdcDTdgDTdkDTdoDTdsDTdwDTd0DTd4DTd8DTeADTeEDTeIDTeMDTeQDTeUDTeYDTecDZShN6ANN6QNN6gNN6wNN7ANN7QNN7gNN7wNN8ANN8QNN8gNN8wNN9ANN9QNN9gNN9wNN+ANN+QNN+gNN+wNN/ANN/QNN/gNN/wNNAARNAQRNAgRNAwRNBARNBQRNBgRNBwRNCARNCQRNCgRNCwRNDARNDQRNDgRNDwRNEARNEQRNEgRNEwRNFARNFQRNFgRNFwRNGARNGQRNGgRNGwRNHARNHQRNHgRNHwRNIARNIQRNIgRNIwRNJARNJQRNJgRNJwRNKARNKQRNKgRNKwRNLARNLQRNLgRNLwRNMARNMQRNMgRNMwRNNARNNQRNNgRNNwRNOARNOQRNOgRNOwRNPARNPQRNPgRNPwRNQARNQQRNQgRNQwRNRARNRQRNRgRNRwRNSARNSQRNSgRNSwRNTARNTQRNTgRNTwRNUARNUQRNUgRNUwRNVARNVQRNVgRNVwRNWARNWQRNWgRNWwRNXARNXQRNXgRNXwRNYARNYQRNYgRNYwRNZARNZQRNZgRNZwRNaARNaQRNagRNawRNbARNbQRNbgRNbwRNcARNcQRNcgRNcwRNdARNdQRNdgRNdwRNeARNeQRNegRNewRNfARNfQRNfgRNfwRNgARNgQRNggRNgwRNhARNhQRNhgRNhwRNiARNiQRNigRNiwRNjARNjQRNjgRNjwRNkARNkQRNkgRNkwRNlARNlQRNlgRNlwRNmARNmQRNmgRNmwRNnARNnQRNngRNnwRNoARNoQRNogRNowRNpARNpQRNpgRNpwRNqARNqQRNqgRNqwRNrARNrQRNrgRNrwRNsARNsQRNsgRNswRNtARNtQRNtgRNtwRNuARNuQRNugRNuwRNvARNvQRNvgRNvwRNwARNwQRNwgRNwwRNxARNxQRNxgRNxwRNyARNyQRNygRNywRNzARNzQRNzgRNzwRN0ARN0QRN0gRN0wRN1ARN1QRN1gRN1wRN2ARN2QRN2gRN2wRN3ARN3QRN3gRN3wRN4ARN4QRN4gRN4wRN5ARN5QRN5gRN5wRN6ARN6QRN6gRN6wRN7ARN7QRN7gRN7wRN8ARN8QRN8gRN8wRN9ARN9QRN9gRN9wRN+ARN+QRN+gRN+wRN/ARN/QRN/gRN/wRNAAVNAQVNAgVNAwVNBAVNBQVNBgVNBwVNCAVNCQVNCgVNCwVNDAVNDQVNDgVNDwVNEAVNEQVNEgVNEwVNFAVNFQVNFgVNFwVNGAVNGQVNGgVNGwVNHAVNHQVNHgVNHwVNIAVNIQVNIgVNIwVNJAVNJQVNJgVNJwVNKAVNKQVNKgVNKwVNLAVNLQVNLgVNLwVNMAVNMQVNMgVNMwVNNAVNNQVNNgVNNwVNOAVNOQVNOgVNOwVNPAVNPQVNPgVNPwVNQAVNQQVNQgVNQwVNRAVNRQVNRgVNRwVNSAVNSQVNSgVNSwVNTAVNTQVNTgVNTwVNUAVNUQVNUgVNUwVNVAVNVQVNVgVNVwVNWAVNWQVNWgVNWwVNXAVNXQVNXgVNXwVNYAVNYQVNYgVNYwVNZAVNZQVNZgVNZwVNaAVNaQVNagVNawVNbAVNbQVNbgVNbwVNcAVNcQVNcgVNcwVNdAVNdQVNdgVNdwVNeAVNeQVNegVNewVNfAVNfQVNfgVNfwVNgAVNgQVNggVNgwVNhAVNhQVNhgVNhwVNiAVNiQVNigVNiwVNjAVNjQVNjgVNjwVNkAVNkQVNkgVNkwVNlAVNlQVNlgVNlwVNmAVNmQVNmgVNmwVNnAVNnQVNngVNnwVNoAVNoQVNogVNowVNpAVNpQVNpgVNpwVNqAVNqQVNqgVNqwVNrAVNrQVNrgVNrwVNsAVNsQVNsgVNswVNtAVNtQVNtgVNtwVNuAVNuQVNugVNuwVNvAVNvQVNvgVNvwVNwAVNwQVNwgVNwwVNxAVNxQVNxgVNxwVNyAVNyQVNygVNywVNzAVNzQVNzgVNzwVN0AVN0QVN0gVN0wVN1AVN1QVN1gVN1wVN2AVN2QVN2gVN2wVN3AVN3QVN3gVN3wVN4AVN4QVN4gVN4wVN5AVN5QVN5gVN5wVN6AVN6QVN6gVN6wVN7AVN7QVN7gVN7wVN8AVN8QVN8gVN8wVN9AVN9QVN9gVN9wVN+AVN+QVN+gVN+wVN/AVN/QVN/gVN/wVNAAZNAQZNAgZNAwZNBAZNBQZNBgZNBwZNCAZNCQZNCgZNCwZNDAZNDQZNDgZNDwZNEAZNEQZNEgZNEwZNFAZNFQZNFgZNFwZNGAZNGQZNGgZNGwZNHAZNHQZNHgZNHwZNIAZNIQZNIgZNIwZNJAZNJQZNJgZNJwZNKAZNKQZNKgZNKwZNLAZNLQZNLgZNLwZNMAZNMQZNMgZNMwZNNAZNNQZNNgZNNwZNOAZNOQZNOgZNOwZNPAZNPQZNPgZNPwZNQAZNQQZNQgZNQwZNRAZNRQZNRgZNRwZNSAZNSQZNSgZNSwZNTAZNTQZNTgZNTwZNUAZNUQZNUgZNUwZNVAZNVQZNVgZNVwZNWAZNWQZNWgZNWwZNXAZNXQZNXgZNXwZNYAZNYQZNYgZNYwZNZAZNZQZNZgZNZwZNaAZNaQZNagZNawZNbAZNbQZNbgZNbwZNcAZNcQZNcgZNcwZNdAZNdQZNdgZNdwZNeAZNeQZNegZNewZNfAZNfQZNfgZNfwZNgAZNgQZNggZNgwZNhAZNhQZNhgZNhwZNiAZNiQZNigZNiwZNjAZNjQZNjgZNjwZNkAZNkQZNkgZNkwZNlAZNlQZNlgZNlwZNmAZNmQZNmgZNmwZNnAZNnQZNngZNnwZNoAZNoQZNogZNowZNpAZNpQZNpgZNpwZNqAZNqQZNqgZNqwZNrAZNrQZNrgZNrwZNsAZNsQZNsgZNswZNtAZNtQZNtgZNtwZNuAZNuQZNugZNuwZNvAZNvQZNvgZNvwZNwAZNwQZNwgZNwwZNxAZNxQZNxgZNxwZNyAZNyQZNygZNywZNzAZNzQZNzgZNzwZN0AZN0QZN0gZN0wZN1AZN1QZN1gZN1wZN2AZN2QZN2gZN2wZN3AZN3QZN3gZN3wZN4AZN4QZN4gZN4wZN5AZN5QZN5gZN5wZN6AZN6QZN6gZN6wZN7AZN7QZN7gZN7wZN8AZN8QZN8gZN8wZN9AZN9QZN9gZN9wZN+AZN+QZN+gZN+wZN/AZN/QZN/gZN/wZNAAdNAQdNAgdNAwdNBAdNBQdNBgdNBwdNCAdNCQdNCgdNCwdNDAdNDQdNDgdNDwdNEAdNEQdNEgdNEwdNFAdNFQdNFgdNFwdNGAdNGQdNGgdNGwdNHAdNHQdNHgdNHwdNIAdNIQdNIgdNIwdNJAdNJQdNJgdNJwdNKAdNKQdNKgdNKwdNLAdNLQdNLgdNLwdNMAdNMQdNMgdNMwdNNAdNNQdNNgdNNwdNOAdNOQdNOgdNOwdNPAdNPQdNPgdNPwdNQAdNQQdNQgdNQwdNRAdNRQdNRgdNRwdNSAdNSQdNSgdNSwdNTAdNTQdNTgdNTwdNUAdNUQdNUgdNUwdNVAdNVQdNVgdNVwdNWAdNWQdNWgdNWwdNXAdNXQdNXgdNXwdNYAdNYQdNYgdNYwdNZAdNZQdNZgdNZwdNaAdNaQdNagdNawdNbAdNbQdNbgdNbwdNcAdNcQdNcgdNcwdNdAdNdQdNdgdNdwdNeAdNeQdNegdNewdNfAdNfQdNfgdNfwdNgAdNgQdNggdNgwdNhAdNhQdNhgdNhwdNiAdNiQdNigdNiwdNjAdNjQdNjgdNjwdNkAdNkQdNkgdNkwdNlAdNlQdNlgdNlwdNmAdNmQdNmgdNmwdNnAdNnQdNngdNnwdNoAdNoQdNogdNowdNpAdNpQdNpgdNpwdNqAdNqQdNqgdNqwdNrAdNrQdNrgdNrwdNsAdNsQdNsgdNswdNtAdNtQdNtgdNtwdNuAdNuQdNugdNuwdNvAdNvQdNvgdNvwdNwAdNwQdNwgdNwwdNxAdNxQdNxgdNxwdNyAdNyQdNygdNywdNzAdNzQdNzgdNzwdlKE3QB03RB03SB03TB03UB03VB03WB03XB03YB03ZB03aB03bB03cB03dB03eB03fB03gB03hB03iB03jB03kB03lB03mB03nB03oB03pB03qB03rB03sB03tB03uB03vB03wB03xB03yB03zB030B031B032B033B034B035B036B037B038B039B03+B03/B00ACE0BCE0CCE0DCE0ECE0FCE0GCE0HCE0ICE0JCE0KCE0LCE0MCE0NCE0OCE0PCE0QCE0RCE0SCE0TCE0UCE0VCE0WCE0XCE0YCE0ZCE0aCE0bCE0cCE0dCE0eCE0fCE0gCE0hCE0iCE0jCE0kCE0lCE0mCE0nCE0oCE0pCE0qCE0rCE0sCE0tCE0uCE0vCE0wCE0xCE0yCE0zCE00CE01CE02CE03CE04CE05CE06CE07CE08CE09CE0+CE0/CE1ACE1BCE1CCE1DCE1ECE1FCE1GCE1HCE1ICE1JCE1KCE1LCE1MCE1NCE1OCE1PCE1QCE1RCE1SCE1TCE1UCE1VCE1WCE1XCE1YCE1ZCE1aCE1bCE1cCE1dCE1eCE1fCE1gCE1hCE1iCE1jCE1kCE1lCE1mCE1nCE1oCE1pCE1qCE1rCE1sCE1tCE1uCE1vCE1wCE1xCE1yCE1zCE10CE11CE12CE13CE14CE15CE16CE17CE18CE19CE1+CE1/CE2ACE2BCE2CCE2DCE2ECE2FCE2GCE2HCE2ICE2JCE2KCE2LCE2MCE2NCE2OCE2PCE2QCE2RCE2SCE2TCE2UCE2VCE2WCE2XCE2YCE2ZCE2aCE2bCE2cCE2dCE2eCE2fCE2gCE2hCE2iCE2jCE2kCE2lCE2mCE2nCE2oCE2pCE2qCE2rCE2sCE2tCE2uCE2vCE2wCE2xCE2yCE2zCE20CE21CE22CE23CE24CE25CE26CE27CE28CE29CE2+CE2/CE3ACE3BCE3CCE3DCE3ECE3FCE3GCE3HCE3ICE3JCE3KCE3LCE3MCE3NCE3OCE3PCE3QCE3RCE3SCE3TCE3UCE3VCE3WCE3XCE3YCE3ZCE3aCE3bCE3cCE3dCE3eCE3fCE3gCE3hCE3iCE3jCE3kCE3lCE3mCE3nCE3oCE3pCE3qCE3rCE3sCE3tCE3uCE3vCE3wCE3xCE3yCE3zCE30CE31CE32CE33CE34CE35CE36CE37CE38CE39CE3+CE3/CE0ACU0BCU0CCU0DCU0ECU0FCU0GCU0HCU0ICU0JCU0KCU0LCU0MCU0NCU0OCU0PCU0QCU0RCU0SCU0TCU0UCU0VCU0WCU0XCU0YCU0ZCU0aCU0bCU0cCU0dCU0eCU0fCU0gCU0hCU0iCU0jCU0kCU0lCU0mCU0nCU0oCU0pCU0qCU0rCU0sCU0tCU0uCU0vCU0wCU0xCU0yCU0zCU00CU01CU02CU03CU04CU05CU06CU07CU08CU09CU0+CU0/CU1ACU1BCU1CCU1DCU1ECU1FCU1GCU1HCU1ICU1JCU1KCU1LCU1MCU1NCU1OCU1PCU1QCU1RCU1SCU1TCU1UCU1VCU1WCU1XCU1YCU1ZCU1aCU1bCU1cCU1dCU1eCU1fCU1gCU1hCU1iCU1jCU1kCU1lCU1mCU1nCU1oCU1pCU1qCU1rCU1sCU1tCU1uCU1vCU1wCU1xCU1yCU1zCU10CU11CU12CU13CU14CU15CU16CU17CU18CU19CU1+CU1/CU2ACU2BCU2CCU2DCU2ECU2FCU2GCU2HCU2ICU2JCU2KCU2LCU2MCU2NCU2OCU2PCU2QCU2RCU2SCU2TCU2UCU2VCU2WCU2XCU2YCU2ZCU2aCU2bCU2cCU2dCU2eCU2fCU2gCU2hCU2iCU2jCU2kCU2lCU2mCU2nCU2oCU2pCU2qCU2rCU2sCU2tCU2uCU2vCU2wCU2xCU2yCU2zCU20CU21CU22CU23CU24CU25CU26CU27CU28CU29CU2+CU2/CU3ACU3BCU3CCU3DCU3ECU3FCU3GCU3HCU3ICU3JCU3KCU3LCU3MCU3NCU3OCU3PCU3QCU3RCU3SCU3TCU3UCU3VCU3WCU3XCU3YCU3ZCU3aCU3bCU3cCU3dCU3eCU3fCU3gCU3hCU3iCU3jCU3kCU3lCU3mCU3nCU3oCU3pCU3qCU3rCU3sCU3tCU3uCU3vCU3wCU3xCU3yCU3zCU30CU31CU32CU33CU34CU35CU36CU37CU38CU39CU3+CU3/CU0ACk0BCk0CCk0DCk0ECk0FCk0GCk0HCk0ICk0JCk0KCk0LCk0MCk0NCk0OCk0PCk0QCk0RCk0SCk0TCk0UCk0VCk0WCk0XCk0YCk0ZCk0aCk0bCk0cCk0dCk0eCk0fCk0gCk0hCk0iCk0jCk0kCk0lCk0mCk0nCk0oCk0pCk0qCk0rCk0sCk0tCk0uCk0vCk0wCk0xCk0yCk0zCk00Ck01Ck02Ck03Ck04Ck05Ck06Ck07Ck08Ck09Ck0+Ck0/Ck1ACk1BCk1CCk1DCk1ECk1FCk1GCk1HCk1ICk1JCk1KCk1LCk1MCk1NCk1OCk1PCk1QCk1RCk1SCk1TCk1UCk1VCk1WCk1XCk1YCk1ZCk1aCk1bCk1cCk1dCk1eCk1fCk1gCk1hCk1iCk1jCk1kCk1lCk1mCk1nCk1oCk1pCk1qCk1rCk1sCk1tCk1uCk1vCk1wCk1xCk1yCk1zCk10Ck11Ck12Ck13Ck14Ck15Ck16Ck17Ck18Ck19Ck1+Ck1/Ck2ACk2BCk2CCk2DCk2ECk2FCk2GCk2HCk2ICk2JCk2KCk2LCk2MCk2NCk2OCk2PCk2QCk2RCk2SCk2TCk2UCk2VCk2WCk2XCk2YCk2ZCk2aCk2bCk2cCk2dCk2eCk2fCk2gCk2hCk2iCk2jCk2kCk2lCk2mCk2nCk2oCk2pCk2qCk2rCk2sCk2tCk2uCk2vCk2wCk2xCk2yCk2zCk20Ck21Ck22Ck23Ck24Ck25Ck26Ck27Ck28Ck29Ck2+Ck2/Ck3ACk3BCk3CCk3DCk3ECk3FCk3GCk3HCk3ICk3JCk3KCk3LCk3MCk3NCk3OCk3PCk3QCk3RCk3SCk3TCk3UCk3VCk3WCk3XCk3YCk3ZCk3aCk3bCk3cCk3dCk3eCk3fCk3gCk3hCk3iCk3jCk3kCk3lCk3mCk3nCk3oCk3pCk3qCk3rCk3sCk3tCk3uCk3vCk3wCk3xCk3yCk3zCk30Ck31Ck32Ck33Ck34Ck35Ck36Ck37Ck38Ck39Ck3+Ck3/Ck0AC00BC00CC00DC00EC00FC00GC00HC00IC00JC00KC00LC00MC00NC00OC00PC00QC00RC00SC00TC00UC00VC00WC00XC00YC00ZC00aC00bC00cC00dC00eC00fC00gC00hC00iC00jC00kC00lC00mC00nC00oC00pC00qC00rC00sC00tC00uC00vC00wC00xC00yC00zC000C001C002C003C004C005C006C007C008C009C00+C00/C01AC01BC01CC01DC01EC01FC01GC01HC01IC01JC01KC01LC01MC01NC01OC01PC01QC01RC01SC01TC01UC01VC01WC01XC01YC01ZC01aC01bC01cC01dC01eC01fC01gC01hC01iC01jC01kC01lC01mC01nC01oC01pC01qC01rC01sC01tC01uC01vC01wC01xC01yC01zC010C011C012C013C014C015C016C017C018C019C01+C01/C02AC02BC02CC02DC02EC02FC02GC02HC02IC02JC02KC02LC02MC02NC02OC02PC02QC02RC02SC02TC02UC02VC02WC02XC02YC02ZC02aC02bC02cC02dC02eC02fC02gC02hC02iC02jC02kC02lC02mC02nC02oC02pC02qC02rC02sC02tC02uC02vC02wC02xC02yC02zC020C021C022C023C2UoTbgLTbkLTboLTbsLTbwLTb0LTb4LTb8LTcALTcELTcILTcMLTcQLTcULTcYLTccLTcgLTckLTcoLTcsLTcwLTc0LTc4LTc8LTdALTdELTdILTdMLTdQLTdULTdYLTdcLTdgLTdkLTdoLTdsLTdwLTd0LTd4LTd8LTeALTeELTeILTeMLTeQLTeULTeYLTecLTegLTekLTeoLTesLTewLTe0LTe4LTe8LTfALTfELTfILTfMLTfQLTfULTfYLTfcLTfgLTfkLTfoLTfsLTfwLTf0LTf4LTf8LTQAMTQEMTQIMTQMMTQQMTQUMTQYMTQcMTQgMTQkMTQoMTQsMTQwMTQ0MTQ4MTQ8MTRAMTREMTRIMTRMMTRQMTRUMTRYMTRcMTRgMTRkMTRoMTRsMTRwMTR0MTR4MTR8MTSAMTSEMTSIMTSMMTSQMTSUMTSYMTScMTSgMTSkMTSoMTSsMTSwMTS0MTS4MTS8MTTAMTTEMTTIMTTMMTTQMTTUMTTYMTTcMTTgMTTkMTToMTTsMTTwMTT0MTT4MTT8MTUAMTUEMTUIMTUMMTUQMTUUMTUYMTUcMTUgMTUkMTUoMTUsMTUwMTU0MTU4MTU8MTVAMTVEMTVIMTVMMTVQMTVUMTVYMTVcMTVgMTVkMTVoMTVsMTVwMTV0MTV4MTV8MTWAMTWEMTWIMTWMMTWQMTWUMTWYMTWcMTWgMTWkMTWoMTWsMTWwMTW0MTW4MTW8MTXAMTXEMTXIMTXMMTXQMTXUMTXYMTXcMTXgMTXkMTXoMTXsMTXwMTX0MTX4MTX8MTYAMTYEMTYIMTYMMTYQMTYUMTYYMTYcMTYgMTYkMTYoMTYsMTYwMTY0MTY4MTY8MTZAMTZEMTZIMTZMMTZQMTZUMTZYMTZcMTZgMTZkMTZoMTZsMTZwMTZ0MTZ4MTZ8MTaAMTaEMTaIMTaMMTaQMTaUMTaYMTacMTagMTakMTaoMTasMTawMTa0MTa4MTa8MTbAMTbEMTbIMTbMMTbQMTbUMTbYMTbcMTbgMTbkMTboMTbsMTbwMTb0MTb4MTb8MTcAMTcEMTcIMTcMMTcQMTcUMTcYMTccMTcgMTckMTcoMTcsMTcwMTc0MTc4MTc8MTdAMTdEMTdIMTdMMTdQMTdUMTdYMTdcMTdgMTdkMTdoMTdsMTdwMTd0MTd4MTd8MTeAMTeEMTeIMTeMMTeQMTeUMTeYMTecMTegMTekMTeoMTesMTewMTe0MTe4MTe8MTfAMTfEMTfIMTfMMTfQMTfUMTfYMTfcMTfgMTfkMTfoMTfsMTfwMTf0MTf4MTf8MTQANTQENTQINTQMNTQQNTQUNTQYNTQcNTQgNTQkNTQoNTQsNTQwNTQ0NTQ4NTQ8NTRANTRENTRINTRMNTRQNTRUNTRYNTRcNTRgNTRkNTRoNTRsNTRwNTR0NTR4NTR8NTSANTSENTSINTSMNTSQNTSUNTSYNTScNTSgNTSkNTSoNTSsNTSwNTS0NTS4NTS8NTTANTTENTTINTTMNTTQNTTUNTTYNTTcNTTgNTTkNTToNTTsNTTwNTT0NTT4NTT8NTUANTUENTUINTUMNTUQNTUUNTUYNTUcNTUgNTUkNTUoNTUsNTUwNTU0NTU4NTU8NTVANTVENTVINZUsDXXJvEAAAKE1TDU1UDU1VDU1WDU1XDU1YDU1ZDU1aDU1bDU1cDU1dDU1eDU1fDU1gDU1hDU1iDU1jDU1kDU1lDU1mDU1nDU1oDU1pDU1qDU1rDU1sDU1tDU1uDU1vDU1wDU1xDU1yDU1zDU10DU11DU12DU13DU14DU15DU16DU17DU18DU19DU1+DU1/DU2ADU2BDU2CDU2DDU2EDU2FDU2GDU2HDU2IDU2JDU2KDU2LDU2MDU2NDU2ODU2PDU2QDU2RDU2SDU2TDU2UDU2VDU2WDU2XDU2YDU2ZDU2aDU2bDU2cDU2dDU2eDU2fDU2gDU2hDU2iDU2jDU2kDU2lDU2mDU2nDU2oDU2pDU2qDU2rDU2sDU2tDU2uDU2vDU2wDU2xDU2yDU2zDU20DU21DU22DU23DU24DU25DU26DU27DU28DU29DU2+DU2/DU3ADU3BDU3CDU3DDU3EDU3FDU3GDU3HDU3IDU3JDU3KDU3LDU3MDU3NDU3ODU3PDU3QDU3RDU3SDU3TDU3UDU3VDU3WDU3XDU3YDU3ZDU3aDU3bDU3cDU3dDU3eDU3fDU3gDU3hDU3iDU3jDU3kDU3lDU3mDU3nDU3oDU3pDU3qDU3rDU3sDU3tDU3uDU3vDU3wDU3xDU3yDU3zDU30DU31DU32DU33DU34DU35DU36DU37DU38DU39DU3+DU3/DU0ADk0BDk0CDk0DDk0EDk0FDk0GDk0HDk0IDk0JDk0KDk0LDk0MDk0NDk0ODk0PDk0QDk0RDk0SDk0TDk0UDk0VDk0WDk0XDk0YDk0ZDk0aDk0bDk0cDk0dDk0eDk0fDk0gDk0hDk0iDk0jDk0kDk0lDk0mDk0nDk0oDk0pDk0qDk0rDk0sDk0tDk0uDk0vDk0wDk0xDk0yDk0zDk00Dk01Dk02Dk03Dk04Dk05Dk06Dk07Dk08Dk09Dk0+Dk0/Dk1ADk1BDk1CDk1DDk1EDk1FDk1GDk1HDk1IDk1JDk1KDk1LDk1MDk1NDk1ODk1PDk1QDk1RDk1SDk1TDk1UDk1VDk1WDk1XDk1YDk1ZDk1aDk1bDk1cDk1dDk1eDk1fDk1gDk1hDk1iDk1jDk1kDk1lDk1mDk1nDk1oDk1pDk1qDk1rDk1sDk1tDk1uDk1vDk1wDk1xDk1yDk1zDk10Dk11Dk12Dk13Dk14Dk15Dk16Dk17Dk18Dk19Dk1+Dk1/Dk2ADk2BDk2CDk2DDk2EDk2FDk2GDk2HDk2IDk2JDk2KDk2LDk2MDk2NDk2ODk2PDk2QDk2RDk2SDk2TDk2UDk2VDk2WDk2XDk2YDk2ZDk2aDk2bDk2cDk2dDk2eDk2fDk2gDk2hDk2iDk2jDk2kDk2lDk2mDk2nDk2oDk2pDk2qDk2rDk2sDk2tDk2uDk2vDk2wDk2xDk2yDk2zDk20Dk21Dk22Dk23Dk24Dk25Dk26Dk27Dk28Dk29Dk2+Dk2/Dk3ADk3BDk3CDk3DDk3EDk3FDk3GDk3HDk3IDk3JDk3KDk3LDk3MDk3NDk3ODk3PDk3QDk3RDk3SDk3TDk3UDk3VDk3WDk3XDk3YDk3ZDk3aDk3bDk3cDk3dDk3eDk3fDk3gDk3hDk3iDk3jDk3kDk3lDk3mDk3nDk3oDk3pDk3qDk3rDk3sDk3tDk3uDk3vDk3wDk3xDk3yDk3zDk30Dk31Dk32Dk33Dk34Dk35Dk36Dk37Dk38Dk39Dk3+Dk3/Dk0AD00BD00CD00DD00ED00FD00GD00HD00ID00JD00KD00LD00MD00ND00OD00PD00QD00RD00SD00TD00UD00VD00WD00XD00YD00ZD00aD00bD00cD00dD00eD00fD00gD00hD00iD00jD00kD00lD00mD00nD00oD00pD00qD00rD00sD00tD00uD00vD00wD00xD00yD00zD000D001D002D003D004D005D006D007D008D009D00+D00/D01AD01BD01CD01DD01ED01FD01GD01HD01ID01JD01KD01LD01MD01ND01OD01PD01QD01RD01SD01TD01UD01VD01WD01XD01YD01ZD01aD01bD01cD01dD01eD01fD01gD01hD01iD01jD01kD01lD01mD01nD01oD01pD01qD01rD01sD01tD01uD01vD01wD01xD01yD01zD010D011D012D013D014D015D016D017D018D019D01+D01/D02AD02BD02CD02DD02ED02FD02GD02HD02ID02JD02KD02LD02MD02ND02OD02PD02QD02RD02SD02TD02UD02VD02WD02XD02YD02ZD02aD02bD02cD02dD02eD02fD02gD02hD02iD02jD02kD02lD02mD02nD02oD02pD02qD02rD02sD02tD02uD02vD02wD02xD02yD02zD020D021D022D023D024D025D026D027D028D029D02+D02/D03AD03BD03CD03DD03ED03FD03GD03HD03ID03JD03KD03LD03MD03ND03OD03PD03QD03RD03SD03TD03UD03VD03WD03XD03YD03ZD03aD03bD03cD03dD03eD03fD03gD03hD03iD03jD03kD03lD03mD03nD03oD03pD03qD03rD03sD03tD03uD03vD03wD03xD03yD03zD030D031D032D033D034D035D036D037D038D039D03+D03/D00AEE0BEE0CEE0DEE0EEE0FEE0GEE0HEE0IEE0JEE0KEE0LEE0MEE0NEE0OEE0PEE0QEE0REE0SEE0TEE0UEE0VEE0WEE0XEE0YEE0ZEE0aEE0bEE0cEE0dEE0eEE0fEE0gEE0hEE0iEE0jEE0kEE0lEE0mEE0nEE0oEE0pEE0qEE0rEE0sEE0tEE0uEE0vEE0wEE0xEE0yEE0zEE00EE01EE02EE03EE04EE05EE06EE07EE08EE09EE0+EE0/EE1AEE1BEE1CEE1DEE1EEE1FEE1GEE1HEE1IEE1JEE1KEE1LEE1MEE1NEE1OEE1PEE1QEE1REE1SEE1TEE1UEE1VEE1WEE1XEE1YEE1ZEE1aEE1bEE1cEE1dEE1eEE1fEE1gEE1hEE1iEE1jEE1kEE1lEE1mEE1nEE1oEE1pEE1qEE1rEE1sEE1tEE1uEE1vEE1wEE1xEE1yEE1zEE10EE11EE12EE13EE14EE15EE16EE17EE18EE19EE1+EE1/EE2AEE2BEE2CEE2DEE2EEE2FEE2GEE2HEE2IEE2JEE2KEE2LEE2MEE2NEE2OEE2PEE2QEE2REE2SEE2TEE2UEE2VEE2WEE2XEE2YEE2ZEE2aEE2bEE2cEE2dEE2eEE2fEE2gEE2hEE2iEE2jEE2kEE2lEE2mEE2nEE2oEE2pEE2qEE2rEE2sEE2tEE2uEE2vEE2wEE2xEE2yEE2zEE20EE21EE22EE23EE24EE25EE26EE27EE28EE29EE2+EE2/EE3AEE3BEE3CEE3DEE3EEE3FEE3GEE3HEE3IEE3JEE3KEE3LEE3MEE3NEE3OEE3PEE3QEE3REE3SEE3TEE3UEE3VEE3WEE3XEE3YEE3ZEE3aEE3bEE3cEE3dEE3eEE3fEE3gEE3hEE3iEE3jEE3kEE3lEE3mEE3nEE3oEE3pEE3qEE3rEE3sEE3tEE3uEE3vEE3wEE3xEE3yEE3zEE30EE31EE32EE33EE34EE35EE36EE37EE38EE39EE3+EE3/EE0AEU0BEU0CEU0DEU0EEU0FEU0GEU0HEU0IEU0JEU0KEU0LEU0MEU0NEU0OEU0PEU0QEU0REU0SEU0TEU0UEU0VEU0WEU0XEU0YEU0ZEU0aEU0bEU0cEU0dEU0eEU0fEU0gEU0hEU0iEU0jEU0kEU0lEU0mEU0nEU0oEU0pEU0qEU0rEU0sEU0tEU0uEU0vEU0wEU0xEU0yEU0zEU00EU01EU02EU03EU04EU05EU06EWUoTTsRTTwRTT0RTT4RTT8RTUARTUERTUIRTUMRTUQRTUURTUYRTUcRTUgRTUkRTUoRTUsRTUwRTU0RTU4RTU8RTVARTVERTVIRTVMRTVQRTVURTVYRTVcRTVgRTVkRTVoRTVsRTVwRTV0RTV4RTV8RTWARTWERTWIRTWMRTWQRTWURTWYRTWcRTWgRTWkRTWoRTWsRTWwRTW0RTW4RTW8RTXARTXERTXIRTXMRTXQRTXURTXYRTXcRTXgRTXkRTXoRTXsRTXwRTX0RTX4RTX8RTYARTYERTYIRTYMRTYQRTYURTYYRTYcRTYgRTYkRTYoRTYsRTYwRTY0RTY4RTY8RTZARTZERTZIRTZMRTZQRTZURTZYRTZcRTZgRTZkRTZoRTZsRTZwRTZ0RTZ4RTZ8RTaARTaERTaIRTaMRTaQRTaURTaYRTacRTagRTakRTaoRTasRTawRTa0RTa4RTa8RTbARTbERTbIRTbMRTbQRTbURTbYRTbcRTbgRTbkRTboRTbsRTbwRTb0RTb4RTb8RTcARTcERTcIRTcMRTcQRTcURTcYRTccRTcgRTckRTcoRTcsRTcwRTc0RTc4RTc8RTdARTdERTdIRTdMRTdQRTdURTdYRTdcRTdgRTdkRTdoRTdsRTdwRTd0RTd4RTd8RTeARTeERTeIRTeMRTeQRTeURTeYRTecRTegRTekRTeoRTesRTewRTe0RTe4RTe8RTfARTfERTfIRTfMRTfQRTfURTfYRTfcRTfgRTfkRTfoRTfsRTfwRTf0RTf4RTf8RTQASTQESTQISTQMSTQQSTQUSTQYSTQcSTQgSTQkSTQoSTQsSTQwSTQ0STQ4STQ8STRASTRESTRISTRMSTRQSTRUSTRYSTRcSTRgSTRkSTRoSTRsSTRwSTR0STR4STR8STSASTSESTSISTSMSTSQSTSUSTSYSTScSTSgSTSkSTSoSTSsSTSwSTS0STS4STS8STTASTTESTTISTTMSTTQSTTUSTTYSTTcSTTgSTTkSTToSTTsSTTwSTT0STT4STT8STUASTUESTUISTUMSTUQSTUUSTUYSTUcSTUgSTUkSTUoSTUsSTUwSTU0STU4STU8STVASTVESTVISTVMSTVQSTVUSTVYSTVcSTVgSTVkSTVoSTVsSTVwSTV0STV4STV8STWASTWESTWISTWMSTWQSTWUSTWYSTWcSTWgSTWkSTWoSTWsSTWwSTW0STW4STW8STXASTXESTXISTXMSTXQSTXUSTXYSTXcSTXgSTXkSTXoSTXsSTXwSTX0STX4STX8STYASTYESTYISTYMSTYQSTYUSTYYSTYcSTYgSTYkSTYoSTYsSTYwSTY0STY4STY8STZASTZESTZISTZMSTZQSTZUSTZYSTZcSTZgSTZkSTZoSTZsSTZwSTZ0STZ4STZ8STaASTaESTaISTaMSTaQSTaUSTaYSTacSTagSTakSTaoSTasSTawSTa0STa4STa8STbASTbESTbISTbMSTbQSTbUSTbYSTbcSTbgSTbkSTboSTbsSTbwSTb0STb4STb8STcASTcESTcISTcMSTcQSTcUSTcYSTccSTcgSTckSTcoSTcsSTcwSTc0STc4STc8STdASTdESTdISTdMSTdQSTdUSTdYSTdcSTdgSTdkSTdoSTdsSTdwSTd0STd4STd8STeASTeESTeISTeMSTeQSTeUSTeYSTecSTegSTekSTeoSTesSTewSTe0STe4STe8STfASTfESTfISTfMSTfQSTfUSTfYSTfcSTfgSTfkSTfoSTfsSTfwSTf0STf4STf8STQATTQETTQITTQMTTQQTTQUTTQYTTQcTTQgTTQkTTQoTTQsTTQwTTQ0TTQ4TTQ8TTRATTRETTRITTRMTTRQTTRUTTRYTTRcTTRgTTRkTTRoTTRsTTRwTTR0TTR4TTR8TTSATTSETTSITTSMTTSQTTSUTTSYTTScTTSgTTSkTTSoTTSsTTSwTTS0TTS4TTS8TTTATTTETTTITTTMTTTQTTTUTTTYTTTcTTTgTTTkTTToTTTsTTTwTTT0TTT4TTT8TTUATTUETTUITTUMTTUQTTUUTTUYTTUcTTUgTTUkTTUoTTUsTTUwTTU0TTU4TTU8TTVATTVETTVITTVMTTVQTTVUTTVYTTVcTTVgTTVkTTVoTTVsTTVwTTV0TTV4TTV8TTWATTWETTWITTWMTTWQTTWUTTWYTTWcTTWgTTWkTTWoTTWsTTWwTTW0TTW4TTW8TTXATTXETTXITTXMTTXQTTXUTTXYTTXcTTXgTTXkTTXoTTXsTTXwTTX0TTX4TTX8TTYATTYETTYITTYMTTYQTTYUTTYYTTYcTTYgTTYkTTYoTTYsTTYwTTY0TTY4TTY8TTZATTZETTZITTZMTTZQTTZUTTZYTTZcTTZgTTZkTTZoTTZsTTZwTTZ0TTZ4TTZ8TTaATTaETTaITTaMTTaQTTaUTTaYTTacTTagTTakTTaoTTasTTawTTa0TTa4TTa8TTbATTbETTbITTbMTTbQTTbUTTbYTTbcTTbgTTbkTTboTTbsTTbwTTb0TTb4TTb8TTcATTcETTcITTcMTTcQTTcUTTcYTTccTTcgTTckTTcoTTcsTTcwTTc0TTc4TTc8TTdATTdETTdITTdMTTdQTTdUTTdYTTdcTTdgTTdkTTdoTTdsTTdwTTd0TTd4TTd8TTeATTeETTeITTeMTTeQTTeUTTeYTTecTTegTTekTTeoTTesTTewTTe0TTe4TTe8TTfATTfETTfITTfMTTfQTTfUTTfYTTfcTTfgTTfkTTfoTTfsTTfwTTf0TTf4TTf8TTQAUTQEUTQIUTQMUTQQUTQUUTQYUTQcUTQgUTQkUTQoUTQsUTQwUTQ0UTQ4UTQ8UTRAUTREUTRIUTRMUTRQUTRUUTRYUTRcUTRgUTRkUTRoUTRsUTRwUTR0UTR4UTR8UTSAUTSEUTSIUTSMUTSQUTSUUTSYUTScUTSgUTSkUTSoUTSsUTSwUTS0UTS4UTS8UTTAUTTEUTTIUTTMUTTQUTTUUTTYUTTcUTTgUTTkUTToUTTsUTTwUTT0UTT4UTT8UTUAUTUEUTUIUTUMUTUQUTUUUTUYUTUcUTUgUTUkUTUoUTUsUTUwUTU0UTU4UTU8UTVAUTVEUTVIUTVMUTVQUTVUUTVYUTVcUTVgUTVkUTVoUTVsUTVwUTV0UTV4UTV8UTWAUTWEUTWIUTWMUTWQUTWUUTWYUTWcUTWgUTWkUTWoUTWsUTWwUTW0UTW4UTW8UTXAUTXEUTXIUTXMUTXQUTXUUTXYUTXcUTXgUTXkUTXoUTXsUTXwUTX0UTX4UTX8UTYAUTYEUTYIUTYMUTYQUTYUUTYYUTYcUTYgUTYkUTYoUTYsUTYwUTY0UTY4UTY8UTZAUTZEUTZIUTZMUTZQUTZUUTZYUTZcUTZgUTZkUTZoUTZsUTZwUTZ0UTZ4UTZ8UTaAUTaEUTaIUTaMUTaQUTaUUTaYUTacUTagUTakUTaoUTasUTawUTa0UTa4UTa8UTbAUTbEUTbIUTbMUTbQUTbUUTbYUTbcUTbgUTbkUTboUTbsUTbwUTb0UTb4UTb8UTcAUTcEUTcIUTcMUTcQUTcUUTcYUTccUTcgUTckUTcoUTcsUTcwUTc0UTc4UTc8UTdAUTdEUTdIUTdMUTdQUTdUUTdYUTdcUTdgUTdkUTdoUTdsUTdwUTd0UTd4UTd8UTeAUTeEUTeIUTeMUTeQUTeUUTeYUTecUTegUTekUTeoUTesUTewUTe0UTe4UTe8UTfAUTfEUTfIUTfMUTfQUTfUUTfYUTfcUTfgUTfkUTfoUTfsUTfwUTf0UTf4UTf8UTQAVTQEVTQIVTQMVTQQVTQUVTQYVTQcVTQgVTQkVTQoVTQsVTQwVTQ0VTQ4VTQ8VTRAVTREVTRIVTRMVTRQVTRUVTRYVTRcVTRgVTRkVTRoVTRsVTRwVTR0VTR4VTR8VTSAVTSEVTSIVZShNIxVNJBVNJRVNJhVNJxVNKBVNKRVNKhVNKxVNLBVNLRVNLhVNLxVNMBVNMRVNMhVNMxVNNBVNNRVNNhVNNxVNOBVNORVNOhVNOxVNPBVNPRVNPhVNPxVNQBVNQRVNQhVNQxVNRBVNRRVNRhVNRxVNSBVNSRVNShVNSxVNTBVNTRVNThVNTxVNUBVNURVNUhVNUxVNVBVNVRVNVhVNVxVNWBVNWRVNWhVNWxVNXBVNXRVNXhVNXxVNYBVNYRVNYhVNYxVNZBVNZRVNZhVNZxVNaBVNaRVNahVNaxVNbBVNbRVNbhVNbxVNcBVNcRVNchVNcxVNdBVNdRVNdhVNdxVNeBVNeRVNehVNexVNfBVNfRVNfhVNfxVNgBVNgRVNghVNgxVNhBVNhRVNhhVNhxVNiBVNiRVNihVNixVNjBVNjRVNjhVNjxVNkBVNkRVNkhVNkxVNlBVNlRVNlhVNlxVNmBVNmRVNmhVNmxVNnBVNnRVNnhVNnxVNoBVNoRVNohVNoxVNpBVNpRVNphVNpxVNqBVNqRVNqhVNqxVNrBVNrRVNrhVNrxVNsBVNsRVNshVNsxVNtBVNtRVNthVNtxVNuBVNuRVNuhVNuxVNvBVNvRVNvhVNvxVNwBVNwRVNwhVNwxVNxBVNxRVNxhVNxxVNyBVNyRVNyhVNyxVNzBVNzRVNzhVNzxVN0BVN0RVN0hVN0xVN1BVN1RVN1hVN1xVN2BVN2RVN2hVN2xVN3BVN3RVN3hVN3xVN4BVN4RVN4hVN4xVN5BVN5RVN5hVN5xVN6BVN6RVN6hVN6xVN7BVN7RVN7hVN7xVN8BVN8RVN8hVN8xVN9BVN9RVN9hVN9xVN+BVN+RVN+hVN+xVN/BVN/RVN/hVN/xVNABZNARZNAhZNAxZNBBZNBRZNBhZNBxZNCBZNCRZNChZNCxZNDBZNDRZNDhZNDxZNEBZNERZNEhZNExZNFBZNFRZNFhZNFxZNGBZNGRZNGhZNGxZNHBZNHRZNHhZNHxZNIBZNIRZNIhZNIxZNJBZNJRZNJhZNJxZNKBZNKRZNKhZNKxZNLBZNLRZNLhZNLxZNMBZNMRZNMhZNMxZNNBZNNRZNNhZNNxZNOBZNORZNOhZNOxZNPBZNPRZNPhZNPxZNQBZNQRZNQhZNQxZNRBZNRRZNRhZNRxZNSBZNSRZNShZNSxZNTBZNTRZNThZNTxZNUBZNURZNUhZNUxZNVBZNVRZNVhZNVxZNWBZNWRZNWhZNWxZNXBZNXRZNXhZNXxZNYBZNYRZNYhZNYxZNZBZNZRZNZhZNZxZNaBZNaRZNahZNaxZNbBZNbRZNbhZNbxZNcBZNcRZNchZNcxZNdBZNdRZNdhZNdxZNeBZNeRZNehZNexZNfBZNfRZNfhZNfxZNgBZNgRZNghZNgxZNhBZNhRZNhhZNhxZNiBZNiRZNihZNixZNjBZNjRZNjhZNjxZNkBZNkRZNkhZNkxZNlBZNlRZNlhZNlxZNmBZNmRZNmhZNmxZNnBZNnRZNnhZNnxZNoBZNoRZNohZNoxZNpBZNpRZNphZNpxZNqBZNqRZNqhZNqxZNrBZNrRZNrhZNrxZNsBZNsRZNshZNsxZNtBZNtRZNthZNtxZNuBZNuRZNuhZNuxZNvBZNvRZNvhZNvxZNwBZNwRZNwhZNwxZNxBZNxRZNxhZNxxZNyBZNyRZNyhZNyxZNzBZNzRZNzhZNzxZN0BZN0RZN0hZN0xZN1BZN1RZN1hZN1xZN2BZN2RZN2hZN2xZN3BZN3RZN3hZN3xZN4BZN4RZN4hZN4xZN5BZN5RZN5hZN5xZN6BZN6RZN6hZN6xZN7BZN7RZN7hZN7xZN8BZN8RZN8hZN8xZN9BZN9RZN9hZN9xZN+BZN+RZN+hZN+xZN/BZN/RZN/hZN/xZNABdNARdNAhdNAxdNBBdNBRdNBhdNBxdNCBdNCRdNChdNCxdNDBdNDRdNDhdNDxdNEBdNERdNEhdNExdNFBdNFRdNFhdNFxdNGBdNGRdNGhdNGxdNHBdNHRdNHhdNHxdNIBdNIRdNIhdNIxdNJBdNJRdNJhdNJxdNKBdNKRdNKhdNKxdNLBdNLRdNLhdNLxdNMBdNMRdNMhdNMxdNNBdNNRdNNhdNNxdNOBdNORdNOhdNOxdNPBdNPRdNPhdNPxdNQBdNQRdNQhdNQxdNRBdNRRdNRhdNRxdNSBdNSRdNShdNSxdNTBdNTRdNThdNTxdNUBdNURdNUhdNUxdNVBdNVRdNVhdNVxdNWBdNWRdNWhdNWxdNXBdNXRdNXhdNXxdNYBdNYRdNYhdNYxdNZBdNZRdNZhdNZxdNaBdNaRdNahdNaxdNbBdNbRdNbhdNbxdNcBdNcRdNchdNcxdNdBdNdRdNdhdNdxdNeBdNeRdNehdNexdNfBdNfRdNfhdNfxdNgBdNgRdNghdNgxdNhBdNhRdNhhdNhxdNiBdNiRdNihdNixdNjBdNjRdNjhdNjxdNkBdNkRdNkhdNkxdNlBdNlRdNlhdNlxdNmBdNmRdNmhdNmxdNnBdNnRdNnhdNnxdNoBdNoRdNohdNoxdNpBdNpRdNphdNpxdNqBdNqRdNqhdNqxdNrBdNrRdNrhdNrxdNsBdNsRdNshdNsxdNtBdNtRdNthdNtxdNuBdNuRdNuhdNuxdNvBdNvRdNvhdNvxdNwBdNwRdNwhdNwxdNxBdNxRdNxhdNxxdNyBdNyRdNyhdNyxdNzBdNzRdNzhdNzxdN0BdN0RdN0hdN0xdN1BdN1RdN1hdN1xdN2BdN2RdN2hdN2xdN3BdN3RdN3hdN3xdN4BdN4RdN4hdN4xdN5BdN5RdN5hdN5xdN6BdN6RdN6hdN6xdN7BdN7RdN7hdN7xdN8BdN8RdN8hdN8xdN9BdN9RdN9hdN9xdN+BdN+RdN+hdN+xdN/BdN/RdN/hdN/xdNABhNARhNAhhNAxhNBBhNBRhNBhhNBxhNCBhNCRhNChhNCxhNDBhNDRhNDhhNDxhNEBhNERhNEhhNExhNFBhNFRhNFhhNFxhNGBhNGRhNGhhNGxhNHBhNHRhNHhhNHxhNIBhNIRhNIhhNIxhNJBhNJRhNJhhNJxhNKBhNKRhNKhhNKxhNLBhNLRhNLhhNLxhNMBhNMRhNMhhNMxhNNBhNNRhNNhhNNxhNOBhNORhNOhhNOxhNPBhNPRhNPhhNPxhNQBhNQRhNQhhNQxhNRBhNRRhNRhhNRxhNSBhNSRhNShhNSxhNTBhNTRhNThhNTxhNUBhNURhNUhhNUxhNVBhNVRhNVhhNVxhNWBhNWRhNWhhNWxhNXBhNXRhNXhhNXxhNYBhNYRhNYhhNYxhNZBhNZRhNZhhNZxhNaBhNaRhNahhNaxhNbBhNbRhNbhhNbxhNcBhNcRhNchhNcxhNdBhNdRhNdhhNdxhNeBhNeRhNehhNexhNfBhNfRhNfhhNfxhNgBhNgRhNghhNgxhNhBhNhRhNhhhNhxhNiBhNiRhNihhNixhNjBhNjRhNjhhNjxhNkBhNkRhNkhhNkxhNlBhNlRhNlhhNlxhNmBhNmRhNmhhNmxhNnBhNnRhNnhhNnxhNoBhNoRhNohhNoxhNpBhNpRhNphhNpxhNqBhNqRhNqhhNqxhNrBhNrRhNrhhNrxhNsBhNsRhNshhNsxhNtBhNtRhNthhNtxhNuBhNuRhNuhhNuxhNvBhNvRhNvhhNvxhNwBhNwRhNwhhNwxhNxBhNxRhNxhhNxxhNyBhNyRhNyhhNyxhNzBhNzRhNzhhNzxhN0BhN0RhN0hhN0xhN1BhN1RhN1hhN1xhN2BhN2RhN2hhN2xhN3BhN3RhN3hhN3xhN4BhN4RhN4hhN4xhN5BhN5RhN5hhN5xhN6BhN6RhN6hhN6xhN7BhN7RhN7hhN7xhN8BhN8RhN8hhN8xhN9BhN9RhN9hhN9xhN+BhN+RhN+hhN+xhN/BhN/RhN/hhN/xhNABlNARlNAhlNAxlNBBlNBRlNBhlNBxlNCBlNCRlNChllKE0LGU0MGU0NGU0OGU0PGU0QGU0RGU0SGU0TGU0UGU0VGU0WGU0XGU0YGU0ZGU0aGU0bGU0cGU0dGU0eGU0fGU0gGU0hGU0iGU0jGU0kGU0lGU0mGU0nGU0oGU0pGU0qGU0rGU0sGU0tGU0uGU0vGU0wGU0xGU0yGU0zGU00GU01GU02GU03GU04GU05GU06GU07GU08GU09GU0+GU0/GU1AGU1BGU1CGU1DGU1EGU1FGU1GGU1HGU1IGU1JGU1KGU1LGU1MGU1NGU1OGU1PGU1QGU1RGU1SGU1TGU1UGU1VGU1WGU1XGU1YGU1ZGU1aGU1bGU1cGU1dGU1eGU1fGU1gGU1hGU1iGU1jGU1kGU1lGU1mGU1nGU1oGU1pGU1qGU1rGU1sGU1tGU1uGU1vGU1wGU1xGU1yGU1zGU10GU11GU12GU13GU14GU15GU16GU17GU18GU19GU1+GU1/GU2AGU2BGU2CGU2DGU2EGU2FGU2GGU2HGU2IGU2JGU2KGU2LGU2MGU2NGU2OGU2PGU2QGU2RGU2SGU2TGU2UGU2VGU2WGU2XGU2YGU2ZGU2aGU2bGU2cGU2dGU2eGU2fGU2gGU2hGU2iGU2jGU2kGU2lGU2mGU2nGU2oGU2pGU2qGU2rGU2sGU2tGU2uGU2vGU2wGU2xGU2yGU2zGU20GU21GU22GU23GU24GU25GU26GU27GU28GU29GU2+GU2/GU3AGU3BGU3CGU3DGU3EGU3FGU3GGU3HGU3IGU3JGU3KGU3LGU3MGU3NGU3OGU3PGU3QGU3RGU3SGU3TGU3UGU3VGU3WGU3XGU3YGU3ZGU3aGU3bGU3cGU3dGU3eGU3fGU3gGU3hGU3iGU3jGU3kGU3lGU3mGU3nGU3oGU3pGU3qGU3rGU3sGU3tGU3uGU3vGU3wGU3xGU3yGU3zGU30GU31GU32GU33GU34GU35GU36GU37GU38GU39GU3+GU3/GU0AGk0BGk0CGk0DGk0EGk0FGk0GGk0HGk0IGk0JGk0KGk0LGk0MGk0NGk0OGk0PGk0QGk0RGk0SGk0TGk0UGk0VGk0WGk0XGk0YGk0ZGk0aGk0bGk0cGk0dGk0eGk0fGk0gGk0hGk0iGk0jGk0kGk0lGk0mGk0nGk0oGk0pGk0qGk0rGk0sGk0tGk0uGk0vGk0wGk0xGk0yGk0zGk00Gk01Gk02Gk03Gk04Gk05Gk06Gk07Gk08Gk09Gk0+Gk0/Gk1AGk1BGk1CGk1DGk1EGk1FGk1GGk1HGk1IGk1JGk1KGk1LGk1MGk1NGk1OGk1PGk1QGk1RGk1SGk1TGk1UGk1VGk1WGk1XGk1YGk1ZGk1aGk1bGk1cGk1dGk1eGk1fGk1gGk1hGk1iGk1jGk1kGk1lGk1mGk1nGk1oGk1pGk1qGk1rGk1sGk1tGk1uGk1vGk1wGk1xGk1yGk1zGk10Gk11Gk12Gk13Gk14Gk15Gk16Gk17Gk18Gk19Gk1+Gk1/Gk2AGk2BGk2CGk2DGk2EGk2FGk2GGk2HGk2IGk2JGk2KGk2LGk2MGk2NGk2OGk2PGk2QGk2RGk2SGk2TGmVLBF1ycBAAAChNlBpNlRpNlhpNlxpNmBpNmRpNmhpNmxpNnBpNnRpNnhpNnxpNoBpNoRpNohpNoxpNpBpNpRpNphpNpxpNqBpNqRpNqhpNqxpNrBpNrRpNrhpNrxpNsBpNsRpNshpNsxpNtBpNtRpNthpNtxpNuBpNuRpNuhpNuxpNvBpNvRpNvhpNvxpNwBpNwRpNwhpNwxpNxBpNxRpNxhpNxxpNyBpNyRpNyhpNyxpNzBpNzRpNzhpNzxpN0BpN0RpN0hpN0xpN1BpN1RpN1hpN1xpN2BpN2RpN2hpN2xpN3BpN3RpN3hpN3xpN4BpN4RpN4hpN4xpN5BpN5RpN5hpN5xpN6BpN6RpN6hpN6xpN7BpN7RpN7hpN7xpN8BpN8RpN8hpN8xpN9BpN9RpN9hpN9xpN+BpN+RpN+hpN+xpN/BpN/RpN/hpN/xpNABtNARtNAhtNAxtNBBtNBRtNBhtNBxtNCBtNCRtNChtNCxtNDBtNDRtNDhtNDxtNEBtNERtNEhtNExtNFBtNFRtNFhtNFxtNGBtNGRtNGhtNGxtNHBtNHRtNHhtNHxtNIBtNIRtNIhtNIxtNJBtNJRtNJhtNJxtNKBtNKRtNKhtNKxtNLBtNLRtNLhtNLxtNMBtNMRtNMhtNMxtNNBtNNRtNNhtNNxtNOBtNORtNOhtNOxtNPBtNPRtNPhtNPxtNQBtNQRtNQhtNQxtNRBtNRRtNRhtNRxtNSBtNSRtNShtNSxtNTBtNTRtNThtNTxtNUBtNURtNUhtNUxtNVBtNVRtNVhtNVxtNWBtNWRtNWhtNWxtNXBtNXRtNXhtNXxtNYBtNYRtNYhtNYxtNZBtNZRtNZhtNZxtNaBtNaRtNahtNaxtNbBtNbRtNbhtNbxtNcBtNcRtNchtNcxtNdBtNdRtNdhtNdxtNeBtNeRtNehtNextNfBtNfRtNfhtNfxtNgBtNgRtNghtNgxtNhBtNhRtNhhtNhxtNiBtNiRtNihtNixtNjBtNjRtNjhtNjxtNkBtNkRtNkhtNkxtNlBtNlRtNlhtNlxtNmBtNmRtNmhtNmxtNnBtNnRtNnhtNnxtNoBtNoRtNohtNoxtNpBtNpRtNphtNpxtNqBtNqRtNqhtNqxtNrBtNrRtNrhtNrxtNsBtNsRtNshtNsxtNtBtNtRtNthtNtxtNuBtNuRtNuhtNuxtNvBtNvRtNvhtNvxtNwBtNwRtNwhtNwxtNxBtNxRtNxhtNxxtNyBtNyRtNyhtNyxtNzBtNzRtNzhtNzxtN0BtN0RtN0htN0xtN1BtN1RtN1htN1xtN2BtN2RtN2htN2xtN3BtN3RtN3htN3xtN4BtN4RtN4htN4xtN5BtN5RtN5htN5xtN6BtN6RtN6htN6xtN7BtN7RtN7htN7xtN8BtN8RtN8htN8xtN9BtN9RtN9htN9xtN+BtN+RtN+htN+xtN/BtN/RtN/htN/xtNABxNARxNAhxNAxxNBBxNBRxNBhxNBxxNCBxNCRxNChxNCxxNDBxNDRxNDhxNDxxNEBxNERxNEhxNExxNFBxNFRxNFhxNFxxNGBxNGRxNGhxNGxxNHBxNHRxNHhxNHxxNIBxNIRxNIhxNIxxNJBxNJRxNJhxNJxxNKBxNKRxNKhxNKxxNLBxNLRxNLhxNLxxNMBxNMRxNMhxNMxxNNBxNNRxNNhxNNxxNOBxNORxNOhxNOxxNPBxNPRxNPhxNPxxNQBxNQRxNQhxNQxxNRBxNRRxNRhxNRxxNSBxNSRxNShxNSxxNTBxNTRxNThxNTxxNUBxNURxNUhxNUxxNVBxNVRxNVhxNVxxNWBxNWRxNWhxNWxxNXBxNXRxNXhxNXxxNYBxNYRxNYhxNYxxNZBxNZRxNZhxNZxxNaBxNaRxNahxNaxxNbBxNbRxNbhxNbxxNcBxNcRxNchxNcxxNdBxNdRxNdhxNdxxNeBxNeRxNehxNexxNfBxNfRxNfhxNfxxNgBxNgRxNghxNgxxNhBxNhRxNhhxNhxxNiBxNiRxNihxNixxNjBxNjRxNjhxNjxxNkBxNkRxNkhxNkxxNlBxNlRxNlhxNlxxNmBxNmRxNmhxNmxxNnBxNnRxNnhxNnxxNoBxNoRxNohxNoxxNpBxNpRxNphxNpxxNqBxNqRxNqhxNqxxNrBxNrRxNrhxNrxxNsBxNsRxNshxNsxxNtBxNtRxNthxNtxxNuBxNuRxNuhxNuxxNvBxNvRxNvhxNvxxNwBxNwRxNwhxNwxxNxBxNxRxNxhxNxxxNyBxNyRxNyhxNyxxNzBxNzRxNzhxNzxxN0BxN0RxN0hxN0xxN1BxN1RxN1hxN1xxN2BxN2RxN2hxN2xxN3BxN3RxN3hxN3xxN4BxN4RxN4hxN4xxN5BxN5RxN5hxN5xxN6BxN6RxN6hxN6xxN7BxN7RxN7hxN7xxN8BxN8RxN8hxN8xxN9BxN9RxN9hxN9xxN+BxN+RxN+hxN+xxN/BxN/RxN/hxN/xxNAB1NAR1NAh1NAx1NBB1NBR1NBh1NBx1NCB1NCR1NCh1NCx1NDB1NDR1NDh1NDx1NEB1NER1NEh1NEx1NFB1NFR1NFh1NFx1NGB1NGR1NGh1NGx1NHB1NHR1NHh1NHx1NIB1NIR1NIh1NIx1NJB1NJR1NJh1NJx1NKB1NKR1NKh1NKx1NLB1NLR1NLh1NLx1NMB1NMR1NMh1NMx1NNB1NNR1NNh1NNx1NOB1NOR1NOh1NOx1NPB1NPR1NPh1NPx1NQB1NQR1NQh1NQx1NRB1NRR1NRh1NRx1NSB1NSR1NSh1NSx1NTB1NTR1NTh1NTx1NUB1NUR1NUh1NUx1NVB1NVR1NVh1NVx1NWB1NWR1NWh1NWx1NXB1NXR1NXh1NXx1NYB1NYR1NYh1NYx1NZB1NZR1NZh1NZx1NaB1NaR1Nah1Nax1NbB1NbR1Nbh1Nbx1NcB1NcR1Nch1Ncx1NdB1NdR1Ndh1Ndx1NeB1NeR1Neh1Nex1NfB1NfR1Nfh1Nfx1NgB1NgR1Ngh1Ngx1NhB1NhR1Nhh1Nhx1NiB1NiR1Nih1Nix1NjB1NjR1Njh1Njx1NkB1NkR1Nkh1Nkx1NlB1NlR1Nlh1Nlx1NmB1NmR1Nmh1Nmx1NnB1NnR1Nnh1Nnx1NoB1NoR1Noh1Nox1NpB1NpR1Nph1Npx1NqB1NqR1Nqh1Nqx1NrB1NrR1Nrh1Nrx1NsB1NsR1Nsh1Nsx1NtB1NtR1Nth1Ntx1NuB1NuR1Nuh1Nux1NvB1NvR1Nvh1Nvx1NwB1NwR1Nwh1Nwx1NxB1NxR1Nxh1Nxx1NyB1NyR1Nyh1Nyx1NzB1NzR1Nzh1Nzx1N0B1N0R1N0h1N0x1N1B1N1R1N1h1N1x1N2B1N2R1N2h1N2x1N3B1N3R1N3h1N3x1N4B1N4R1N4h1N4x1N5B1N5R1N5h1N5x1N6B1N6R1N6h1N6x1N7B1N7R1N7h1N7x1N8B1N8R1N8h1N8x1N9B1N9R1N9h1N9x1N+B1N+R1N+h1N+x1N/B1N/R1N/h1N/x1NAB5NAR5NAh5NAx5NBB5NBR5NBh5NBx5NCB5NCR5NCh5NCx5NDB5NDR5NDh5NDx5NEB5NER5NEh5NEx5NFB5NFR5NFh5NFx5NGB5NGR5NGh5NGx5NHB5NHR5NHh5NHx5NIB5NIR5NIh5NIx5NJB5NJR5NJh5NJx5NKB5NKR5NKh5NKx5NLB5NLR5NLh5NLx5NMB5NMR5NMh5NMx5NNB5NNR5NNh5NNx5NOB5NOR5NOh5NOx5NPB5NPR5NPh5NPx5NQB5NQR5NQh5NQx5NRB5NRR5NRh5NRx5NSB5NSR5NSh5NSx5NTB5NTR5NTh5NTx5NUB5NUR5NUh5NUx5NVB5NVR5NVh5NVx5NWB5NWR5NWh5NWx5NXB5NXR5NXh5NXx5NYB5NYR5NYh5NYx5NZB5NZR5NZh5NZx5NaB5NaR5Nah5Nax5NbB5NbR5Nbh5Nbx5NcB5NcR5Nch5Ncx5NdB5NdR5Ndh5Ndx5NeB5NeR5Neh5Nex5lKE18Hk19Hk1+Hk1/Hk2AHk2BHk2CHk2DHk2EHk2FHk2GHk2HHk2IHk2JHk2KHk2LHk2MHk2NHk2OHk2PHk2QHk2RHk2SHk2THk2UHk2VHk2WHk2XHk2YHk2ZHk2aHk2bHk2cHk2dHk2eHk2fHk2gHk2hHk2iHk2jHk2kHk2lHk2mHk2nHk2oHk2pHk2qHk2rHk2sHk2tHk2uHk2vHk2wHk2xHk2yHk2zHk20Hk21Hk22Hk23Hk24Hk25Hk26Hk27Hk28Hk29Hk2+Hk2/Hk3AHk3BHk3CHk3DHk3EHk3FHk3GHk3HHk3IHk3JHk3KHk3LHk3MHk3NHk3OHk3PHk3QHk3RHk3SHk3THk3UHk3VHk3WHk3XHk3YHk3ZHk3aHk3bHk3cHk3dHk3eHk3fHk3gHk3hHk3iHk3jHk3kHk3lHk3mHk3nHk3oHk3pHk3qHk3rHk3sHk3tHk3uHk3vHk3wHk3xHk3yHk3zHk30Hk31Hk32Hk33Hk34Hk35Hk36Hk37Hk38Hk39Hk3+Hk3/Hk0AH00BH00CH00DH00EH00FH00GH00HH00IH00JH00KH00LH00MH00NH00OH00PH00QH00RH00SH00TH00UH00VH00WH00XH00YH00ZH00aH00bH00cH00dH00eH00fH00gH00hH00iH00jH00kH00lH00mH00nH00oH00pH00qH00rH00sH00tH00uH00vH00wH00xH00yH00zH000H001H002H003H004H005H006H007H008H009H00+H00/H01AH01BH01CH01DH01EH01FH01GH01HH01IH01JH01KH01LH01MH01NH01OH01PH01QH01RH01SH01TH01UH01VH01WH01XH01YH01ZH01aH01bH01cH01dH01eH01fH01gH01hH01iH01jH01kH01lH01mH01nH01oH01pH01qH01rH01sH01tH01uH01vH01wH01xH01yH01zH010H011H012H013H014H015H016H017H018H019H01+H01/H02AH02BH02CH02DH02EH02FH02GH02HH02IH02JH02KH02LH02MH02NH02OH02PH02QH02RH02SH02TH02UH02VH02WH02XH02YH02ZH02aH02bH02cH02dH02eH02fH02gH02hH02iH02jH02kH02lH02mH02nH02oH02pH02qH02rH02sH02tH02uH02vH02wH02xH02yH02zH020H021H022H023H024H025H026H027H028H029H02+H02/H03AH03BH03CH03DH03EH03FH03GH03HH03IH03JH03KH03LH03MH03NH03OH03PH03QH03RH03SH03TH03UH03VH03WH03XH03YH03ZH03aH03bH03cH03dH03eH03fH03gH03hH03iH03jH03kH03lH03mH03nH03oH03pH03qH03rH03sH03tH03uH03vH03wH03xH03yH03zH030H031H032H033H034H035H036H037H038H039H03+H03/H00AIE0BIE0CIE0DIE0EIE0FIE0GIE0HIE0IIE0JIE0KIE0LIE0MIE0NIE0OIE0PIE0QIE0RIE0SIE0TIE0UIE0VIE0WIE0XIE0YIE0ZIE0aIE0bIE0cIE0dIE0eIE0fIE0gIE0hIE0iIE0jIE0kIE0lIE0mIE0nIE0oIE0pIE0qIE0rIE0sIE0tIE0uIE0vIE0wIE0xIE0yIE0zIE00IE01IE02IE03IE04IE05IE06IE07IE08IE09IE0+IE0/IE1AIE1BIE1CIE1DIE1EIE1FIE1GIE1HIE1IIE1JIE1KIE1LIE1MIE1NIE1OIE1PIE1QIE1RIE1SIE1TIE1UIE1VIE1WIE1XIE1YIE1ZIE1aIE1bIE1cIE1dIE1eIE1fIE1gIE1hIE1iIE1jIE1kIE1lIE1mIE1nIE1oIE1pIE1qIE1rIE1sIE1tIE1uIE1vIE1wIE1xIE1yIE1zIE10IE11IE12IE13IE14IE15IE16IE17IE18IE19IE1+IE1/IE2AIE2BIE2CIE2DIE2EIE2FIE2GIE2HIE2IIE2JIE2KIE2LIE2MIE2NIE2OIE2PIE2QIE2RIE2SIE2TIE2UIE2VIE2WIE2XIE2YIE2ZIE2aIE2bIE2cIE2dIE2eIE2fIE2gIE2hIE2iIE2jIE2kIE2lIE2mIE2nIE2oIE2pIE2qIE2rIE2sIE2tIE2uIE2vIE2wIE2xIE2yIE2zIE20IE21IE22IE23IE24IE25IE26IE27IE28IE29IE2+IE2/IE3AIE3BIE3CIE3DIE3EIE3FIE3GIE3HIE3IIE3JIE3KIE3LIE3MIE3NIE3OIE3PIE3QIE3RIE3SIE3TIE3UIE3VIE3WIE3XIE3YIE3ZIE3aIE3bIE3cIE3dIE3eIE3fIE3gIE3hIE3iIE3jIE3kIE3lIE3mIE3nIE3oIE3pIE3qIE3rIE3sIE3tIE3uIE3vIE3wIE3xIE3yIE3zIE30IE31IE32IE33IE34IE35IE36IE37IE38IE39IE3+IE3/IE0AIU0BIU0CIU0DIU0EIU0FIU0GIU0HIU0IIU0JIU0KIU0LIU0MIU0NIU0OIU0PIU0QIU0RIU0SIU0TIU0UIU0VIU0WIU0XIU0YIU0ZIU0aIU0bIU0cIU0dIU0eIU0fIU0gIU0hIU0iIU0jIU0kIU0lIU0mIU0nIU0oIU0pIU0qIU0rIU0sIU0tIU0uIU0vIU0wIU0xIU0yIU0zIU00IU01IU02IU03IU04IU05IU06IU07IU08IU09IU0+IU0/IU1AIU1BIU1CIU1DIU1EIU1FIU1GIU1HIU1IIU1JIU1KIU1LIU1MIU1NIU1OIU1PIU1QIU1RIU1SIU1TIU1UIU1VIU1WIU1XIU1YIU1ZIU1aIU1bIU1cIU1dIU1eIU1fIU1gIU1hIU1iIU1jIU1kIU1lIU1mIU1nIU1oIU1pIU1qIU1rIU1sIU1tIU1uIU1vIU1wIU1xIU1yIU1zIU10IU11IU12IU13IU14IU15IU16IU17IU18IU19IU1+IU1/IU2AIU2BIU2CIU2DIU2EIU2FIU2GIU2HIU2IIU2JIU2KIU2LIU2MIU2NIU2OIU2PIU2QIU2RIU2SIU2TIU2UIU2VIU2WIU2XIU2YIU2ZIU2aIU2bIU2cIU2dIU2eIU2fIU2gIU2hIU2iIU2jIU2kIU2lIU2mIU2nIU2oIU2pIU2qIU2rIU2sIU2tIU2uIU2vIU2wIU2xIU2yIU2zIU20IU21IU22IU23IU24IU25IU26IU27IU28IU29IU2+IU2/IU3AIU3BIU3CIU3DIU3EIU3FIU3GIU3HIU3IIU3JIU3KIU3LIU3MIU3NIU3OIU3PIU3QIU3RIU3SIU3TIU3UIU3VIU3WIU3XIU3YIU3ZIU3aIU3bIU3cIU3dIU3eIU3fIU3gIU3hIU3iIU3jIU3kIU3lIU3mIU3nIU3oIU3pIU3qIU3rIU3sIU3tIU3uIU3vIU3wIU3xIU3yIU3zIU30IU31IU32IU33IU34IU35IU36IU37IU38IU39IU3+IU3/IU0AIk0BIk0CIk0DIk0EIk0FIk0GIk0HIk0IIk0JIk0KIk0LIk0MIk0NIk0OIk0PIk0QIk0RIk0SIk0TIk0UIk0VIk0WIk0XIk0YIk0ZIk0aIk0bIk0cIk0dIk0eIk0fIk0gIk0hIk0iIk0jIk0kIk0lIk0mIk0nIk0oIk0pIk0qIk0rIk0sIk0tIk0uIk0vIk0wIk0xIk0yIk0zIk00Ik01Ik02Ik03Ik04Ik05Ik06Ik07Ik08Ik09Ik0+Ik0/Ik1AIk1BIk1CIk1DIk1EIk1FIk1GIk1HIk1IIk1JIk1KIk1LIk1MIk1NIk1OIk1PIk1QIk1RIk1SIk1TIk1UIk1VIk1WIk1XIk1YIk1ZIk1aIk1bIk1cIk1dIk1eIk1fIk1gIk1hIk1iIk1jImUoTWQiTWUiTWYiTWciTWgiTWkiTWoiTWsiTWwiTW0iTW4iTW8iTXAiTXEiTXIiTXMiTXQiTXUiTXYiTXciTXgiTXkiTXoiTXsiTXwiTX0iTX4iTX8iTYAiTYEiTYIiTYMiTYQiTYUiTYYiTYciTYgiTYkiTYoiTYsiTYwiTY0iTY4iTY8iTZAiTZEiTZIiTZMiTZQiTZUiTZYiTZciTZgiTZkiTZoiTZsiTZwiTZ0iTZ4iTZ8iTaAiTaEiTaIiTaMiTaQiTaUiTaYiTaciTagiTakiTaoiTasiTawiTa0iTa4iTa8iTbAiTbEiTbIiTbMiTbQiTbUiTbYiTbciTbgiTbkiTboiTbsiTbwiTb0iTb4iTb8iTcAiTcEiTcIiTcMiTcQiTcUiTcYiTcciTcgiTckiTcoiTcsiTcwiTc0iTc4iTc8iTdAiTdEiTdIiTdMiTdQiTdUiTdYiTdciTdgiTdkiTdoiTdsiTdwiTd0iTd4iTd8iTeAiTeEiTeIiTeMiTeQiTeUiTeYiTeciTegiTekiTeoiTesiTewiTe0iTe4iTe8iTfAiTfEiTfIiTfMiTfQiTfUiTfYiTfciTfgiTfkiTfoiTfsiTfwiTf0iTf4iTf8iTQAjTQEjTQIjTQMjTQQjTQUjTQYjTQcjTQgjTQkjTQojTQsjTQwjTQ0jTQ4jTQ8jTRAjTREjTRIjTRMjTRQjTRUjTRYjTRcjTRgjTRkjTRojTRsjTRwjTR0jTR4jTR8jTSAjTSEjTSIjTSMjTSQjTSUjTSYjTScjTSgjTSkjTSojTSsjTSwjTS0jTS4jTS8jTTAjTTEjTTIjTTMjTTQjTTUjTTYjTTcjTTgjTTkjTTojTTsjTTwjTT0jTT4jTT8jTUAjTUEjTUIjTUMjTUQjTUUjTUYjTUcjTUgjTUkjTUojTUsjTUwjTU0jTU4jTU8jTVAjTVEjTVIjTVMjTVQjTVUjTVYjTVcjTVgjTVkjTVojTVsjTVwjTV0jTV4jTV8jTWAjTWEjTWIjTWMjTWQjTWUjTWYjTWcjTWgjTWkjTWojTWsjTWwjTW0jTW4jTW8jTXAjTXEjTXIjTXMjTXQjTXUjTXYjTXcjTXgjTXkjTXojTXsjTXwjTX0jTX4jTX8jTYAjTYEjTYIjTYMjTYQjTYUjTYYjTYcjTYgjTYkjTYojTYsjTYwjTY0jTY4jTY8jTZAjTZEjTZIjTZMjTZQjTZUjTZYjTZcjTZgjTZkjTZojTZsjTZwjTZ0jTZ4jTZ8jTaAjTaEjTaIjTaMjTaQjTaUjTaYjTacjTagjTakjTaojTasjTawjTa0jTa4jTa8jTbAjTbEjTbIjTbMjTbQjTbUjTbYjTbcjTbgjTbkjTbojTbsjTbwjTb0jTb4jTb8jTcAjTcEjTcIjTcMjTcQjTcUjTcYjTccjTcgjTckjTcojTcsjTcwjTc0jTc4jTc8jTdAjTdEjTdIjTdMjTdQjTdUjTdYjTdcjTdgjTdkjTdojTdsjTdwjTd0jTd4jTd8jTeAjTeEjTeIjTeMjTeQjTeUjTeYjTecjTegjTekjTeojTesjTewjTe0jTe4jTe8jTfAjTfEjTfIjTfMjTfQjTfUjTfYjTfcjTfgjTfkjTfojTfsjTfwjTf0jTf4jTf8jTQAkTQEkTQIkTQMkTQQkTQUkTQYkTQckTQgkTQkkTQokTQskTQwkTQ0kTQ4kTQ8kTRAkTREkTRIkTRMkTRQkTRUkTRYkTRckTRgkTRkkTRokTRskTRwkTR0kTR4kTR8kTSAkTSEkTSIkTSMkTSQkTSUkTSYkTSckTSgkTSkkTSokTSskTSwkTS0kTS4kTS8kTTAkTTEkTTIkTTMkTTQkTTUkTTYkTTckTTgkTTkkTTokTTskTTwkTT0kTT4kTT8kTUAkTUEkTUIkTUMkTUQkTUUkTUYkTUckTUgkTUkkTUokTUskTUwkTU0kTU4kTU8kTVAkTVEkTVIkTVMkTVQkTVUkTVYkTVckTVgkTVkkTVokTVskTVwkTV0kTV4kTV8kTWAkTWEkTWIkTWMkTWQkTWUkTWYkTWckTWgkTWkkTWokTWskTWwkTW0kTW4kTW8kTXAkTXEkTXIkTXMkTXQkTXUkTXYkTXckTXgkTXkkTXokTXskTXwkTX0kTX4kTX8kTYAkTYEkTYIkTYMkTYQkTYUkTYYkTYckTYgkTYkkTYokTYskTYwkTY0kTY4kTY8kTZAkTZEkTZIkTZMkTZQkTZUkTZYkTZckTZgkTZkkTZokTZskTZwkTZ0kTZ4kTZ8kTaAkTaEkTaIkTaMkTaQkTaUkTaYkTackTagkTakkTaokTaskTawkTa0kTa4kTa8kTbAkTbEkTbIkTbMkTbQkTbUkTbYkTbckTbgkTbkkTbokTbskTbwkTb0kTb4kTb8kTcAkTcEkTcIkTcMkTcQkTcUkTcYkTcckTcgkTckkTcokTcskTcwkTc0kTc4kTc8kTdAkTdEkTdIkTdMkTdQkTdUkTdYkTdckTdgkTdkkTdokTdskTdwkTd0kTd4kTd8kTeAkTeEkTeIkTeMkTeQkTeUkTeYkTeckTegkTekkTeokTeskTewkTe0kTe4kTe8kTfAkTfEkTfIkTfMkTfQkTfUkTfYkTfckTfgkTfkkTfokTfskTfwkTf0kTf4kTf8kTQAlTQElTQIlTQMlTQQlTQUlTQYlZUsFXXJxEAAAKE0HJU0IJU0JJU0KJU0LJU0MJU0NJU0OJU0PJU0QJU0RJU0SJU0TJU0UJU0VJU0WJU0XJU0YJU0ZJU0aJU0bJU0cJU0dJU0eJU0fJU0gJU0hJU0iJU0jJU0kJU0lJU0mJU0nJU0oJU0pJU0qJU0rJU0sJU0tJU0uJU0vJU0wJU0xJU0yJU0zJU00JU01JU02JU03JU04JU05JU06JU07JU08JU09JU0+JU0/JU1AJU1BJU1CJU1DJU1EJU1FJU1GJU1HJU1IJU1JJU1KJU1LJU1MJU1NJU1OJU1PJU1QJU1RJU1SJU1TJU1UJU1VJU1WJU1XJU1YJU1ZJU1aJU1bJU1cJU1dJU1eJU1fJU1gJU1hJU1iJU1jJU1kJU1lJU1mJU1nJU1oJU1pJU1qJU1rJU1sJU1tJU1uJU1vJU1wJU1xJU1yJU1zJU10JU11JU12JU13JU14JU15JU16JU17JU18JU19JU1+JU1/JU2AJU2BJU2CJU2DJU2EJU2FJU2GJU2HJU2IJU2JJU2KJU2LJU2MJU2NJU2OJU2PJU2QJU2RJU2SJU2TJU2UJU2VJU2WJU2XJU2YJU2ZJU2aJU2bJU2cJU2dJU2eJU2fJU2gJU2hJU2iJU2jJU2kJU2lJU2mJU2nJU2oJU2pJU2qJU2rJU2sJU2tJU2uJU2vJU2wJU2xJU2yJU2zJU20JU21JU22JU23JU24JU25JU26JU27JU28JU29JU2+JU2/JU3AJU3BJU3CJU3DJU3EJU3FJU3GJU3HJU3IJU3JJU3KJU3LJU3MJU3NJU3OJU3PJU3QJU3RJU3SJU3TJU3UJU3VJU3WJU3XJU3YJU3ZJU3aJU3bJU3cJU3dJU3eJU3fJU3gJU3hJU3iJU3jJU3kJU3lJU3mJU3nJU3oJU3pJU3qJU3rJU3sJU3tJU3uJU3vJU3wJU3xJU3yJU3zJU30JU31JU32JU33JU34JU35JU36JU37JU38JU39JU3+JU3/JU0AJk0BJk0CJk0DJk0EJk0FJk0GJk0HJk0IJk0JJk0KJk0LJk0MJk0NJk0OJk0PJk0QJk0RJk0SJk0TJk0UJk0VJk0WJk0XJk0YJk0ZJk0aJk0bJk0cJk0dJk0eJk0fJk0gJk0hJk0iJk0jJk0kJk0lJk0mJk0nJk0oJk0pJk0qJk0rJk0sJk0tJk0uJk0vJk0wJk0xJk0yJk0zJk00Jk01Jk02Jk03Jk04Jk05Jk06Jk07Jk08Jk09Jk0+Jk0/Jk1AJk1BJk1CJk1DJk1EJk1FJk1GJk1HJk1IJk1JJk1KJk1LJk1MJk1NJk1OJk1PJk1QJk1RJk1SJk1TJk1UJk1VJk1WJk1XJk1YJk1ZJk1aJk1bJk1cJk1dJk1eJk1fJk1gJk1hJk1iJk1jJk1kJk1lJk1mJk1nJk1oJk1pJk1qJk1rJk1sJk1tJk1uJk1vJk1wJk1xJk1yJk1zJk10Jk11Jk12Jk13Jk14Jk15Jk16Jk17Jk18Jk19Jk1+Jk1/Jk2AJk2BJk2CJk2DJk2EJk2FJk2GJk2HJk2IJk2JJk2KJk2LJk2MJk2NJk2OJk2PJk2QJk2RJk2SJk2TJk2UJk2VJk2WJk2XJk2YJk2ZJk2aJk2bJk2cJk2dJk2eJk2fJk2gJk2hJk2iJk2jJk2kJk2lJk2mJk2nJk2oJk2pJk2qJk2rJk2sJk2tJk2uJk2vJk2wJk2xJk2yJk2zJk20Jk21Jk22Jk23Jk24Jk25Jk26Jk27Jk28Jk29Jk2+Jk2/Jk3AJk3BJk3CJk3DJk3EJk3FJk3GJk3HJk3IJk3JJk3KJk3LJk3MJk3NJk3OJk3PJk3QJk3RJk3SJk3TJk3UJk3VJk3WJk3XJk3YJk3ZJk3aJk3bJk3cJk3dJk3eJk3fJk3gJk3hJk3iJk3jJk3kJk3lJk3mJk3nJk3oJk3pJk3qJk3rJk3sJk3tJk3uJk3vJk3wJk3xJk3yJk3zJk30Jk31Jk32Jk33Jk34Jk35Jk36Jk37Jk38Jk39Jk3+Jk3/Jk0AJ00BJ00CJ00DJ00EJ00FJ00GJ00HJ00IJ00JJ00KJ00LJ00MJ00NJ00OJ00PJ00QJ00RJ00SJ00TJ00UJ00VJ00WJ00XJ00YJ00ZJ00aJ00bJ00cJ00dJ00eJ00fJ00gJ00hJ00iJ00jJ00kJ00lJ00mJ00nJ00oJ00pJ00qJ00rJ00sJ00tJ00uJ00vJ00wJ00xJ00yJ00zJ000J001J002J003J004J005J006J007J008J009J00+J00/J01AJ01BJ01CJ01DJ01EJ01FJ01GJ01HJ01IJ01JJ01KJ01LJ01MJ01NJ01OJ01PJ01QJ01RJ01SJ01TJ01UJ01VJ01WJ01XJ01YJ01ZJ01aJ01bJ01cJ01dJ01eJ01fJ01gJ01hJ01iJ01jJ01kJ01lJ01mJ01nJ01oJ01pJ01qJ01rJ01sJ01tJ01uJ01vJ01wJ01xJ01yJ01zJ010J011J012J013J014J015J016J017J018J019J01+J01/J02AJ02BJ02CJ02DJ02EJ02FJ02GJ02HJ02IJ02JJ02KJ02LJ02MJ02NJ02OJ02PJ02QJ02RJ02SJ02TJ02UJ02VJ02WJ02XJ02YJ02ZJ02aJ02bJ02cJ02dJ02eJ02fJ02gJ02hJ02iJ02jJ02kJ02lJ02mJ02nJ02oJ02pJ02qJ02rJ02sJ02tJ02uJ02vJ02wJ02xJ02yJ02zJ020J021J022J023J024J025J026J027J028J029J02+J02/J03AJ03BJ03CJ03DJ03EJ03FJ03GJ03HJ03IJ03JJ03KJ03LJ03MJ03NJ03OJ03PJ03QJ03RJ03SJ03TJ03UJ03VJ03WJ03XJ03YJ03ZJ03aJ03bJ03cJ03dJ03eJ03fJ03gJ03hJ03iJ03jJ03kJ03lJ03mJ03nJ03oJ03pJ03qJ03rJ03sJ03tJ03uJ03vJ03wJ03xJ03yJ03zJ030J031J032J033J034J035J036J037J038J039J03+J03/J00AKE0BKE0CKE0DKE0EKE0FKE0GKE0HKE0IKE0JKE0KKE0LKE0MKE0NKE0OKE0PKE0QKE0RKE0SKE0TKE0UKE0VKE0WKE0XKE0YKE0ZKE0aKE0bKE0cKE0dKE0eKE0fKE0gKE0hKE0iKE0jKE0kKE0lKE0mKE0nKE0oKE0pKE0qKE0rKE0sKE0tKE0uKE0vKE0wKE0xKE0yKE0zKE00KE01KE02KE03KE04KE05KE06KE07KE08KE09KE0+KE0/KE1AKE1BKE1CKE1DKE1EKE1FKE1GKE1HKE1IKE1JKE1KKE1LKE1MKE1NKE1OKE1PKE1QKE1RKE1SKE1TKE1UKE1VKE1WKE1XKE1YKE1ZKE1aKE1bKE1cKE1dKE1eKE1fKE1gKE1hKE1iKE1jKE1kKE1lKE1mKE1nKE1oKE1pKE1qKE1rKE1sKE1tKE1uKE1vKE1wKE1xKE1yKE1zKE10KE11KE12KE13KE14KE15KE16KE17KE18KE19KE1+KE1/KE2AKE2BKE2CKE2DKE2EKE2FKE2GKE2HKE2IKE2JKE2KKE2LKE2MKE2NKE2OKE2PKE2QKE2RKE2SKE2TKE2UKE2VKE2WKE2XKE2YKE2ZKE2aKE2bKE2cKE2dKE2eKE2fKE2gKE2hKE2iKE2jKE2kKE2lKE2mKE2nKE2oKE2pKE2qKE2rKE2sKE2tKE2uKE2vKE2wKE2xKE2yKE2zKE20KE21KE22KE23KE24KE25KE26KE27KE28KE29KE2+KE2/KE3AKE3BKE3CKE3DKE3EKE3FKE3GKE3HKE3IKE3JKE3KKE3LKE3MKE3NKE3OKE3PKE3QKE3RKE3SKE3TKE3UKE3VKE3WKE3XKE3YKE3ZKE3aKE3bKE3cKE3dKE3eKE3fKE3gKE3hKE3iKE3jKE3kKE3lKE3mKE3nKE3oKE3pKE3qKE3rKE3sKE3tKE3uKGUoTe8oTfAoTfEoTfIoTfMoTfQoTfUoTfYoTfcoTfgoTfkoTfooTfsoTfwoTf0oTf4oTf8oTQApTQEpTQIpTQMpTQQpTQUpTQYpTQcpTQgpTQkpTQopTQspTQwpTQ0pTQ4pTQ8pTRApTREpTRIpTRMpTRQpTRUpTRYpTRcpTRgpTRkpTRopTRspTRwpTR0pTR4pTR8pTSApTSEpTSIpTSMpTSQpTSUpTSYpTScpTSgpTSkpTSopTSspTSwpTS0pTS4pTS8pTTApTTEpTTIpTTMpTTQpTTUpTTYpTTcpTTgpTTkpTTopTTspTTwpTT0pTT4pTT8pTUApTUEpTUIpTUMpTUQpTUUpTUYpTUcpTUgpTUkpTUopTUspTUwpTU0pTU4pTU8pTVApTVEpTVIpTVMpTVQpTVUpTVYpTVcpTVgpTVkpTVopTVspTVwpTV0pTV4pTV8pTWApTWEpTWIpTWMpTWQpTWUpTWYpTWcpTWgpTWkpTWopTWspTWwpTW0pTW4pTW8pTXApTXEpTXIpTXMpTXQpTXUpTXYpTXcpTXgpTXkpTXopTXspTXwpTX0pTX4pTX8pTYApTYEpTYIpTYMpTYQpTYUpTYYpTYcpTYgpTYkpTYopTYspTYwpTY0pTY4pTY8pTZApTZEpTZIpTZMpTZQpTZUpTZYpTZcpTZgpTZkpTZopTZspTZwpTZ0pTZ4pTZ8pTaApTaEpTaIpTaMpTaQpTaUpTaYpTacpTagpTakpTaopTaspTawpTa0pTa4pTa8pTbApTbEpTbIpTbMpTbQpTbUpTbYpTbcpTbgpTbkpTbopTbspTbwpTb0pTb4pTb8pTcApTcEpTcIpTcMpTcQpTcUpTcYpTccpTcgpTckpTcopTcspTcwpTc0pTc4pTc8pTdApTdEpTdIpTdMpTdQpTdUpTdYpTdcpTdgpTdkpTdopTdspTdwpTd0pTd4pTd8pTeApTeEpTeIpTeMpTeQpTeUpTeYpTecpTegpTekpTeopTespTewpTe0pTe4pTe8pTfApTfEpTfIpTfMpTfQpTfUpTfYpTfcpTfgpTfkpTfopTfspTfwpTf0pTf4pTf8pTQAqTQEqTQIqTQMqTQQqTQUqTQYqTQcqTQgqTQkqTQoqTQsqTQwqTQ0qTQ4qTQ8qTRAqTREqTRIqTRMqTRQqTRUqTRYqTRcqTRgqTRkqTRoqTRsqTRwqTR0qTR4qTR8qTSAqTSEqTSIqTSMqTSQqTSUqTSYqTScqTSgqTSkqTSoqTSsqTSwqTS0qTS4qTS8qTTAqTTEqTTIqTTMqTTQqTTUqTTYqTTcqTTgqTTkqTToqTTsqTTwqTT0qTT4qTT8qTUAqTUEqTUIqTUMqTUQqTUUqTUYqTUcqTUgqTUkqTUoqTUsqTUwqTU0qTU4qTU8qTVAqTVEqTVIqTVMqTVQqTVUqTVYqTVcqTVgqTVkqTVoqTVsqTVwqTV0qTV4qTV8qTWAqTWEqTWIqTWMqTWQqTWUqTWYqTWcqTWgqTWkqTWoqTWsqTWwqTW0qTW4qTW8qTXAqTXEqTXIqTXMqTXQqTXUqTXYqTXcqTXgqTXkqTXoqTXsqTXwqTX0qTX4qTX8qTYAqTYEqTYIqTYMqTYQqTYUqTYYqTYcqTYgqTYkqTYoqTYsqTYwqTY0qTY4qTY8qTZAqTZEqTZIqTZMqTZQqTZUqTZYqTZcqTZgqTZkqTZoqTZsqTZwqTZ0qTZ4qTZ8qTaAqTaEqTaIqTaMqTaQqTaUqTaYqTacqTagqTakqTaoqTasqTawqTa0qTa4qTa8qTbAqTbEqTbIqTbMqTbQqTbUqTbYqTbcqTbgqTbkqTboqTbsqTbwqTb0qTb4qTb8qTcAqTcEqTcIqTcMqTcQqTcUqTcYqTccqTcgqTckqTcoqTcsqTcwqTc0qTc4qTc8qTdAqTdEqTdIqTdMqTdQqTdUqTdYqTdcqTdgqTdkqTdoqTdsqTdwqTd0qTd4qTd8qTeAqTeEqTeIqTeMqTeQqTeUqTeYqTecqTegqTekqTeoqTesqTewqTe0qTe4qTe8qTfAqTfEqTfIqTfMqTfQqTfUqTfYqTfcqTfgqTfkqTfoqTfsqTfwqTf0qTf4qTf8qTQArTQErTQIrTQMrTQQrTQUrTQYrTQcrTQgrTQkrTQorTQsrTQwrTQ0rTQ4rTQ8rTRArTRErTRIrTRMrTRQrTRUrTRYrTRcrTRgrTRkrTRorTRsrTRwrTR0rTR4rTR8rTSArTSErTSIrTSMrTSQrTSUrTSYrTScrTSgrTSkrTSorTSsrTSwrTS0rTS4rTS8rTTArTTErTTIrTTMrTTQrTTUrTTYrTTcrTTgrTTkrTTorTTsrTTwrTT0rTT4rTT8rTUArTUErTUIrTUMrTUQrTUUrTUYrTUcrTUgrTUkrTUorTUsrTUwrTU0rTU4rTU8rTVArTVErTVIrTVMrTVQrTVUrTVYrTVcrTVgrTVkrTVorTVsrTVwrTV0rTV4rTV8rTWArTWErTWIrTWMrTWQrTWUrTWYrTWcrTWgrTWkrTWorTWsrTWwrTW0rTW4rTW8rTXArTXErTXIrTXMrTXQrTXUrTXYrTXcrTXgrTXkrTXorTXsrTXwrTX0rTX4rTX8rTYArTYErZUsGXXJyEAAAKE2CK02DK02EK02FK02GK02HK02IK02JK02KK02LK02MK02NK02OK02PK02QK02RK02SK02TK02UK02VK02WK02XK02YK02ZK02aK02bK02cK02dK02eK02fK02gK02hK02iK02jK02kK02lK02mK02nK02oK02pK02qK02rK02sK02tK02uK02vK02wK02xK02yK02zK020K021K022K023K024K025K026K027K028K029K02+K02/K03AK03BK03CK03DK03EK03FK03GK03HK03IK03JK03KK03LK03MK03NK03OK03PK03QK03RK03SK03TK03UK03VK03WK03XK03YK03ZK03aK03bK03cK03dK03eK03fK03gK03hK03iK03jK03kK03lK03mK03nK03oK03pK03qK03rK03sK03tK03uK03vK03wK03xK03yK03zK030K031K032K033K034K035K036K037K038K039K03+K03/K00ALE0BLE0CLE0DLE0ELE0FLE0GLE0HLE0ILE0JLE0KLE0LLE0MLE0NLE0OLE0PLE0QLE0RLE0SLE0TLE0ULE0VLE0WLE0XLE0YLE0ZLE0aLE0bLE0cLE0dLE0eLE0fLE0gLE0hLE0iLE0jLE0kLE0lLE0mLE0nLE0oLE0pLE0qLE0rLE0sLE0tLE0uLE0vLE0wLE0xLE0yLE0zLE00LE01LE02LE03LE04LE05LE06LE07LE08LE09LE0+LE0/LE1ALE1BLE1CLE1DLE1ELE1FLE1GLE1HLE1ILE1JLE1KLE1LLE1MLE1NLE1OLE1PLE1QLE1RLE1SLE1TLE1ULE1VLE1WLE1XLE1YLE1ZLE1aLE1bLE1cLE1dLE1eLE1fLE1gLE1hLE1iLE1jLE1kLE1lLE1mLE1nLE1oLE1pLE1qLE1rLE1sLE1tLE1uLE1vLE1wLE1xLE1yLE1zLE10LE11LE12LE13LE14LE15LE16LE17LE18LE19LE1+LE1/LE2ALE2BLE2CLE2DLE2ELE2FLE2GLE2HLE2ILE2JLE2KLE2LLE2MLE2NLE2OLE2PLE2QLE2RLE2SLE2TLE2ULE2VLE2WLE2XLE2YLE2ZLE2aLE2bLE2cLE2dLE2eLE2fLE2gLE2hLE2iLE2jLE2kLE2lLE2mLE2nLE2oLE2pLE2qLE2rLE2sLE2tLE2uLE2vLE2wLE2xLE2yLE2zLE20LE21LE22LE23LE24LE25LE26LE27LE28LE29LE2+LE2/LE3ALE3BLE3CLE3DLE3ELE3FLE3GLE3HLE3ILE3JLE3KLE3LLE3MLE3NLE3OLE3PLE3QLE3RLE3SLE3TLE3ULE3VLE3WLE3XLE3YLE3ZLE3aLE3bLE3cLE3dLE3eLE3fLE3gLE3hLE3iLE3jLE3kLE3lLE3mLE3nLE3oLE3pLE3qLE3rLE3sLE3tLE3uLE3vLE3wLE3xLE3yLE3zLE30LE31LE32LE33LE34LE35LE36LE37LE38LE39LE3+LE3/LE0ALU0BLU0CLU0DLU0ELU0FLU0GLU0HLU0ILU0JLU0KLU0LLU0MLU0NLU0OLU0PLU0QLU0RLU0SLU0TLU0ULU0VLU0WLU0XLU0YLU0ZLU0aLU0bLU0cLU0dLU0eLU0fLU0gLU0hLU0iLU0jLU0kLU0lLU0mLU0nLU0oLU0pLU0qLU0rLU0sLU0tLU0uLU0vLU0wLU0xLU0yLU0zLU00LU01LU02LU03LU04LU05LU06LU07LU08LU09LU0+LU0/LU1ALU1BLU1CLU1DLU1ELU1FLU1GLU1HLU1ILU1JLU1KLU1LLU1MLU1NLU1OLU1PLU1QLU1RLU1SLU1TLU1ULU1VLU1WLU1XLU1YLU1ZLU1aLU1bLU1cLU1dLU1eLU1fLU1gLU1hLU1iLU1jLU1kLU1lLU1mLU1nLU1oLU1pLU1qLU1rLU1sLU1tLU1uLU1vLU1wLU1xLU1yLU1zLU10LU11LU12LU13LU14LU15LU16LU17LU18LU19LU1+LU1/LU2ALU2BLU2CLU2DLU2ELU2FLU2GLU2HLU2ILU2JLU2KLU2LLU2MLU2NLU2OLU2PLU2QLU2RLU2SLU2TLU2ULU2VLU2WLU2XLU2YLU2ZLU2aLU2bLU2cLU2dLU2eLU2fLU2gLU2hLU2iLU2jLU2kLU2lLU2mLU2nLU2oLU2pLU2qLU2rLU2sLU2tLU2uLU2vLU2wLU2xLU2yLU2zLU20LU21LU22LU23LU24LU25LU26LU27LU28LU29LU2+LU2/LU3ALU3BLU3CLU3DLU3ELU3FLU3GLU3HLU3ILU3JLU3KLU3LLU3MLU3NLU3OLU3PLU3QLU3RLU3SLU3TLU3ULU3VLU3WLU3XLU3YLU3ZLU3aLU3bLU3cLU3dLU3eLU3fLU3gLU3hLU3iLU3jLU3kLU3lLU3mLU3nLU3oLU3pLU3qLU3rLU3sLU3tLU3uLU3vLU3wLU3xLU3yLU3zLU30LU31LU32LU33LU34LU35LU36LU37LU38LU39LU3+LU3/LU0ALk0BLk0CLk0DLk0ELk0FLk0GLk0HLk0ILk0JLk0KLk0LLk0MLk0NLk0OLk0PLk0QLk0RLk0SLk0TLk0ULk0VLk0WLk0XLk0YLk0ZLk0aLk0bLk0cLk0dLk0eLk0fLk0gLk0hLk0iLk0jLk0kLk0lLk0mLk0nLk0oLk0pLk0qLk0rLk0sLk0tLk0uLk0vLk0wLk0xLk0yLk0zLk00Lk01Lk02Lk03Lk04Lk05Lk06Lk07Lk08Lk09Lk0+Lk0/Lk1ALk1BLk1CLk1DLk1ELk1FLk1GLk1HLk1ILk1JLk1KLk1LLk1MLk1NLk1OLk1PLk1QLk1RLk1SLk1TLk1ULk1VLk1WLk1XLk1YLk1ZLk1aLk1bLk1cLk1dLk1eLk1fLk1gLk1hLk1iLk1jLk1kLk1lLk1mLk1nLk1oLk1pLk1qLk1rLk1sLk1tLk1uLk1vLk1wLk1xLk1yLk1zLk10Lk11Lk12Lk13Lk14Lk15Lk16Lk17Lk18Lk19Lk1+Lk1/Lk2ALk2BLk2CLk2DLk2ELk2FLk2GLk2HLk2ILk2JLk2KLk2LLk2MLk2NLk2OLk2PLk2QLk2RLk2SLk2TLk2ULk2VLk2WLk2XLk2YLk2ZLk2aLk2bLk2cLk2dLk2eLk2fLk2gLk2hLk2iLk2jLk2kLk2lLk2mLk2nLk2oLk2pLk2qLk2rLk2sLk2tLk2uLk2vLk2wLk2xLk2yLk2zLk20Lk21Lk22Lk23Lk24Lk25Lk26Lk27Lk28Lk29Lk2+Lk2/Lk3ALk3BLk3CLk3DLk3ELk3FLk3GLk3HLk3ILk3JLk3KLk3LLk3MLk3NLk3OLk3PLk3QLk3RLk3SLk3TLk3ULk3VLk3WLk3XLk3YLk3ZLk3aLk3bLk3cLk3dLk3eLk3fLk3gLk3hLk3iLk3jLk3kLk3lLk3mLk3nLk3oLk3pLk3qLk3rLk3sLk3tLk3uLk3vLk3wLk3xLk3yLk3zLk30Lk31Lk32Lk33Lk34Lk35Lk36Lk37Lk38Lk39Lk3+Lk3/Lk0AL00BL00CL00DL00EL00FL00GL00HL00IL00JL00KL00LL00ML00NL00OL00PL00QL00RL00SL00TL00UL00VL00WL00XL00YL00ZL00aL00bL00cL00dL00eL00fL00gL00hL00iL00jL00kL00lL00mL00nL00oL00pL00qL00rL00sL00tL00uL00vL00wL00xL00yL00zL000L001L002L003L004L005L006L007L008L009L00+L00/L01AL01BL01CL01DL01EL01FL01GL01HL01IL01JL01KL01LL01ML01NL01OL01PL01QL01RL01SL01TL01UL01VL01WL01XL01YL01ZL01aL01bL01cL01dL01eL01fL01gL01hL01iL01jL01kL01lL01mL01nL01oL01pL2UoTWovTWsvTWwvTW0vTW4vTW8vTXAvTXEvTXIvTXMvTXQvTXUvTXYvTXcvTXgvTXkvTXovTXsvTXwvTX0vTX4vTX8vTYAvTYEvTYIvTYMvTYQvTYUvTYYvTYcvTYgvTYkvTYovTYsvTYwvTY0vTY4vTY8vTZAvTZEvTZIvTZMvTZQvTZUvTZYvTZcvTZgvTZkvTZovTZsvTZwvTZ0vTZ4vTZ8vTaAvTaEvTaIvTaMvTaQvTaUvTaYvTacvTagvTakvTaovTasvTawvTa0vTa4vTa8vTbAvTbEvTbIvTbMvTbQvTbUvTbYvTbcvTbgvTbkvTbovTbsvTbwvTb0vTb4vTb8vTcAvTcEvTcIvTcMvTcQvTcUvTcYvTccvTcgvTckvTcovTcsvTcwvTc0vTc4vTc8vTdAvTdEvTdIvTdMvTdQvTdUvTdYvTdcvTdgvTdkvTdovTdsvTdwvTd0vTd4vTd8vTeAvTeEvTeIvTeMvTeQvTeUvTeYvTecvTegvTekvTeovTesvTewvTe0vTe4vTe8vTfAvTfEvTfIvTfMvTfQvTfUvTfYvTfcvTfgvTfkvTfovTfsvTfwvTf0vTf4vTf8vTQAwTQEwTQIwTQMwTQQwTQUwTQYwTQcwTQgwTQkwTQowTQswTQwwTQ0wTQ4wTQ8wTRAwTREwTRIwTRMwTRQwTRUwTRYwTRcwTRgwTRkwTRowTRswTRwwTR0wTR4wTR8wTSAwTSEwTSIwTSMwTSQwTSUwTSYwTScwTSgwTSkwTSowTSswTSwwTS0wTS4wTS8wTTAwTTEwTTIwTTMwTTQwTTUwTTYwTTcwTTgwTTkwTTowTTswTTwwTT0wTT4wTT8wTUAwTUEwTUIwTUMwTUQwTUUwTUYwTUcwTUgwTUkwTUowTUswTUwwTU0wTU4wTU8wTVAwTVEwTVIwTVMwTVQwTVUwTVYwTVcwTVgwTVkwTVowTVswTVwwTV0wTV4wTV8wTWAwTWEwTWIwTWMwTWQwTWUwTWYwTWcwTWgwTWkwTWowTWswTWwwTW0wTW4wTW8wTXAwTXEwTXIwTXMwTXQwTXUwTXYwTXcwTXgwTXkwTXowTXswTXwwTX0wTX4wTX8wTYAwTYEwTYIwTYMwTYQwTYUwTYYwTYcwTYgwTYkwTYowTYswTYwwTY0wTY4wTY8wTZAwTZEwTZIwTZMwTZQwTZUwTZYwTZcwTZgwTZkwTZowTZswTZwwTZ0wTZ4wTZ8wTaAwTaEwTaIwTaMwTaQwTaUwTaYwTacwTagwTakwTaowTaswTawwTa0wTa4wTa8wTbAwTbEwTbIwTbMwTbQwTbUwTbYwTbcwTbgwTbkwTbowTbswTbwwTb0wTb4wTb8wTcAwTcEwTcIwTcMwTcQwTcUwTcYwTccwTcgwTckwTcowTcswTcwwTc0wTc4wTc8wTdAwTdEwTdIwTdMwTdQwTdUwTdYwTdcwTdgwTdkwTdowTdswTdwwTd0wTd4wTd8wTeAwTeEwTeIwTeMwTeQwTeUwTeYwTecwTegwTekwTeowTeswTewwTe0wTe4wTe8wTfAwTfEwTfIwTfMwTfQwTfUwTfYwTfcwTfgwTfkwTfowTfswTfwwTf0wTf4wTf8wTQAxTQExTQIxTQMxTQQxTQUxTQYxTQcxTQgxTQkxTQoxTQsxTQwxTQ0xTQ4xTQ8xTRAxTRExTRIxTRMxTRQxTRUxTRYxTRcxTRgxTRkxTRoxTRsxTRwxTR0xTR4xTR8xTSAxTSExTSIxTSMxTSQxTSUxTSYxTScxTSgxTSkxTSoxTSsxTSwxTS0xTS4xTS8xTTAxTTExTTIxTTMxTTQxTTUxTTYxTTcxTTgxTTkxTToxTTsxTTwxTT0xTT4xTT8xTUAxTUExTUIxTUMxTUQxTUUxTUYxTUcxTUgxTUkxTUoxTUsxTUwxTU0xTU4xTU8xTVAxTVExTVIxTVMxTVQxTVUxTVYxTVcxTVgxTVkxTVoxTVsxTVwxTV0xTV4xTV8xTWAxTWExTWIxTWMxTWQxTWUxTWYxTWcxTWgxTWkxTWoxTWsxTWwxTW0xTW4xTW8xTXAxTXExTXIxTXMxTXQxTXUxTXYxTXcxTXgxTXkxTXoxTXsxTXwxTX0xTX4xTX8xTYAxTYExTYIxTYMxTYQxTYUxTYYxTYcxTYgxTYkxTYoxTYsxTYwxTY0xTY4xTY8xTZAxTZExTZIxTZMxTZQxTZUxTZYxTZcxTZgxTZkxTZoxTZsxTZwxTZ0xTZ4xTZ8xTaAxTaExTaIxTaMxTaQxTaUxTaYxTacxTagxTakxTaoxTasxTawxTa0xTa4xTa8xTbAxTbExTbIxTbMxTbQxTbUxTbYxTbcxTbgxTbkxTboxTbsxTbwxTb0xTb4xTb8xTcAxTcExTcIxTcMxTcQxTcUxTcYxTccxTcgxTckxTcoxTcsxTcwxTc0xTc4xTc8xTdAxTdExTdIxTdMxTdQxTdUxTdYxTdcxTdgxTdkxTdoxTdsxTdwxTd0xTd4xTd8xTeAxTeExTeIxTeMxTeQxTeUxTeYxTecxTegxTekxTeoxTesxTewxTe0xTe4xTe8xTfAxTfExTfIxTfMxTfQxTfUxTfYxTfcxTfgxTfkxTfoxTfsxTfwxTf0xTf4xTf8xTQAyTQEyTQIyTQMyTQQyTQUyTQYyTQcyTQgyTQkyTQoyTQsyTQwyTQ0yTQ4yTQ8yTRAyTREyTRIyTRMyTRQyTRUyTRYyTRcyTRgyTRkyTRoyTRsyTRwyTR0yTR4yTR8yTSAyTSEyTSIyTSMyTSQyTSUyTSYyTScyTSgyTSkyTSoyTSsyTSwyTS0yTS4yTS8yTTAyTTEyTTIyTTMyTTQyTTUyTTYyTTcyTTgyTTkyTToyTTsyTTwyTT0yTT4yTT8yTUAyTUEyTUIyTUMyTUQyTUUyTUYyTUcyTUgyTUkyTUoyTUsyTUwyTU0yTU4yTU8yTVAyTVEyTVIyTVMyTVQyTVUyTVYyTVcyTVgyTVkyTVoyTVsyTVwyTV0yTV4yTV8yTWAyTWEyTWIyTWMyTWQyTWUyTWYyTWcyTWgyTWkyTWoyTWsyTWwyTW0yTW4yTW8yTXAyTXEyTXIyTXMyTXQyTXUyTXYyTXcyTXgyTXkyTXoyTXsyTXwyTX0yTX4yTX8yTYAyTYEyTYIyTYMyTYQyTYUyTYYyTYcyTYgyTYkyTYoyTYsyTYwyTY0yTY4yTY8yTZAyTZEyTZIyTZMyTZQyTZUyTZYyTZcyTZgyTZkyTZoyTZsyTZwyTZ0yTZ4yTZ8yTaAyTaEyTaIyTaMyTaQyTaUyTaYyTacyTagyTakyTaoyTasyTawyTa0yTa4yTa8yTbAyTbEyTbIyTbMyTbQyTbUyTbYyTbcyTbgyTbkyTboyTbsyTbwyTb0yTb4yTb8yTcAyTcEyTcIyTcMyTcQyTcUyTcYyTccyTcgyTckyTcoyTcsyTcwyTc0yTc4yTc8yTdAyTdEyTdIyTdMyTdQyTdUyTdYyTdcyTdgyTdkyTdoyTdsyTdwyTd0yTd4yTd8yTeAyTeEyTeIyTeMyTeQyTeUyTeYyTecyTegyTekyTeoyTesyTewyTe0yTe4yTe8yTfAyTfEyTfIyTfMyTfQyTfUyTfYyTfcyTfgyTfkyTfoyTfsyTfwyTf0yTf4yTf8yTQAzTQEzTQIzTQMzTQQzTQUzTQYzTQczTQgzTQkzTQozTQszTQwzTQ0zTQ4zTQ8zTRAzTREzTRIzTRMzTRQzTRUzTRYzTRczTRgzTRkzTRozTRszTRwzTR0zTR4zTR8zTSAzTSEzTSIzTSMzTSQzTSUzTSYzTSczTSgzTSkzTSozTSszTSwzTS0zTS4zTS8zTTAzTTEzTTIzTTMzTTQzTTUzTTYzTTczTTgzTTkzTTozTTszTTwzTT0zTT4zTT8zTUAzTUEzTUIzTUMzTUQzTUUzTUYzTUczTUgzTUkzTUozTUszTUwzTU0zTU4zTU8zTVAzTVEzZShNUjNNUzNNVDNNVTNNVjNNVzNNWDNNWTNNWjNNWzNNXDNNXTNNXjNNXzNNYDNNYTNNYjNNYzNNZDNNZTNNZjNNZzNNaDNNaTNNajNNazNNbDNNbTNNbjNNbzNNcDNNcTNNcjNNczNNdDNNdTNNdjNNdzNNeDNNeTNNejNNezNNfDNNfTNNfjNNfzNNgDNNgTNNgjNNgzNNhDNNhTNNhjNNhzNNiDNNiTNNijNNizNNjDNNjTNNjjNNjzNNkDNNkTNNkjNNkzNNlDNNlTNNljNNlzNNmDNNmTNNmjNNmzNNnDNNnTNNnjNNnzNNoDNNoTNNojNNozNNpDNNpTNNpjNNpzNNqDNNqTNNqjNNqzNNrDNNrTNNrjNNrzNNsDNNsTNNsjNNszNNtDNNtTNNtjNNtzNNuDNNuTNNujNNuzNNvDNNvTNNvjNNvzNNwDNNwTNNwjNNwzNNxDNNxTNNxjNNxzNNyDNNyTNNyjNNyzNNzDNNzTNNzjNNzzNN0DNN0TNN0jNN0zNN1DNN1TNN1jNN1zNN2DNN2TNN2jNN2zNN3DNN3TNN3jNN3zNN4DNN4TNN4jNN4zNN5DNN5TNN5jNN5zNN6DNN6TNN6jNN6zNN7DNN7TNN7jNN7zNN8DNN8TNN8jNN8zNN9DNN9TNN9jNN9zNN+DNN+TNN+jNN+zNN/DNN/TNN/jNN/zNNADRNATRNAjRNAzRNBDRNBTRNBjRNBzRNCDRNCTRNCjRNCzRNDDRNDTRNDjRNDzRNEDRNETRNEjRNEzRNFDRNFTRNFjRNFzRNGDRNGTRNGjRNGzRNHDRNHTRNHjRNHzRNIDRNITRNIjRNIzRNJDRNJTRNJjRNJzRNKDRNKTRNKjRNKzRNLDRNLTRNLjRNLzRNMDRNMTRNMjRNMzRNNDRNNTRNNjRNNzRNODRNOTRNOjRNOzRNPDRNPTRNPjRNPzRNQDRNQTRNQjRNQzRNRDRNRTRNRjRNRzRNSDRNSTRNSjRNSzRNTDRNTTRNTjRNTzRNUDRNUTRNUjRNUzRNVDRNVTRNVjRNVzRNWDRNWTRNWjRNWzRNXDRNXTRNXjRNXzRNYDRNYTRNYjRNYzRNZDRNZTRNZjRNZzRNaDRNaTRNajRNazRNbDRNbTRNbjRNbzRNcDRNcTRNcjRNczRNdDRNdTRNdjRNdzRNeDRNeTRNejRNezRNfDRNfTRNfjRNfzRNgDRNgTRNgjRNgzRNhDRNhTRNhjRNhzRNiDRNiTRNijRNizRNjDRNjTRNjjRNjzRNkDRNkTRNkjRNkzRNlDRNlTRNljRNlzRNmDRNmTRNmjRNmzRNnDRNnTRNnjRNnzRNoDRNoTRNojRNozRNpDRNpTRNpjRNpzRNqDRNqTRNqjRNqzRNrDRNrTRNrjRNrzRNsDRNsTRNsjRNszRNtDRNtTRNtjRNtzRNuDRNuTRNujRNuzRNvDRNvTRNvjRNvzRNwDRNwTRNwjRNwzRNxDRNxTRNxjRNxzRNyDRNyTRNyjRNyzRNzDRNzTRNzjRNzzRN0DRN0TRN0jRN0zRN1DRN1TRN1jRN1zRN2DRldYdVBG5hbWVycxAAAE2eQlgBAAAAQ31ydBAAAChYAwAAAENaMl1ydRAAAChNxQFNHQJNPwJNOgNN1AVNTwZNOQdNmAdN4gpNmg5NOhFNFBtNaB1NYB5NMR9NgyFNGCJN1CNNDypN1S1N5C5NJzFNPjJNVTtNqj5Nh0JlWAMAAABPRTJdcnYQAAAoSz1LlUvETS8BTSgCTS4DTUUDTYkETfEETRAFTYsGTdIGTWsHTdkHTW8ITYEITU4JTawJTQgKTUYKTW0KTc0KTdYKTWMLTXQLTY8LTa0LTc0LTfoLTVcMTakMTQQNTUsNTWgNTXwNTZgNTawNTRQOTUsOTWQOTckOTeEPTRYQTU4QTXsQTZgQTaEQTesQTSURTVARTXQRTdIRTQMSTSESTW4STQgTTRETTRoTTTATTQsVTVsVTZMWTZwWTW0YTYgYTSEZTWQZTTUaTS4bTbAbTe4bTVgcTbgcTQUdTTgdTVwdTe0dTVQeTZ4eTbQeTcQeTdYeTV4fTXkfTYsfTbYfTZUgTQ8hTcchTfMhTfwhTVciTc0iTegiTUkjTb4jTd8jTQ0kTYIkTcQkTSQlTYYlTSomTUwmTW4mTZQmTVQnTcEnTT0pTb0pTQMqTaAqTakqTVgsTZgsTTEtTUgtTVEtTYwtTWovTakvTdovTYkwTYsxTbAxTeQxTR8yTV0yTdAyTRszTcEzTcozTfwzTQ00TRY0Tco1TUw2TeA2TUI4TaU4TbU4Tbs5TcQ5Tfo5TTg6TQg7TUU8TWE9Tdk9Tcg+TZM/TdM/Tdw/TSFATaZATcZATdtATcBBTehBTfFBTTFCTTpCTWhCZVgDAAAAT0UxXXJ3EAAAKEsHSyZLPEt/S5RLw00uAU1mAU13AU0nAk21Ak0tA01EA028A00BBE2IBE3wBE0PBU2KBk3RBk1LB01qB015B03YB01uCE2ACE1NCU2ACU2rCU0HCk1FCk1sCk3MCk3VCk1iC01zC02OC02sC03MC035C01WDE2oDE0DDU0yDU1KDU1nDU17DU2XDU2rDU0TDk1KDk1jDk16Dk3IDk3gD00EEE0VEE1NEE16EE2XEE2gEE3qEE0kEU0tEU1PEU1zEU27EU3REU0CEk0XEk0gEk1VEk1tEk3pEk0HE00QE00ZE00vE01vE02DE03CE01iFE1rFE2mFE0KFU0mFU1aFU1bFk2SFk2bFk1HF01vF02YF01sGE1+GE2HGE0gGU1jGU0JGk0SGk00Gk0tG02vG03NG03WG03tG01HHE1XHE23HE3OHE0EHU03HU1bHU3sHU1KHk1THk2dHk2zHk3DHk3MHk3VHk1dH014H02KH021H02UIE0OIU3GIU3yIU37IU1WIk3MIk3nIk0hI01II029I03eI00MJE2BJE3DJE0jJU2FJU3jJU0pJk1LJk1tJk2TJk2iJk3BJk1TJ03AJ008KU1mKU28KU0CKk2PKk2fKk2oKk09K03IK00/LE1XLE1gLE2XLE0wLU1HLU1QLU2LLU1pL02DL02YL02oL03ZL02IME1VMU2KMU2vMU3jMU0eMk1cMk3PMk35Mk0aM03AM03JM037M00MNE0VNE09NE0PNU3JNU1LNk3fNk1aN03MN01BOE2kOE20OE2mOU26OU3DOU3gOU35OU03Ok0HO01IO02wO03ZO01EPE27PE1gPU21PU3YPU1zPk3HPk2SP03SP03bP03zP038P00gQE19QE2lQE3FQE3aQE2/QU3nQU3wQU0wQk05Qk1nQmVYAwAAAE9HMV1yeBAAAChNNQFNrwNNgAVNrgVN/AZNgAdNMghNJQlNsglNGApNLApNngpN9QpN/ApNlQtNrwxNUQ1N0A1Nsg5Nqw9N1w9NwBBNzxBN4RBNCRJNURRNARVNQBVNdhZNYRdNUxhNqBpNaRtNvhxNdh5NhR5Nuh5N4R9NLiFNmiFNvSFNXSJN3iJNTyNNAyRNNSVNuCVN/CZN9CdNFyhN0ihNDClNIStNjitNGixNvCxN6ixNWi5NxC5N/y5Nny9NnDBNLTJNhDNNtzNNLDRN/jRNMjVNQDVNhTVNYjZNaTZNvjZNnzdNeDhNizlNazpNIjtNVDxN+TxNVz1NeD9NiT9N4j9NQ0BNQUFNSEFNV0FlWAMAAABDRDFdcnkQAAAoSw9LF0tJS3ZLp0uvS9NNDAFNIQFNPQFNUgFNWQFNbgFNjgFNwAFNzgFN2QFN9QFNGAJNLwJNOgJNUgJNZgJNbQJNiAJNwwJNygJN3AJNAANNDQNNNQNNUwNNWgNNigNNkgNNxANN4QNN9QNNFARNHARNMARNSwRNbQRNdARNkARNngRNpQRNrQRNyARN6ARNBwVNFwVNHwVNQwVNmAVNwAVNzwVN8AVNDQZNKQZNNwZNSgZNZAZNdQZNfAZNkgZNmgZNpQZNtgZN7QZNBQdNNAdNQwdNiAdNkwdN4AdNEQhNOghNUwhNWwhNlwhNrAhNuwhNywhN7whN+whNAwlNFglNPQlNWglNdAlNjglNlglNuglN5wlN7wlN+wlNJQpNVgpNegpNiQpNlApNrQpNtQpNwwpN3QpNEwtNLgtNTAtNawtNgQtNtAtNvwtN1AtN4gtNGAxNKQxNSAxNZQxNcQxNiAxNtwxN3QxNjw1Nyg1NBg5NPg5NUg5Njg5NlQ5NpA5N0A5N6A5N7w5NHg9NKQ9NcA9Nhw9Njg9NxQ9N6A9N+A9NDRBNKBBNPxBNbhBNhhBNyBBN8hBNCRFNFxFNNRFNQxFNVxFNXxFNexFNiRFNmRFNrhFN5RFNPhJNSRJNqRJNxBJN0hJN4BJNIRNNPxNNVhNNXhNNdxNNixNNuRNN0RNN5BNN9hNNJhRNNxRNPhRNWhRNfBRNhxRNkhRNrhRNxBRN7hRNOhVNaRVNsRVNvRVNxRVN0RVN3hVN5RVN/RVNBRZNDRZNNBZNPxZNUhZNYxZNbxZNiRZNrBZN6BZN8BZNBBdNHRdNWhdNjBdNoRdNqBdNwRdN1BdN4BdN6BdN/xdNHxhNQBhNSBhNYxhNnBhNsBhNzBhN4RhN6hhN9RhNCxlNGBlNKBlNNBlNWhlNcxlNnBlNyhlN5RlN7RlN9RlN/BlNPBpNWxpNeBpNhBpNkxpNsRpNuBpNxRpN6hpNDxtNHRtNQBtNYhtNdhtNoRtN9RtNDBxNGBxNIBxNLhxNaRxNhhxNkRxNrhxN3hxN8xxN+xxNDR1NIh1NLh1NTx1NYx1NcR1Nuh1N3x1N9R1N/B1NEx5NHh5NPB5NWx5Nfh5N5R5NBB9NIR9NLB9NQR9NSR9NVR9Nkh9NxB9Nyx9N0x9NDSBNGSBNMyBNOyBNRyBNgyBNuiBN6CBNASFNFyFNHiFNNiFNQyFNUSFNfiFNkyFNziFN2SFNEyJNKSJNbCJNeSJNliJNtiJN8CJNESNNGCNNKSNNPyNNayNNcyNNiiNNqCNNsCNNzyNN8SNNFCRNISRNdCRNkyRNmiRNsiRN1yRN5SRNDiVNKyVNPSVNTSVNaCVNfCVNjSVNnCVN2yVN+iVNISZNWCZNiyZNuCZNySZN0SZN3SZNMydNPydNdCdNoSdN1idN3SdNHyhNcyhNiShNuShN7yhNFSlNJSlNWilNbylNfylNxClN5ClN+SlNCipNKCpNQipNuSpNzCpN1SpN3CpNDitNMStNRStNcitNlitNoytNuytN0CtN2CtN/CtNKixNbyxNdyxNiyxN1CxNGC1NIy1NPi1NXi1NcC1Ndy1Nky1Nmy1NyS1N0C1NAy5NGC5NQC5NdC5NgC5NjS5Nli5Noy5Nui5N3y5NBy9NFC9NJC9NNC9NcS9Niy9NsC9NvC9N0S9N9S9N/S9NGTBNbTBNfDBNtDBN1DBN6DBNFDFNIjFNMDFNPDFNTDFNXjFNbTFNdTFNfjFNojFNvjFN6zFN9zFNJjJNOTJNRzJNZDJNdDJNjTJNqzJNwjJN1zJNDTNNIjNNPzNNVDNNZTNNcTNNlDNNnDNNsTNN8jNNTTRN6jRNBjVNIDVNSDVNZTVNdTVNmTVN0TVNADZNHTZNODZNdjZNfzZNhjZNBjdNLTdNSjdNUjdNbDdNdzdNlTdNrzdNxDdN3TdNEzhNJjhNODhNTThNWjhNgDhNlzhNvDhNxDhN2jhN4zhN6jhNKjlNODlNQDlNSTlNUDlNdjlNhDlNzDlN0zlN7TlNBzpNDjpNKDpNPzpNczpNrzpN1DpN5TpN+DpNDztNHDtNPDtNUDtNXjtNcztNgDtNnTtN8TtNCTxNETxNeDxNgTxNkDxNsjxN1zxN6jxNAT1NDD1NPj1NUT1NaD1Ndz1NmT1NoT1NrT1Nxz1N6T1N+T1NIT5NZT5NpT5Nuz5N+j5NFj9NHT9NJT9NWz9Nmz9N6j9ND0BNKEBNZ0BNjkBNGUFNK0FNM0FNX0FNa0FNtkFN+EFNF0JNH0JNVUJNe0JNgkJNkUJNnEJlWAMAAABDRDJdcnoQAAAoSxBLGEtKS3dLqEuwTQ0BTSIBTT4BTVoBTW8BTY8BTcEBTc8BTdoBTewBTfYBTRkCTTACTTsCTW4CTYkCTZkCTcsCTd0CTQ4DTTYDTVsDTYsDTZMDTcUDTeIDTfYDTRUETR0ETTEETUwETXUETZEETaYETa4ETckETRgFTSAFTUQFTZkFTdAFTQ4GTTgGTUsGTWUGTX0GTZMGTZsGTaYGTbcGTTUHTYkHTZQHTaoHTeEHTRIITTsITVQITVwITZgITfAITfwITQQJTRcJTT4JTVsJTWsJTXUJTY8JTZcJTbsJTegJTfAJTfwJTSYKTVcKTYoKTZUKTa4KTbYKTcQKTd4KTRQLTS8LTU0LTYILTbULTcALTdULTRkMTUkMTWYMTXIMTYkMTbgMTcwMTd4MTSgNTQcOTT8OTVMOTZYOTdEOTfAOTR8PTSoPTXEPTY8PTcYPTekPTfkPTSkQTUAQTW8QTYcQTckQTfMQTQoRTRgRTTYRTUQRTVgRTWARTXwRTYoRTa8RTeYRTT8STUoSTaoSTcUSTeESTSITTUATTVcTTV8TTXgTTYwTTboTTdITTeUTTfcTTScUTT8UTX0UTYgUTZMUTa8UTcUUTe8UTWoVTbIVTb4VTcYVTdIVTeYVTf4VTQYWTQ4WTTUWTUAWTVMWTWQWTXAWTYoWTekWTfEWTQUXTRMXTSUXTVsXTYMXTY0XTakXTbQXTcIXTdUXTeEXTekXTQAYTQwYTUEYTUkYTWQYTZ0YTbEYTc0YTdgYTeIYTfYYTSkZTTUZTVsZTXQZTZ0ZTbcZTcsZTf0ZTT0aTVIaTVwaTXkaTYUaTbkaTd0aTesaTRAbTR4bTUEbTWMbTaIbTbgbTfYbTQMcTQ0cTRkcTSEcTS8cTWocTYccTZIcTa8cTfQcTfwcTSMdTS8dTWQdTXIdTeAdTf0dTRQeTR8eTVweTX8eTeYeTQUfTSIfTS0fTUIfTUofTZMfTcwfTdQfTeofTRogTTQgTTwgTUggTYQgTekgTQIhTR8hTTchTVIhTX8hTZQhTc8hTdohTRQiTSoiTW0iTbciTRkjTSojTUAjTWwjTXQjTakjTbEjTdAjTfIjTRUkTSIkTUYkTVckTXUkTZskTeYkTSwlTT4lTU4lTX0lTY4lTZ0lTVkmTXYmTasmTbkmTcomTdImTd4mTTQnTUAnTVwnTaInTd4nTSAoTYooTbooTSYpTVspTYApTcUpTeUpTfopTQsqTSkqTUMqTc0qTd0qTTIrTUYrTXMrTZcrTbwrTdErTdkrTesrTf0rTU0sTXAsTXgsTYwsTdUsTRktTSQtTT8tTV8tTXgtTZQtTZwtTdEtTfotTQQuTUguTVIuTYEuTY4uTaQuTbsuTeAuTQgvTSUvTXIvTYwvTbEvTb0vTfYvTf4vTW4wTX0wTdUwTekwTSMxTTExTT0xTU0xTW4xTXYxTb8xTcoxTewxTfgxTScyTToyTUgyTWUyTXUyTcMyTdgyTQ4zTSMzTUAzTVUzTWYzTXIzTZUzTZ0zTfMzTU40TQc1TUk1TWY1TXY1TZo1TaI1TdI1TQE2TXc2TYc2TQc3TS43TXg3TZY3TbA3TRQ4TTk4TU44TVs4TWw4TYE4TZg4Tb04TcU4Tds4Tes4TTk5TUE5TVE5TYU5TdQ5Te45TQ86TSk6TUA6TXQ6TbA6TdU6TeY6Te46TRA7TT07TVE7TV87TXQ7TYE7TZ47TQo8TRI8TV08TWc8TXk8TZE8TbM8Tdg8TQI9TQ09TT89TUc9TWk9TXg9TZo9TaI9Tb49Tcg9Teo9Tfo9TWY+TaY+Tbw+TR4/TSY/TVw/TYE/Tbw/Tes/TRBATSlATWhATY9ATRpBTSJBTSxBTTRBTWBBTWxBTbdBTflBTQ5CTRhCTSBCTVZCTYNCTZ1CZVgCAAAAQ0VdcnsQAAAoS9tL5E1JAk0lA02DA02fA02oA00pBE0sBU00BU1wBU15BU2JBU23BU3eBU3nBU0FBk0aBk2uBk31Bk0NB00WB00dCE13CE2JCE1OCk1jCk0fC01ZC02jC03qC03DDE3WDE0MDU0fDU3eDU3+DU0cDk0lDk0tDk02Dk1xDk0OD001D009D01oD020D029D003EE2PEE1rEU2mEU2IEk2REk2ZEk2hEk28Ek3yEk2qE03dE010FE23FE1RFU2NFU2WFU3SFk35Fk0/F00WGE0yGE11GE2UGU2lGU2uGU1kGk1wGk3kG03rHE2jHU0LHk2mHk3eHk3yHk0QH00ZH02BH00EIE0mIE12IE2xIE35IE0nIU12IU2jIU0EIk3DIk39Ik1hJE2KJE26JE3BJU3sJU0CJk0LJk0yJk1CJk1kJk0lJ02AJ03mJ039J00MKE0uKE1cKE17KE2SKE2xKE0dKU1FKU13KU3QKU00Kk0FK01qK02BK02rK00TLE2sLE21LE3FLE3zLE0QLU1nLU3mLU0uLk03Lk1jLk1rLk3NLk0cL03IL03tL00oME0xME1QME3gME0AMU1FMU0IMk1TMk2EMk26Mk3qMk03M01MM01dM019M02NM00eNE1WNE1+NU3tNU0lNk1bNk2hNk2qNk3QNk3+Nk0lN01jN02NN027N00LOE0COU0ROU0hOU1tOU2dOU1WOk1fOk2nOk1rO007PE1NPE1xPE0VPU0ePU0tPU02PU3hPU0PPk0YPk0pPk1APk1dPk2HPk2VPk20Pk1EP000QE1MQE1fQE2GQE16QU1NQk1eQmVYAgAAAE5FXXJ8EAAAKEtcS51L+k2EAU2qAk3uAk1nA01yA03SA00KBE19BE3dBE0qB01UB01fB038B00HCE3TCE3lCE0MCU01Ck3sCk08C00xDE1+DE0UDU1wDU2EDU2gDU20DU2/DU1MD01dD02XD02iD00eEE2pEE37EE12Ek1IE02fE00FFE2bFE3kFE0mFk1/Fk0vF01QF014F03KF031F00nGE29GE1JGU3SGk33Gk2eHE1AHU1+HU2YHU36Hk1mH01rIE3CIE1rIU3VIk1/I02eI03nI01qJE2nJE3MJE0DJU1dJU2JJ02tJ03CKE0xKU2xKU3tKk2ALU2sLU23LU3vLU2wLk3uLk1LL03iL03KME0JMU2VMk2gMk1bNU2xNU32NU0tNk1ANk0aN00/N00uOE33OE2vOU1LOk2ROk2cOk24Ok29O03IO00wPE2oPE18Pk3UPk3fPk05P01kP01vP00FQE2aQE3oQE0HQU1wQmVYAgAAAE5aXXJ9EAAAKEvcS+VNSgJNoANNqQNNNQVNcQVNegVNigVNuAVN3wVN6AVNBgZNGwZNrwZN9gZNDgdNFwdNHghNeAhNighNTwpNZApNIAtNWgtNpAtN6wtNxAxNIA1N3w1N/w1NHQ5NLg5NNw5Ncg5NDw9NPg9NaQ9NtQ9Nvg9NOBBNpxFNiRJNohJNvRJNqxNNdRRNuBRNUhVNjhVNlxVNFxhNMxhNdhhNlRlNphlNrxlNcRpN5RtN7BxNpB1NDB5Npx5NER9NGh9Ngh9NBSBNsiBN+iBNKCFNdyFNxCJN/iJNYiRNiyRNuyRNwiVN7SVNAyZNMyZNQyZNZSZNJidNgSdN5ydNDShNLyhNXShNfChNkyhNsihNHilNeClN0SlNNSpNBitNaytNrCtNFCxNrSxNtixNxixN9CxNES1NaC1N5y1NLy5NOC5NbC5NHS9NyS9N7i9NKTBNMjBNUTBN4TBNATFNCTJNVDJNhTJNuzJNODNNTTNNXjNNfjNNVzRNfzVN7jVNXDZNojZN0TZN/zZNJjdNZDdNjjdNvDdNDDhNEjlNIjlNbjlNnjlNVzpNqDpNbDtNPDxNTjxNFj1NLj1NNz1N4j1NED5NGT5NKj5NQT5NXj5Nlj5NNUBNTUBNYEBNh0BNe0FNTkJNX0JlWAMAAABPRDFdcn4QAAAoSzNLZktuS7pL7E0EAU1JAU2WAU2eAU2yAU39AU0QAk2AAk2QAk0VA03pA008BE1XBE1kBE3ABE3UBE34BE1OBU1bBU3HBU33BU1CBk1sBk3gBk2hB03BB03JB03rB03zB00lCE1FCE2jCE3CCE0eCU0tCU01CU1iCU2iCU3LCU3fCU2BCk0EC00IDE0QDE0gDE2QDE2YDE3sDE1BDU1ZDU3tDU31DU1aDk2rDk3fDk0WD03QD03wD01ZEE3ZEU0vEk1dEk35Ek03E01mE02WE00uFE3PFE36FE0ZFU1IFU11FU2EFU2jFk26Fk3CFk3gFk1bGE2UGE2oGE1AGU1rGU1/GU2HGU3WGU0kGk1JGk2hGk0HG01TG019G02LG002HE0+HE2PHU1pHk2UHk2lH01TIE1bIE2LIE2cIE2oIE3wIE1iIU2qIU22IU0LIk0hIk00Ik2NIk2uIk1XI02VI00zJE3zJE0aJU1FJU2kJU3lJk3tJk31Jk0EJ00SJ01KJ023J002KE0+KE1GKE1kKE2aKE2oKE39KE0FKU1SKU2HKU2PKU0YKk0gKk1UKk1wKk14Kk2AKk2wKk3EKk3kKk0pK02zK030K00KLE2DLE0BLU0LLk34Lk07L005ME2VME27ME3zME1lMU2ZMU3TMU3/MU0VMk1sMk0FM00uM03YM03gM00DNE0lNE00NE1FNE0XNU1tNU27NU3dNU3nNk3vNk2nN03UN037N017Ok2DOk0qO02NO02VO03hO02IPE2EPU3xPU0GPk1IPk2dPk1LP01TP00XQE08QE2tQE21QE3NQE0RQU1QQU2PQU2XQU2mQU2uQU3HQU3WQU3eQU0AQk0nQmVYAwAAAE5EMV1yfxAAAChN6wFNmAJNqQdNaglNywxNJw1NEhdNJBdNghdNsxdNCxhN1xhNthlNURpN3BpNtxtNAhxN6R9NRSRNViRNdSZNqiZNWydN6itNTCxN+S1NRy5NUS5NyTFNoTVNazhN7TpNXDxNZjxNRj1NvT1NgD9Nuz9NIUFNDUJlWAMAAABORDJdcoAQAAAoSzRLZ0u7TQUBTZcBTbMBTf4BTRYDTT0ETWUETU8FTVwFTcgFTW0GTfQHTSYITaQITR8JTTYJTWMJTZEMTVsOTawOTRcPTdEPTTASTTgTTWcTTZcTTS8UTfsUTRoVTUkVTXYVTYUVTeEWTakYTUEZTWwZTdcZTSUaTaIaTQgbTT8cTZUeTaYfTVwgTYwgTZ0gTashTbchTQwiTSIiTa8iTZYjTTQkTfQkTaUlTeYmTUsnTTcoTT8oTUcoTakoTQYpTZApTRkqTSEqTVUqTXkqTbEqTcUqTbQrTfkuTTowTZoxTdQxTRYyTQYzTS8zTQQ0TUY0TRg1Tbw1Td41TdU3TXw6TYQ6TY47TZY7TeI7TUw/TVQ/TRhATT1ATa5ATRJBTa9BTQFCTShCZVgDAAAAT0QyXXKBEAAAKEtvS+1NSgFNnwFNEQJNgQJNkQJN6gNNWARNwQRN1QRN+QRN+AVNQwZN4QZNogdNwgdNygdN7AdNRghNwwhNLglNowlNzAlN4AlNggpNBQtNCQxNEQxNIQxNmQxN7QxNQg1NWg1N7g1N9g1N4A5N8Q9NWhBN2hFNXhJN+hJN0BRNpBZNuxZNwxZNXBhNlRhNgBlNiBlNShpNVBtNfhtNjBtNNxxNkB1Nah5NVCBNqSBN8SBNYyFNNSJNjiJNWCNNGyVNRiVN7iZN9iZNBSdNEydNuCdNZShNmyhN/ihNUylNiClNcSpNgSpN5SpNKitN9StNCyxNhCxNAi1NDC5NPC9NljBNvDBN9DBNZjFNADJNbTJN2TNN4TNNJjRNNTRNbjVN6DZN8DZNqDdN/DdNKztNiTxNhT1N8j1NBz5NST5Nnj5NtkBNzkBNUUFNkEFNmEFNp0FNyEFN10FN30FlWAMAAABPWFRdcoIQAABNYDphWAIAAABDQl1ygxAAAChLBEsNSxVLHUsjSyxLMUs5S0JLR0tSS1lLZEtsS3RLfEuFS4xLkUuaS6VLrUu4S8BLyUvQS9hL4UvqS/JL900CAU0KAU0VAU0aAU0fAU0rAU00AU07AU1HAU1PAU1XAU1jAU1sAU10AU2BAU2MAU2UAU2cAU2kAU2qAU2wAU24AU2+AU3MAU3XAU3fAU3kAU3pAU3zAU37AU0DAk0IAk0OAk0WAk0kAk0tAk04Ak1GAk1PAk1XAk1eAk1jAk1rAk1zAk15Ak1+Ak2GAk2OAk2WAk2gAk2nAk2yAk27Ak3AAk3IAk3UAk3aAk3lAk3rAk32Ak39Ak0FA00LA00TA00bA00iA00qA00zA01BA01KA01QA01YA01kA01vA016A02AA02IA02QA02cA02lA02uA025A03CA03KA03PA03aA03fA03nA03zA03+A00HBE0SBE0aBE0mBE0uBE06BE1CBE1JBE1VBE1dBE1iBE1qBE1yBE16BE2FBE2OBE2WBE2bBE2jBE2rBE23BE2+BE3GBE3SBE3aBE3lBE3tBE32BE3+BE0EBU0MBU0VBU0dBU0pBU0xBU06BU1BBU1MBU1UBU1ZBU1hBU1oBU1tBU12BU1/BU2GBU2PBU2WBU2iBU2tBU20BU29BU3FBU3NBU3bBU3kBU3tBU31BU39BU0CBk0LBk0XBk0gBk0mBk0uBk01Bk1ABk1IBk1WBk1cBk1iBk1qBk1yBk16Bk2CBk2HBk2QBk2YBk2jBk2rBk20Bk28Bk3BBk3IBk3OBk3XBk3eBk3qBk3yBk37Bk0CB00KB00TB00cB00iB00nB00yB01AB01IB01RB01cB01nB01wB012B01/B02GB02RB02fB02nB02xB024B02/B03HB03PB03VB03eB03pB03xB035B00ECE0PCE0aCE0jCE0rCE0xCE04CE1DCE1LCE1RCE1ZCE1hCE1mCE1rCE10CE19CE2GCE2PCE2VCE2hCE2pCE2xCE24CE3ACE3ICE3QCE3bCE3iCE3tCE35CE0BCU0JCU0UCU0cCU0kCU0rCU0zCU07CU1DCU1KCU1TCU1YCU1gCU1oCU1yCU19CU2GCU2MCU2UCU2gCU2oCU2xCU24CU3DCU3JCU3RCU3YCU3dCU3lCU3tCU35CU0ECk0NCk0SCk0XCk0eCk0jCk0rCk0yCk09Ck1CCk1LCk1UCk1gCk1pCk1yCk13Ck1/Ck2HCk2SCk2dCk2kCk2rCk2zCk27Ck3BCk3JCk3SCk3bCk3pCk30Ck37Ck0CC00KC00RC00cC00lC00sC000C005C01EC01KC01WC01fC01oC01wC015C01/C02LC02UC02bC02gC02pC02yC029C03JC03SC03aC03fC03nC03wC032C03/C00GDE0ODE0WDE0eDE0mDE0uDE05DE1ADE1GDE1ODE1TDE1cDE1jDE1vDE17DE2GDE2ODE2WDE2eDE2lDE2uDE21DE3ADE3JDE3TDE3bDE3jDE3qDE3yDE35DE0ADU0JDU0RDU0cDU0lDU0vDU04DU0/DU1HDU1QDU1XDU1fDU1kDU1tDU14DU2BDU2MDU2UDU2dDU2oDU2xDU28DU3HDU3PDU3WDU3bDU3kDU3rDU3zDU37DU0EDk0QDk0ZDk0iDk0qDk0zDk08Dk1HDk1QDk1YDk1gDk1pDk1uDk13Dk2ADk2FDk2LDk2TDk2hDk2pDk2xDk24Dk2/Dk3FDk3ODk3WDk3dDk3lDk3tDk34Dk3+Dk0ED00LD00UD00cD00nD00yD006D01DD01JD01UD01aD01lD01uD015D02ED02MD02UD02fD02qD02xD026D03DD03OD03WD03dD03mD03uD032D00BEE0KEE0SEE0bEE0mEE0uEE00EE09EE1FEE1KEE1XEE1fEE1lEE1sEE13EE2EEE2MEE2UEE2dEE2mEE2xEE24EE2/EE3GEE3OEE3VEE3bEE3gEE3nEE3wEE34EE0HEU0PEU0VEU0hEU0qEU0zEU1BEU1MEU1VEU1dEU1oEU1wEU15EU2BEU2HEU2PEU2WEU2eEU2jEU2sEU24EU3BEU3HEU3OEU3XEU3jEU3rEU3xEU34EU3/EU0IEk0PEk0UEk0dEk0mEk0tEk01Ek08Ek1HEk1SEk1bEk1jEk1qEk1zEk1+Ek2FEk2OEk2WEk2eEk2nEk2yEk25Ek3CEk3KEk3PEk3XEk3eEk3mEk3vEk33Ek3/Ek0EE00NE00WE00fE00nE00sE001E009E01FE01UE01cE01kE01sE011E02AE02JE02UE02cE02nE02wE023E02/E03IE03PE03aE03iE03uE030E038E00CFE0RFE0YFE0eFE0kFE0sFE00FE08FE1EFE1KFE1QFE1XFE1fFE1oFE1xFE16FE2FFE2QFE2YFE2jFE2sFE20FE29FE3CFE3NFE3VFE3bFE3hFE3sFE34FE0AFU0HFU0QFU0XFU0jFU0sFU0xFU03FU0/FU1GFU1OFU1XFU1gFU1nFU1zFU17FU2CFU2KFU2TFU2cFU2iFU2oFU2vFU27FU3DFU3PFU3bFU3jFU3vFU30FU37FU0DFk0LFk0XFk0dFk0jFk0yFk09Fk1FFk1LFk1QFk1YFk1hFk1tFk11Fk18Fk2HFk2PFk2YFk2hFk2pFk2xFk24Fk3AFk3IFk3PFk3XFk3eFk3mFk3uFk32Fk0CF00KF00QF00aF00iF00sF003F008F01EF01NF01YF01gF01nF01sF011F02AF02KF02VF02eF02mF02xF02/F03HF03SF03eF03mF03yF039F00JGE0TGE0cGE0kGE0vGE04GE0+GE1GGE1SGE1ZGE1hGE1pGE1yGE17GE2EGE2NGE2SGE2aGE2mGE2uGE26GE3FGE3KGE3VGE3fGE3nGE3zGE37GE0CGU0IGU0QGU0VGU0dGU0mGU0yGU0+GU1GGU1RGU1YGU1gGU1pGU1xGU19GU2FGU2RGU2aGU2iGU2rGU20GU2+GU3DGU3IGU3UGU3cGU3iGU3qGU3yGU36GU0GGk0PGk0YGk0iGk0qGk0xGk06Gk1CGk1HGk1PGk1ZGk1hGk1tGk12Gk2CGk2KGk2QGk2YGk2fGk2nGk2uGk22Gk3CGk3KGk3PGk3aGk3oGk30Gk3/Gk0FG00NG00bG00jG00qG003G00+G01KG01RG01ZG01gG01oG01zG017G02DG02JG02RG02YG02fG02nG02sG021G03DG03KG03TG03cG03hG03qG03zG037G00AHE0KHE0WHE0eHE0mHE0sHE00HE08HE1EHE1NHE1UHE1dHE1iHE1nHE1yHE13HE19HE2EHE2PHE2bHE2mHE2sHE20HE29HE3EHE3LHE3UHE3bHE3jHE3oHE3xHE35HE0BHU0KHU0SHU0ZHU0gHU0sHU00HU09HU1MHU1YHU1hHU1vHU17HU2GHU2NHU2VHU2gHU2pHU2wHU23HU2/HU3GHU3NHU3UHU3dHU3pHU3yHU36HU0CHk0IHk0RHk0cHk0nHk0yHk05Hk1BHk1HHk1QHk1ZHk1nHk1vHk11Hk18Hk2EHk2LHk2SHk2aHk2jHk2wHk25Hk3AHk3JHk3SHk3bHk3jHk3vHk33Hk0CH00NH00WH00fH00qH004H00/H01HH01SH01aH01jH01uH011H01+H02HH02QH02cH02jH02rH02yH027H03BH03JH03RH03ZH03gH03nH03xH032H037H00BIE0KIE0SIE0XIE0jIE0rIE0xIE05IE1FIE1RIE1ZIE1hIE1oIE1zIE17IE2BIE2JIE2RIE2aIE2mIE2uIE23IE2/IE3KIE3UIE3aIE3gIE3mIE3uIE32IE3/IE0LIU0UIU0cIU0kIU0tIU00IU1AIU1IIU1PIU1aIU1gIWUoTWghTXMhTXwhTYohTZEhTZkhTaAhTaghTbQhTbwhTcMhTcwhTdchTd8hTeUhTe8hTfghTQEiTQkiTREiTR8iTSciTTIiTToiTUAiTUciTUwiTVMiTVwiTWMiTWoiTXYiTX4iTYQiTYsiTZMiTZsiTaIiTawiTbQiTcAiTckiTdIiTd0iTeQiTe0iTfUiTfoiTQMjTQkjTQ4jTRYjTR4jTScjTTMjTT0jTUUjTU4jTVUjTV0jTWIjTWkjTXEjTXwjTYcjTZMjTZsjTaYjTa4jTbojTccjTc0jTdsjTeQjTe8jTfcjTQIkTQkkTRIkTRokTR8kTSokTTEkTTkkTT4kTUMkTU0kTVQkTV4kTWckTXIkTX4kTYckTZAkTZgkTaQkTa8kTbckTcAkTckkTdQkTdwkTeMkTeskTfEkTfkkTQAlTQslTRMlTRglTSAlTSklTTQlTTslTUMlTUslTVMlTVolTWUlTW0lTXQlTXolTYIlTYslTZMlTZolTaIlTaolTbElTbclTb4lTcclTcwlTdIlTdglTeAlTeklTfIlTfclTf8lTQgmTRAmTR4mTSYmTS8mTTgmTT8mTUgmTVEmTVYmTWEmTWomTXMmTYEmTYgmTZAmTZkmTZ8mTagmTbYmTb4mTccmTc8mTdsmTeMmTesmTfMmTfsmTQInTQonTRAnTRwnTSInTSsnTTEnTT0nTUgnTVAnTVknTWMnTWonTXEnTX0nTYYnTZEnTZgnTZ8nTaonTbUnTb0nTcYnTcwnTdMnTdsnTeMnTewnTfMnTfonTQIoTQkoTRYoTR0oTSUoTSsoTTQoTTwoTUQoTUwoTVIoTVkoTWIoTWooTXAoTXgoTYEoTYcoTY8oTZgoTaAoTaYoTa4oTbcoTb8oTcooTdEoTdgoTd8oTeYoTewoTfQoTfsoTQMpTQspTRIpTRopTSMpTS4pTTkpTUIpTUopTVApTVgpTWMpTWwpTXQpTX0pTYUpTY0pTZUpTZwpTaMpTakpTa4pTbkpTcIpTc0pTdYpTdwpTeIpTfEpTfcpTf8pTQgqTRYqTR4qTSYqTTEqTToqTUAqTUsqTVIqTVoqTWAqTWcqTW4qTXYqTX4qTYYqTYwqTZUqTZwqTaUqTa4qTbYqTcIqTcoqTdIqTdoqTeIqTeoqTfUqTfsqTQIrTQsrTRMrTRorTSArTScrTS8rTTorTUMrTUsrTVIrTVkrTWArTWcrTXArTXgrTX4rTYYrTY0rTZQrTaArTagrTbErTbkrTcUrTc4rTdYrTeErTegrTfIrTforTQIsTQgsTRAsTRksTSAsTScsTS8sTTYsTTwsTUUsTUosTVQsTV0sTWYsTW0sTXUsTYEsTYksTZQsTZ0sTaQsTaksTbIsTbssTcIsTcssTdIsTd4sTeksTfAsTfksTf8sTQctTQ0tTRYtTSEtTS0tTTYtTTwtTUQtTU0tTVYtTVwtTWQtTW0tTXUtTX0tTYgtTZEtTZktTaQtTaktTbQtTb8tTcYtTc4tTdwtTeMtTewtTfctTQEuTQkuTRUuTR0uTSQuTSsuTTQuTT0uTUUuTU8uTVkuTWAuTWguTXEuTXkuTX4uTYYuTYsuTZMuTZsuTaEuTa0uTbguTcMuTcouTdYuTd0uTesuTfYuTf4uTQUvTREvTRkvTSIvTTEvTTkvTUEvTUgvTVMvTVkvTV8vTWYvTW8vTXsvTYAvTYkvTZUvTZ4vTaUvTa4vTbovTcUvTc4vTdYvTd8vTeovTfMvTfsvTQMwTQkwTQ8wTRYwTR4wTSUwTS4wTTcwTT8wTUYwTU0wTVYwTV0wTWQwTWswTXMwTXowTYUwTY4wTZMwTZswTaIwTbEwTbkwTcEwTccwTdIwTd0wTeYwTfEwTf0wTQYxTRExTRkxTSAxTS4xTToxTUIxTUoxTVIxTVsxTWMxTWsxTXMxTXsxTYcxTZAxTZcxTZ8xTacxTawxTbUxTbwxTccxTdExTdkxTeAxTekxTfUxTf0xTQUyTQ4yTRMyTRsyTSQyTSwyTTcyTUUyTVAyTVkyTWIyTWoyTXIyTXoyTYEyTYoyTZIyTZ0yTagyTbAyTbcyTcAyTcwyTdUyTeEyTecyTe8yTfYyTQMzTQszTRczTSAzTSwzTTQzTT0zTUkzTVIzTVozTWMzTW8zTXozTYMzTYozTZIzTZozTakzTa4zTbYzTb0zTcYzTc8zTdYzTd4zTeYzTeszTfAzTfgzTQE0TQk0TRI0TRs0TSM0TSs0TTI0TTo0TUM0TUs0TVM0TVw0TWM0TWo0TW80TXQ0TXk0TX40TYM0TYg0TY00TZI0TZc0TZw0TaE0TaY0Tas0TbA0TbU0Tbo0Tb80TcQ0Tck0Tc40TdM0Tdg0Td00Tec0Te80TfY0Tf00TQQ1TQw1TRU1TR01TSU1TSw1TTE1TTg1TT81TUY1TVI1TVg1TWM1TWs1TXM1TXs1TYQ1TYs1TZI1TZc1TZ81Tak1Ta41Tbk1TcE1TcY1Tc81Tds1TeM1Teo1TfM1Tf41TQk2TQ42TRM2TRo2TSI2TSo2TTU2TT02TUg2TVE2TVg2TWE2TWg2TW82TXQ2TXw2TYQ2TY82TZQ2TZ42Tac2Ta82TbY2Tb02Tcg2Tc02TdY2Tdw2TeU2Te02TfU2Tfs2TQQ3TQw3TRE3TRc3TSI3TSs3TTc3TTw3TUc3TU83TVc3TWA3TWk3TXU3TYA3TYU3TYo3TZM3TZ43TaU3Ta03Tbg3TcE3Tck3TdI3Tdo3TeI3Te03TfM3Tfk3TQE4TQg4TRE4TRw4TSM4TSs4TTY4TT44TUs4TVM4TVg4TWM4TWk4TXc4TX44TYk4TY84TZU4TaE4Tao4TbE4Tbo4TcI4Tc04Tdg4TeA4Teg4TfQ4Tf84TQc5TQ45TRc5TR45TSc5TS85TTY5TT45TUY5TU45TVk5TWA5TWo5TXM5TXs5TYI5TYo5TZU5TZo5TaM5Taw5Tbc5TcA5Tck5TdE5Td05TeY5Tes5TfY5Tf85TQQ6TQw6TRg6TR86TSY6TS46TTQ6TT06TUg6TVM6TVw6TWU6TWo6TXE6TXk6TYE6TYk6TY46TZk6TaQ6Ta06TbU6TcA6TcU6Tcw6TdI6Td46TeM6Tes6TfU6Tf06TQQ7TQ07TRk7TSE7TSg7TTA7TTU7TTo7TUU7TU47TVw7TWg7TXE7TXk7TX47TYY7TYs7TZM7TZs7TaY7Ta07Tbo7TcU7TdA7TdY7Td87Tec7Te47TfY7Tfs7TQE8TQc8TQ88TRs8TSI8TSc8TS08TTg8TUE8TUo8TVM8TVo8TWQ8TW48TXY8TX48TYY8TY48TZk8TZ88TaU8TbA8Tbg8TcE8Tcg8Tc48TdU8TeE8Tec8TfM8Tfg8Tf88TQo9TRI9TRs9TSM9TSo9TTM9TTw9TUQ9TU49TVY9TV09TWY9TW49TXU9TX09TYI9TYo9TZE9TZc9TZ89Tao9TbI9Tbs9TcU9TdA9TdU9Td49Tec9Te89Tfc9Tf89TQQ+TQw+TRU+TR4+TSY+TS8+TTY+TT0+TUY+TU4+TVM+TVo+TWM+TWs+TXA+TXk+TYQ+TYw+TZI+TZs+TaM+TbE+Tbk+TcQ+TdE+Tdw+Tec+Te4+Tfc+Tf8+TQg/TQ0/TRM/TRs/TSM/TSs/TTA/TTY/TUE/TUk/TVE/TVk/TWE/TWw/TXc/TX4/TYg/TY8/TZg/TaA/Tac/Taw/TbM/Tbk/TcM/Tco/Tc8/Tdg/TeE/Teg/TfA/Tfk/TQJATQ1ATRVATR1ATSZATTFATTpATUJATUlATVJATVdATVxATWVATW1ATXNATXpATYNATYxATZdATaJATatATbNATbtATcJATctATddATeBATeVATfBATfdATf1ATQRBTQ9BTRdBTR9BTSlBTTFBTTlBTUBBTUdBTU5BTVZBTV1BTWlBTXFBTXdBTYBBTYdBTY1BTZVBTZ1BTaRBTaxBTbRBTbxBTcVBTc1BTdRBTdxBTeRBTe1BTfZBZShN/kFNBkJNC0JNFUJNHUJNJUJNLUJNNkJNP0JNREJNSkJNU0JNW0JNZEJNbUJNeEJNgEJNjkJNmkJlWAIAAABDQV1yhBAAAChLAUsKSxJLGksgSylLLks2Sz9LREtPS1ZLYUtpS3FLeUuCS4lLjkuXS6JLqku1S71LxkvNS9VL3kvnS+9L9Ev/TQcBTRIBTRcBTRwBTSgBTTEBTTgBTUABTUQBTUwBTVQBTWABTWkBTXEBTXoBTX4BTYkBTZEBTZkBTaEBTacBTa0BTbUBTbsBTckBTdQBTdwBTeEBTeYBTfABTfgBTQACTQUCTQsCTRMCTSECTSoCTTUCTUMCTUwCTVQCTVsCTWACTWgCTXACTXYCTXsCTYMCTYsCTZMCTZ0CTaQCTa8CTbgCTb0CTcUCTdECTdcCTeICTegCTfMCTfoCTQIDTQgDTRADTRgDTR8DTScDTTADTT4DTUcDTU0DTVUDTWEDTWwDTXcDTX0DTYUDTY0DTZkDTaIDTasDTbIDTbYDTb8DTccDTcwDTdcDTdwDTeQDTewDTfADTfsDTQQETQ8ETRcETSMETSsETTcETT8ETUYETVIETVoETV8ETWcETW8ETXcETYIETYsETZMETZgETaAETagETbQETbsETcMETc8ETdcETeIETeoETfMETfsETQEFTQkFTRIFTRoFTSYFTS4FTTcFTT4FTUkFTVEFTVYFTV4FTWUFTWoFTXMFTXwFTYMFTYwFTZMFTZ8FTaYFTaoFTbEFTboFTcIFTcoFTdgFTeEFTeoFTfIFTfoFTf8FTQgGTRQGTR0GTSMGTSsGTTIGTT0GTUUGTVMGTVkGTV8GTWcGTW8GTXcGTX8GTYQGTY0GTZUGTaAGTagGTbEGTbkGTb4GTcUGTcsGTdQGTdsGTeMGTecGTe8GTfgGTf8GTQcHTRAHTRkHTR8HTSQHTS8HTT0HTUUHTU4HTVkHTWQHTW0HTXMHTXwHTYMHTY4HTZwHTaQHTa4HTbUHTbwHTcQHTcwHTdIHTdsHTeYHTe4HTfYHTQEITQwITRcITSAITSgITS4ITTUITUAITUgITU4ITVYITV4ITWMITWgITXEITXoITYMITYwITZIITZ4ITaYITa4ITbUITb0ITcUITc0ITdgITd8ITeoITfIITfYITf4ITQYJTREJTRkJTSEJTSgJTTAJTTgJTUAJTUcJTVAJTVUJTV0JTWUJTW8JTXoJTYMJTYkJTZEJTZ0JTaUJTa4JTbUJTcAJTcYJTc4JTdUJTdoJTeIJTeoJTfYJTQEKTQoKTQ8KTRQKTRsKTSAKTSgKTS8KTToKTT8KTUgKTVEKTV0KTWYKTW8KTXQKTXwKTYQKTY8KTZoKTaEKTagKTbAKTbgKTb4KTcYKTc8KTdgKTeYKTfEKTfgKTf8KTQcLTQ4LTRkLTSILTSkLTTELTTYLTUELTUcLTVMLTVwLTWULTW0LTXYLTXwLTYgLTZELTZgLTZ0LTaYLTa8LTboLTcYLTc8LTdcLTdwLTeQLTe0LTfMLTfwLTQMMTQsMTRMMTRsMTSMMTSsMTTYMTT0MTUMMTUsMTVAMTVkMTWAMTWwMTXgMTYMMTYsMTZMMTZsMTaIMTasMTbIMTb0MTcYMTdAMTdgMTeAMTecMTe8MTfYMTf0MTQYNTQ4NTRkNTSINTSwNTTUNTTwNTUQNTU0NTVQNTVwNTWENTWoNTXUNTX4NTYkNTZENTZoNTaUNTa4NTbkNTcQNTcwNTdMNTdgNTeENTegNTfANTfgNTQEOTQ0OTRYOTR8OTScOTTAOTTkOTUQOTU0OTVUOTV0OTWYOTWsOTXQOTX0OTYIOTYgOTZAOTZ4OTaYOTa4OTbUOTbwOTcIOTcsOTdMOTdoOTeIOTeoOTfUOTfsOTQEPTQgPTREPTRkPTSQPTS8PTTcPTUAPTUYPTVEPTVcPTWIPTWsPTXYPTX0PTYEPTYkPTZEPTZwPTacPTa4PTbcPTcAPTcsPTdMPTdoPTeMPTesPTfMPTf4PTQcQTQ8QTRgQTSMQTSsQTTEQTToQTUIQTUcQTVAQTVQQTVwQTWIQTWkQTXQQTX0QTYEQTYkQTZEQTZoQTaMQTa4QTbUQTbwQTcMQTcsQTdIQTdgQTd0QTeQQTe0QTfUQTQARTQQRTQwRTRIRTR4RTScRTTARTT4RTUkRTVIRTVoRTWURTW0RTXYRTX4RTYQRTYwRTZMRTZsRTaARTakRTbURTb4RTcQRTcsRTdQRTdwRTeARTegRTe4RTfURTfwRTQUSTQwSTRESTRoSTSMSTSoSTTISTTkSTUQSTU8STVgSTWASTWcSTXASTXsSTYISTYsSTZMSTZsSTaQSTa8STbYSTb8STccSTcwSTdQSTdsSTeMSTewSTfQSTfwSTQETTQoTTRMTTRwTTSQTTSkTTTITTToTTUITTU0TTVETTVkTTWETTWkTTXITTX0TTYYTTZETTZkTTaQTTa0TTbQTTbwTTcUTTcwTTdcTTd8TTesTTfETTfkTTf8TTQoUTQ4UTRUUTRsUTSEUTSkUTTEUTTkUTUEUTUcUTU0UTVQUTVwUTWUUTW4UTXcUTYIUTY0UTZUUTaAUTakUTbEUTboUTb8UTcoUTdIUTdgUTd4UTekUTfUUTf0UTQQVTQ0VTRQVTRwVTSAVTSkVTS4VTTQVTTwVTUMVTUsVTVQVTV0VTWQVTXAVTXgVTX8VTYcVTZAVTZkVTZ8VTaUVTawVTbgVTcAVTcwVTdgVTeAVTewVTfEVTfgVTQAWTQgWTRQWTRoWTSAWTSsWTS8WTToWTUIWTUgWTU0WTVUWTV4WTWoWTXIWTXkWTYQWTYwWTZUWTZ4WTaYWTa4WTbUWTb0WTcUWTcwWTdQWTdsWTeMWTesWTfMWTfsWTf8WTQcXTQ0XTRcXTR8XTSkXTTQXTTkXTUEXTUoXTVUXTV0XTWQXTWkXTXIXTX0XTYcXTZIXTZsXTaMXTa4XTbgXTbwXTcQXTc8XTdsXTeMXTe8XTfoXTQYYTRAYTRkYTSEYTSwYTTUYTTsYTUMYTU8YTVYYTV4YTWYYTW8YTXgYTYEYTYoYTY8YTZcYTaMYTasYTbMYTbcYTcIYTccYTdIYTdwYTeQYTewYTfAYTfgYTf8YTQUZTQ0ZTRIZTRoZTSMZTS8ZTTsZTUMZTU4ZTVUZTV0ZTWYZTW4ZTXoZTYIZTYoZTY4ZTZcZTZ8ZTagZTbEZTbsZTcAZTcUZTdEZTdkZTd8ZTecZTe8ZTfcZTQMaTQwaTRUaTRsaTR8aTScaTS4aTTcaTT8aTUQaTUwaTVYaTV4aTWYaTWoaTXMaTX8aTYcaTY0aTZUaTZwaTaQaTasaTbMaTb8aTccaTcwaTdcaTeEaTeUaTfEaTfwaTQIbTQobTRgbTSAbTScbTTAbTTQbTTsbTUcbTU4bTVYbTV0bTWUbTWwbTXAbTXgbTYAbTYYbTY4bTZUbTZwbTaQbTakbTbIbTbwbTcAbTccbTdAbTdkbTd4bTecbTfAbTfgbTf0bTQccTRMcTRscTSMcTSkcTTEcTTkcTUEcTUocTVEcTVocTV8cTWQcTW8cTXQcTXocTYEcTYwcTZgcTaMcTakcTbEcTbocTcEcTcgcTdEcTdgcTeAcTeUcTe4cTfYcTf4cTQcdTQ8dTRYdTR0dTSkdTTEdTTodTUUdTUkdTVEdTVUdTV4dTWwdTXgdTYMdTYodTZIdTZ0dTaYdTa0dTbQdTbwdTcMdTcodTdEdTdYdTdodTeYdTe8dTfcdTf8dTQUeTQ4eTRkeTSQeTSseTS8eTTYeTT4eTUQeTU0eTVYeTWQeTWweTXIeTXkeTYEeTYgeTY8eTZceTaAeTakeTa0eTbYeTb0eTcYeTc8eTdgeTeAeTeweTfQeTf8eTQofTRMfTRwfTScfTTUfTTwfTUQfTU8fTVcfTWAfTWsfTXIfTXsfTYQfTY0fTZkfTaAfTagfTa8fTbgfTb4fTcYfTc4fTdYfTd0fTeQfTe4fTfMfTfgfTf4fTQcgTQ8gTRQgTRwgTSAgTSggTS4gTTYgTT4gZShNQiBNTiBNViBNXiBNZSBNcCBNeCBNfiBNhiBNjiBNlyBNnyBNoyBNqyBNtCBNvCBNxyBNzSBN0SBN1yBN3SBN4yBN6yBN8yBN/CBNCCFNESFNGSFNISFNKiFNMSFNPSFNRSFNTCFNVyFNXSFNZSFNcCFNeSFNhyFNjiFNliFNnSFNpSFNrSFNsSFNuSFNwCFNySFN1CFN3CFN4iFN6CFN7CFN9SFN/iFNBiJNDiJNHCJNJCJNLyJNNyJNPSJNRCJNSSJNUCJNWSJNYCJNZyJNcyJNeyJNgSJNiCJNkCJNmCJNnyJNpSJNqSJNsSJNvSJNxiJNzyJN2iJN4SJN6iJN8iJN9yJNACNNBiNNCyNNEyNNGyNNJCNNMCNNNiNNOiNNQiNNSyNNUiNNWiNNXyNNZiNNbiNNeSNNhCNNjCNNkCNNmCNNoyNNqyNNtyNNwCNNxCNNyiNN2CNN4SNN7CNN9CNN+yNN/yNNBiRNDyRNFyRNHCRNJyRNLiRNNiRNOyRNQCRNSiRNUSRNWyRNZCRNbyRNeyRNhCRNjSRNlSRNoSRNrCRNtCRNvSRNxiRN0SRN2SRN4CRN6CRN7iRN9iRN/SRNCCVNECVNFSVNHSVNJiVNMSVNOCVNQCVNSCVNUCVNVyVNYiVNaiVNcSVNdyVNfyVNiCVNkCVNlyVNnyVNpyVNriVNtCVNuyVNxCVNySVNzyVN1SVN3SVN5iVN7yVN9CVN/CVNBSZNDSZNEyZNFyZNGyZNIyZNLCZNNSZNPCZNRSZNTiZNUyZNXiZNZyZNcCZNeiZNfiZNhSZNjSZNliZNnCZNpSZNryZNsyZNuyZNxCZNzCZN2CZN4CZN6CZN8CZN+CZN/yZNBydNDSdNFSdNGSdNHydNKCdNLidNOidNRSdNTSdNVidNYCdNZydNbidNdidNeidNgydNjidNlSdNnCdNpydNsidNuidNwydNySdN0CdN2CdN4CdN6SdN8CdN9ydN/ydNBihNDyhNEyhNGihNIihNKChNMShNOShNQShNSShNTyhNVihNXyhNZyhNbShNdShNfihNhChNjChNlShNnShNoyhNqyhNtChNvChNxyhNzihN1ShN3ChN4yhN6ShN8ShN+ChNAClNCClNDylNFylNIClNKylNNilNPylNRylNTSlNVSlNYClNaSlNcSlNeilNgilNiilNkilNmSlNoClNpilNqylNtilNvylNyilN0ylN2SlN3ylN6ilN7ilN9ClN/ClNBSpNEypNGypNIypNLipNNypNPSpNSCpNTypNVypNXSpNZCpNaypNcypNeypNgypNiSpNkipNmSpNoipNqypNsypNuypNvypNxypNzypN1ypN3ypN5ypN8ipN+CpN/ypNCCtNECtNFytNHStNJCtNLCtNNytNQCtNSCtNTytNVitNXStNZCtNbStNdStNeytNgytNiitNkStNnStNpStNritNtitNwitNyytN0ytN3itN5StN7ytN9ytN/ytNBSxNDSxNFixNHSxNJCxNLCxNMyxNOSxNQixNRyxNUSxNWixNYyxNaixNcixNfixNhixNkSxNmixNoSxNpixNryxNuCxNvyxNyCxNzyxN2yxN4ixN5ixN7SxN9ixN/CxNBC1NCi1NEy1NHi1NKi1NMy1NOS1NQS1NSi1NUy1NWS1NYS1Nai1Nci1Nei1NhS1Nji1Nli1NoS1Npi1NsS1NvC1Nwy1Nyy1N2S1N4C1N6S1N9C1N/i1NBi5NDi5NEi5NGi5NIS5NKC5NMS5NOi5NQi5NTC5NVi5NXS5NZS5Nbi5Ndi5Ney5Ngy5NiC5NkC5NmC5Nni5Nqi5NtS5NwC5Nxy5Nzy5N0y5N2i5N6C5N8y5N+y5NAi9NDi9NFi9NHy9NKi9NLi9NNi9NPi9NRS9NUC9NVi9NXC9NYy9NbC9NeC9NfS9Nhi9Nki9Nmy9Noi9Nqy9Nty9Nwi9Nyy9N0y9N3C9N5y9N8C9N+C9NADBNBjBNDDBNEzBNGzBNIjBNKzBNNDBNPDBNQzBNSjBNUzBNWjBNYTBNaDBNcDBNdzBNgjBNizBNkDBNmDBNnzBNpjBNqjBNrjBNtjBNvjBNxDBNzzBN2jBN4zBN7jBN9jBN+jBNAzFNDjFNFjFNHTFNKzFNNzFNPzFNRzFNTzFNWDFNYDFNaDFNcDFNeDFNgDFNhDFNjTFNlDFNnDFNpDFNqTFNsjFNuTFNxDFNzjFN1jFN3TFN5jFN8jFN+jFNAjJNCzJNEDJNGDJNITJNKTJNMDJNNDJNQjJNTTJNVjJNXzJNZzJNbzJNdzJNfjJNhzJNjzJNmjJNpTJNrTJNtDJNvTJNyTJN0jJN2jJN3jJN5DJN7DJN8zJN/DJNADNNCDNNFDNNHTNNKTNNMTNNOjNNRjNNTzNNVzNNYDNNbDNNdzNNgDNNhzNNjzNNlzNNojNNpjNNqzNNszNNujNNwzNNzDNN0zNN2zNN4zNN6DNN7TNN9TNN/jNNBjRNDzRNGDRNIDRNKDRNLzRNNzRNQDRNSDRNUDRNWTRNYDRNZzRNbDRNcTRNdjRNezRNgDRNhTRNijRNjzRNlDRNmTRNnjRNozRNqDRNrTRNsjRNtzRNvDRNwTRNxjRNyzRN0DRN1TRN2jRN4DRN5DRN7DRN8zRN+jRNATVNCTVNEjVNGjVNIjVNKTVNLjVNNTVNPDVNQzVNSzVNTzVNVTVNYDVNaDVNcDVNeDVNgTVNiDVNjzVNlDVNnDVNpjVNqzVNtjVNvjVNwzVNzDVN2DVN4DVN5zVN8DVN+zVNBjZNCzZNEDZNFzZNHzZNJzZNMjZNOjZNRTZNTjZNVTZNXjZNZTZNbDZNcTZNeTZNgTZNjDZNkTZNlzZNmzZNpDZNrDZNszZNujZNwTZNxTZNyjZN0zZN2TZN4jZN6jZN8jZN+DZNATdNCTdNDjdNFDdNHzdNKDdNNDdNOTdNRDdNTDdNVDdNXTdNZjdNbjdNcjdNfTdNgjdNhzdNkDdNmzdNojdNqjdNtTdNvjdNxjdNzzdN1zdN3zdN5jdN6jdN8DdN9jdN/jdNBThNDjhNGThNIDhNKDhNMzhNOzhNRDhNSDhNUDhNVThNYDhNZjhNcDhNdDhNezhNhjhNjDhNkjhNnjhNpzhNrjhNtzhNvzhNyjhN0ThN1ThN3ThN5ThN8ThN/DhNBDlNCzlNFDlNGzlNJDlNLDlNMzlNOzlNQzlNSzlNVjlNXTlNYzlNZzlNcDlNeDlNfzlNhzlNjjlNkjlNlzlNoDlNqTlNtDlNvTlNxjlNzjlN2jlN4zlN6DlN8zlN/DlNATpNCTpNFTpNHDpNIzpNKzpNMTpNOjpNRTpNUDpNWTpNYjpNZzpNbjpNdjpNfjpNhjpNizpNljpNoTpNqjpNsjpNvTpNwjpNyTpNzzpN2zpN4DpN6DpN8jpN+jpNATtNCjtNFjtNHjtNJTtNLTtNMjtNNztNQjtNSztNWTtNZTtNbjtNdjtNeztNgztNiDtNkDtNmDtNoztNqjtNsztNtztNwjtNzTtN0ztN3DtN5DtN6ztN8ztN+DtN/jtNBDxNDDxNGDxNHzxNJDxNKjxNNTxNPjxNRzxNUDxNVzxNYTxNazxNczxNezxNgzxNizxNljxNnDxNojxNrTxNtTxNvjxNxTxNyzxN0jxN3jxN5DxN7DxN8DxN9TxN/DxNBz1NDz1NGD1NID1NJz1NMD1NOT1NQT1NSz1NUz1NWj1NYz1Naz1Ncj1Nej1Nfz1Nhz1Njj1NlD1NnD1Npz1Nrz1NuD1Nwj1NzT1N0j1N2z1N5D1N7D1N9D1N/D1NAT5NCT5NEj5NGz5NIz5NLD5NMz5NOj5NQz5NSz5NUD5NVz5NYD5NaD5NbT5Ndj5NgT5NiT5Njz5NmD5NoD5Nrj5Ntj5NwT5Nyj5Nzj5N2T5N5D5N6z5N8D5N9D5N/D5NAT9NBT9NCj9NED9NGD9NID9NKD9NLT9NMz9NPj9NRj9NTj9NVj9NXj9NaT9lKE10P017P02FP02MP02VP02dP02kP02pP02wP022P03AP03HP03MP03VP03eP03lP03tP032P03/P00KQE0SQE0aQE0jQE0uQE03QE0/QE1GQE1PQE1UQE1ZQE1iQE1qQE1wQE13QE2AQE2JQE2UQE2fQE2oQE2wQE24QE2/QE3IQE3QQE3UQE3dQE3iQE3tQE30QE36QE0BQU0MQU0UQU0cQU0mQU0uQU02QU09QU1EQU1LQU1TQU1aQU1mQU1uQU10QU19QU2EQU2KQU2SQU2aQU2hQU2pQU2xQU25QU3CQU3KQU3RQU3ZQU3hQU3qQU3zQU37QU0DQk0IQk0SQk0aQk0iQk0qQk0zQk08Qk1BQk1HQk1QQk1YQk1hQk1qQk11Qk19Qk2LQk2TQk2XQmVYAwAAAENaM11yhRAAAChNxgFNHgJNQAJNOwNN1QVNUAZNOgdNmQdN4wpNmw5NOxFNFRtNaR1NYR5NMh9NhCFNGSJN1SNNECpN1i1N5S5NKDFNPzJNVjtNqz5NiEJlWAIAAABDR11yhhAAAChLBUsOSxZLJEsySzpLSEtaS2VLbUt1S31LkkubS6ZLrku5S8FL2UviS+tL+E0DAU0LAU0gAU0sAU08AU1IAU1YAU1kAU1tAU11AU2CAU2NAU2VAU2dAU2xAU2/AU3NAU3YAU3qAU30AU38AU0PAk0XAk0lAk0uAk05Ak1HAk1sAk1/Ak2HAk2PAk2XAk2oAk2zAk3JAk3bAk3sAk0MA00UA00cA00jA00rA000A01CA01ZA01lA01wA02BA02JA02RA02dA02mA026A03DA03QA03gA03oA030A03/A00IBE0TBE0bBE0nBE0vBE07BE1DBE1KBE1WBE1jBE1zBE17BE2GBE2PBE2kBE2sBE2/BE3HBE3TBE3bBE3uBE33BE0NBU0WBU0eBU0qBU0yBU1CBU1NBU1aBU1uBU13BU2HBU2XBU2jBU21BU3GBU3OBU3cBU3lBU32BU0DBk0MBk0YBk0vBk02Bk1BBk1JBk1jBk1rBk17Bk2IBk2RBk2ZBk2kBk2sBk21Bk3PBk3fBk3zBk0LB00UB00oB00zB01JB01SB01dB01oB013B02HB02SB02gB02oB025B03AB03IB03WB03fB03qB03yB036B00FCE0QCE0bCE0kCE05CE1ECE1SCE1aCE1sCE11CE1+CE2HCE2WCE2iCE2yCE3BCE3RCE3jCE3uCE36CE0CCU0KCU0VCU0dCU0sCU00CU08CU1LCU1ZCU1hCU1pCU1zCU1+CU2NCU2VCU2hCU2pCU25CU3KCU3eCU3mCU3uCU36CU0FCk0kCk0zCk1DCk1MCk1VCk1hCk1qCk2ACk2ICk2TCk2lCk2sCk20Ck3CCk3KCk3TCk3cCk3qCk0DC00SC00dC00mC00tC006C01LC01XC01gC01xC02AC02MC02hC02qC02zC02+C03KC03TC03oC033C00ADE0HDE0PDE0XDE0fDE0vDE1HDE1UDE1kDE1wDE18DE2HDE2PDE2XDE2fDE2mDE22DE3BDE3KDE3UDE3cDE3rDE0BDU0KDU0SDU0dDU0mDU0wDU1ADU1IDU1YDU1lDU1uDU15DU2CDU2VDU2eDU2pDU2yDU29DU3cDU3sDU30DU38DU0FDk0RDk0aDk0jDk0rDk00Dk09Dk1IDk1RDk1ZDk1hDk1vDk14Dk2UDk2qDk3GDk3PDk3eDk3uDk0MD00VD00dD00oD00zD007D01KD01bD01mD01vD02ND02VD02gD02yD027D03ED03PD03eD03nD03vD033D00CEE0TEE0cEE0nEE01EE0+EE1LEE1YEE1tEE14EE2FEE2NEE2VEE2eEE2nEE2yEE3HEE3oEE3xEE35EE0IEU0WEU0iEU0rEU00EU1CEU1NEU1WEU1eEU1pEU1xEU16EU2IEU2kEU2tEU25EU3PEU3YEU3kEU0AEk0VEk0eEk0uEk09Ek1IEk1TEk1cEk1kEk1rEk10Ek2GEk2PEk2XEk2fEk2oEk26Ek3DEk3fEk3nEk3wEk34Ek0FE00OE00XE00gE00tE002E00+E01GE01VE01dE01lE01tE012E02BE02KE02VE02dE02oE024E03AE03QE03bE03jE031E00DFE0SFE0lFE0tFE09FE1gFE1pFE1yFE17FE2GFE2RFE2ZFE2kFE2tFE21FE3DFE3OFE3iFE3tFE35FE0IFU0YFU0kFU1HFU1PFU1YFU1oFU10FU18FU2DFU2LFU2UFU2pFU2wFU28FU3EFU3QFU3kFU38FU0EFk0MFk0kFk0zFk0+Fk1RFk1ZFk1iFk1uFk19Fk2IFk2QFk2ZFk2iFk2yFk25Fk3BFk3JFk3QFk3fFk3nFk3vFk33Fk0DF00RF00jF00tF009F01FF01OF01ZF01tF012F02BF02LF02WF02nF02yF03AF03IF03TF03fF03nF03zF03+F00KGE0UGE0lGE0wGE0/GE1HGE1aGE1iGE1qGE1zGE18GE2FGE2TGE2bGE2nGE2vGE27GE3LGE3WGE3gGE30GE0eGU0nGU0zGU0/GU1HGU1ZGU1hGU1qGU1yGU1+GU2GGU2SGU2bGU2jGU2sGU21GU3JGU3VGU37GU0HGk0QGk0jGk0yGk07Gk1IGk1QGk1aGk1iGk1uGk13Gk2DGk2gGk23Gk3QGk3bGk3pGk31Gk0GG00OG00cG00kG00rG004G00/G01LG01SG01aG01hG018G02KG02ZG02gG02tG022G03LG03UG03iG03rG030G00BHE0LHE0XHE0fHE0tHE01HE09HE1FHE1OHE1VHE1oHE1+HE2FHE2QHE2cHE2tHE21HE3MHE3VHE3pHE3yHE36HE0CHU0THU0hHU0tHU01HU0+HU1ZHU1iHU1wHU18HU2HHU2OHU2WHU2hHU2qHU3AHU3OHU3eHU3qHU37HU0JHk0SHk0dHk0oHk1IHk1RHk1aHk1oHk19Hk2MHk2THk2bHk2kHk2xHk3BHk3KHk3THk3cHk3kHk3wHk34Hk0DH00OH00XH00gH00rH005H01AH01IH01bH01kH012H01/H02IH02RH02dH02kH02zH03KH03SH03oH00CIE0YIE0kIE0yIE06IE1GIE1SIE1aIE1iIE1pIE10IE2CIE2KIE2SIE2bIE2nIE2vIE3AIE3nIE3vIE33IE0AIU0MIU0dIU0lIU01IU1JIU1QIU1hIU1pIU10IU19IU2SIU2hIU2pIU21IU3EIU3NIU3YIU3wIU35IU0CIk0KIk0SIk0gIk0oIk0zIk1UIk1rIk2MIk2cIk2tIk21Ik3BIk3KIk3TIk3lIk37Ik0XI00fI00oI00+I01GI01WI01jI01qI01yI019I02UI02cI02nI02vI027I03OI03cI03lI03wI00KJE0TJE0gJE0rJE0yJE1EJE1VJE1fJE1oJE1zJE1/JE2IJE2ZJE2lJE24JE3BJE3KJE3kJE3yJE0BJU0ZJU0hJU0qJU08JU1EJU1MJU1UJU1bJU1uJU17JU2DJU2MJU2UJU2bJU2jJU2/JU3hJU3qJU0AJk0JJk0nJk0wJk1AJk1JJk1XJk1iJk1rJk10Jk2CJk2RJk2gJk2pJk23Jk2/Jk3IJk3QJk3cJk3kJk3sJk30Jk0DJ00RJ00jJ00yJ00+J01JJ01RJ01aJ01kJ01+J02HJ02ZJ02gJ02rJ022J02+J03cJ03kJ037J00DKE0KKE0eKE0sKE01KE09KE1FKE1aKE1jKE15KE2IKE2QKE2ZKE2nKE2vKE24KE3AKE3ZKE38KE0EKU0bKU0kKU0vKU06KU1DKU1RKU1ZKU1kKU11KU1+KU2GKU2OKU2dKU2vKU26KU3DKU3OKU3jKU34KU0AKk0JKk0XKk0fKk0nKk0yKk1BKk1TKk1oKk1vKk13Kk1/Kk2NKk2WKk2dKk2mKk2vKk3DKk3LKk3bKk3jKk3rKk0DK00UK00oK00wK007K01EK01MK01TK01aK01hK01oK01xK01/K02VK02pK02yK026K03GK03PK03XK03pK03zK037K00JLE0RLE0wLE09LE1LLE1VLE1eLE1uLE12LE2CLE2KLE2VLE2qLE2zLE3DLE3TLE3fLE3xLE0ALU0OLU0XLU0iLU0uLU09LU1FLU1OLU1dLU1lLU12LU1+LU2JLU2SLU2aLU2qLU21LU3ALU3PLU3kLU3tLU34LU0CLk0KLk0lLk0sLk01Lk1GLk1QLk1hLk1pLk1/Lk2MLk2iLk2uLk25Lk3LLk3XLk3eLk3sLk33Lk0GL00aL00jL006L01CL01JL01nL01wL02BL02KL02WL02mL02vL027L03GL03XL03gL03rL030L038L00QME0mME0vME04ME1HME1OME1XME1eME1lME1sME17ME2GME2UME2jME26ME3IME3TME3eME3nME3yME3+MGUoTQcxTRoxTSExTS8xTTsxTUMxTUsxTVMxTWQxTWwxTXQxTYgxTZExTZgxTa0xTb0xTcgxTdIxTeExTeoxTfYxTf4xTQYyTRQyTRwyTSUyTTgyTUYyTVEyTVoyTWMyTWsyTXMyTYIyTZMyTZ4yTbgyTcEyTc0yTdYyTegyTfcyTQQzTQwzTRgzTSEzTS0zTTUzTT4zTUozTVMzTVszTWQzTXAzTXszTYszTZMzTZszTb4zTcczTdAzTdczTd8zTfEzTfkzTQI0TQo0TRM0TRw0TSQ0TTM0TTs0TUQ0TUw0TVQ0TWQ0Tfc0TQU1TQ01TRY1TUc1TVk1TWQ1TWw1TXQ1TXw1TZg1TaA1Ta81Tbo1Tcc1TdA1Tdw1TeQ1Tes1TfQ1Tf81TSM2TSs2TT42TUk2TVI2TVk2TXU2TYU2TZ82Tag2Tc42Td02TeY2Te42Tfw2TQU3TRg3TSM3TSw3TT03TVg3TWE3TXY3TYs3TZQ3TaY3Ta43Tbk3Tco3TdM3Tfo3TQk4TRI4TR04TSw4TTc4TT84TUw4TVk4TWo4TX84TZY4TaI4Tas4TbI4Tbs4TcM4Tc44Tdk4Tek4TfU4TQA5TQ85TRg5TR85TTc5TT85TU85TWs5TYM5TZs5TaQ5Ta05Tbg5TcE5TdI5Td45Tew5Tfc5TQ06TRk6TSc6TTU6TT46TUk6TVQ6TV06TXI6TXo6TYI6TY86TZo6TaU6Ta46TbY6TdM6TeQ6Tew6Tf46TQU7TQ47TSk7TTs7TUY7TU87TV07TWk7TXI7TX87TYw7TZQ7TZw7Ta47Tbs7TcY7Tdc7TeA7TQg8TRA8TS48TTk8TUI8TUs8TVs8TWU8TW88TXc8TYc8TY88TaY8TbE8Tbk8TdY8TQA9TQs9TRM9TRw9TSs9TTQ9TT09TUU9TV49TWc9TW89TXY9TYM9TYs9TZg9TaA9TbM9Tbw9TcY9TdY9Td89Teg9TfA9Tfg9TQU+TQ0+TRY+TSc+TT4+TUc+TVs+TWQ+TXE+TXo+TYU+TZM+TZw+TaQ+TbI+Tbo+TcU+TdI+Td0+Teg+TRw/TSQ/TTc/TUI/TUo/TVI/TVo/TWI/TW0/TX8/TZA/Tbo/TdA/Tdk/Tek/TfE/Tfo/TQNATQ5ATRZATR5ATSdATTJATTtATUpATV1ATWZATXtATYRATY1ATZhATaNATaxATbRATcNATcxATdhATeZATfFATf5ATQVBTRBBTRhBTSBBTSpBTTJBTTpBTU9BTV5BTWpBTXhBTY5BTZZBTZ5BTaVBTa1BTbVBTb1BTcZBTdVBTd1BTeVBTe5BTfdBTf9BTQxCTRZCTR5CTSZCTS5CTTdCTUtCTVRCTVxCTWVCTW5CTYFCTZtCZVgBAAAAT11yhxAAAChLA0sMSxRLHEsiSytLMEs4S0FLRktRS1hLY0trS3NLe0uES4tLkEuZS6RLrEu3S79LyEvPS9dL4EvpS/FL9k0BAU0JAU0UAU0ZAU0eAU0qAU0zAU06AU1CAU1GAU1OAU1WAU1iAU1rAU1zAU18AU2AAU2LAU2TAU2bAU2jAU2pAU2vAU23AU29AU3LAU3WAU3eAU3jAU3oAU3yAU36AU0CAk0HAk0NAk0VAk0jAk0sAk03Ak1FAk1OAk1WAk1dAk1iAk1qAk1yAk14Ak19Ak2FAk2NAk2VAk2fAk2mAk2xAk26Ak2/Ak3HAk3TAk3ZAk3kAk3qAk31Ak38Ak0EA00KA00SA00aA00hA00pA00yA01AA01JA01PA01XA01jA01uA015A01/A02HA02PA02bA02kA02tA020A024A03BA03JA03OA03ZA03eA03mA03uA03yA039A00GBE0RBE0ZBE0lBE0tBE05BE1BBE1IBE1UBE1cBE1hBE1pBE1xBE15BE2EBE2NBE2VBE2aBE2iBE2qBE22BE29BE3FBE3RBE3ZBE3kBE3sBE31BE39BE0DBU0LBU0UBU0cBU0oBU0wBU05BU1ABU1LBU1TBU1YBU1gBU1nBU1sBU11BU1+BU2FBU2OBU2VBU2hBU2oBU2sBU2zBU28BU3EBU3MBU3aBU3jBU3sBU30BU38BU0BBk0KBk0WBk0fBk0lBk0tBk00Bk0/Bk1HBk1VBk1bBk1hBk1pBk1xBk15Bk2BBk2GBk2PBk2XBk2iBk2qBk2zBk27Bk3ABk3HBk3NBk3WBk3dBk3lBk3pBk3xBk36Bk0BB00JB00SB00bB00hB00mB00xB00/B01HB01QB01bB01mB01vB011B01+B02FB02QB02eB02mB02wB023B02+B03GB03OB03UB03dB03oB03wB034B00DCE0OCE0ZCE0iCE0qCE0wCE03CE1CCE1KCE1QCE1YCE1gCE1lCE1qCE1zCE18CE2FCE2OCE2UCE2gCE2oCE2wCE23CE2/CE3HCE3PCE3aCE3hCE3sCE30CE34CE0ACU0ICU0TCU0bCU0jCU0qCU0yCU06CU1CCU1JCU1SCU1XCU1fCU1nCU1xCU18CU2FCU2LCU2TCU2fCU2nCU2wCU23CU3CCU3ICU3QCU3XCU3cCU3kCU3sCU34CU0DCk0MCk0RCk0WCk0dCk0iCk0qCk0xCk08Ck1BCk1KCk1TCk1fCk1oCk1xCk12Ck1+Ck2GCk2RCk2cCk2jCk2qCk2yCk26Ck3ACk3ICk3RCk3aCk3oCk3zCk36Ck0BC00JC00QC00bC00kC00rC00zC004C01DC01JC01VC01eC01nC01vC014C01+C02KC02TC02aC02fC02oC02xC028C03IC03RC03ZC03eC03mC03vC031C03+C00FDE0NDE0VDE0dDE0lDE0tDE04DE0/DE1FDE1NDE1SDE1bDE1iDE1uDE16DE2FDE2NDE2VDE2dDE2kDE2tDE20DE2/DE3IDE3SDE3aDE3iDE3pDE3xDE34DE3/DE0IDU0QDU0bDU0kDU0uDU03DU0+DU1GDU1PDU1WDU1eDU1jDU1sDU13DU2ADU2LDU2TDU2cDU2nDU2wDU27DU3GDU3ODU3VDU3aDU3jDU3qDU3yDU36DU0DDk0PDk0YDk0hDk0pDk0yDk07Dk1GDk1PDk1XDk1fDk1oDk1tDk12Dk1/Dk2EDk2KDk2SDk2gDk2oDk2wDk23Dk2+Dk3EDk3NDk3VDk3cDk3kDk3sDk33Dk39Dk0DD00KD00TD00bD00mD00xD005D01CD01ID01TD01ZD01kD01tD014D01/D02DD02LD02TD02eD02pD02wD025D03CD03ND03VD03cD03lD03tD031D00AEE0JEE0REE0aEE0lEE0tEE0zEE08EE1EEE1JEE1SEE1WEE1eEE1kEE1rEE12EE1/EE2DEE2LEE2TEE2cEE2lEE2wEE23EE2+EE3FEE3NEE3UEE3aEE3fEE3mEE3vEE33EE0CEU0GEU0OEU0UEU0gEU0pEU0yEU1AEU1LEU1UEU1cEU1nEU1vEU14EU2AEU2GEU2OEU2VEU2dEU2iEU2rEU23EU3AEU3GEU3NEU3WEU3eEU3iEU3qEU3wEU33EU3+EU0HEk0OEk0TEk0cEk0lEk0sEk00Ek07Ek1GEk1REk1aEk1iEk1pEk1yEk19Ek2EEk2NEk2VEk2dEk2mEk2xEk24Ek3BEk3JEk3OEk3WEk3dEk3lEk3uEk32Ek3+Ek0DE00ME00VE00eE00mE00rE000E008E01EE01PE01TE01bE01jE01rE010E01/E02IE02TE02bE02mE02vE022E02+E03HE03OE03ZE03hE03tE03zE037E00BFE0MFE0QFE0XFE0dFE0jFE0rFE0zFE07FE1DFE1JFE1PFE1WFE1eFE1nFE1wFE15FE2EFE2PFE2XFE2iFE2rFE2zFE28FE3BFE3MFE3UFE3aFE3gFE3rFE33FE3/FE0GFU0PFU0WFU0eFU0iFU0rFU0wFU02FU0+FU1FFU1NFU1WFU1fFU1mFU1yFU16FU2BFU2JFU2SFU2bFU2hFU2nFU2uFU26FU3CFU3OFU3aFU3iFU3uFU3zFU36FU0CFk0KFk0WFk0cFk0iFk0tFk0xFk08Fk1EFk1KFk1PFk1XFk1gFk1sFk10Fk17Fk2GFk2OFk2XFk2gFk2oFk2wFk23Fk2/Fk3HFk3OFk3WFk3dFk3lFk3tFk31Fk39Fk0BF00JF00PF00ZF00hF00rF002F007F01DF01MF01XF01fF01mF01rF010F01/F02JF02UF02dF02lF02wF026F02+F03GF03RF03dF03lF03xF038F00IGE0SGE0bGE0jGE0uGE03GE09GE1FGE1RGE1YGE1gGE1oGE1xGE16GE2DGE2MGE2RGE2ZGE2lGE2tGE21GE25GE3EGE3JGE3UGE3eGE3mGE3uGE3yGE36GE0BGU0HGU0PGU0UGU0cGU0lGU0xGU09GU1FGU1QGU1XGU1fGU1oGU1wGU18GU2EGU2MGU2QGU2ZGU2hGU2qGU2zGU29GU3CGU3HGU3TGU3bGU3hGU3pGU3xGU35GU0FGk0OGk0XGk0dGk0hGk0pGk0wGk05Gk1BGk1GGk1OGk1YGk1gGk1oGk1sGk11Gk2BGk2JGk2PGk2XGk2eGk2mGk2tGk21Gk3BGk3JGk3OGk3ZGk3jGk3nGk3zGk3+Gk0EG00MG00aG00iG00pG00yG002G009G01JG01QG01YG01fG01nG01uG01yG016G02CG02IG02QG02XG02eG02mG02rG020G02+G03CG03JG03SG03bG03gG03pG03yG036G03/G00JHE0VHE0dHE0lHE0rHE0zHE07HE1DHE1MHE1THE1cHE1hHE1mHE1xHE12HE18HE2DHE2OHE2aHE2lHE2rHE2zHE28HE3DHE3KHE3THE3aHE3iHE3nHE3wHE34HE0AHU0JHU0RHU0YHU0fHU0rHU0zHU08HU1HHU1LHU1THU1XHU1gHU1uHU16HU2FHU2MHU2UHU2fHU2oHU2vHU22HU2+HU3FHU3MHU3THU3YHU3cHU3oHU3xHU35HU0BHk0HHk0QHk0bHk0mHk0tHk0xHk04Hk1AHk1GHk1PHk1YHk1mHk1uHk10Hk17Hk2DHk2KHk2RHk2ZHk2iHk2rHk2vHk24Hk2/Hk3IHk3RHk3aHk3iHk3uHk32Hk0BH00MH00VH00eH00pH003H00+H01GH01RH01ZH01iH01tH010H019H02GH02PH02bH02iH02qH02xH026H03AH03IH03QH03YH03fH03mH03wH031H036H00AIE0JIE0RIE0WIE0eIE0iIE0qIE0wIE04IE1AIGUoTUQgTVAgTVggTWAgTWcgTXIgTXogTYAgTYggTZAgTZkgTaEgTaUgTa0gTbYgTb4gTckgTc8gTdMgTdkgTd8gTeUgTe0gTfUgTf4gTQohTRMhTRshTSMhTSwhTTMhTT8hTUchTU4hTVkhTV8hTWchTXIhTXshTYkhTZAhTZghTZ8hTachTa8hTbMhTbshTcIhTcshTdYhTd4hTeQhTeohTe4hTfchTQAiTQgiTRAiTR4iTSYiTTEiTTkiTT8iTUYiTUsiTVIiTVsiTWIiTWkiTXUiTX0iTYMiTYoiTZIiTZoiTaEiTaciTasiTbMiTb8iTcgiTdEiTdwiTeMiTewiTfQiTfkiTQIjTQgjTQ0jTRUjTR0jTSYjTTIjTTgjTTwjTUQjTU0jTVQjTVwjTWEjTWgjTXAjTXsjTYYjTY4jTZIjTZojTaUjTa0jTbkjTcIjTcYjTcwjTdojTeMjTe4jTfYjTf0jTQEkTQgkTREkTRkkTR4kTSkkTTAkTTgkTT0kTUIkTUwkTVMkTV0kTWYkTXEkTX0kTYYkTY8kTZckTaMkTa4kTbYkTb8kTcgkTdMkTdskTeIkTeokTfAkTfgkTf8kTQolTRIlTRclTR8lTSglTTMlTTolTUIlTUolTVIlTVklTWQlTWwlTXMlTXklTYElTYolTZIlTZklTaElTaklTbAlTbYlTb0lTcYlTcslTdElTdclTd8lTeglTfElTfYlTf4lTQcmTQ8mTRUmTRkmTR0mTSUmTS4mTTcmTT4mTUcmTVAmTVUmTWAmTWkmTXImTXwmTYAmTYcmTY8mTZgmTZ4mTacmTbEmTbUmTb0mTcYmTc4mTdomTeImTeomTfImTfomTQEnTQknTQ8nTRcnTRsnTSEnTSonTTAnTTwnTUcnTU8nTVgnTWInTWknTXAnTXgnTXwnTYUnTZAnTZcnTZ4nTaknTbQnTbwnTcUnTcsnTdInTdonTeInTesnTfInTfknTQEoTQgoTREoTRUoTRwoTSQoTSooTTMoTTsoTUMoTUsoTVEoTVgoTWEoTWkoTW8oTXcoTYAoTYYoTY4oTZcoTZ8oTaUoTa0oTbYoTb4oTckoTdAoTdcoTd4oTeUoTesoTfMoTfooTQIpTQopTREpTRkpTSIpTS0pTTgpTUEpTUkpTU8pTVcpTWIpTWspTXMpTXwpTYQpTYwpTZQpTZspTaIpTagpTa0pTbgpTcEpTcwpTdUpTdspTeEpTewpTfApTfYpTf4pTQcqTRUqTR0qTSUqTTAqTTkqTT8qTUoqTVEqTVkqTV8qTWYqTW0qTXUqTX0qTYUqTYsqTZQqTZsqTaQqTa0qTbUqTb0qTcEqTckqTdEqTdkqTeEqTekqTfQqTfoqTQErTQorTRIrTRkrTR8rTSYrTS4rTTkrTUIrTUorTVErTVgrTV8rTWYrTW8rTXcrTX0rTYUrTYwrTZMrTZ8rTacrTbArTbgrTcQrTc0rTdUrTeArTecrTfErTfkrTQEsTQcsTQ8sTRgsTR8sTSYsTS4sTTUsTTssTUQsTUksTVMsTVwsTWUsTWwsTXQsTYAsTYgsTZMsTZwsTaMsTagsTbEsTbosTcEsTcosTdEsTd0sTeQsTegsTe8sTfgsTf4sTQYtTQwtTRUtTSAtTSwtTTUtTTstTUMtTUwtTVUtTVstTWMtTWwtTXQtTXwtTYctTZAtTZgtTaMtTagtTbMtTb4tTcUtTc0tTdstTeItTestTfYtTQAuTQguTRAuTRQuTRwuTSMuTSouTTMuTTwuTUQuTU4uTVguTV8uTWcuTXAuTXguTX0uTYUuTYouTZIuTZouTaAuTawuTbcuTcIuTckuTdEuTdUuTdwuTeouTfUuTf0uTQQvTRAvTRgvTSEvTSwvTTAvTTgvTUAvTUcvTVIvTVgvTV4vTWUvTW4vTXovTX8vTYgvTZQvTZ0vTaQvTa0vTbkvTcQvTc0vTdUvTd4vTekvTfIvTfovTQIwTQgwTQ4wTRUwTR0wTSQwTS0wTTYwTT4wTUUwTUwwTVUwTVwwTWMwTWowTXIwTXkwTYQwTY0wTZIwTZowTaEwTagwTawwTbAwTbgwTcAwTcYwTdEwTdwwTeUwTfAwTfgwTfwwTQUxTRAxTRgxTR8xTS0xTTkxTUExTUkxTVExTVoxTWIxTWoxTXIxTXoxTYIxTYYxTY8xTZYxTZ4xTaYxTasxTbQxTbsxTcYxTdAxTdgxTd8xTegxTfQxTfwxTQQyTQ0yTRIyTRoyTSMyTSsyTTIyTTYyTUQyTU8yTVgyTWEyTWkyTXEyTXkyTYAyTYkyTZEyTZwyTacyTa8yTbYyTb8yTcsyTdQyTdwyTeAyTeYyTe4yTfUyTf4yTQIzTQozTRYzTR8zTSszTTMzTTwzTUgzTVEzTVkzTWIzTW4zTXkzTYIzTYkzTZEzTZkzTaQzTagzTa0zTbUzTbwzTcUzTc4zTdUzTd0zTeUzTeozTe8zTfczTQA0TQg0TRE0TRo0TSI0TSo0TTE0TTk0TUI0TUo0TVI0TVs0TWI0TWk0TW40TXM0TXg0TX00TYI0TYc0TYw0TZE0TZY0TZs0TaA0TaU0Tao0Ta80TbQ0Tbk0Tb40TcM0Tcg0Tc00TdI0Tdc0Tdw0TeI0TeY0Te40TfU0Tfw0TQM1TQs1TRQ1TRw1TSQ1TSs1TTA1TTc1TT41TUU1TU01TVE1TVc1TWI1TWo1TXI1TXo1TYM1TYo1TZE1TZY1TZ41Tag1Ta01Tbg1TcA1TcU1Tc41Tdo1TeI1Tek1TfI1Tf01TQg2TQ02TRI2TRk2TSE2TSk2TTQ2TTw2TUc2TVA2TVc2TWA2TWc2TW42TXM2TXs2TYM2TY42TZM2TZk2TZ02TaY2Ta42TbU2Tbw2TcM2Tcc2Tcw2TdU2Tds2TeQ2Tew2TfQ2Tfo2TQM3TQs3TRA3TRY3TSE3TSo3TTY3TTs3TUY3TU43TVY3TV83TWg3TXA3TXQ3TX83TYQ3TYk3TZI3TZ03TaQ3Taw3Tbc3TcA3Tcg3TdE3Tdk3TeE3Teg3Tew3TfI3Tfg3TQA4TQc4TRA4TRs4TSI4TSo4TTU4TT04TUY4TUo4TVI4TVc4TWI4TWg4TXI4TXY4TX04TYg4TY44TZQ4TaA4Tak4TbA4Tbk4TcE4Tcw4TdM4Tdc4Td84Tec4TfM4Tf44TQY5TQ05TRY5TR05TSY5TS45TTU5TT05TUU5TU05TVg5TV85TWU5TWk5TXI5TXo5TYE5TYk5TZA5TZQ5TZk5TaI5Tas5TbY5Tb85Tcg5TdA5Tdw5TeU5Teo5TfU5Tf45TQM6TQs6TRc6TR46TSU6TS06TTM6TTw6TUc6TVI6TVs6TWQ6TWk6TXA6TXg6TYA6TYg6TY06TZg6TaM6Taw6TbQ6Tb86TcQ6Tcs6TdE6Td06TeI6Teo6TfQ6Tfw6TQM7TQw7TRg7TSA7TSc7TS87TTQ7TTk7TUQ7TU07TVs7TWc7TXA7TXg7TX07TYU7TYo7TZI7TZo7TaU7Taw7TbU7Tbk7TcQ7Tc87TdU7Td47TeY7Te07TfU7Tfo7TQA8TQY8TQ48TRo8TSE8TSY8TSw8TTc8TUA8TUk8TVI8TVk8TWM8TW08TXU8TX08TYU8TY08TZg8TZ48TaQ8Ta88Tbc8TcA8Tcc8Tc08TdQ8TeA8TeY8Te48TfI8Tfc8Tf48TQk9TRE9TRo9TSI9TSk9TTI9TTs9TUM9TU09TVU9TVw9TWU9TW09TXQ9TXw9TYE9TYk9TZA9TZY9TZ49Tak9TbE9Tbo9TcQ9Tc89TdQ9Td09TeY9Te49TfY9Tf49TQM+TQs+TRQ+TR0+TSU+TS4+TTU+TTw+TUU+TU0+TVI+TVk+TWI+TWo+TW8+TXg+TYM+TYs+TZE+TZo+TaI+TbA+Tbg+TcM+Tcw+TdA+Tds+TeY+Te0+TfI+TfY+Tf4+TQM/TQc/TQw/TRI/TRo/TSI/TSo/TS8/TTU/TUA/TUg/TVA/TVg/TWA/TWs/ZShNdj9NfT9Nhz9Njj9Nlz9Nnz9Npj9Nqz9Nsj9NuD9Nwj9NyT9Nzj9N1z9N4D9N5z9N7z9N+D9NAUBNDEBNFEBNHEBNJUBNMEBNOUBNQUBNSEBNUUBNVkBNW0BNZEBNbEBNckBNeUBNgkBNi0BNlkBNoUBNqkBNskBNukBNwUBNykBN0kBN1kBN30BN5EBN70BN9kBN/EBNA0FNDkFNFkFNHkFNKEFNMEFNOEFNP0FNRkFNTUFNVUFNXEFNaEFNcEFNdkFNf0FNhkFNjEFNlEFNnEFNo0FNq0FNs0FNu0FNxEFNzEFN00FN20FN40FN7EFN9UFN/UFNBUJNCkJNFEJNHEJNJEJNLEJNNUJNPkJNQ0JNSUJNUkJNWkJNY0JNbEJNd0JNf0JNjUJNlUJNmUJlWAEAAABOXXKIEAAAKEsASwlLEUsZSx9LKEstSzVLPktDS05LVUtgS2hLcEt4S4FLiEuNS5ZLoUupS7RLvEvFS8xL1EvdS+ZL7kvzS/5NBgFNEQFNFgFNGwFNJwFNMAFNNwFNPwFNQwFNSwFNUwFNXwFNaAFNcAFNeQFNfQFNiAFNkAFNmAFNoAFNpgFNrAFNtAFNugFNyAFN0wFN2wFN4AFN5QFN7wFN9wFN/wFNBAJNCgJNEgJNIAJNKQJNNAJNQgJNSwJNUwJNWgJNXwJNZwJNbwJNdQJNegJNggJNigJNkgJNnAJNowJNrgJNtwJNvAJNxAJN0AJN1gJN4QJN5wJN8gJN+QJNAQNNBwNNDwNNFwNNHgNNJgNNLwNNPQNNRgNNTANNVANNYANNawNNdgNNfANNhANNjANNmANNoQNNqgNNsQNNtQNNvgNNxgNNywNN1gNN2wNN4wNN6wNN7wNN+gNNAwRNDgRNFgRNIgRNKgRNNgRNPgRNRQRNUQRNWQRNXgRNZgRNbgRNdgRNgQRNigRNkgRNlwRNnwRNpwRNswRNugRNwgRNzgRN1gRN4QRN6QRN8gRN+gRNAAVNCAVNEQVNGQVNJQVNLQVNNgVNPQVNSAVNUAVNVQVNXQVNZAVNaQVNcgVNewVNggVNiwVNkgVNngVNpQVNqQVNsAVNuQVNwQVNyQVN1wVN4AVN6QVN8QVN+QVN/gVNBwZNEwZNHAZNIgZNKgZNMQZNPAZNRAZNUgZNWAZNXgZNZgZNbgZNdgZNfgZNgwZNjAZNlAZNnwZNpwZNsAZNuAZNvQZNxAZNygZN0wZN2gZN4gZN5gZN7gZN9wZN/gZNBgdNDwdNGAdNHgdNIwdNLgdNPAdNRAdNTQdNWAdNYwdNbAdNcgdNewdNggdNjQdNmwdNowdNrQdNtAdNuwdNwwdNywdN0QdN2gdN5QdN7QdN9QdNAAhNCwhNFghNHwhNJwhNLQhNNAhNPwhNRwhNTQhNVQhNXQhNYghNZwhNcAhNeQhNgghNiwhNkQhNnQhNpQhNrQhNtAhNvAhNxAhNzAhN1whN3ghN6QhN8QhN9QhN/QhNBQlNEAlNGAlNIAlNJwlNLwlNNwlNPwlNRglNTwlNVAlNXAlNZAlNbglNeQlNgglNiAlNkAlNnAlNpAlNrQlNtAlNvwlNxQlNzQlN1AlN2QlN4QlN6QlN9QlNAApNCQpNDgpNEwpNGgpNHwpNJwpNLgpNOQpNPgpNRwpNUApNXApNZQpNbgpNcwpNewpNgwpNjgpNmQpNoApNpwpNrwpNtwpNvQpNxQpNzgpN1wpN5QpN8ApN9wpN/gpNBgtNDQtNGAtNIQtNKAtNMAtNNQtNQAtNRgtNUgtNWwtNZAtNbAtNdQtNewtNhwtNkAtNlwtNnAtNpQtNrgtNuQtNxQtNzgtN1gtN2wtN4wtN7AtN8gtN+wtNAgxNCgxNEgxNGgxNIgxNKgxNNQxNPAxNQgxNSgxNTwxNWAxNXwxNawxNdwxNggxNigxNkgxNmgxNoQxNqgxNsQxNvAxNxQxNzwxN1wxN3wxN5gxN7gxN9QxN/AxNBQ1NDQ1NGA1NIQ1NKw1NNA1NOw1NQw1NTA1NUw1NWw1NYA1NaQ1NdA1NfQ1NiA1NkA1NmQ1NpA1NrQ1NuA1Nww1Nyw1N0g1N1w1N4A1N5w1N7w1N9w1NAA5NDA5NFQ5NHg5NJg5NLw5NOA5NQw5NTA5NVA5NXA5NZQ5Nag5Ncw5NfA5NgQ5Nhw5Njw5NnQ5NpQ5NrQ5NtA5Nuw5NwQ5Nyg5N0g5N2Q5N4Q5N6Q5N9A5N+g5NAA9NBw9NEA9NGA9NIw9NLg9NNg9NPw9NRQ9NUA9NVg9NYQ9Nag9NdQ9NfA9NgA9NiA9NkA9Nmw9Npg9NrQ9Ntg9Nvw9Nyg9N0g9N2Q9N4g9N6g9N8g9N/Q9NBhBNDhBNFxBNIhBNKhBNMBBNORBNQRBNRhBNTxBNUxBNWxBNYRBNaBBNcxBNfBBNgBBNiBBNkBBNmRBNohBNrRBNtBBNuxBNwhBNyhBN0RBN1xBN3BBN4xBN7BBN9BBN/xBNAxFNCxFNERFNHRFNJhFNLxFNPRFNSBFNURFNWRFNZBFNbBFNdRFNfRFNgxFNixFNkhFNmhFNnxFNqBFNtBFNvRFNwxFNyhFN0xFN2xFN3xFN5xFN7RFN9BFN+xFNBBJNCxJNEBJNGRJNIhJNKRJNMRJNOBJNQxJNThJNVxJNXxJNZhJNbxJNehJNgRJNihJNkhJNmhJNoxJNrhJNtRJNvhJNxhJNyxJN0xJN2hJN4hJN6xJN8xJN+xJNABNNCRNNEhNNGxNNIxNNKBNNMRNNORNNQRNNTBNNUBNNWBNNYBNNaBNNcRNNfBNNhRNNkBNNmBNNoxNNrBNNsxNNuxNNxBNNyxNN1hNN3hNN6hNN8BNN+BNN/hNNCRRNDRRNFBRNGhRNIBRNKBRNMBRNOBRNQBRNRhRNTBRNUxRNWxRNZBRNbRRNdhRNgRRNjBRNlBRNnxRNqBRNsBRNuRRNvhRNyRRN0RRN1xRN3RRN6BRN9BRN/BRNAxVNDBVNExVNGxVNHxVNKBVNLRVNMxVNOxVNQhVNShVNUxVNXBVNYxVNbxVNdxVNfhVNhhVNjxVNmBVNnhVNpBVNqxVNtxVNvxVNyxVN1xVN3xVN6xVN8BVN9xVN/xVNBxZNExZNGRZNHxZNKhZNLhZNORZNQRZNRxZNTBZNVBZNXRZNaRZNcRZNeBZNgxZNixZNlBZNnRZNpRZNrRZNtBZNvBZNxBZNyxZN0xZN2hZN4hZN6hZN8hZN+hZN/hZNBhdNDBdNFhdNHhdNKBdNMxdNOBdNQBdNSRdNVBdNXBdNYxdNaBdNcRdNfBdNhhdNkRdNmhdNohdNrRdNtxdNuxdNwxdNzhdN2hdN4hdN7hdN+RdNBRhNDxhNGBhNIBhNKxhNNBhNOhhNQhhNThhNVRhNXRhNZRhNbhhNdxhNgBhNiRhNjhhNlhhNohhNqhhNshhNthhNwRhNxhhN0RhN2xhN4xhN6xhN7xhN9xhN/hhNBBlNDBlNERlNGRlNIhlNLhlNOhlNQhlNTRlNVBlNXBlNZRlNbRlNeRlNgRlNiRlNjRlNlhlNnhlNpxlNsBlNuhlNvxlNxBlN0BlN2BlN3hlN5hlN7hlN9hlNAhpNCxpNFBpNGhpNHhpNJhpNLRpNNhpNPhpNQxpNSxpNVRpNXRpNZRpNaRpNchpNfhpNhhpNjBpNlBpNmxpNoxpNqhpNshpNvhpNxhpNyxpN1hpN4BpN5BpN8BpN+xpNARtNCRtNFxtNHxtNJhtNLxtNMxtNOhtNRhtNTRtNVRtNXBtNZBtNaxtNbxtNdxtNfxtNhRtNjRtNlBtNmxtNoxtNqBtNsRtNuxtNvxtNxhtNzxtN2BtN3RtN5htN7xtN9xtN/BtNBhxNEhxNGhxNIhxNKBxNMBxNOBxNQBxNSRxNUBxNWRxNXhxNYxxNbhxNcxxNeRxNgBxNixxNlxxNohxNqBxNsBxNuRxNwBxNxxxN0BxN1xxN3xxN5BxN7RxN9RxN/RxNBh1NDh1NFR1NHB1NKB1NMB1NOR1NRB1NSB1NUB1NVB1NXR1Nax1Ndx1Ngh1NiR1NkR1NnB1NpR1NrB1Nsx1Nux1Nwh1NyR1N0B1N1R1N2R1N5R1N7h1N9h1N/h1NBB5NDR5NGB5NIx5NKh5NLh5NNR5NPR5NQx5NTB5NVR5NYx5Nax5NcR5NeB5NgB5Nhx5Njh5Nlh5Nnx5NqB5NrB5NtR5NvB5NxR5Nzh5N1x5N3x5N6x5N8x5N/h5NCR9NEh9NGx9NJh9NNB9NOx9NQx9NTh9NVh9NXx9Nah9NcR9Neh9Ngx9NjB9NmB9Nnx9Npx9Nrh9Ntx9NvR9NxR9NzR9N1R9N3B9N4x9N7R9N8h9N9x9N/R9NBiBNDiBNEyBNGyBNHyBNJyBNLSBNNSBNPSBlKE1BIE1NIE1VIE1dIE1kIE1vIE13IE19IE2FIE2NIE2WIE2eIE2iIE2qIE2zIE27IE3GIE3MIE3QIE3WIE3cIE3iIE3qIE3yIE37IE0HIU0QIU0YIU0gIU0pIU0wIU08IU1EIU1LIU1WIU1cIU1kIU1vIU14IU2GIU2NIU2VIU2cIU2kIU2sIU2wIU24IU2/IU3IIU3TIU3bIU3hIU3nIU3rIU30IU39IU0FIk0NIk0bIk0jIk0uIk02Ik08Ik1DIk1IIk1PIk1YIk1fIk1mIk1yIk16Ik2AIk2HIk2PIk2XIk2eIk2kIk2oIk2wIk28Ik3FIk3OIk3ZIk3gIk3pIk3xIk32Ik3/Ik0FI00KI00SI00aI00jI00vI001I005I01BI01KI01RI01ZI01eI01lI01tI014I02DI02LI02PI02XI02iI02qI022I02/I03DI03JI03XI03gI03rI03zI036I03+I00FJE0OJE0WJE0bJE0mJE0tJE01JE06JE0/JE1JJE1QJE1aJE1jJE1uJE16JE2DJE2MJE2UJE2gJE2rJE2zJE28JE3FJE3QJE3YJE3fJE3nJE3tJE31JE38JE0HJU0PJU0UJU0cJU0lJU0wJU03JU0/JU1HJU1PJU1WJU1hJU1pJU1wJU12JU1+JU2HJU2PJU2WJU2eJU2mJU2tJU2zJU26JU3DJU3IJU3OJU3UJU3cJU3lJU3uJU3zJU37JU0EJk0MJk0SJk0WJk0aJk0iJk0rJk00Jk07Jk1EJk1NJk1SJk1dJk1mJk1vJk15Jk19Jk2EJk2MJk2VJk2bJk2kJk2uJk2yJk26Jk3DJk3LJk3XJk3fJk3nJk3vJk33Jk3+Jk0GJ00MJ00UJ00YJ00eJ00nJ00tJ005J01EJ01MJ01VJ01fJ01mJ01tJ011J015J02CJ02NJ02UJ02bJ02mJ02xJ025J03CJ03IJ03PJ03XJ03fJ03oJ03vJ032J03+J00FKE0OKE0SKE0ZKE0hKE0nKE0wKE04KE1AKE1IKE1OKE1VKE1eKE1mKE1sKE10KE19KE2DKE2LKE2UKE2cKE2iKE2qKE2zKE27KE3GKE3NKE3UKE3bKE3iKE3oKE3wKE33KE3/KE0HKU0OKU0WKU0fKU0qKU01KU0+KU1GKU1MKU1UKU1fKU1oKU1wKU15KU2BKU2JKU2RKU2YKU2fKU2lKU2qKU21KU2+KU3JKU3SKU3YKU3eKU3pKU3tKU3zKU37KU0EKk0SKk0aKk0iKk0tKk02Kk08Kk1HKk1OKk1WKk1cKk1jKk1qKk1yKk16Kk2CKk2IKk2RKk2YKk2hKk2qKk2yKk26Kk2+Kk3GKk3OKk3WKk3eKk3mKk3xKk33Kk3+Kk0HK00PK00WK00cK00jK00rK002K00/K01HK01OK01VK01cK01jK01sK010K016K02CK02JK02QK02cK02kK02tK021K03BK03KK03SK03dK03kK03uK032K03+K00ELE0MLE0VLE0cLE0jLE0rLE0yLE04LE1BLE1GLE1QLE1ZLE1iLE1pLE1xLE19LE2FLE2QLE2ZLE2gLE2lLE2uLE23LE2+LE3HLE3OLE3aLE3hLE3lLE3sLE31LE37LE0DLU0JLU0SLU0dLU0pLU0yLU04LU1ALU1JLU1SLU1YLU1gLU1pLU1xLU15LU2ELU2NLU2VLU2gLU2lLU2wLU27LU3CLU3KLU3YLU3fLU3oLU3zLU39LU0FLk0NLk0RLk0ZLk0gLk0nLk0wLk05Lk1BLk1LLk1VLk1cLk1kLk1tLk11Lk16Lk2CLk2HLk2PLk2XLk2dLk2pLk20Lk2/Lk3GLk3OLk3SLk3ZLk3nLk3yLk36Lk0BL00NL00VL00eL00pL00tL001L009L01EL01PL01VL01bL01iL01rL013L018L02FL02RL02aL02hL02qL022L03BL03KL03SL03bL03mL03vL033L03/L00FME0LME0SME0aME0hME0qME0zME07ME1CME1JME1SME1ZME1gME1nME1vME12ME2BME2KME2PME2XME2eME2lME2pME2tME21ME29ME3DME3OME3ZME3iME3tME31ME35ME0CMU0NMU0VMU0cMU0qMU02MU0+MU1GMU1OMU1XMU1fMU1nMU1vMU13MU1/MU2DMU2MMU2TMU2bMU2jMU2oMU2xMU24MU3DMU3NMU3VMU3cMU3lMU3xMU35MU0BMk0KMk0PMk0XMk0gMk0oMk0vMk0zMk1BMk1MMk1VMk1eMk1mMk1uMk12Mk19Mk2GMk2OMk2ZMk2kMk2sMk2zMk28Mk3IMk3RMk3ZMk3dMk3jMk3rMk3yMk37Mk3/Mk0HM00TM00cM00oM00wM005M01FM01OM01WM01fM01rM012M01/M02GM02OM02WM02hM02lM02qM02yM025M03CM03LM03SM03aM03iM03nM03sM030M039M00FNE0ONE0XNE0fNE0nNE0uNE02NE0/NE1HNE1PNE1YNE1fNE1mNE1rNE1wNE11NE16NE1/NE2ENE2JNE2ONE2TNE2YNE2dNE2iNE2nNE2sNE2xNE22NE27NE3ANE3FNE3KNE3PNE3UNE3ZNE3fNE3jNE3rNE3yNE35NE0ANU0INU0RNU0ZNU0hNU0oNU0tNU00NU07NU1CNU1KNU1ONU1UNU1fNU1nNU1vNU13NU2ANU2HNU2ONU2TNU2bNU2lNU2qNU21NU29NU3CNU3LNU3XNU3fNU3mNU3vNU36NU0FNk0KNk0PNk0WNk0eNk0mNk0xNk05Nk1ENk1NNk1UNk1dNk1kNk1rNk1wNk14Nk2ANk2LNk2QNk2WNk2aNk2jNk2rNk2yNk25Nk3ANk3ENk3JNk3SNk3YNk3hNk3pNk3xNk33Nk0AN00IN00NN00TN00eN00nN00zN004N01DN01LN01TN01cN01lN01tN01xN018N02BN02GN02PN02aN02hN02pN020N029N03FN03ON03WN03eN03lN03pN03vN031N039N00EOE0NOE0YOE0fOE0nOE0yOE06OE1DOE1HOE1POE1UOE1fOE1lOE1vOE1zOE16OE2FOE2LOE2ROE2dOE2mOE2tOE22OE2+OE3JOE3QOE3UOE3cOE3kOE3wOE37OE0DOU0KOU0TOU0aOU0jOU0rOU0yOU06OU1COU1KOU1VOU1cOU1iOU1mOU1vOU13OU1+OU2GOU2NOU2ROU2WOU2fOU2oOU2zOU28OU3FOU3NOU3ZOU3iOU3nOU3yOU37OU0AOk0IOk0UOk0bOk0iOk0qOk0wOk05Ok1EOk1POk1YOk1hOk1mOk1tOk11Ok19Ok2FOk2KOk2VOk2gOk2pOk2xOk28Ok3BOk3IOk3OOk3aOk3fOk3nOk3xOk35Ok0AO00JO00VO00dO00kO00sO00xO002O01BO01KO01YO01kO01tO011O016O02CO02HO02PO02XO02iO02pO02yO022O03BO03MO03SO03bO03jO03qO03yO033O039O00DPE0LPE0XPE0ePE0jPE0pPE00PE09PE1GPE1PPE1WPE1gPE1qPE1yPE16PE2CPE2KPE2VPE2bPE2hPE2sPE20PE29PE3EPE3KPE3RPE3dPE3jPE3rPE3vPE30PE37PE0GPU0OPU0XPU0fPU0mPU0vPU04PU1APU1KPU1SPU1ZPU1iPU1qPU1xPU15PU1+PU2GPU2NPU2TPU2bPU2mPU2uPU23PU3BPU3MPU3RPU3aPU3jPU3rPU3zPU37PU0APk0IPk0RPk0aPk0iPk0rPk0yPk05Pk1CPk1KPk1PPk1WPk1fPk1nPk1sPk11Pk2APk2IPk2OPk2XPk2fPk2tPk21Pk3APk3JPk3NPk3YPk3jPk3qPk3vPk3zPk37Pk0AP00EP00JP00PP00XP00fP00nP00sP00yP009P01FP01NP01VP01dP01oP2UoTXM/TXo/TYQ/TYs/TZQ/TZw/TaM/Tag/Ta8/TbU/Tb8/TcY/Tcs/TdQ/Td0/TeQ/Tew/TfU/Tf4/TQlATRFATRlATSJATS1ATTZATT5ATUVATU5ATVNATVhATWFATWlATW9ATXZATX9ATYhATZNATZ5ATadATa9ATbdATb5ATcdATc9ATdNATdxATeFATexATfNATflATQBBTQtBTRNBTRtBTSVBTS1BTTVBTTxBTUNBTUpBTVJBTVlBTWVBTW1BTXNBTXxBTYNBTYlBTZFBTZlBTaBBTahBTbBBTbhBTcFBTclBTdBBTdhBTeBBTelBTfJBTfpBTQJCTQdCTRFCTRlCTSFCTSlCTTJCTTtCTUBCTUZCTU9CTVdCTWBCTWlCTXRCTXxCTYpCTZJCTZZCZVgCAAAAQ1pdcokQAAAoS01LXUueS7NL+00QAU0lAU1dAU2FAU3SAU0zAk2rAk3OAk3gAk3vAk1eA01oA01zA02WA03TA035A00LBE0gBE00BE1PBE1+BE2xBE3MBE3eBE0jBU1HBU2cBU0RBk07Bk2eBk0rB01VB01gB02MB03kB039B00ICE0VCE0+CE2bCE3UCE3mCE0NCU14CU2aCU2+CU3zCU3/CU02Ck1aCk2NCk2YCk3tCk0XC009C01QC02FC024C03DC00yDE1pDE11DE1/DE27DE0VDU1xDU2FDU2hDU21DU3ADU0KDk1CDk3zDk0iD00tD01ND01eD010D02YD02jD03JD038D00fEE1yEE2qEE38EE0bEU1HEU1jEU2yEU1CEk1NEk13Ek2tEk1JE017E02PE02gE03VE03oE00GFE2AFE2LFE2cFE3IFE3lFE3yFE1tFU21FU3JFU3VFU3pFU0RFk0nFk04Fk1nFk2AFk0wF01RF015F02QF02sF03LF03YF03sF032F00DGE0oGE1MGE2gGE2+GE3QGE0sGU04GU1KGU13GU3OGU0AGk18Gk28Gk3TGk3uGk34Gk1EG00QHE1tHE2KHE2VHE2fHE0mHU1BHU11HU1/HU2ZHU3jHU0XHk0iHk3pHk37Hk0IH00lH01NH01nH02WH01LIE1sIE3DIE0FIU06IU1VIU1sIU3SIU0tIk1wIk26Ik3WIk0tI013I02AI02fI020I03oI00lJE1rJE14JE2eJE2oJE3NJE0EJU0vJU1eJU1cJk3VJk03J01DJ02KJ02lJ02uJ03DKE0pKU0yKU1eKU2yKU3IKU3oKU0sKk1GKk3uKk01K02aK02/K03cK017LE2PLE3YLE0cLU0nLU2BLU2fLU2tLU24LU3wLU2nLk2xLk2+Lk3vLk0LL00oL01ML011L02PL020L03AL03jL02AME3LME3YME3sME0KMU00MU3CMU3vMU1LMk2WMk2hMk3GMk0RM00mM01DM01pM011M02gM01cNU2yNU3VNU33NU0ENk0uNk1BNk2KNk0bN00xN01AN017N02ZN02zN00XOE0vOE1eOE2EOE2bOE3IOE3uOE34OE1UOU2wOU3XOU3xOU0SOk1DOk1MOk2SOk2dOk25Ok3YOk0TO01AO01iO02hO02+O03JO00VPE0xPE2UPE2pPE3bPE0FPU2lPU3LPU19Pk2/Pk3VPk3gPk06P01lP01wP00GQE0sQE2SQE2bQE3pQE0IQU1jQU1xQmVYAwAAAE5IMV1yihAAAChLXkufS/xNhgFNrAJN8AJNaQNNdANN1ANNDARNfwRN3wRNLAdNVgdNYQdN/gdNCQhN1QhN5whNDglNNwpN7gpNPgtNMwxNgAxNFg1Ncg1Nhg1Nog1Ntg1NwQ1NTg9NXw9NmQ9NpA9NIBBNqxBN/RBNeBJNShNNoRNNBxRNnRRN5hRNKBZNgRZNMRdNUhdNehdNzBdN9xdNKRhNvxhNSxlN1BpN+RpNoBxNQh1NgB1Nmh1N/B5NaB9NbSBNxCBNbSFN1yJNgSNNoCNN6SNNbCRNqSRNziRNBSVNXyVNiydNrydNxChNMylNsylN7ypNgi1Nri1NuS1N8S1Nsi5N8C5NTS9N5C9NzDBNCzFNlzJNojJNXTVNszVN+DVNLzZNQjZNHDdNQTdNMDhN+ThNsTlNTTpNkzpNnjpNujpNvztNyjtNMjxNqjxNfj5N1j5N4T5NOz9NZj9NcT9NB0BNnEBN6kBNCUFNckJlWAMAAABDRTJdcosQAAAoS0xLsk0PAU0kAU1cAU3DAU3RAU0bAk0yAk09Ak3NAk3fAk04A01dA02VA034A00fBE0zBE1OBE2wBE3LBE0iBU1GBU2bBU3SBU0QBk06Bk1NBk2dBk03B02LB02WB03jB00UCE09CE2aCE13CU2ZCU29CU3yCU3+CU1ZCk2MCk2XCk3gCk0WC01PC02EC023C03CC01oDE10DE26DE0JDk1BDk2YDk3yDk0hD00sD01zD03ID037D01xEE0aEU04EU1GEU1iEU2xEU1BEk1MEk2sEk16E02OE03UE03nE01/FE2KFE3HFE3xFE1sFU20FU3IFU3UFU3oFU0QFk03Fk1mFk2PF02rF03XF03rF00CGE1LGE2fGE3PGE0rGU03GU12GU3NGU3/GU17Gk27Gk3tGk0SG01DG00PHE1sHE2JHE2UHE0lHU1mHU10HU3iHU0WHk0hHk1eHk3oHk0HH00kH00vH01MH02VH01KIE0EIU05IU1UIU2BIU3RIU0WIk0sIk1vIk25Ik0sI012I02zI03SI00kJE13JE2dJE0uJU1bJk3UJk02J01CJ02kJ00oKU1dKU3HKU3nKU0NKk0rKk1FKk00K02ZK02+K03bK016LE2OLE3XLE0bLU0mLU2eLU3TLU2mLk29Lk3iLk0KL00nL010L02OL02zL02/L01/ME3XME3rME0lMU0zMU3BMU3uMU08Mk1KMk3FMk0QM00lM01CM01oM010M02fM03UNU0DNk2JNk0wN016N02YN02yN00WOE1dOE2DOE2aOE3HOE3tOE1TOU3WOU3wOU0ROk1COk3XOk0SO00/O01TO01hO02gO00UPE2TPE3aPE0EPU2kPU3KPU2oPk2+Pk0rQE2RQE1iQU2FQmVYAwAAAENFMV1yjBAAAChLS0uxTQ4BTSMBTVsBTdABTe0BTTECTZoCTcwCTd4CTVwDTZQDTfcDTR4ETTIETU0ETa8ETcoETSEFTUUFTZoFTQ8GTTkGTZwGTYoHTasHTeIHTRMITTwITZkITWwJTXYJTZgJTbwJTfEJTf0JTVgKTYsKTZYKTRULTU4LTYMLTbYLTcELTWcMTXMMTbkMTc0MTSkNTQgOTUAOTfEOTSAPTSsPTXIPTccPTfoPTXAQTRkRTUURTWERTbARTUASTUsSTasSTXkTTY0TTdMTTeYTTX4UTYkUTcYUTfAUTWsVTbMVTccVTdMVTecVTQ8WTTYWTWUWTRQXTSYXTYQXTY4XTaoXTbUXTdYXTeoXTQEYTQ0YTUoYTZ4YTc4YTdkYTSoZTTYZTXUZTbgZTcwZTf4ZTVMaTXoaTboaTd4aTewaTUIbTbkbTQQcTQ4cTWscTYgcTZMcTSQdTXMdTeEdTRUeTSAeTeceTQYfTSMfTUsfTZQfTesfTUkgTQMhTTghTVMhTdAhTSsiTW4iTbgiTSsjTXUjTbIjTSMkTUckTVgkTXYkTZwkTS0lTVomTXcmTawmTdMmTTUnTUEnTV0nTaMnTScpTVwpTcYpTeYpTSoqTUQqTTMrTZgrTb0rTdorTewrTU4sTXksTY0sTdYsTRotTSUtTZ0tTfstTUkuTVMuTaUuTbwuTQkvTSYvTXMvTY0vTbIvTb4vTX4wTdYwTeowTTIxTcAxTcsxTe0xTUkyTcQyTQ8zTSQzTUEzTWczTXMzTZ4zTaM1TdM1TQI2TYg2TS83TXk3TZc3TbE3TRU4TVw4TW04TYI4TZk4TcY4Tew4TVI5TdU5Te85TRA6TUE6TdY6Te86TRE7TT47TWA7TZ87TRM8TV48TWg8TZI8Tdk8TQM9TUg9TaM9Tb89Tck9Tb0+TYI/Tb0/TSpATZBATSNBTWFBTQ9CZVgDAAAATkgyXXKNEAAAKEtfS6BL/U2HAU2tAk3xAk1qA011A03VA00NBE2ABE3gBE0tB01XB01iB03/B00KCE3WCE3oCE0PCU04Ck3vCk0/C000DE2BDE0XDU1zDU2HDU2jDU23DU3CDU1PD01gD02aD02lD00hEE2sEE3+EE15Ek1LE02iE00IFE2eFE3nFE0pFk2CFk0yF01TF017F03NF034F00qGE3AGE1MGU3VGk36Gk2hHE1DHU2BHU2bHU39Hk1pH01uIE3FIE1uIU3YIk2CI02hI03qI01tJE2qJE3PJE0GJU1gJU2MJ02wJ03FKE00KU20KU3wKk2DLU2vLU26LU3yLU2zLk3xLk1OL03lL03NME0MMU2YMk2jMk1eNU20NU35NU0wNk1DNk0dN01CN00xOE36OE2yOU1OOk2UOk2fOk27Ok3AO03LO00zPE2rPE1/Pk3XPk3iPk08P01nP01yP00IQE2dQE3rQE0KQU1zQmVYAwAAAENHMV1yjhAAAChLU0uGS8pL0U1QAU1QAk1YAk1kAk2hAk3BAk33Ak3+Ak1RA01rBE2cBE24BE3mBE0FBU07BU1iBU2QBU2+BU3uBU0nBk1zBk3CBk3YBk3rBk0DB01BB02yB02qCE25CE3JCE3cCE1ECU3SCU14Ck0LC01pC03gC00nDE06DE1dDE3kDE3zDE36DE05DU2NDU3IDU3lDU2MDk2iDk25Dk3XDk3mDk0FD016D02FD00LEE1mEE25EE2QEU2XEU3IEU3yEU35EU0nEk02Ek1/Ek2zEk3QEk3YEk2xE03JE001FE1YFE0RFU04FU1hFU3cFU31FU2qFk3YFk0bF02fF00dGE3oGE38GE0JGU0WGU1SGU3jGU3rGU3zGU0rGk2RGk2ZGk2vGk3DGk10G02SG03EG03FHE3cHE0LHU0aHU1NHU2xHU24HU3HHU3zHU0zHk06Hk1TH01vH02sH03CH03aH00LIE24IE0VIU1BIU2LIU1BIk1NIk1kIk13Ik2FIk2UIk3uIk0PI02II034I01OJE2RJE2wJE3VJE3dJE36JE0MJU1mJU2rJU3ZJU34JU0fJk05Jk2JJk1rJ01yJ02SJ03NJ03UJ03tJ01TKE1xKE3LKE3gKE3tKE31KE0TKU1tKU2WKU1MKk1hKk23Kk3TKk38Kk0MK02HK02hK03iK00hLE0oLE1nLE2eLE3MLE1uLU3HLU3dLU0WLk0eLk0+Lk1yLk2ULk0SL00yL01gL03PL00XME0fME1AME10ME2yME0SMU1cMU18MU2gMU22MU3aMU17Mk2LMk2pMk2xMk3wMk2vM01dNE3oNE3wNE0eNU0mNU05NU2MNU0UNk0bNk02Nk19Nk2wNk23Nk1IN01QN01qN03CN03bN03jN00COE0kOE3hOE0IOU0oOU0wOU1HOU1aOU10OU18OU3KOU0FOk0gOk3GOk32Ok0aO02nO03oO03vO00cPE1/PE3CPE3PPE3oPE0kPU1PPU2rPU0fPk0wPk03Pk1UPk34Pk0UP02ZP02hP02tP03EP010QE28QE2BQU3OQU15Qk2PQmVYAwAAAENHMl1yjxAAAChLVEuHS8tL0k02AU1RAU1RAk1ZAk1lAk2iAk3CAk34Ak3/Ak1SA02wA01sBE2dBE25BE3nBE0GBU08BU1jBU2BBU2RBU2vBU2/BU3vBU0oBk10Bk3DBk3ZBk3sBk39Bk0EB01CB02BB02zB00zCE2rCE26CE3KCE3dCE0mCU1FCU2zCU3TCU0ZCk0tCk15Ck2fCk32Ck39Ck0MC01qC02WC03hC00oDE07DE1eDE2wDE3lDE30DE37DE06DU1SDU2ODU3JDU3RDU3mDU2NDk2jDk2zDk26Dk3YDk3nDk0GD017D02GD02sD03YD00MEE1nEE26EE3BEE3QEE3iEE2REU2YEU3JEU3zEU36EU0KEk0oEk03Ek2AEk20Ek3REk3ZEk2yE03KE002FE1SFE1ZFE0CFU0SFU05FU1BFU1iFU3dFU32FU13Fk2rFk3ZFk0cF01iF02gF00eGE1UGE3pGE39GE0KGU0XGU1TGU3kGU3sGU30GU0sGk2SGk2aGk2pGk2wGk3EGk1qG011G02TG03FG02/HE3GHE3dHE0MHU0bHU1OHU2yHU25HU3IHU30HU00Hk07Hk13Hk2GHk27Hk1UH01wH02tH03DH03bH03iH00MIE25IE0WIU0vIU1CIU2MIU2bIU2+IU1CIk1OIk1eIk1lIk14Ik2GIk2VIk3fIk3vIk0QI01QI02JI035I00EJE1PJE2SJE2xJE3WJE3eJE37JE0NJU02JU1nJU2sJU25JU3aJU35JU0gJk06Jk2KJk39Jk1sJ01zJ02TJ03OJ03VJ03uJ031J00YKE1UKE1yKE3MKE3TKE3hKE3uKE32KE0NKU0UKU1uKU2XKU1NKk1iKk24Kk3UKk39Kk0NK00iK02IK02PK02iK03jK00bLE0iLE0pLE1oLE2fLE29LE3NLE3rLE1vLU3ILU3eLU0XLk0fLk0/Lk1bLk1zLk2VLk3FLk0AL00TL00zL01hL02gL03QL00YME0gME1BME11ME2dME2zME0TMU1dMU19MU2hMU23MU3bMU0uMk18Mk2MMk2qMk2yMk3xMk2FM02wM024M00tNE1eNE3pNE3xNE3/NE0fNU0nNU0zNU06NU1BNU2GNU2NNU0VNk0cNk03Nk1jNk1qNk1+Nk2xNk24Nk2/Nk1JN01RN01rN02gN03DN03cN03kN00DOE0lOE15OE3iOE0JOU0pOU0xOU1IOU1bOU11OU19OU2MOU3LOU0GOk0hOk1sOk3HOk33Ok0bO00jO02oO03pO03wO00dPE1VPE2APE3DPE3QPE3pPE36PE0lPU1QPU1YPU2sPU0gPk0xPk04Pk1VPk35Pk0VP015P02KP02aP02iP02uP03FP03jP01EQE11QE29QE1CQU1JQU1YQU2CQU3PQU16Qk2QQmVYAgAAAE9IXXKQEAAAKE0mAU1eAU3PAk1fA02XA00hBE01BE1QBE2yBE3NBE0kBU2dBU0SBk2cCE2bCU30CU1bCk1RC02GC03EC01qDE12DE0LDk0cEU2zEU3pE03zFE1uFU22FU3KFU3WFU3qFU0SFk1oFk3ZF03tF00EGE1NGE2hGE0tGU05GU14GU3PGU0BGk19Gk29Gk3vGk1FG00RHE2WHE0nHU12HU3kHU3qHk2XH01MIE0GIU07IU1xIk27Ik0uI021I015JE2fJE3WJk04J02bK03AK018LE3ZLE0oLU2oLk0ML012L02QL021L001MU3wMU3HMk0SM00nM01EM01qM03WNU0yN02cOE3vOE3YOU0TOk3ZOk0UO01jO00WPE3cPE1kQWVYAgAAAE9HXXKREAAAKEseTbkBTQkCTXQCTeYCTQYDTUsDTXsDTf8ETVcGTV0GTckGTXEHTdAHTSwITUwITZAITcQJTbwKTXoLTfELTUEMTYYOTcAOTfkOTf8OTUQPTVUPTS8QTWAQTdYQTRARTYIRTcIRTewRTe8TTRkUTR8UTUUUTUsUTdYUTTIVTZ0VTaMVTRgWTR4WTUYWTQsXTTkYTQMZTd0ZTRkaTYsaTQAbTYQbTSccTXgcTQMeTUIeTXAeTfwfTSwgTXwgTcsgTdUgTeEgTVshTeAhTeYhTX8iTaMiTQQjTTQjTcgjTewkTXUlTbIlTc0lTdMlTZomTQsnTR0nTSwnTccnTSYoTU0oTWsoTYIoTaEoTecoTUspTaQpTdcpTd0pTfIpTTsqTVsqTYcqTfYqTRsrTXkrTQMsTTcsTfosTQgtTTctTZwuTVQvTVovTQQwTQowTcIwTd40TZU2Tdc2TfY2TRI3Te43TWQ4TYo4TZA4TWE5TS86Tc06TdE7Tfw7TZo8TaA8Tck8TeI8TZI9TY0+TbQ/TW5ATXJBTYhBTUVCZVgCAAAAU0ddcpIQAAAoTaUBTasBTdUCTSEGTR0HTYcJTUULTf0TTdwUTaccTbwfTdsgTTsiTREmTVctTeIyTVM1TfQ3TQI8TSg8TQ4/TTE/TfhAZVgCAAAAQ0RdcpMQAAAoSwZLJUs7S1tLfkuTS5xLwkvaS+NL+U0tAU1lAU12AU2DAU0mAk1IAk2pAk20Ak3tAk0dA00sA01DA01mA01xA02eA02nA027A03RA00ABE0JBE1EBE18BE2HBE3cBE3vBE0OBU0zBU1vBU14BU2IBU2kBU22BU3dBU3mBU0EBk0ZBk0wBk2JBk2tBk3QBk30Bk0MB00VB00pB01KB01TB01eB01pB014B026B03XB037B00GCE0cCE1tCE12CE1/CE2ICE2zCE3SCE3kCE0LCU1MCU1/CU2qCU0GCk00Ck1ECk1NCk1iCk1rCk2mCk3LCk3UCk3rCk0eC00nC007C01YC01hC01yC02NC02iC02rC03LC03pC034C00BDE0wDE1VDE19DE2gDE2nDE3CDE0CDU0TDU0eDU0xDU1JDU1mDU1vDU16DU2DDU2WDU2fDU2qDU2zDU2+DU3dDU39DU0SDk0bDk0sDk01Dk1JDk1iDk1wDk15Dk3HDk0ND008D01LD01cD01nD02WD02hD02zD028D03fD00DEE0UEE0dEE02EE1MEE15EE2WEE2fEE2oEE2zEE3pEE36EE0jEU0sEU1OEU1yEU2lEU26EU3QEU0BEk0WEk0fEk1UEk1lEk1sEk11Ek2HEk2gEk27Ek3oEk0GE00PE00YE00uE01HE01uE02CE02eE02pE03BE00EFE0TFE1hFE1qFE1zFE2aFE2lFE22FE3jFE0JFU0lFU1QFU1ZFU19FU2MFU2VFU2qFU0lFk1aFk1+Fk2RFk2aFk2zFk3KFk0uF01GF01PF01uF013F02XF03JF030F00VGE0mGE0xGE1rGE10GE19GE2GGE28GE0fGU1IGU1iGU2TGU2kGU2tGU0IGk0RGk0zGk1vGk3RGk32Gk0lG00sG005G01MG01bG02aG02uG03MG03VG03jG03sG01GHE1PHE1WHE1/HE2dHE22HE3NHE3WHE3qHE0DHU0UHU02HU0/HU1aHU19HU2IHU2XHU2iHU2rHU3BHU3PHU3rHU0KHk0pHk1JHk1SHk2NHk2cHk2lHk2yHk3CHk3LHk3UHk35Hk0PH00YH006H01cH01lH013H02AH02JH02eH020H00DIE1jIE1qIE2TIE2wIE3BIE34IE0NIU0mIU1KIU1qIU11IU3FIU3xIU36IU1VIk2dIk3CIk3LIk3UIk3mIk38Ik0gI01HI01kI01+I02dI028I03dI03mI00LJE0sJE1gJE1pJE2AJE2JJE2mJE25JE3CJE3LJE0CJU0iJU1VJU1cJU1vJU2EJU2VJU3AJU3iJU3rJU0BJk0oJk0xJk1BJk1KJk1jJk1sJk2DJk2SJk2hJk3AJk0kJ01SJ01lJ01/J02IJ02aJ02sJ02/J03lJ00EKE0LKE0tKE1bKE16KE2RKE2wKE3BKE3aKE0cKU0wKU07KU1lKU12KU2eKU2wKU27KU3PKU0BKk0zKk1pKk2OKk2XKk2eKk2nKk3sKk0EK00VK008K01NK01UK01bK01iK01pK02qK03HK00SLE0xLE0+LE1WLE1fLE2WLE2rLE20LE3ELE3gLE3yLE0PLU0vLU1GLU1PLU1mLU1/LU2KLU2rLU22LU3BLU3lLU3uLU0mLk0tLk02Lk1qLk2vLk3YLk3tLk0bL01DL01KL01oL02CL02XL02nL03HL03YL03hL03sL00RME0nME0wME1IME1PME1YME1fME1mME2HME2kME3JME3fME3/ME0IMU0bMU1UMU2JMU2SMU2uMU3iMU0HMk0dMk1SMk1bMk2DMk2UMk2fMk25Mk3OMk34Mk0ZM002M01LM01cM018M02/M03IM03RM036M00LNE0UNE08NE1VNE1lNE34NE0ONU1aNU19NU2wNU3INU3lNU3sNU31NU0sNk0/Nk1KNk1TNk1aNk2gNk3PNk3eNk39Nk0ZN00kN00+N01ZN01iN02MN026N03LN00KOE0eOE0tOE1AOE2jOE2sOE2zOE3POE32OE0QOU0ZOU0gOU1sOU2cOU2lOU2uOU25OU3COU3fOU34OU0aOk02Ok1KOk1VOk2QOk2bOk2mOk23Ok3/Ok0GO01HO01qO02vO028O03HO03YO00vPE06PE1DPE1MPE2nPE26PE0UPU0sPU01PU1fPU1wPU2MPU20PU3XPU3gPU0OPk0XPk0oPk0/Pk1cPk1yPk17Pk2UPk3GPk3TPk3ePk3pPk04P01jP01uP02RP03RP03aP03yP037P00EQE0fQE0zQE1LQE1eQE18QE2FQE2ZQE2kQE3EQE3ZQE3nQE3yQE3/QE0GQU07QU15QU2fQU2+QU3mQU3vQU0vQk04Qk1MQk1dQk1mQk1vQmVYAwAAAENIMl1ylBAAAChNxwFNHwJNQQJNPANN1gVNUQZNOwdNmgdN5ApNnA5NPBFNFhtNah1NYh5NMx9NhSFNGiJN1iNNESpN1y1N5i5NKTFNQDJNVztNrD5NiUJlWAMAAABDRTNdcpUQAAAoTcQBTRwCTT4CTTkDTdMFTU4GTTgHTZcHTeEKTZkOTTkRTRMbTWcdTV8eTTAfTYIhTRciTdMjTQ4qTdQtTeMuTSYxTT0yTVQ7Tak+TYZCZVgCAAAAU0RdcpYQAAAoTSQDTYIDTSgETSsFTdUMTQsNTSQOTTQPTY4QTWoRTZASTZgSTfESTdwTTdEWTfgWTT4XTWMaTd0eTfEeTSUgTXUgTaIhTQMiTQomTfwnTUQpTYArTWIuTcwuTUQxTekyTYwzTR00TSQ2Tak2TQE5TV46TXA8TR09TYY+TbM+TUM/ZVgDAAAATkUyXXKXEAAAKEsISydLgE1nAU14AU3uAU2bAk22Ak29A00CBE1MB016B02sB01tCU2BCU3ODE0qDU0zDU17Dk0FEE0uEU28EU0YEk1WEk3qEk1wE02EE03DE01jFE1sFE2nFE0nFU1cFk0VF00nF01IF01wF02FF02ZF022F00OGE1/GE3aGE25GU0KGk0TGk1UGk3fGk26G03OG03XG00FHE1IHE3PHE1LHk3NHk3sH00iI01IJE1ZJE3kJU14Jk2jJk2tJk3CJk1eJ01nKU2QKk0+K03JK03tK01ALE1PLE1hLE38LU1KLk1ULk2EL02ZL01WMU3MMU36Mk0+NE0QNU2kNU1bN03NN01uOE2nOU3hOU3wOk1JO02xO03aO01fPE1pPE28PE1JPU22PU3APU10Pk2DP02+P030P039P01+QE0kQU0QQmVYAwAAAE5FMV1ymBAAAChNwgFNGgJNPAJNNwNN0QVNTAZNNgdNlQdN3wpNlw5NNxFNERtNZR1NXR5NLh9NgCFNFSJN0SNNDCpN0i1N4S5NJDFNOzJNUjtNpz5NhEJldYdVA3Zkd3KZEAAATZ5CiX2HVQ5zdXJmYWNlRGlzcGxheXKaEAAATZ5CiX2HVQVjb2xvcnKbEAAATZ5CSwJ9cpwQAAAoSwNdcp0QAAAoTVMNTVQNTVUNTVYNTVcNTVgNTVkNTVoNTVsNTVwNTV0NTV4NTV8NTWANTWENTWINTWMNTWQNTWUNTWYNTWcNTWgNTWkNTWoNTWsNTWwNTW0NTW4NTW8NTXANTXENTXINTXMNTXQNTXUNTXYNTXcNTXgNTXkNTXoNTXsNTXwNTX0NTX4NTX8NTYANTYENTYINTYMNTYQNTYUNTYYNTYcNTYgNTYkNTYoNTYsNTYwNTY0NTY4NTY8NTZANTZENTZINTZMNTZQNTZUNTZYNTZcNTZgNTZkNTZoNTZsNTZwNTZ0NTZ4NTZ8NTaANTaENTaINTaMNTaQNTaUNTaYNTacNTagNTakNTaoNTasNTawNTa0NTa4NTa8NTbANTbENTbINTbMNTbQNTbUNTbYNTbcNTbgNTbkNTboNTbsNTbwNTb0NTb4NTb8NTcANTcENTcINTcMNTcQNTcUNTcYNTccNTcgNTckNTcoNTcsNTcwNTc0NTc4NTc8NTdANTdENTdINTdMNTdQNTdUNTdYNTdcNTdgNTdkNTdoNTdsNTdwNTd0NTd4NTd8NTeANTeENTeINTeMNTeQNTeUNTeYNTecNTegNTekNTeoNTesNTewNTe0NTe4NTe8NTfANTfENTfINTfMNTfQNTfUNTfYNTfcNTfgNTfkNTfoNTfsNTfwNTf0NTf4NTf8NTQAOTQEOTQIOTQMOTQQOTQUOTQYOTQcOTQgOTQkOTQoOTQsOTQwOTQ0OTQ4OTQ8OTRAOTREOTRIOTRMOTRQOTRUOTRYOTRcOTRgOTRkOTRoOTRsOTRwOTR0OTR4OTR8OTSAOTSEOTSIOTSMOTSQOTSUOTSYOTScOTSgOTSkOTSoOTSsOTSwOTS0OTS4OTS8OTTAOTTEOTTIOTTMOTTQOTTUOTTYOTTcOTTgOTTkOTToOTTsOTTwOTT0OTT4OTT8OTUAOTUEOTUIOTUMOTUQOTUUOTUYOTUcOTUgOTUkOTUoOTUsOTUwOTU0OTU4OTU8OTVAOTVEOTVIOTVMOTVQOTVUOTVYOTVcOTVgOTVkOTVoOTVsOTVwOTV0OTV4OTV8OTWAOTWEOTWIOTWMOTWQOTWUOTWYOTWcOTWgOTWkOTWoOTWsOTWwOTW0OTW4OTW8OTXAOTXEOTXIOTXMOTXQOTXUOTXYOTXcOTXgOTXkOTXoOTXsOTXwOTX0OTX4OTX8OTYAOTYEOTYIOTYMOTYQOTYUOTYYOTYcOTYgOTYkOTYoOTYsOTYwOTY0OTY4OTY8OTZAOTZEOTZIOTZMOTZQOTZUOTZYOTZcOTZgOTZkOTZoOTZsOTZwOTZ0OTZ4OTZ8OTaAOTaEOTaIOTaMOTaQOTaUOTaYOTacOTagOTakOTaoOTasOTawOTa0OTa4OTa8OTbAOTbEOTbIOTbMOTbQOTbUOTbYOTbcOTbgOTbkOTboOTbsOTbwOTb0OTb4OTb8OTcAOTcEOTcIOTcMOTcQOTcUOTcYOTccOTcgOTckOTcoOTcsOTcwOTc0OTc4OTc8OTdAOTdEOTdIOTdMOTdQOTdUOTdYOTdcOTdgOTdkOTdoOTdsOTdwOTd0OTd4OTd8OTeAOTeEOTeIOTeMOTeQOTeUOTeYOTecOTegOTekOTeoOTesOTewOTe0OTe4OTe8OTfAOTfEOTfIOTfMOTfQOTfUOTfYOTfcOTfgOTfkOTfoOTfsOTfwOTf0OTf4OTf8OTQAPTQEPTQIPTQMPTQQPTQUPTQYPTQcPTQgPTQkPTQoPTQsPTQwPTQ0PTQ4PTQ8PTRAPTREPTRIPTRMPTRQPTRUPTRYPTRcPTRgPTRkPTRoPTRsPTRwPTR0PTR4PTR8PTSAPTSEPTSIPTSMPTSQPTSUPTSYPTScPTSgPTSkPTSoPTSsPTSwPTS0PTS4PTS8PTTAPTTEPTTIPTTMPTTQPTTUPTTYPTTcPTTgPTTkPTToPTTsPTTwPTT0PTT4PTT8PTUAPTUEPTUIPTUMPTUQPTUUPTUYPTUcPTUgPTUkPTUoPTUsPTUwPTU0PTU4PTU8PTVAPTVEPTVIPTVMPTVQPTVUPTVYPTVcPTVgPTVkPTVoPTVsPTVwPTV0PTV4PTV8PTWAPTWEPTWIPTWMPTWQPTWUPTWYPTWcPTWgPTWkPTWoPTWsPTWwPTW0PTW4PTW8PTXAPTXEPTXIPTXMPTXQPTXUPTXYPTXcPTXgPTXkPTXoPTXsPTXwPTX0PTX4PTX8PTYAPTYEPTYIPTYMPTYQPTYUPTYYPTYcPTYgPTYkPTYoPTYsPTYwPTY0PTY4PTY8PTZAPTZEPTZIPTZMPTZQPTZUPTZYPTZcPTZgPTZkPTZoPTZsPTZwPTZ0PTZ4PTZ8PTaAPTaEPTaIPTaMPTaQPTaUPTaYPTacPTagPTakPTaoPTasPTawPTa0PTa4PTa8PTbAPTbEPTbIPTbMPTbQPTbUPTbYPTbcPTbgPTbkPTboPTbsPTbwPTb0PTb4PTb8PTcAPTcEPTcIPTcMPTcQPTcUPTcYPTccPTcgPTckPTcoPTcsPTcwPTc0PTc4PTc8PTdAPTdEPTdIPTdMPTdQPTdUPTdYPTdcPTdgPTdkPTdoPTdsPTdwPTd0PTd4PTd8PTeAPTeEPTeIPTeMPTeQPTeUPTeYPTecPTegPTekPTeoPTesPTewPTe0PTe4PTe8PTfAPTfEPTfIPTfMPTfQPTfUPTfYPTfcPTfgPTfkPTfoPTfsPTfwPTf0PTf4PTf8PTQAQTQEQTQIQTQMQTQQQTQUQTQYQTQcQTQgQTQkQTQoQTQsQTQwQTQ0QTQ4QTQ8QTRAQTREQTRIQTRMQTRQQTRUQTRYQTRcQTRgQTRkQTRoQTRsQTRwQTR0QTR4QTR8QTSAQTSEQTSIQTSMQTSQQTSUQTSYQTScQTSgQTSkQTSoQTSsQTSwQTS0QTS4QTS8QTTAQTTEQTTIQTTMQTTQQTTUQTTYQTTcQTTgQTTkQTToQTTsQTTwQTT0QTT4QTT8QTUAQTUEQTUIQTUMQTUQQTUUQTUYQTUcQTUgQTUkQTUoQTUsQTUwQTU0QTU4QTU8QTVAQTVEQTVIQTVMQTVQQTVUQTVYQTVcQTVgQTVkQTVoQTVsQTVwQTV0QTV4QTV8QTWAQTWEQTWIQTWMQTWQQTWUQTWYQTWcQTWgQTWkQTWoQTWsQTWwQTW0QTW4QTW8QTXAQTXEQTXIQTXMQTXQQTXUQTXYQTXcQTXgQTXkQTXoQTXsQTXwQTX0QTX4QTX8QTYAQTYEQTYIQTYMQTYQQTYUQTYYQTYcQTYgQTYkQTYoQTYsQTYwQTY0QTY4QTY8QTZAQTZEQTZIQTZMQTZQQTZUQTZYQTZcQTZgQTZkQTZoQTZsQTZwQTZ0QTZ4QTZ8QTaAQTaEQTaIQTaMQTaQQTaUQTaYQTacQTagQTakQTaoQTasQTawQTa0QTa4QTa8QTbAQTbEQTbIQTbMQTbQQTbUQTbYQTbcQTbgQTbkQTboQTbsQTbwQTb0QTb4QTb8QTcAQTcEQTcIQTcMQTcQQTcUQTcYQTccQTcgQTckQTcoQTcsQTcwQTc0QTc4QTc8QTdAQTdEQTdIQTdMQTdQQTdUQTdYQTdcQTdgQTdkQTdoQTdsQTdwQTd0QTd4QTd8QTeAQTeEQTeIQTeMQTeQQTeUQTeYQTecQTegQTekQTeoQTesQTewQTe0QTe4QTe8QTfAQTfEQTfIQTfMQTfQQTfUQTfYQTfcQTfgQTfkQTfoQTfsQTfwQTf0QTf4QTf8QTQARTQERTQIRTQMRTQQRTQURTQYRTQcRTQgRTQkRTQoRTQsRTQwRTQ0RTQ4RTQ8RTRARTRERTRIRTRMRTRQRTRURTRYRTRcRTRgRTRkRTRoRTRsRTRwRTR0RTR4RTR8RTSARTSERTSIRTSMRTSQRTSURTSYRTScRTSgRTSkRTSoRTSsRTSwRTS0RTS4RTS8RTTARTTERTTIRTTMRTTQRTTURTTYRTTcRTTgRTTkRTToRZShNOxFNPBFNPRFNPhFNPxFNQBFNQRFNQhFNQxFNRBFNRRFNRhFNRxFNSBFNSRFNShFNSxFNTBFNTRFNThFNTxFNUBFNURFNUhFNUxFNVBFNVRFNVhFNVxFNWBFNWRFNWhFNWxFNXBFNXRFNXhFNXxFNYBFNYRFNYhFNYxFNZBFNZRFNZhFNZxFNaBFNaRFNahFNaxFNbBFNbRFNbhFNbxFNcBFNcRFNchFNcxFNdBFNdRFNdhFNdxFNeBFNeRFNehFNexFNfBFNfRFNfhFNfxFNgBFNgRFNghFNgxFNhBFNhRFNhhFNhxFNiBFNiRFNihFNixFNjBFNjRFNjhFNjxFNkBFNkRFNkhFNkxFNlBFNlRFNlhFNlxFNmBFNmRFNmhFNmxFNnBFNnRFNnhFNnxFNoBFNoRFNohFNoxFNpBFNpRFNphFNpxFNqBFNqRFNqhFNqxFNrBFNrRFNrhFNrxFNsBFNsRFNshFNsxFNtBFNtRFNthFNtxFNuBFNuRFNuhFNuxFNvBFNvRFNvhFNvxFNwBFNwRFNwhFNwxFNxBFNxRFNxhFNxxFNyBFNyRFNyhFNyxFNzBFNzRFNzhFNzxFN0BFN0RFN0hFN0xFN1BFN1RFN1hFN1xFN2BFN2RFN2hFN2xFN3BFN3RFN3hFN3xFN4BFN4RFN4hFN4xFN5BFN5RFN5hFN5xFN6BFN6RFN6hFN6xFN7BFN7RFN7hFN7xFN8BFN8RFN8hFN8xFN9BFN9RFN9hFN9xFN+BFN+RFN+hFN+xFN/BFN/RFN/hFN/xFNABJNARJNAhJNAxJNBBJNBRJNBhJNBxJNCBJNCRJNChJNCxJNDBJNDRJNDhJNDxJNEBJNERJNEhJNExJNFBJNFRJNFhJNFxJNGBJNGRJNGhJNGxJNHBJNHRJNHhJNHxJNIBJNIRJNIhJNIxJNJBJNJRJNJhJNJxJNKBJNKRJNKhJNKxJNLBJNLRJNLhJNLxJNMBJNMRJNMhJNMxJNNBJNNRJNNhJNNxJNOBJNORJNOhJNOxJNPBJNPRJNPhJNPxJNQBJNQRJNQhJNQxJNRBJNRRJNRhJNRxJNSBJNSRJNShJNSxJNTBJNTRJNThJNTxJNUBJNURJNUhJNUxJNVBJNVRJNVhJNVxJNWBJNWRJNWhJNWxJNXBJNXRJNXhJNXxJNYBJNYRJNYhJNYxJNZBJNZRJNZhJNZxJNaBJNaRJNahJNaxJNbBJNbRJNbhJNbxJNcBJNcRJNchJNcxJNdBJNdRJNdhJNdxJNeBJNeRJNehJNexJNfBJNfRJNfhJNfxJNgBJNgRJNghJNgxJNhBJNhRJNhhJNhxJNiBJNiRJNihJNixJNjBJNjRJNjhJNjxJNkBJNkRJNkhJNkxJNlBJNlRJNlhJNlxJNmBJNmRJNmhJNmxJNnBJNnRJNnhJNnxJNoBJNoRJNohJNoxJNpBJNpRJNphJNpxJNqBJNqRJNqhJNqxJNrBJNrRJNrhJNrxJNsBJNsRJNshJNsxJNtBJNtRJNthJNtxJNuBJNuRJNuhJNuxJNvBJNvRJNvhJNvxJNwBJNwRJNwhJNwxJNxBJNxRJNxhJNxxJNyBJNyRJNyhJNyxJNzBJNzRJNzhJNzxJN0BJN0RJN0hJN0xJN1BJN1RJN1hJN1xJN2BJN2RJN2hJN2xJN3BJN3RJN3hJN3xJN4BJN4RJN4hJN4xJN5BJN5RJN5hJN5xJN6BJN6RJN6hJN6xJN7BJN7RJN7hJN7xJN8BJN8RJN8hJN8xJN9BJN9RJN9hJN9xJN+BJN+RJN+hJN+xJN/BJN/RJN/hJN/xJNABNNARNNAhNNAxNNBBNNBRNNBhNNBxNNCBNNCRNNChNNCxNNDBNNDRNNDhNNDxNNEBNNERNNEhNNExNNFBNNFRNNFhNNFxNNGBNNGRNNGhNNGxNNHBNNHRNNHhNNHxNNIBNNIRNNIhNNIxNNJBNNJRNNJhNNJxNNKBNNKRNNKhNNKxNNLBNNLRNNLhNNLxNNMBNNMRNNMhNNMxNNNBNNNRNNNhNNNxNNOBNNORNNOhNNOxNNPBNNPRNNPhNNPxNNQBNNQRNNQhNNQxNNRBNNRRNNRhNNRxNNSBNNSRNNShNNSxNNTBNNTRNNThNNTxNNUBNNURNNUhNNUxNNVBNNVRNNVhNNVxNNWBNNWRNNWhNNWxNNXBNNXRNNXhNNXxNNYBNNYRNNYhNNYxNNZBNNZRNNZhNNZxNNaBNNaRNNahNNaxNNbBNNbRNNbhNNbxNNcBNNcRNNchNNcxNNdBNNdRNNdhNNdxNNeBNNeRNNehNNexNNfBNNfRNNfhNNfxNNgBNNgRNNghNNgxNNhBNNhRNNhhNNhxNNiBNNiRNNihNNixNNjBNNjRNNjhNNjxNNkBNNkRNNkhNNkxNNlBNNlRNNlhNNlxNNmBNNmRNNmhNNmxNNnBNNnRNNnhNNnxNNoBNNoRNNohNNoxNNpBNNpRNNphNNpxNNqBNNqRNNqhNNqxNNrBNNrRNNrhNNrxNNsBNNsRNNshNNsxNNtBNNtRNNthNNtxNNuBNNuRNNuhNNuxNNvBNNvRNNvhNNvxNNwBNNwRNNwhNNwxNNxBNNxRNNxhNNxxNNyBNNyRNNyhNNyxNNzBNNzRNNzhNNzxNN0BNN0RNN0hNN0xNN1BNN1RNN1hNN1xNN2BNN2RNN2hNN2xNN3BNN3RNN3hNN3xNN4BNN4RNN4hNN4xNN5BNN5RNN5hNN5xNN6BNN6RNN6hNN6xNN7BNN7RNN7hNN7xNN8BNN8RNN8hNN8xNN9BNN9RNN9hNN9xNN+BNN+RNN+hNN+xNN/BNN/RNN/hNN/xNNABRNARRNAhRNAxRNBBRNBRRNBhRNBxRNCBRNCRRNChRNCxRNDBRNDRRNDhRNDxRNEBRNERRNEhRNExRNFBRNFRRNFhRNFxRNGBRNGRRNGhRNGxRNHBRNHRRNHhRNHxRNIBRNIRRNIhRNIxRNJBRNJRRNJhRNJxRNKBRNKRRNKhRNKxRNLBRNLRRNLhRNLxRNMBRNMRRNMhRNMxRNNBRNNRRNNhRNNxRNOBRNORRNOhRNOxRNPBRNPRRNPhRNPxRNQBRNQRRNQhRNQxRNRBRNRRRNRhRNRxRNSBRNSRRNShRNSxRNTBRNTRRNThRNTxRNUBRNURRNUhRNUxRNVBRNVRRNVhRNVxRNWBRNWRRNWhRNWxRNXBRNXRRNXhRNXxRNYBRNYRRNYhRNYxRNZBRNZRRNZhRNZxRNaBRNaRRNahRNaxRNbBRNbRRNbhRNbxRNcBRNcRRNchRNcxRNdBRNdRRNdhRNdxRNeBRNeRRNehRNexRNfBRNfRRNfhRNfxRNgBRNgRRNghRNgxRNhBRNhRRNhhRNhxRNiBRNiRRNihRNixRNjBRNjRRNjhRNjxRNkBRNkRRNkhRNkxRNlBRNlRRNlhRNlxRNmBRNmRRNmhRNmxRNnBRNnRRNnhRNnxRNoBRNoRRNohRNoxRNpBRNpRRNphRNpxRNqBRNqRRNqhRNqxRNrBRNrRRNrhRNrxRNsBRNsRRNshRNsxRNtBRNtRRNthRNtxRNuBRNuRRNuhRNuxRNvBRNvRRNvhRNvxRNwBRNwRRNwhRNwxRNxBRNxRRNxhRNxxRNyBRNyRRNyhRNyxRNzBRNzRRNzhRNzxRN0BRN0RRN0hRN0xRN1BRN1RRN1hRN1xRN2BRN2RRN2hRN2xRN3BRN3RRN3hRN3xRN4BRN4RRN4hRN4xRN5BRN5RRN5hRN5xRN6BRN6RRN6hRN6xRN7BRN7RRN7hRN7xRN8BRN8RRN8hRN8xRN9BRN9RRN9hRN9xRN+BRN+RRN+hRN+xRN/BRN/RRN/hRN/xRNABVNARVNAhVNAxVNBBVNBRVNBhVNBxVNCBVNCRVNChVNCxVNDBVNDRVNDhVNDxVNEBVNERVNEhVNExVNFBVNFRVNFhVNFxVNGBVNGRVNGhVNGxVNHBVNHRVNHhVNHxVNIBVNIRVNIhVlKE0jFU0kFU0lFU0mFU0nFU0oFU0pFU0qFU0rFU0sFU0tFU0uFU0vFU0wFU0xFU0yFU0zFU00FU01FU02FU03FU04FU05FU06FU07FU08FU09FU0+FU0/FU1AFU1BFU1CFU1DFU1EFU1FFU1GFU1HFU1IFU1JFU1KFU1LFU1MFU1NFU1OFU1PFU1QFU1RFU1SFU1TFU1UFU1VFU1WFU1XFU1YFU1ZFU1aFU1bFU1cFU1dFU1eFU1fFU1gFU1hFU1iFU1jFU1kFU1lFU1mFU1nFU1oFU1pFU1qFU1rFU1sFU1tFU1uFU1vFU1wFU1xFU1yFU1zFU10FU11FU12FU13FU14FU15FU16FU17FU18FU19FU1+FU1/FU2AFU2BFU2CFU2DFU2EFU2FFU2GFU2HFU2IFU2JFU2KFU2LFU2MFU2NFU2OFU2PFU2QFU2RFU2SFU2TFU2UFU2VFU2WFU2XFU2YFU2ZFU2aFU2bFU2cFU2dFU2eFU2fFU2gFU2hFU2iFU2jFU2kFU2lFU2mFU2nFU2oFU2pFU2qFU2rFU2sFU2tFU2uFU2vFU2wFU2xFU2yFU2zFU20FU21FU22FU23FU24FU25FU26FU27FU28FU29FU2+FU2/FU3AFU3BFU3CFU3DFU3EFU3FFU3GFU3HFU3IFU3JFU3KFU3LFU3MFU3NFU3OFU3PFU3QFU3RFU3SFU3TFU3UFU3VFU3WFU3XFU3YFU3ZFU3aFU3bFU3cFU3dFU3eFU3fFU3gFU3hFU3iFU3jFU3kFU3lFU3mFU3nFU3oFU3pFU3qFU3rFU3sFU3tFU3uFU3vFU3wFU3xFU3yFU3zFU30FU31FU32FU33FU34FU35FU36FU37FU38FU39FU3+FU3/FU0AFk0BFk0CFk0DFk0EFk0FFk0GFk0HFk0IFk0JFk0KFk0LFk0MFk0NFk0OFk0PFk0QFk0RFk0SFk0TFk0UFk0VFk0WFk0XFk0YFk0ZFk0aFk0bFk0cFk0dFk0eFk0fFk0gFk0hFk0iFk0jFk0kFk0lFk0mFk0nFk0oFk0pFk0qFk0rFk0sFk0tFk0uFk0vFk0wFk0xFk0yFk0zFk00Fk01Fk02Fk03Fk04Fk05Fk06Fk07Fk08Fk09Fk0+Fk0/Fk1AFk1BFk1CFk1DFk1EFk1FFk1GFk1HFk1IFk1JFk1KFk1LFk1MFk1NFk1OFk1PFk1QFk1RFk1SFk1TFk1UFk1VFk1WFk1XFk1YFk1ZFk1aFk1bFk1cFk1dFk1eFk1fFk1gFk1hFk1iFk1jFk1kFk1lFk1mFk1nFk1oFk1pFk1qFk1rFk1sFk1tFk1uFk1vFk1wFk1xFk1yFk1zFk10Fk11Fk12Fk13Fk14Fk15Fk16Fk17Fk18Fk19Fk1+Fk1/Fk2AFk2BFk2CFk2DFk2EFk2FFk2GFk2HFk2IFk2JFk2KFk2LFk2MFk2NFk2OFk2PFk2QFk2RFk2SFk2TFk2UFk2VFk2WFk2XFk2YFk2ZFk2aFk2bFk2cFk2dFk2eFk2fFk2gFk2hFk2iFk2jFk2kFk2lFk2mFk2nFk2oFk2pFk2qFk2rFk2sFk2tFk2uFk2vFk2wFk2xFk2yFk2zFk20Fk21Fk22Fk23Fk24Fk25Fk26Fk27Fk28Fk29Fk2+Fk2/Fk3AFk3BFk3CFk3DFk3EFk3FFk3GFk3HFk3IFk3JFk3KFk3LFk3MFk3NFk3OFk3PFk3QFk3RFk3SFk3TFk3UFk3VFk3WFk3XFk3YFk3ZFk3aFk3bFk3cFk3dFk3eFk3fFk3gFk3hFk3iFk3jFk3kFk3lFk3mFk3nFk3oFk3pFk3qFk3rFk3sFk3tFk3uFk3vFk3wFk3xFk3yFk3zFk30Fk31Fk32Fk33Fk34Fk35Fk36Fk37Fk38Fk39Fk3+Fk3/Fk0AF00BF00CF00DF00EF00FF00GF00HF00IF00JF00KF00LF00MF00NF00OF00PF00QF00RF00SF00TF00UF00VF00WF00XF00YF00ZF00aF00bF00cF00dF00eF00fF00gF00hF00iF00jF00kF00lF00mF00nF00oF00pF00qF00rF00sF00tF00uF00vF00wF00xF00yF00zF000F001F002F003F004F005F006F007F008F009F00+F00/F01AF01BF01CF01DF01EF01FF01GF01HF01IF01JF01KF01LF01MF01NF01OF01PF01QF01RF01SF01TF01UF01VF01WF01XF01YF01ZF01aF01bF01cF01dF01eF01fF01gF01hF01iF01jF01kF01lF01mF01nF01oF01pF01qF01rF01sF01tF01uF01vF01wF01xF01yF01zF010F011F012F013F014F015F016F017F018F019F01+F01/F02AF02BF02CF02DF02EF02FF02GF02HF02IF02JF02KF02LF02MF02NF02OF02PF02QF02RF02SF02TF02UF02VF02WF02XF02YF02ZF02aF02bF02cF02dF02eF02fF02gF02hF02iF02jF02kF02lF02mF02nF02oF02pF02qF02rF02sF02tF02uF02vF02wF02xF02yF02zF020F021F022F023F024F025F026F027F028F029F02+F02/F03AF03BF03CF03DF03EF03FF03GF03HF03IF03JF03KF03LF03MF03NF03OF03PF03QF03RF03SF03TF03UF03VF03WF03XF03YF03ZF03aF03bF03cF03dF03eF03fF03gF03hF03iF03jF03kF03lF03mF03nF03oF03pF03qF03rF03sF03tF03uF03vF03wF03xF03yF03zF030F031F032F033F034F035F036F037F038F039F03+F03/F00AGE0BGE0CGE0DGE0EGE0FGE0GGE0HGE0IGE0JGE0KGE0LGE0MGE0NGE0OGE0PGE0QGE0RGE0SGE0TGE0UGE0VGE0WGE0XGE0YGE0ZGE0aGE0bGE0cGE0dGE0eGE0fGE0gGE0hGE0iGE0jGE0kGE0lGE0mGE0nGE0oGE0pGE0qGE0rGE0sGE0tGE0uGE0vGE0wGE0xGE0yGE0zGE00GE01GE02GE03GE04GE05GE06GE07GE08GE09GE0+GE0/GE1AGE1BGE1CGE1DGE1EGE1FGE1GGE1HGE1IGE1JGE1KGE1LGE1MGE1NGE1OGE1PGE1QGE1RGE1SGE1TGE1UGE1VGE1WGE1XGE1YGE1ZGE1aGE1bGE1cGE1dGE1eGE1fGE1gGE1hGE1iGE1jGE1kGE1lGE1mGE1nGE1oGE1pGE1qGE1rGE1sGE1tGE1uGE1vGE1wGE1xGE1yGE1zGE10GE11GE12GE13GE14GE15GE16GE17GE18GE19GE1+GE1/GE2AGE2BGE2CGE2DGE2EGE2FGE2GGE2HGE2IGE2JGE2KGE2LGE2MGE2NGE2OGE2PGE2QGE2RGE2SGE2TGE2UGE2VGE2WGE2XGE2YGE2ZGE2aGE2bGE2cGE2dGE2eGE2fGE2gGE2hGE2iGE2jGE2kGE2lGE2mGE2nGE2oGE2pGE2qGE2rGE2sGE2tGE2uGE2vGE2wGE2xGE2yGE2zGE20GE21GE22GE23GE24GE25GE26GE27GE28GE29GE2+GE2/GE3AGE3BGE3CGE3DGE3EGE3FGE3GGE3HGE3IGE3JGE3KGE3LGE3MGE3NGE3OGE3PGE3QGE3RGE3SGE3TGE3UGE3VGE3WGE3XGE3YGE3ZGE3aGE3bGE3cGE3dGE3eGE3fGE3gGE3hGE3iGE3jGE3kGE3lGE3mGE3nGE3oGE3pGE3qGE3rGE3sGE3tGE3uGE3vGE3wGE3xGE3yGE3zGE30GE31GE32GE33GE34GE35GE36GE37GE38GE39GE3+GE3/GE0AGU0BGU0CGU0DGU0EGU0FGU0GGU0HGU0IGU0JGU0KGWUoTQsZTQwZTQ0ZTQ4ZTQ8ZTRAZTREZTRIZTRMZTRQZTRUZTRYZTRcZTRgZTRkZTRoZTRsZTRwZTR0ZTR4ZTR8ZTSAZTSEZTSIZTSMZTSQZTSUZTSYZTScZTSgZTSkZTSoZTSsZTSwZTS0ZTS4ZTS8ZTTAZTTEZTTIZTTMZTTQZTTUZTTYZTTcZTTgZTTkZTToZTTsZTTwZTT0ZTT4ZTT8ZTUAZTUEZTUIZTUMZTUQZTUUZTUYZTUcZTUgZTUkZTUoZTUsZTUwZTU0ZTU4ZTU8ZTVAZTVEZTVIZTVMZTVQZTVUZTVYZTVcZTVgZTVkZTVoZTVsZTVwZTV0ZTV4ZTV8ZTWAZTWEZTWIZTWMZTWQZTWUZTWYZTWcZTWgZTWkZTWoZTWsZTWwZTW0ZTW4ZTW8ZTXAZTXEZTXIZTXMZTXQZTXUZTXYZTXcZTXgZTXkZTXoZTXsZTXwZTX0ZTX4ZTX8ZTYAZTYEZTYIZTYMZTYQZTYUZTYYZTYcZTYgZTYkZTYoZTYsZTYwZTY0ZTY4ZTY8ZTZAZTZEZTZIZTZMZTZQZTZUZTZYZTZcZTZgZTZkZTZoZTZsZTZwZTZ0ZTZ4ZTZ8ZTaAZTaEZTaIZTaMZTaQZTaUZTaYZTacZTagZTakZTaoZTasZTawZTa0ZTa4ZTa8ZTbAZTbEZTbIZTbMZTbQZTbUZTbYZTbcZTbgZTbkZTboZTbsZTbwZTb0ZTb4ZTb8ZTcAZTcEZTcIZTcMZTcQZTcUZTcYZTccZTcgZTckZTcoZTcsZTcwZTc0ZTc4ZTc8ZTdAZTdEZTdIZTdMZTdQZTdUZTdYZTdcZTdgZTdkZTdoZTdsZTdwZTd0ZTd4ZTd8ZTeAZTeEZTeIZTeMZTeQZTeUZTeYZTecZTegZTekZTeoZTesZTewZTe0ZTe4ZTe8ZTfAZTfEZTfIZTfMZTfQZTfUZTfYZTfcZTfgZTfkZTfoZTfsZTfwZTf0ZTf4ZTf8ZTQAaTQEaTQIaTQMaTQQaTQUaTQYaTQcaTQgaTQkaTQoaTQsaTQwaTQ0aTQ4aTQ8aTRAaTREaTRIaTRMaTRQaTRUaTRYaTRcaTRgaTRkaTRoaTRsaTRwaTR0aTR4aTR8aTSAaTSEaTSIaTSMaTSQaTSUaTSYaTScaTSgaTSkaTSoaTSsaTSwaTS0aTS4aTS8aTTAaTTEaTTIaTTMaTTQaTTUaTTYaTTcaTTgaTTkaTToaTTsaTTwaTT0aTT4aTT8aTUAaTUEaTUIaTUMaTUQaTUUaTUYaTUcaTUgaTUkaTUoaTUsaTUwaTU0aTU4aTU8aTVAaTVEaTVIaTVMaTVQaTVUaTVYaTVcaTVgaTVkaTVoaTVsaTVwaTV0aTV4aTV8aTWAaTWEaTWIaTWMaTWQaTWUaTWYaTWcaTWgaTWkaTWoaTWsaTWwaTW0aTW4aTW8aTXAaTXEaTXIaTXMaTXQaTXUaTXYaTXcaTXgaTXkaTXoaTXsaTXwaTX0aTX4aTX8aTYAaTYEaTYIaTYMaTYQaTYUaTYYaTYcaTYgaTYkaTYoaTYsaTYwaTY0aTY4aTY8aTZAaTZEaTZIaTZMaZUsEXXKeEAAAKE2UGk2VGk2WGk2XGk2YGk2ZGk2aGk2bGk2cGk2dGk2eGk2fGk2gGk2hGk2iGk2jGk2kGk2lGk2mGk2nGk2oGk2pGk2qGk2rGk2sGk2tGk2uGk2vGk2wGk2xGk2yGk2zGk20Gk21Gk22Gk23Gk24Gk25Gk26Gk27Gk28Gk29Gk2+Gk2/Gk3AGk3BGk3CGk3DGk3EGk3FGk3GGk3HGk3IGk3JGk3KGk3LGk3MGk3NGk3OGk3PGk3QGk3RGk3SGk3TGk3UGk3VGk3WGk3XGk3YGk3ZGk3aGk3bGk3cGk3dGk3eGk3fGk3gGk3hGk3iGk3jGk3kGk3lGk3mGk3nGk3oGk3pGk3qGk3rGk3sGk3tGk3uGk3vGk3wGk3xGk3yGk3zGk30Gk31Gk32Gk33Gk34Gk35Gk36Gk37Gk38Gk39Gk3+Gk3/Gk0AG00BG00CG00DG00EG00FG00GG00HG00IG00JG00KG00LG00MG00NG00OG00PG00QG00RG00SG00TG00UG00VG00WG00XG00YG00ZG00aG00bG00cG00dG00eG00fG00gG00hG00iG00jG00kG00lG00mG00nG00oG00pG00qG00rG00sG00tG00uG00vG00wG00xG00yG00zG000G001G002G003G004G005G006G007G008G009G00+G00/G01AG01BG01CG01DG01EG01FG01GG01HG01IG01JG01KG01LG01MG01NG01OG01PG01QG01RG01SG01TG01UG01VG01WG01XG01YG01ZG01aG01bG01cG01dG01eG01fG01gG01hG01iG01jG01kG01lG01mG01nG01oG01pG01qG01rG01sG01tG01uG01vG01wG01xG01yG01zG010G011G012G013G014G015G016G017G018G019G01+G01/G02AG02BG02CG02DG02EG02FG02GG02HG02IG02JG02KG02LG02MG02NG02OG02PG02QG02RG02SG02TG02UG02VG02WG02XG02YG02ZG02aG02bG02cG02dG02eG02fG02gG02hG02iG02jG02kG02lG02mG02nG02oG02pG02qG02rG02sG02tG02uG02vG02wG02xG02yG02zG020G021G022G023G024G025G026G027G028G029G02+G02/G03AG03BG03CG03DG03EG03FG03GG03HG03IG03JG03KG03LG03MG03NG03OG03PG03QG03RG03SG03TG03UG03VG03WG03XG03YG03ZG03aG03bG03cG03dG03eG03fG03gG03hG03iG03jG03kG03lG03mG03nG03oG03pG03qG03rG03sG03tG03uG03vG03wG03xG03yG03zG030G031G032G033G034G035G036G037G038G039G03+G03/G00AHE0BHE0CHE0DHE0EHE0FHE0GHE0HHE0IHE0JHE0KHE0LHE0MHE0NHE0OHE0PHE0QHE0RHE0SHE0THE0UHE0VHE0WHE0XHE0YHE0ZHE0aHE0bHE0cHE0dHE0eHE0fHE0gHE0hHE0iHE0jHE0kHE0lHE0mHE0nHE0oHE0pHE0qHE0rHE0sHE0tHE0uHE0vHE0wHE0xHE0yHE0zHE00HE01HE02HE03HE04HE05HE06HE07HE08HE09HE0+HE0/HE1AHE1BHE1CHE1DHE1EHE1FHE1GHE1HHE1IHE1JHE1KHE1LHE1MHE1NHE1OHE1PHE1QHE1RHE1SHE1THE1UHE1VHE1WHE1XHE1YHE1ZHE1aHE1bHE1cHE1dHE1eHE1fHE1gHE1hHE1iHE1jHE1kHE1lHE1mHE1nHE1oHE1pHE1qHE1rHE1sHE1tHE1uHE1vHE1wHE1xHE1yHE1zHE10HE11HE12HE13HE14HE15HE16HE17HE18HE19HE1+HE1/HE2AHE2BHE2CHE2DHE2EHE2FHE2GHE2HHE2IHE2JHE2KHE2LHE2MHE2NHE2OHE2PHE2QHE2RHE2SHE2THE2UHE2VHE2WHE2XHE2YHE2ZHE2aHE2bHE2cHE2dHE2eHE2fHE2gHE2hHE2iHE2jHE2kHE2lHE2mHE2nHE2oHE2pHE2qHE2rHE2sHE2tHE2uHE2vHE2wHE2xHE2yHE2zHE20HE21HE22HE23HE24HE25HE26HE27HE28HE29HE2+HE2/HE3AHE3BHE3CHE3DHE3EHE3FHE3GHE3HHE3IHE3JHE3KHE3LHE3MHE3NHE3OHE3PHE3QHE3RHE3SHE3THE3UHE3VHE3WHE3XHE3YHE3ZHE3aHE3bHE3cHE3dHE3eHE3fHE3gHE3hHE3iHE3jHE3kHE3lHE3mHE3nHE3oHE3pHE3qHE3rHE3sHE3tHE3uHE3vHE3wHE3xHE3yHE3zHE30HE31HE32HE33HE34HE35HE36HE37HE38HE39HE3+HE3/HE0AHU0BHU0CHU0DHU0EHU0FHU0GHU0HHU0IHU0JHU0KHU0LHU0MHU0NHU0OHU0PHU0QHU0RHU0SHU0THU0UHU0VHU0WHU0XHU0YHU0ZHU0aHU0bHU0cHU0dHU0eHU0fHU0gHU0hHU0iHU0jHU0kHU0lHU0mHU0nHU0oHU0pHU0qHU0rHU0sHU0tHU0uHU0vHU0wHU0xHU0yHU0zHU00HU01HU02HU03HU04HU05HU06HU07HU08HU09HU0+HU0/HU1AHU1BHU1CHU1DHU1EHU1FHU1GHU1HHU1IHU1JHU1KHU1LHU1MHU1NHU1OHU1PHU1QHU1RHU1SHU1THU1UHU1VHU1WHU1XHU1YHU1ZHU1aHU1bHU1cHU1dHU1eHU1fHU1gHU1hHU1iHU1jHU1kHU1lHU1mHU1nHU1oHU1pHU1qHU1rHU1sHU1tHU1uHU1vHU1wHU1xHU1yHU1zHU10HU11HU12HU13HU14HU15HU16HU17HU18HU19HU1+HU1/HU2AHU2BHU2CHU2DHU2EHU2FHU2GHU2HHU2IHU2JHU2KHU2LHU2MHU2NHU2OHU2PHU2QHU2RHU2SHU2THU2UHU2VHU2WHU2XHU2YHU2ZHU2aHU2bHU2cHU2dHU2eHU2fHU2gHU2hHU2iHU2jHU2kHU2lHU2mHU2nHU2oHU2pHU2qHU2rHU2sHU2tHU2uHU2vHU2wHU2xHU2yHU2zHU20HU21HU22HU23HU24HU25HU26HU27HU28HU29HU2+HU2/HU3AHU3BHU3CHU3DHU3EHU3FHU3GHU3HHU3IHU3JHU3KHU3LHU3MHU3NHU3OHU3PHU3QHU3RHU3SHU3THU3UHU3VHU3WHU3XHU3YHU3ZHU3aHU3bHU3cHU3dHU3eHU3fHU3gHU3hHU3iHU3jHU3kHU3lHU3mHU3nHU3oHU3pHU3qHU3rHU3sHU3tHU3uHU3vHU3wHU3xHU3yHU3zHU30HU31HU32HU33HU34HU35HU36HU37HU38HU39HU3+HU3/HU0AHk0BHk0CHk0DHk0EHk0FHk0GHk0HHk0IHk0JHk0KHk0LHk0MHk0NHk0OHk0PHk0QHk0RHk0SHk0THk0UHk0VHk0WHk0XHk0YHk0ZHk0aHk0bHk0cHk0dHk0eHk0fHk0gHk0hHk0iHk0jHk0kHk0lHk0mHk0nHk0oHk0pHk0qHk0rHk0sHk0tHk0uHk0vHk0wHk0xHk0yHk0zHk00Hk01Hk02Hk03Hk04Hk05Hk06Hk07Hk08Hk09Hk0+Hk0/Hk1AHk1BHk1CHk1DHk1EHk1FHk1GHk1HHk1IHk1JHk1KHk1LHk1MHk1NHk1OHk1PHk1QHk1RHk1SHk1THk1UHk1VHk1WHk1XHk1YHk1ZHk1aHk1bHk1cHk1dHk1eHk1fHk1gHk1hHk1iHk1jHk1kHk1lHk1mHk1nHk1oHk1pHk1qHk1rHk1sHk1tHk1uHk1vHk1wHk1xHk1yHk1zHk10Hk11Hk12Hk13Hk14Hk15Hk16Hk17HmUoTXweTX0eTX4eTX8eTYAeTYEeTYIeTYMeTYQeTYUeTYYeTYceTYgeTYkeTYoeTYseTYweTY0eTY4eTY8eTZAeTZEeTZIeTZMeTZQeTZUeTZYeTZceTZgeTZkeTZoeTZseTZweTZ0eTZ4eTZ8eTaAeTaEeTaIeTaMeTaQeTaUeTaYeTaceTageTakeTaoeTaseTaweTa0eTa4eTa8eTbAeTbEeTbIeTbMeTbQeTbUeTbYeTbceTbgeTbkeTboeTbseTbweTb0eTb4eTb8eTcAeTcEeTcIeTcMeTcQeTcUeTcYeTcceTcgeTckeTcoeTcseTcweTc0eTc4eTc8eTdAeTdEeTdIeTdMeTdQeTdUeTdYeTdceTdgeTdkeTdoeTdseTdweTd0eTd4eTd8eTeAeTeEeTeIeTeMeTeQeTeUeTeYeTeceTegeTekeTeoeTeseTeweTe0eTe4eTe8eTfAeTfEeTfIeTfMeTfQeTfUeTfYeTfceTfgeTfkeTfoeTfseTfweTf0eTf4eTf8eTQAfTQEfTQIfTQMfTQQfTQUfTQYfTQcfTQgfTQkfTQofTQsfTQwfTQ0fTQ4fTQ8fTRAfTREfTRIfTRMfTRQfTRUfTRYfTRcfTRgfTRkfTRofTRsfTRwfTR0fTR4fTR8fTSAfTSEfTSIfTSMfTSQfTSUfTSYfTScfTSgfTSkfTSofTSsfTSwfTS0fTS4fTS8fTTAfTTEfTTIfTTMfTTQfTTUfTTYfTTcfTTgfTTkfTTofTTsfTTwfTT0fTT4fTT8fTUAfTUEfTUIfTUMfTUQfTUUfTUYfTUcfTUgfTUkfTUofTUsfTUwfTU0fTU4fTU8fTVAfTVEfTVIfTVMfTVQfTVUfTVYfTVcfTVgfTVkfTVofTVsfTVwfTV0fTV4fTV8fTWAfTWEfTWIfTWMfTWQfTWUfTWYfTWcfTWgfTWkfTWofTWsfTWwfTW0fTW4fTW8fTXAfTXEfTXIfTXMfTXQfTXUfTXYfTXcfTXgfTXkfTXofTXsfTXwfTX0fTX4fTX8fTYAfTYEfTYIfTYMfTYQfTYUfTYYfTYcfTYgfTYkfTYofTYsfTYwfTY0fTY4fTY8fTZAfTZEfTZIfTZMfTZQfTZUfTZYfTZcfTZgfTZkfTZofTZsfTZwfTZ0fTZ4fTZ8fTaAfTaEfTaIfTaMfTaQfTaUfTaYfTacfTagfTakfTaofTasfTawfTa0fTa4fTa8fTbAfTbEfTbIfTbMfTbQfTbUfTbYfTbcfTbgfTbkfTbofTbsfTbwfTb0fTb4fTb8fTcAfTcEfTcIfTcMfTcQfTcUfTcYfTccfTcgfTckfTcofTcsfTcwfTc0fTc4fTc8fTdAfTdEfTdIfTdMfTdQfTdUfTdYfTdcfTdgfTdkfTdofTdsfTdwfTd0fTd4fTd8fTeAfTeEfTeIfTeMfTeQfTeUfTeYfTecfTegfTekfTeofTesfTewfTe0fTe4fTe8fTfAfTfEfTfIfTfMfTfQfTfUfTfYfTfcfTfgfTfkfTfofTfsfTfwfTf0fTf4fTf8fTQAgTQEgTQIgTQMgTQQgTQUgTQYgTQcgTQggTQkgTQogTQsgTQwgTQ0gTQ4gTQ8gTRAgTREgTRIgTRMgTRQgTRUgTRYgTRcgTRggTRkgTRogTRsgTRwgTR0gTR4gTR8gTSAgTSEgTSIgTSMgTSQgTSUgTSYgTScgTSggTSkgTSogTSsgTSwgTS0gTS4gTS8gTTAgTTEgTTIgTTMgTTQgTTUgTTYgTTcgTTggTTkgTTogTTsgTTwgTT0gTT4gTT8gTUAgTUEgTUIgTUMgTUQgTUUgTUYgTUcgTUggTUkgTUogTUsgTUwgTU0gTU4gTU8gTVAgTVEgTVIgTVMgTVQgTVUgTVYgTVcgTVggTVkgTVogTVsgTVwgTV0gTV4gTV8gTWAgTWEgTWIgTWMgTWQgTWUgTWYgTWcgTWggTWkgTWogTWsgTWwgTW0gTW4gTW8gTXAgTXEgTXIgTXMgTXQgTXUgTXYgTXcgTXggTXkgTXogTXsgTXwgTX0gTX4gTX8gTYAgTYEgTYIgTYMgTYQgTYUgTYYgTYcgTYggTYkgTYogTYsgTYwgTY0gTY4gTY8gTZAgTZEgTZIgTZMgTZQgTZUgTZYgTZcgTZggTZkgTZogTZsgTZwgTZ0gTZ4gTZ8gTaAgTaEgTaIgTaMgTaQgTaUgTaYgTacgTaggTakgTaogTasgTawgTa0gTa4gTa8gTbAgTbEgTbIgTbMgTbQgTbUgTbYgTbcgTbggTbkgTbogTbsgTbwgTb0gTb4gTb8gTcAgTcEgTcIgTcMgTcQgTcUgTcYgTccgTcggTckgTcogTcsgTcwgTc0gTc4gTc8gTdAgTdEgTdIgTdMgTdQgTdUgTdYgTdcgTdggTdkgTdogTdsgTdwgTd0gTd4gTd8gTeAgTeEgTeIgTeMgTeQgTeUgTeYgTecgTeggTekgTeogTesgTewgTe0gTe4gTe8gTfAgTfEgTfIgTfMgTfQgTfUgTfYgTfcgTfggTfkgTfogTfsgTfwgTf0gTf4gTf8gTQAhTQEhTQIhTQMhTQQhTQUhTQYhTQchTQghTQkhTQohTQshTQwhTQ0hTQ4hTQ8hTRAhTREhTRIhTRMhTRQhTRUhTRYhTRchTRghTRkhTRohTRshTRwhTR0hTR4hTR8hTSAhTSEhTSIhTSMhTSQhTSUhTSYhTSchTSghTSkhTSohTSshTSwhTS0hTS4hTS8hTTAhTTEhTTIhTTMhTTQhTTUhTTYhTTchTTghTTkhTTohTTshTTwhTT0hTT4hTT8hTUAhTUEhTUIhTUMhTUQhTUUhTUYhTUchTUghTUkhTUohTUshTUwhTU0hTU4hTU8hTVAhTVEhTVIhTVMhTVQhTVUhTVYhTVchTVghTVkhTVohTVshTVwhTV0hTV4hTV8hTWAhTWEhTWIhTWMhTWQhTWUhTWYhTWchTWghTWkhTWohTWshTWwhTW0hTW4hTW8hTXAhTXEhTXIhTXMhTXQhTXUhTXYhTXchTXghTXkhTXohTXshTXwhTX0hTX4hTX8hTYAhTYEhTYIhTYMhTYQhTYUhTYYhTYchTYghTYkhTYohTYshTYwhTY0hTY4hTY8hTZAhTZEhTZIhTZMhTZQhTZUhTZYhTZchTZghTZkhTZohTZshTZwhTZ0hTZ4hTZ8hTaAhTaEhTaIhTaMhTaQhTaUhTaYhTachTaghTakhTaohTashTawhTa0hTa4hTa8hTbAhTbEhTbIhTbMhTbQhTbUhTbYhTbchTbghTbkhTbohTbshTbwhTb0hTb4hTb8hTcAhTcEhTcIhTcMhTcQhTcUhTcYhTcchTcghTckhTcohTcshTcwhTc0hTc4hTc8hTdAhTdEhTdIhTdMhTdQhTdUhTdYhTdchTdghTdkhTdohTdshTdwhTd0hTd4hTd8hTeAhTeEhTeIhTeMhTeQhTeUhTeYhTechTeghTekhTeohTeshTewhTe0hTe4hTe8hTfAhTfEhTfIhTfMhTfQhTfUhTfYhTfchTfghTfkhTfohTfshTfwhTf0hTf4hTf8hTQAiTQEiTQIiTQMiTQQiTQUiTQYiTQciTQgiTQkiTQoiTQsiTQwiTQ0iTQ4iTQ8iTRAiTREiTRIiTRMiTRQiTRUiTRYiTRciTRgiTRkiTRoiTRsiTRwiTR0iTR4iTR8iTSAiTSEiTSIiTSMiTSQiTSUiTSYiTSciTSgiTSkiTSoiTSsiTSwiTS0iTS4iTS8iTTAiTTEiTTIiTTMiTTQiTTUiTTYiTTciTTgiTTkiTToiTTsiTTwiTT0iTT4iTT8iTUAiTUEiTUIiTUMiTUQiTUUiTUYiTUciTUgiTUkiTUoiTUsiTUwiTU0iTU4iTU8iTVAiTVEiTVIiTVMiTVQiTVUiTVYiTVciTVgiTVkiTVoiTVsiTVwiTV0iTV4iTV8iTWAiTWEiTWIiTWMiZShNZCJNZSJNZiJNZyJNaCJNaSJNaiJNayJNbCJNbSJNbiJNbyJNcCJNcSJNciJNcyJNdCJNdSJNdiJNdyJNeCJNeSJNeiJNeyJNfCJNfSJNfiJNfyJNgCJNgSJNgiJNgyJNhCJNhSJNhiJNhyJNiCJNiSJNiiJNiyJNjCJNjSJNjiJNjyJNkCJNkSJNkiJNkyJNlCJNlSJNliJNlyJNmCJNmSJNmiJNmyJNnCJNnSJNniJNnyJNoCJNoSJNoiJNoyJNpCJNpSJNpiJNpyJNqCJNqSJNqiJNqyJNrCJNrSJNriJNryJNsCJNsSJNsiJNsyJNtCJNtSJNtiJNtyJNuCJNuSJNuiJNuyJNvCJNvSJNviJNvyJNwCJNwSJNwiJNwyJNxCJNxSJNxiJNxyJNyCJNySJNyiJNyyJNzCJNzSJNziJNzyJN0CJN0SJN0iJN0yJN1CJN1SJN1iJN1yJN2CJN2SJN2iJN2yJN3CJN3SJN3iJN3yJN4CJN4SJN4iJN4yJN5CJN5SJN5iJN5yJN6CJN6SJN6iJN6yJN7CJN7SJN7iJN7yJN8CJN8SJN8iJN8yJN9CJN9SJN9iJN9yJN+CJN+SJN+iJN+yJN/CJN/SJN/iJN/yJNACNNASNNAiNNAyNNBCNNBSNNBiNNByNNCCNNCSNNCiNNCyNNDCNNDSNNDiNNDyNNECNNESNNEiNNEyNNFCNNFSNNFiNNFyNNGCNNGSNNGiNNGyNNHCNNHSNNHiNNHyNNICNNISNNIiNNIyNNJCNNJSNNJiNNJyNNKCNNKSNNKiNNKyNNLCNNLSNNLiNNLyNNMCNNMSNNMiNNMyNNNCNNNSNNNiNNNyNNOCNNOSNNOiNNOyNNPCNNPSNNPiNNPyNNQCNNQSNNQiNNQyNNRCNNRSNNRiNNRyNNSCNNSSNNSiNNSyNNTCNNTSNNTiNNTyNNUCNNUSNNUiNNUyNNVCNNVSNNViNNVyNNWCNNWSNNWiNNWyNNXCNNXSNNXiNNXyNNYCNNYSNNYiNNYyNNZCNNZSNNZiNNZyNNaCNNaSNNaiNNayNNbCNNbSNNbiNNbyNNcCNNcSNNciNNcyNNdCNNdSNNdiNNdyNNeCNNeSNNeiNNeyNNfCNNfSNNfiNNfyNNgCNNgSNNgiNNgyNNhCNNhSNNhiNNhyNNiCNNiSNNiiNNiyNNjCNNjSNNjiNNjyNNkCNNkSNNkiNNkyNNlCNNlSNNliNNlyNNmCNNmSNNmiNNmyNNnCNNnSNNniNNnyNNoCNNoSNNoiNNoyNNpCNNpSNNpiNNpyNNqCNNqSNNqiNNqyNNrCNNrSNNriNNryNNsCNNsSNNsiNNsyNNtCNNtSNNtiNNtyNNuCNNuSNNuiNNuyNNvCNNvSNNviNNvyNNwCNNwSNNwiNNwyNNxCNNxSNNxiNNxyNNyCNNySNNyiNNyyNNzCNNzSNNziNNzyNN0CNN0SNN0iNN0yNN1CNN1SNN1iNN1yNN2CNN2SNN2iNN2yNN3CNN3SNN3iNN3yNN4CNN4SNN4iNN4yNN5CNN5SNN5iNN5yNN6CNN6SNN6iNN6yNN7CNN7SNN7iNN7yNN8CNN8SNN8iNN8yNN9CNN9SNN9iNN9yNN+CNN+SNN+iNN+yNN/CNN/SNN/iNN/yNNACRNASRNAiRNAyRNBCRNBSRNBiRNByRNCCRNCSRNCiRNCyRNDCRNDSRNDiRNDyRNECRNESRNEiRNEyRNFCRNFSRNFiRNFyRNGCRNGSRNGiRNGyRNHCRNHSRNHiRNHyRNICRNISRNIiRNIyRNJCRNJSRNJiRNJyRNKCRNKSRNKiRNKyRNLCRNLSRNLiRNLyRNMCRNMSRNMiRNMyRNNCRNNSRNNiRNNyRNOCRNOSRNOiRNOyRNPCRNPSRNPiRNPyRNQCRNQSRNQiRNQyRNRCRNRSRNRiRNRyRNSCRNSSRNSiRNSyRNTCRNTSRNTiRNTyRNUCRNUSRNUiRNUyRNVCRNVSRNViRNVyRNWCRNWSRNWiRNWyRNXCRNXSRNXiRNXyRNYCRNYSRNYiRNYyRNZCRNZSRNZiRNZyRNaCRNaSRNaiRNayRNbCRNbSRNbiRNbyRNcCRNcSRNciRNcyRNdCRNdSRNdiRNdyRNeCRNeSRNeiRNeyRNfCRNfSRNfiRNfyRNgCRNgSRNgiRNgyRNhCRNhSRNhiRNhyRNiCRNiSRNiiRNiyRNjCRNjSRNjiRNjyRNkCRNkSRNkiRNkyRNlCRNlSRNliRNlyRNmCRNmSRNmiRNmyRNnCRNnSRNniRNnyRNoCRNoSRNoiRNoyRNpCRNpSRNpiRNpyRNqCRNqSRNqiRNqyRNrCRNrSRNriRNryRNsCRNsSRNsiRNsyRNtCRNtSRNtiRNtyRNuCRNuSRNuiRNuyRNvCRNvSRNviRNvyRNwCRNwSRNwiRNwyRNxCRNxSRNxiRNxyRNyCRNySRNyiRNyyRNzCRNzSRNziRNzyRN0CRN0SRN0iRN0yRN1CRN1SRN1iRN1yRN2CRN2SRN2iRN2yRN3CRN3SRN3iRN3yRN4CRN4SRN4iRN4yRN5CRN5SRN5iRN5yRN6CRN6SRN6iRN6yRN7CRN7SRN7iRN7yRN8CRN8SRN8iRN8yRN9CRN9SRN9iRN9yRN+CRN+SRN+iRN+yRN/CRN/SRN/iRN/yRNACVNASVNAiVNAyVNBCVNBSVNBiVlSwVdcp8QAAAoTQclTQglTQklTQolTQslTQwlTQ0lTQ4lTQ8lTRAlTRElTRIlTRMlTRQlTRUlTRYlTRclTRglTRklTRolTRslTRwlTR0lTR4lTR8lTSAlTSElTSIlTSMlTSQlTSUlTSYlTSclTSglTSklTSolTSslTSwlTS0lTS4lTS8lTTAlTTElTTIlTTMlTTQlTTUlTTYlTTclTTglTTklTTolTTslTTwlTT0lTT4lTT8lTUAlTUElTUIlTUMlTUQlTUUlTUYlTUclTUglTUklTUolTUslTUwlTU0lTU4lTU8lTVAlTVElTVIlTVMlTVQlTVUlTVYlTVclTVglTVklTVolTVslTVwlTV0lTV4lTV8lTWAlTWElTWIlTWMlTWQlTWUlTWYlTWclTWglTWklTWolTWslTWwlTW0lTW4lTW8lTXAlTXElTXIlTXMlTXQlTXUlTXYlTXclTXglTXklTXolTXslTXwlTX0lTX4lTX8lTYAlTYElTYIlTYMlTYQlTYUlTYYlTYclTYglTYklTYolTYslTYwlTY0lTY4lTY8lTZAlTZElTZIlTZMlTZQlTZUlTZYlTZclTZglTZklTZolTZslTZwlTZ0lTZ4lTZ8lTaAlTaElTaIlTaMlTaQlTaUlTaYlTaclTaglTaklTaolTaslTawlTa0lTa4lTa8lTbAlTbElTbIlTbMlTbQlTbUlTbYlTbclTbglTbklTbolTbslTbwlTb0lTb4lTb8lTcAlTcElTcIlTcMlTcQlTcUlTcYlTcclTcglTcklTcolTcslTcwlTc0lTc4lTc8lTdAlTdElTdIlTdMlTdQlTdUlTdYlTdclTdglTdklTdolTdslTdwlTd0lTd4lTd8lTeAlTeElTeIlTeMlTeQlTeUlTeYlTeclTeglTeklTeolTeslTewlTe0lTe4lTe8lTfAlTfElTfIlTfMlTfQlTfUlTfYlTfclTfglTfklTfolTfslTfwlTf0lTf4lTf8lTQAmTQEmTQImTQMmTQQmTQUmTQYmTQcmTQgmTQkmTQomTQsmTQwmTQ0mTQ4mTQ8mTRAmTREmTRImTRMmTRQmTRUmTRYmTRcmTRgmTRkmTRomTRsmTRwmTR0mTR4mTR8mTSAmTSEmTSImTSMmTSQmTSUmTSYmTScmTSgmTSkmTSomTSsmTSwmTS0mTS4mTS8mTTAmTTEmTTImTTMmTTQmTTUmTTYmTTcmTTgmTTkmTTomTTsmTTwmTT0mTT4mTT8mTUAmTUEmTUImTUMmTUQmTUUmTUYmTUcmTUgmTUkmTUomTUsmTUwmTU0mTU4mTU8mTVAmTVEmTVImTVMmTVQmTVUmTVYmTVcmTVgmTVkmTVomTVsmTVwmTV0mTV4mTV8mTWAmTWEmTWImTWMmTWQmTWUmTWYmTWcmTWgmTWkmTWomTWsmTWwmTW0mTW4mTW8mTXAmTXEmTXImTXMmTXQmTXUmTXYmTXcmTXgmTXkmTXomTXsmTXwmTX0mTX4mTX8mTYAmTYEmTYImTYMmTYQmTYUmTYYmTYcmTYgmTYkmTYomTYsmTYwmTY0mTY4mTY8mTZAmTZEmTZImTZMmTZQmTZUmTZYmTZcmTZgmTZkmTZomTZsmTZwmTZ0mTZ4mTZ8mTaAmTaEmTaImTaMmTaQmTaUmTaYmTacmTagmTakmTaomTasmTawmTa0mTa4mTa8mTbAmTbEmTbImTbMmTbQmTbUmTbYmTbcmTbgmTbkmTbomTbsmTbwmTb0mTb4mTb8mTcAmTcEmTcImTcMmTcQmTcUmTcYmTccmTcgmTckmTcomTcsmTcwmTc0mTc4mTc8mTdAmTdEmTdImTdMmTdQmTdUmTdYmTdcmTdgmTdkmTdomTdsmTdwmTd0mTd4mTd8mTeAmTeEmTeImTeMmTeQmTeUmTeYmTecmTegmTekmTeomTesmTewmTe0mTe4mTe8mTfAmTfEmTfImTfMmTfQmTfUmTfYmTfcmTfgmTfkmTfomTfsmTfwmTf0mTf4mTf8mTQAnTQEnTQInTQMnTQQnTQUnTQYnTQcnTQgnTQknTQonTQsnTQwnTQ0nTQ4nTQ8nTRAnTREnTRInTRMnTRQnTRUnTRYnTRcnTRgnTRknTRonTRsnTRwnTR0nTR4nTR8nTSAnTSEnTSInTSMnTSQnTSUnTSYnTScnTSgnTSknTSonTSsnTSwnTS0nTS4nTS8nTTAnTTEnTTInTTMnTTQnTTUnTTYnTTcnTTgnTTknTTonTTsnTTwnTT0nTT4nTT8nTUAnTUEnTUInTUMnTUQnTUUnTUYnTUcnTUgnTUknTUonTUsnTUwnTU0nTU4nTU8nTVAnTVEnTVInTVMnTVQnTVUnTVYnTVcnTVgnTVknTVonTVsnTVwnTV0nTV4nTV8nTWAnTWEnTWInTWMnTWQnTWUnTWYnTWcnTWgnTWknTWonTWsnTWwnTW0nTW4nTW8nTXAnTXEnTXInTXMnTXQnTXUnTXYnTXcnTXgnTXknTXonTXsnTXwnTX0nTX4nTX8nTYAnTYEnTYInTYMnTYQnTYUnTYYnTYcnTYgnTYknTYonTYsnTYwnTY0nTY4nTY8nTZAnTZEnTZInTZMnTZQnTZUnTZYnTZcnTZgnTZknTZonTZsnTZwnTZ0nTZ4nTZ8nTaAnTaEnTaInTaMnTaQnTaUnTaYnTacnTagnTaknTaonTasnTawnTa0nTa4nTa8nTbAnTbEnTbInTbMnTbQnTbUnTbYnTbcnTbgnTbknTbonTbsnTbwnTb0nTb4nTb8nTcAnTcEnTcInTcMnTcQnTcUnTcYnTccnTcgnTcknTconTcsnTcwnTc0nTc4nTc8nTdAnTdEnTdInTdMnTdQnTdUnTdYnTdcnTdgnTdknTdonTdsnTdwnTd0nTd4nTd8nTeAnTeEnTeInTeMnTeQnTeUnTeYnTecnTegnTeknTeonTesnTewnTe0nTe4nTe8nTfAnTfEnTfInTfMnTfQnTfUnTfYnTfcnTfgnTfknTfonTfsnTfwnTf0nTf4nTf8nTQAoTQEoTQIoTQMoTQQoTQUoTQYoTQcoTQgoTQkoTQooTQsoTQwoTQ0oTQ4oTQ8oTRAoTREoTRIoTRMoTRQoTRUoTRYoTRcoTRgoTRkoTRooTRsoTRwoTR0oTR4oTR8oTSAoTSEoTSIoTSMoTSQoTSUoTSYoTScoTSgoTSkoTSooTSsoTSwoTS0oTS4oTS8oTTAoTTEoTTIoTTMoTTQoTTUoTTYoTTcoTTgoTTkoTTooTTsoTTwoTT0oTT4oTT8oTUAoTUEoTUIoTUMoTUQoTUUoTUYoTUcoTUgoTUkoTUooTUsoTUwoTU0oTU4oTU8oTVAoTVEoTVIoTVMoTVQoTVUoTVYoTVcoTVgoTVkoTVooTVsoTVwoTV0oTV4oTV8oTWAoTWEoTWIoTWMoTWQoTWUoTWYoTWcoTWgoTWkoTWooTWsoTWwoTW0oTW4oTW8oTXAoTXEoTXIoTXMoTXQoTXUoTXYoTXcoTXgoTXkoTXooTXsoTXwoTX0oTX4oTX8oTYAoTYEoTYIoTYMoTYQoTYUoTYYoTYcoTYgoTYkoTYooTYsoTYwoTY0oTY4oTY8oTZAoTZEoTZIoTZMoTZQoTZUoTZYoTZcoTZgoTZkoTZooTZsoTZwoTZ0oTZ4oTZ8oTaAoTaEoTaIoTaMoTaQoTaUoTaYoTacoTagoTakoTaooTasoTawoTa0oTa4oTa8oTbAoTbEoTbIoTbMoTbQoTbUoTbYoTbcoTbgoTbkoTbooTbsoTbwoTb0oTb4oTb8oTcAoTcEoTcIoTcMoTcQoTcUoTcYoTccoTcgoTckoTcooTcsoTcwoTc0oTc4oTc8oTdAoTdEoTdIoTdMoTdQoTdUoTdYoTdcoTdgoTdkoTdooTdsoTdwoTd0oTd4oTd8oTeAoTeEoTeIoTeMoTeQoTeUoTeYoTecoTegoTekoTeooTesoTewoTe0oTe4oZShN7yhN8ChN8ShN8ihN8yhN9ChN9ShN9ihN9yhN+ChN+ShN+ihN+yhN/ChN/ShN/ihN/yhNAClNASlNAilNAylNBClNBSlNBilNBylNCClNCSlNCilNCylNDClNDSlNDilNDylNEClNESlNEilNEylNFClNFSlNFilNFylNGClNGSlNGilNGylNHClNHSlNHilNHylNIClNISlNIilNIylNJClNJSlNJilNJylNKClNKSlNKilNKylNLClNLSlNLilNLylNMClNMSlNMilNMylNNClNNSlNNilNNylNOClNOSlNOilNOylNPClNPSlNPilNPylNQClNQSlNQilNQylNRClNRSlNRilNRylNSClNSSlNSilNSylNTClNTSlNTilNTylNUClNUSlNUilNUylNVClNVSlNVilNVylNWClNWSlNWilNWylNXClNXSlNXilNXylNYClNYSlNYilNYylNZClNZSlNZilNZylNaClNaSlNailNaylNbClNbSlNbilNbylNcClNcSlNcilNcylNdClNdSlNdilNdylNeClNeSlNeilNeylNfClNfSlNfilNfylNgClNgSlNgilNgylNhClNhSlNhilNhylNiClNiSlNiilNiylNjClNjSlNjilNjylNkClNkSlNkilNkylNlClNlSlNlilNlylNmClNmSlNmilNmylNnClNnSlNnilNnylNoClNoSlNoilNoylNpClNpSlNpilNpylNqClNqSlNqilNqylNrClNrSlNrilNrylNsClNsSlNsilNsylNtClNtSlNtilNtylNuClNuSlNuilNuylNvClNvSlNvilNvylNwClNwSlNwilNwylNxClNxSlNxilNxylNyClNySlNyilNyylNzClNzSlNzilNzylN0ClN0SlN0ilN0ylN1ClN1SlN1ilN1ylN2ClN2SlN2ilN2ylN3ClN3SlN3ilN3ylN4ClN4SlN4ilN4ylN5ClN5SlN5ilN5ylN6ClN6SlN6ilN6ylN7ClN7SlN7ilN7ylN8ClN8SlN8ilN8ylN9ClN9SlN9ilN9ylN+ClN+SlN+ilN+ylN/ClN/SlN/ilN/ylNACpNASpNAipNAypNBCpNBSpNBipNBypNCCpNCSpNCipNCypNDCpNDSpNDipNDypNECpNESpNEipNEypNFCpNFSpNFipNFypNGCpNGSpNGipNGypNHCpNHSpNHipNHypNICpNISpNIipNIypNJCpNJSpNJipNJypNKCpNKSpNKipNKypNLCpNLSpNLipNLypNMCpNMSpNMipNMypNNCpNNSpNNipNNypNOCpNOSpNOipNOypNPCpNPSpNPipNPypNQCpNQSpNQipNQypNRCpNRSpNRipNRypNSCpNSSpNSipNSypNTCpNTSpNTipNTypNUCpNUSpNUipNUypNVCpNVSpNVipNVypNWCpNWSpNWipNWypNXCpNXSpNXipNXypNYCpNYSpNYipNYypNZCpNZSpNZipNZypNaCpNaSpNaipNaypNbCpNbSpNbipNbypNcCpNcSpNcipNcypNdCpNdSpNdipNdypNeCpNeSpNeipNeypNfCpNfSpNfipNfypNgCpNgSpNgipNgypNhCpNhSpNhipNhypNiCpNiSpNiipNiypNjCpNjSpNjipNjypNkCpNkSpNkipNkypNlCpNlSpNlipNlypNmCpNmSpNmipNmypNnCpNnSpNnipNnypNoCpNoSpNoipNoypNpCpNpSpNpipNpypNqCpNqSpNqipNqypNrCpNrSpNripNrypNsCpNsSpNsipNsypNtCpNtSpNtipNtypNuCpNuSpNuipNuypNvCpNvSpNvipNvypNwCpNwSpNwipNwypNxCpNxSpNxipNxypNyCpNySpNyipNyypNzCpNzSpNzipNzypN0CpN0SpN0ipN0ypN1CpN1SpN1ipN1ypN2CpN2SpN2ipN2ypN3CpN3SpN3ipN3ypN4CpN4SpN4ipN4ypN5CpN5SpN5ipN5ypN6CpN6SpN6ipN6ypN7CpN7SpN7ipN7ypN8CpN8SpN8ipN8ypN9CpN9SpN9ipN9ypN+CpN+SpN+ipN+ypN/CpN/SpN/ipN/ypNACtNAStNAitNAytNBCtNBStNBitNBytNCCtNCStNCitNCytNDCtNDStNDitNDytNECtNEStNEitNEytNFCtNFStNFitNFytNGCtNGStNGitNGytNHCtNHStNHitNHytNICtNIStNIitNIytNJCtNJStNJitNJytNKCtNKStNKitNKytNLCtNLStNLitNLytNMCtNMStNMitNMytNNCtNNStNNitNNytNOCtNOStNOitNOytNPCtNPStNPitNPytNQCtNQStNQitNQytNRCtNRStNRitNRytNSCtNSStNSitNSytNTCtNTStNTitNTytNUCtNUStNUitNUytNVCtNVStNVitNVytNWCtNWStNWitNWytNXCtNXStNXitNXytNYCtNYStNYitNYytNZCtNZStNZitNZytNaCtNaStNaitNaytNbCtNbStNbitNbytNcCtNcStNcitNcytNdCtNdStNditNdytNeCtNeStNeitNeytNfCtNfStNfitNfytNgCtNgStlSwZdcqAQAAAoTYIrTYMrTYQrTYUrTYYrTYcrTYgrTYkrTYorTYsrTYwrTY0rTY4rTY8rTZArTZErTZIrTZMrTZQrTZUrTZYrTZcrTZgrTZkrTZorTZsrTZwrTZ0rTZ4rTZ8rTaArTaErTaIrTaMrTaQrTaUrTaYrTacrTagrTakrTaorTasrTawrTa0rTa4rTa8rTbArTbErTbIrTbMrTbQrTbUrTbYrTbcrTbgrTbkrTborTbsrTbwrTb0rTb4rTb8rTcArTcErTcIrTcMrTcQrTcUrTcYrTccrTcgrTckrTcorTcsrTcwrTc0rTc4rTc8rTdArTdErTdIrTdMrTdQrTdUrTdYrTdcrTdgrTdkrTdorTdsrTdwrTd0rTd4rTd8rTeArTeErTeIrTeMrTeQrTeUrTeYrTecrTegrTekrTeorTesrTewrTe0rTe4rTe8rTfArTfErTfIrTfMrTfQrTfUrTfYrTfcrTfgrTfkrTforTfsrTfwrTf0rTf4rTf8rTQAsTQEsTQIsTQMsTQQsTQUsTQYsTQcsTQgsTQksTQosTQssTQwsTQ0sTQ4sTQ8sTRAsTREsTRIsTRMsTRQsTRUsTRYsTRcsTRgsTRksTRosTRssTRwsTR0sTR4sTR8sTSAsTSEsTSIsTSMsTSQsTSUsTSYsTScsTSgsTSksTSosTSssTSwsTS0sTS4sTS8sTTAsTTEsTTIsTTMsTTQsTTUsTTYsTTcsTTgsTTksTTosTTssTTwsTT0sTT4sTT8sTUAsTUEsTUIsTUMsTUQsTUUsTUYsTUcsTUgsTUksTUosTUssTUwsTU0sTU4sTU8sTVAsTVEsTVIsTVMsTVQsTVUsTVYsTVcsTVgsTVksTVosTVssTVwsTV0sTV4sTV8sTWAsTWEsTWIsTWMsTWQsTWUsTWYsTWcsTWgsTWksTWosTWssTWwsTW0sTW4sTW8sTXAsTXEsTXIsTXMsTXQsTXUsTXYsTXcsTXgsTXksTXosTXssTXwsTX0sTX4sTX8sTYAsTYEsTYIsTYMsTYQsTYUsTYYsTYcsTYgsTYksTYosTYssTYwsTY0sTY4sTY8sTZAsTZEsTZIsTZMsTZQsTZUsTZYsTZcsTZgsTZksTZosTZssTZwsTZ0sTZ4sTZ8sTaAsTaEsTaIsTaMsTaQsTaUsTaYsTacsTagsTaksTaosTassTawsTa0sTa4sTa8sTbAsTbEsTbIsTbMsTbQsTbUsTbYsTbcsTbgsTbksTbosTbssTbwsTb0sTb4sTb8sTcAsTcEsTcIsTcMsTcQsTcUsTcYsTccsTcgsTcksTcosTcssTcwsTc0sTc4sTc8sTdAsTdEsTdIsTdMsTdQsTdUsTdYsTdcsTdgsTdksTdosTdssTdwsTd0sTd4sTd8sTeAsTeEsTeIsTeMsTeQsTeUsTeYsTecsTegsTeksTeosTessTewsTe0sTe4sTe8sTfAsTfEsTfIsTfMsTfQsTfUsTfYsTfcsTfgsTfksTfosTfssTfwsTf0sTf4sTf8sTQAtTQEtTQItTQMtTQQtTQUtTQYtTQctTQgtTQktTQotTQstTQwtTQ0tTQ4tTQ8tTRAtTREtTRItTRMtTRQtTRUtTRYtTRctTRgtTRktTRotTRstTRwtTR0tTR4tTR8tTSAtTSEtTSItTSMtTSQtTSUtTSYtTSctTSgtTSktTSotTSstTSwtTS0tTS4tTS8tTTAtTTEtTTItTTMtTTQtTTUtTTYtTTctTTgtTTktTTotTTstTTwtTT0tTT4tTT8tTUAtTUEtTUItTUMtTUQtTUUtTUYtTUctTUgtTUktTUotTUstTUwtTU0tTU4tTU8tTVAtTVEtTVItTVMtTVQtTVUtTVYtTVctTVgtTVktTVotTVstTVwtTV0tTV4tTV8tTWAtTWEtTWItTWMtTWQtTWUtTWYtTWctTWgtTWktTWotTWstTWwtTW0tTW4tTW8tTXAtTXEtTXItTXMtTXQtTXUtTXYtTXctTXgtTXktTXotTXstTXwtTX0tTX4tTX8tTYAtTYEtTYItTYMtTYQtTYUtTYYtTYctTYgtTYktTYotTYstTYwtTY0tTY4tTY8tTZAtTZEtTZItTZMtTZQtTZUtTZYtTZctTZgtTZktTZotTZstTZwtTZ0tTZ4tTZ8tTaAtTaEtTaItTaMtTaQtTaUtTaYtTactTagtTaktTaotTastTawtTa0tTa4tTa8tTbAtTbEtTbItTbMtTbQtTbUtTbYtTbctTbgtTbktTbotTbstTbwtTb0tTb4tTb8tTcAtTcEtTcItTcMtTcQtTcUtTcYtTcctTcgtTcktTcotTcstTcwtTc0tTc4tTc8tTdAtTdEtTdItTdMtTdQtTdUtTdYtTdctTdgtTdktTdotTdstTdwtTd0tTd4tTd8tTeAtTeEtTeItTeMtTeQtTeUtTeYtTectTegtTektTeotTestTewtTe0tTe4tTe8tTfAtTfEtTfItTfMtTfQtTfUtTfYtTfctTfgtTfktTfotTfstTfwtTf0tTf4tTf8tTQAuTQEuTQIuTQMuTQQuTQUuTQYuTQcuTQguTQkuTQouTQsuTQwuTQ0uTQ4uTQ8uTRAuTREuTRIuTRMuTRQuTRUuTRYuTRcuTRguTRkuTRouTRsuTRwuTR0uTR4uTR8uTSAuTSEuTSIuTSMuTSQuTSUuTSYuTScuTSguTSkuTSouTSsuTSwuTS0uTS4uTS8uTTAuTTEuTTIuTTMuTTQuTTUuTTYuTTcuTTguTTkuTTouTTsuTTwuTT0uTT4uTT8uTUAuTUEuTUIuTUMuTUQuTUUuTUYuTUcuTUguTUkuTUouTUsuTUwuTU0uTU4uTU8uTVAuTVEuTVIuTVMuTVQuTVUuTVYuTVcuTVguTVkuTVouTVsuTVwuTV0uTV4uTV8uTWAuTWEuTWIuTWMuTWQuTWUuTWYuTWcuTWguTWkuTWouTWsuTWwuTW0uTW4uTW8uTXAuTXEuTXIuTXMuTXQuTXUuTXYuTXcuTXguTXkuTXouTXsuTXwuTX0uTX4uTX8uTYAuTYEuTYIuTYMuTYQuTYUuTYYuTYcuTYguTYkuTYouTYsuTYwuTY0uTY4uTY8uTZAuTZEuTZIuTZMuTZQuTZUuTZYuTZcuTZguTZkuTZouTZsuTZwuTZ0uTZ4uTZ8uTaAuTaEuTaIuTaMuTaQuTaUuTaYuTacuTaguTakuTaouTasuTawuTa0uTa4uTa8uTbAuTbEuTbIuTbMuTbQuTbUuTbYuTbcuTbguTbkuTbouTbsuTbwuTb0uTb4uTb8uTcAuTcEuTcIuTcMuTcQuTcUuTcYuTccuTcguTckuTcouTcsuTcwuTc0uTc4uTc8uTdAuTdEuTdIuTdMuTdQuTdUuTdYuTdcuTdguTdkuTdouTdsuTdwuTd0uTd4uTd8uTeAuTeEuTeIuTeMuTeQuTeUuTeYuTecuTeguTekuTeouTesuTewuTe0uTe4uTe8uTfAuTfEuTfIuTfMuTfQuTfUuTfYuTfcuTfguTfkuTfouTfsuTfwuTf0uTf4uTf8uTQAvTQEvTQIvTQMvTQQvTQUvTQYvTQcvTQgvTQkvTQovTQsvTQwvTQ0vTQ4vTQ8vTRAvTREvTRIvTRMvTRQvTRUvTRYvTRcvTRgvTRkvTRovTRsvTRwvTR0vTR4vTR8vTSAvTSEvTSIvTSMvTSQvTSUvTSYvTScvTSgvTSkvTSovTSsvTSwvTS0vTS4vTS8vTTAvTTEvTTIvTTMvTTQvTTUvTTYvTTcvTTgvTTkvTTovTTsvTTwvTT0vTT4vTT8vTUAvTUEvTUIvTUMvTUQvTUUvTUYvTUcvTUgvTUkvTUovTUsvTUwvTU0vTU4vTU8vTVAvTVEvTVIvTVMvTVQvTVUvTVYvTVcvTVgvTVkvTVovTVsvTVwvTV0vTV4vTV8vTWAvTWEvTWIvTWMvTWQvTWUvTWYvTWcvTWgvTWkvZShNai9Nay9NbC9NbS9Nbi9Nby9NcC9NcS9Nci9Ncy9NdC9NdS9Ndi9Ndy9NeC9NeS9Nei9Ney9NfC9NfS9Nfi9Nfy9NgC9NgS9Ngi9Ngy9NhC9NhS9Nhi9Nhy9NiC9NiS9Nii9Niy9NjC9NjS9Nji9Njy9NkC9NkS9Nki9Nky9NlC9NlS9Nli9Nly9NmC9NmS9Nmi9Nmy9NnC9NnS9Nni9Nny9NoC9NoS9Noi9Noy9NpC9NpS9Npi9Npy9NqC9NqS9Nqi9Nqy9NrC9NrS9Nri9Nry9NsC9NsS9Nsi9Nsy9NtC9NtS9Nti9Nty9NuC9NuS9Nui9Nuy9NvC9NvS9Nvi9Nvy9NwC9NwS9Nwi9Nwy9NxC9NxS9Nxi9Nxy9NyC9NyS9Nyi9Nyy9NzC9NzS9Nzi9Nzy9N0C9N0S9N0i9N0y9N1C9N1S9N1i9N1y9N2C9N2S9N2i9N2y9N3C9N3S9N3i9N3y9N4C9N4S9N4i9N4y9N5C9N5S9N5i9N5y9N6C9N6S9N6i9N6y9N7C9N7S9N7i9N7y9N8C9N8S9N8i9N8y9N9C9N9S9N9i9N9y9N+C9N+S9N+i9N+y9N/C9N/S9N/i9N/y9NADBNATBNAjBNAzBNBDBNBTBNBjBNBzBNCDBNCTBNCjBNCzBNDDBNDTBNDjBNDzBNEDBNETBNEjBNEzBNFDBNFTBNFjBNFzBNGDBNGTBNGjBNGzBNHDBNHTBNHjBNHzBNIDBNITBNIjBNIzBNJDBNJTBNJjBNJzBNKDBNKTBNKjBNKzBNLDBNLTBNLjBNLzBNMDBNMTBNMjBNMzBNNDBNNTBNNjBNNzBNODBNOTBNOjBNOzBNPDBNPTBNPjBNPzBNQDBNQTBNQjBNQzBNRDBNRTBNRjBNRzBNSDBNSTBNSjBNSzBNTDBNTTBNTjBNTzBNUDBNUTBNUjBNUzBNVDBNVTBNVjBNVzBNWDBNWTBNWjBNWzBNXDBNXTBNXjBNXzBNYDBNYTBNYjBNYzBNZDBNZTBNZjBNZzBNaDBNaTBNajBNazBNbDBNbTBNbjBNbzBNcDBNcTBNcjBNczBNdDBNdTBNdjBNdzBNeDBNeTBNejBNezBNfDBNfTBNfjBNfzBNgDBNgTBNgjBNgzBNhDBNhTBNhjBNhzBNiDBNiTBNijBNizBNjDBNjTBNjjBNjzBNkDBNkTBNkjBNkzBNlDBNlTBNljBNlzBNmDBNmTBNmjBNmzBNnDBNnTBNnjBNnzBNoDBNoTBNojBNozBNpDBNpTBNpjBNpzBNqDBNqTBNqjBNqzBNrDBNrTBNrjBNrzBNsDBNsTBNsjBNszBNtDBNtTBNtjBNtzBNuDBNuTBNujBNuzBNvDBNvTBNvjBNvzBNwDBNwTBNwjBNwzBNxDBNxTBNxjBNxzBNyDBNyTBNyjBNyzBNzDBNzTBNzjBNzzBN0DBN0TBN0jBN0zBN1DBN1TBN1jBN1zBN2DBN2TBN2jBN2zBN3DBN3TBN3jBN3zBN4DBN4TBN4jBN4zBN5DBN5TBN5jBN5zBN6DBN6TBN6jBN6zBN7DBN7TBN7jBN7zBN8DBN8TBN8jBN8zBN9DBN9TBN9jBN9zBN+DBN+TBN+jBN+zBN/DBN/TBN/jBN/zBNADFNATFNAjFNAzFNBDFNBTFNBjFNBzFNCDFNCTFNCjFNCzFNDDFNDTFNDjFNDzFNEDFNETFNEjFNEzFNFDFNFTFNFjFNFzFNGDFNGTFNGjFNGzFNHDFNHTFNHjFNHzFNIDFNITFNIjFNIzFNJDFNJTFNJjFNJzFNKDFNKTFNKjFNKzFNLDFNLTFNLjFNLzFNMDFNMTFNMjFNMzFNNDFNNTFNNjFNNzFNODFNOTFNOjFNOzFNPDFNPTFNPjFNPzFNQDFNQTFNQjFNQzFNRDFNRTFNRjFNRzFNSDFNSTFNSjFNSzFNTDFNTTFNTjFNTzFNUDFNUTFNUjFNUzFNVDFNVTFNVjFNVzFNWDFNWTFNWjFNWzFNXDFNXTFNXjFNXzFNYDFNYTFNYjFNYzFNZDFNZTFNZjFNZzFNaDFNaTFNajFNazFNbDFNbTFNbjFNbzFNcDFNcTFNcjFNczFNdDFNdTFNdjFNdzFNeDFNeTFNejFNezFNfDFNfTFNfjFNfzFNgDFNgTFNgjFNgzFNhDFNhTFNhjFNhzFNiDFNiTFNijFNizFNjDFNjTFNjjFNjzFNkDFNkTFNkjFNkzFNlDFNlTFNljFNlzFNmDFNmTFNmjFNmzFNnDFNnTFNnjFNnzFNoDFNoTFNojFNozFNpDFNpTFNpjFNpzFNqDFNqTFNqjFNqzFNrDFNrTFNrjFNrzFNsDFNsTFNsjFNszFNtDFNtTFNtjFNtzFNuDFNuTFNujFNuzFNvDFNvTFNvjFNvzFNwDFNwTFNwjFNwzFNxDFNxTFNxjFNxzFNyDFNyTFNyjFNyzFNzDFNzTFNzjFNzzFN0DFN0TFN0jFN0zFN1DFN1TFN1jFN1zFN2DFN2TFN2jFN2zFN3DFN3TFN3jFN3zFN4DFN4TFN4jFN4zFN5DFN5TFN5jFN5zFN6DFN6TFN6jFN6zFN7DFN7TFN7jFN7zFN8DFN8TFN8jFN8zFN9DFN9TFN9jFN9zFN+DFN+TFN+jFN+zFN/DFN/TFN/jFN/zFNADJNATJNAjJNAzJNBDJNBTJNBjJNBzJNCDJNCTJNCjJNCzJNDDJNDTJNDjJNDzJNEDJNETJNEjJNEzJNFDJNFTJNFjJNFzJNGDJNGTJNGjJNGzJNHDJNHTJNHjJNHzJNIDJNITJNIjJNIzJNJDJNJTJNJjJNJzJNKDJNKTJNKjJNKzJNLDJNLTJNLjJNLzJNMDJNMTJNMjJNMzJNNDJNNTJNNjJNNzJNODJNOTJNOjJNOzJNPDJNPTJNPjJNPzJNQDJNQTJNQjJNQzJNRDJNRTJNRjJNRzJNSDJNSTJNSjJNSzJNTDJNTTJNTjJNTzJNUDJNUTJNUjJNUzJNVDJNVTJNVjJNVzJNWDJNWTJNWjJNWzJNXDJNXTJNXjJNXzJNYDJNYTJNYjJNYzJNZDJNZTJNZjJNZzJNaDJNaTJNajJNazJNbDJNbTJNbjJNbzJNcDJNcTJNcjJNczJNdDJNdTJNdjJNdzJNeDJNeTJNejJNezJNfDJNfTJNfjJNfzJNgDJNgTJNgjJNgzJNhDJNhTJNhjJNhzJNiDJNiTJNijJNizJNjDJNjTJNjjJNjzJNkDJNkTJNkjJNkzJNlDJNlTJNljJNlzJNmDJNmTJNmjJNmzJNnDJNnTJNnjJNnzJNoDJNoTJNojJNozJNpDJNpTJNpjJNpzJNqDJNqTJNqjJNqzJNrDJNrTJNrjJNrzJNsDJNsTJNsjJNszJNtDJNtTJNtjJNtzJNuDJNuTJNujJNuzJNvDJNvTJNvjJNvzJNwDJNwTJNwjJNwzJNxDJNxTJNxjJNxzJNyDJNyTJNyjJNyzJNzDJNzTJNzjJNzzJN0DJN0TJN0jJN0zJN1DJN1TJN1jJN1zJN2DJN2TJN2jJN2zJN3DJN3TJN3jJN3zJN4DJN4TJN4jJN4zJN5DJN5TJN5jJN5zJN6DJN6TJN6jJN6zJN7DJN7TJN7jJN7zJN8DJN8TJN8jJN8zJN9DJN9TJN9jJN9zJN+DJN+TJN+jJN+zJN/DJN/TJN/jJN/zJNADNNATNNAjNNAzNNBDNNBTNNBjNNBzNNCDNNCTNNCjNNCzNNDDNNDTNNDjNNDzNNEDNNETNNEjNNEzNNFDNNFTNNFjNNFzNNGDNNGTNNGjNNGzNNHDNNHTNNHjNNHzNNIDNNITNNIjNNIzNNJDNNJTNNJjNNJzNNKDNNKTNNKjNNKzNNLDNNLTNNLjNNLzNNMDNNMTNNMjNNMzNNNDNNNTNNNjNNNzNNODNNOTNNOjNNOzNNPDNNPTNNPjNNPzNNQDNNQTNNQjNNQzNNRDNNRTNNRjNNRzNNSDNNSTNNSjNNSzNNTDNNTTNNTjNNTzNNUDNNUTNlKE1SM01TM01UM01VM01WM01XM01YM01ZM01aM01bM01cM01dM01eM01fM01gM01hM01iM01jM01kM01lM01mM01nM01oM01pM01qM01rM01sM01tM01uM01vM01wM01xM01yM01zM010M011M012M013M014M015M016M017M018M019M01+M01/M02AM02BM02CM02DM02EM02FM02GM02HM02IM02JM02KM02LM02MM02NM02OM02PM02QM02RM02SM02TM02UM02VM02WM02XM02YM02ZM02aM02bM02cM02dM02eM02fM02gM02hM02iM02jM02kM02lM02mM02nM02oM02pM02qM02rM02sM02tM02uM02vM02wM02xM02yM02zM020M021M022M023M024M025M026M027M028M029M02+M02/M03AM03BM03CM03DM03EM03FM03GM03HM03IM03JM03KM03LM03MM03NM03OM03PM03QM03RM03SM03TM03UM03VM03WM03XM03YM03ZM03aM03bM03cM03dM03eM03fM03gM03hM03iM03jM03kM03lM03mM03nM03oM03pM03qM03rM03sM03tM03uM03vM03wM03xM03yM03zM030M031M032M033M034M035M036M037M038M039M03+M03/M00ANE0BNE0CNE0DNE0ENE0FNE0GNE0HNE0INE0JNE0KNE0LNE0MNE0NNE0ONE0PNE0QNE0RNE0SNE0TNE0UNE0VNE0WNE0XNE0YNE0ZNE0aNE0bNE0cNE0dNE0eNE0fNE0gNE0hNE0iNE0jNE0kNE0lNE0mNE0nNE0oNE0pNE0qNE0rNE0sNE0tNE0uNE0vNE0wNE0xNE0yNE0zNE00NE01NE02NE03NE04NE05NE06NE07NE08NE09NE0+NE0/NE1ANE1BNE1CNE1DNE1ENE1FNE1GNE1HNE1INE1JNE1KNE1LNE1MNE1NNE1ONE1PNE1QNE1RNE1SNE1TNE1UNE1VNE1WNE1XNE1YNE1ZNE1aNE1bNE1cNE1dNE1eNE1fNE1gNE1hNE1iNE1jNE1kNE1lNE1mNE1nNE1oNE1pNE1qNE1rNE1sNE1tNE1uNE1vNE1wNE1xNE1yNE1zNE10NE11NE12NE13NE14NE15NE16NE17NE18NE19NE1+NE1/NE2ANE2BNE2CNE2DNE2ENE2FNE2GNE2HNE2INE2JNE2KNE2LNE2MNE2NNE2ONE2PNE2QNE2RNE2SNE2TNE2UNE2VNE2WNE2XNE2YNE2ZNE2aNE2bNE2cNE2dNE2eNE2fNE2gNE2hNE2iNE2jNE2kNE2lNE2mNE2nNE2oNE2pNE2qNE2rNE2sNE2tNE2uNE2vNE2wNE2xNE2yNE2zNE20NE21NE22NE23NE24NE25NE26NE27NE28NE29NE2+NE2/NE3ANE3BNE3CNE3DNE3ENE3FNE3GNE3HNE3INE3JNE3KNE3LNE3MNE3NNE3ONE3PNE3QNE3RNE3SNE3TNE3UNE3VNE3WNE3XNE3YNGVLB11yoRAAAChN2TRN3zRN4zRN6zRN8jRN+TRNADVNCDVNEDVNETVNGDVNGTVNITVNKDVNLTVNNDVNOzVNQjVNSjVNTjVNVDVNWzVNXTVNXjVNXzVNZzVNbzVNdzVNfzVNgDVNhzVNjjVNkzVNmzVNoTVNpDVNpTVNqjVNsTVNszVNtDVNtTVNvDVNvTVNwjVNyzVN1zVN3jVN3zVN5jVN7jVN7zVN9jVN+DVN+TVN+jVNBTZNCjZNDzZNFjZNHjZNJjZNLTZNLzZNMDZNMTZNOTZNQDZNQjZNQzZNRDZNTTZNVDZNXDZNXTZNZDZNazZNcDZNeDZNgDZNizZNkDZNljZNmjZNojZNozZNqzZNsjZNuTZNwDZNxDZNyTZN0TZN0jZN2DZN4TZN6TZN8TZN9zZN/zZNADdNCDdNDTdNEzdNGjdNHDdNHTdNHjdNJjdNJzdNMzdNODdNPzdNQTdNQjdNQzdNSzdNUzdNWzdNXDdNZDdNZTdNbTdNcTdNfDdNgTdNhjdNjjdNjzdNmjdNoTdNqTdNtDdNvDdNvTdNxTdNzTdNzjdN1TdN1jdN3jdN5TdN6TdN7zdN9TdN/TdNBDhNDDhNDThNGDhNHzhNJzhNLjhNMDhNMThNMjhNOjhNQzhNRzhNTzhNVDhNXzhNZThNazhNbjhNbzhNczhNejhNhThNizhNkThNnThNpjhNrThNtjhNvjhNyThN0DhN1DhN3DhN5DhN8DhN9zhN+ThN+jhN+zhNAzlNCjlNEjlNEzlNGjlNIjlNIzlNKzlNMjlNOjlNQjlNSjlNVTlNXDlNYjlNZjlNbjlNbzlNdzlNfjlNhjlNjTlNkTlNljlNnjlNnzlNpzlNqDlNrzlNsTlNsjlNszlNvDlNxTlNzTlN2TlN4TlN4jlN5zlN8jlN+zlNADpNCDpNFDpNGzpNIjpNKjpNMDpNOTpNRDpNSzpNTTpNTjpNTzpNVzpNWDpNYTpNZjpNbTpNdTpNfDpNfTpNhDpNhTpNijpNkTpNkzpNlDpNlTpNnDpNnjpNnzpNoDpNqDpNqTpNsTpNuDpNujpNuzpNvDpNwTpNyDpNzjpN2jpN3zpN5zpN7TpN8DpN8TpN+TpNADtNCTtNFTtNHTtNJDtNLDtNMTtNNjtNQTtNSTtNSjtNUjtNWDtNZDtNbDtNbTtNdTtNejtNgjtNhztNjjtNjztNljtNlztNojtNqTtNsTtNsjtNtjtNvTtNvztNwDtNwTtNyDtNyjtNyztNzDtN0jtN2jtN2ztN4jtN4ztN6jtN8jtN9ztN/TtNAzxNCzxNFzxNHjxNIzxNKTxNMDxNMjxNMzxNNDxNPDxNPTxNRjxNTjxNTzxNVjxNXDxNXzxNYDxNZjxNaTxNajxNcjxNejxNgjxNijxNlTxNmzxNoTxNqDxNqjxNqzxNrDxNtDxNvDxNvTxNxDxNyjxN0TxN3TxN4zxN6zxN7zxN9DxN+zxNBj1NDj1NFj1NFz1NHz1NJj1NLj1NLz1NNz1NOD1NQD1NRj1NST1NSj1NUj1NWT1NYj1Naj1NcT1NeT1Nfj1Nhj1NjT1Nkz1Nmz1Npj1Nrj1Ntj1Ntz1NvT1NwD1NwT1NzD1N0T1N2j1N4j1N4z1N6z1N8z1N+z1NAD5NCD5NED5NET5NGT5NGj5NIj5NKj5NKz5NMj5NOT5NQT5NQj5NSj5NTz5NVj5NXj5NXz5NZz5NbD5NdD5NdT5NfD5Nfj5Nfz5NgD5NiD5Njj5Nlj5Nlz5Nnz5Npz5NrT5NtT5NwD5NyT5NzT5N1D5N1j5N1z5N2D5N3z5N4T5N4j5N4z5N6j5N7z5N8z5N+z5NAD9NBD9NCT9NDz9NFz9NHz9NJz9NLD9NMj9NOT9NOz9NPD9NPT9NRT9NTD9NTT9NVD9NVT9NXT9NZD9NZj9NZz9NaD9Nbz9NcT9Ncj9Ncz9Nej9NgD9Ngz9NhD9Niz9NlD9NnD9Noz9NqD9Nrz9NtT9Nuz9Nvj9Nvz9Nxj9Nyz9N1D9N3T9N5D9N7D9N9D9N9T9N/T9N/j9NBUBNB0BNCEBNCUBNEUBNGEBNGUBNIkBNLUBNNUBNNkBNPUBNPkBNRUBNTUBNTkBNU0BNWEBNYEBNYUBNaUBNb0BNdkBNfkBNf0BNh0BNiEBNk0BNmkBNnEBNnUBNnkBNp0BNrkBNr0BNt0BNvkBNx0BNz0BN00BN3EBN4UBN6EBN6kBN60BN7EBN80BN+UBNAEFNB0FNCUFNCkFNC0FNEkFNE0FNG0FNIUFNJEFNJUFNLUFNNUFNPEFNQ0FNSkFNUkFNWUFNZUFNbUFNc0FNe0FNfEFNg0FNiUFNkUFNmUFNoEFNqEFNr0FNsEFNuEFNwUFNyUFN0EFN2EFN4EFN6UFN8kFN+kFNAUJNAkJNB0JNDUJNEEJNEUJNGUJNIUJNKEJNKUJNMkJNO0JNQEJNRkJNTkJNT0JNV0JNX0JNYEJNaUJNcEJNckJNc0JNdEJNfEJNhEJNikJNkkJNlkJlSwhdcqIQAAAoTdw0Td40TeI0TeY0Te40TfU0Tfw0Tf40TQM1TQs1TQ81TRQ1TRc1TRw1TSQ1TSs1TTA1TTI1TTc1TT41TUA1TUU1TU01TVE1TVc1TWI1TWo1TW01TW41TXI1TXo1TYM1TYU1TYo1TZE1TZY1TZ41Tag1Ta01Tbg1Tbs1TcA1TcU1Tck1Tco1Tc41TdY1Tdo1Td01TeI1Tek1TfI1Tf01TQg2TQ02TRI2TRk2TSE2TSk2TTQ2TTw2TUc2TUs2TUw2TVA2TVc2TWA2TWI2TWc2TWk2TW42TXM2TXs2TYM2TY42TZM2TZU2TZk2TZ02TaY2Ta42TbU2Tbw2Tb42TcM2Tcc2Tcw2TdU2Tdc2Tds2Td82TeA2TeQ2Tec2Teg2Tew2Te82TfA2TfQ2TfY2Tfo2TQM3TQs3TRA3TRI3TRY3TSE3TSo3TTI3TTY3TTs3TUY3TU43TVY3TVo3TV83TWg3TXA3TXQ3TX83TYQ3TYk3TZI3TZ03TZ83TaQ3Tac3Tag3Taw3Tbc3TcA3Tcg3Tcw3TdE3TdQ3Tdk3TeE3Teg3Tew3Te43TfI3Tfg3Tfs3Tfw3TQA4TQc4TRA4TRs4TSI4TSo4TTU4TT04TUE4TUI4TUY4TUo4TVI4TVc4TWI4TWQ4TWg4TXI4TXY4TXg4TX04TYg4TYo4TY44TZA4TZQ4TZw4TaA4TaQ4TaU4Tak4TbA4TbQ4TbU4Tbk4TcE4Tcw4TdM4Tdc4Td84Tec4Te84TfM4Tf44TQY5TQ05TRY5TR05TSY5TS45TTU5TT05TUU5TU05TVg5TV85TWE5TWU5TWk5TXI5TXo5TYE5TYk5TYs5TZA5TZQ5TZk5TaI5TaY5Tas5TbY5Tbo5Tbs5Tb85TcM5TcQ5Tcg5TdA5Tdg5Tdw5TeA5TeU5Teo5TfU5Tfk5Tfo5Tf45TQM6TQs6TRM6TRc6TR46TSU6TS06TS86TTM6TTc6TTg6TTw6TUc6TVI6TVs6TWA6TWQ6TWk6TWs6TXA6TXg6TXs6TYA6TYM6TYg6TY06TZg6TaM6Taw6TbQ6Tb86TcQ6Tcs6Tc06TdE6Tdk6Td06TeI6Teo6TfQ6Tfw6TQM7TQc7TQg7TQw7TRQ7TRg7TSA7TSI7TSc7TSo7TSs7TS87TTQ7TTk7TUQ7TUg7TU07TVs7TWM7TWc7TXA7TXg7TX07TYU7TYo7TY07TZI7TZU7TZo7TaU7Taw7TbA7TbU7Tbk7TcQ7Tc87TdE7TdU7Tdk7Td47TeE7TeY7Te07TfU7Tfo7Tfw7TQA8TQY8TQ48TRY8TRo8TSE8TSY8TSw8TTc8TUA8TUQ8TUU8TUk8TVI8TVQ8TVk8TWM8TW08TXU8TX08TYU8TYg8TYk8TY08TZg8TZo8TZ48TaA8TaQ8Ta88Tbc8Tbs8TcA8Tcc8Tck8Tc08TdQ8Tdw8TeA8TeI8TeY8Te48TfI8Tfc8Tfk8Tf48TQk9TRE9TRo9TSI9TSk9TTI9TTs9TUM9TU09TVU9TVc9TVw9TWA9TWE9TWU9TW09TXQ9TXw9TYE9TYQ9TYU9TYk9TZA9TZI9TZY9TZ49Tak9TbE9TbU9Tbo9TcQ9Tc89TdQ9Tdg9Tdk9Td09TeY9Te49TfE9TfI9TfY9Tf49TQM+TQY+TQc+TQs+TRQ+TR0+TSU+TS4+TTU+TTw+TUU+TUg+TUk+TU0+TVI+TVk+TWI+TWo+TW8+TXM+TXg+TYM+TYs+TY0+TZE+TZo+TZ0+TZ4+TaI+TbA+Tbg+TcM+Tcc+Tcg+Tcw+TdA+Tds+TeY+Te0+TfI+TfY+Tf4+TQM/TQc/TQw/TRI/TRo/TSI/TSo/TS8/TTU/TUA/TUg/TUs/TVA/TVM/TVg/TWA/TWs/TXY/TXg/TX0/TYc/TYk/TY4/TZI/TZM/TZc/TZ8/TaY/Tas/TbI/TbQ/Tbg/TcI/Tck/Tc4/TdI/TdM/Tdc/Tds/Tdw/TeA/TeI/Tec/Te8/TfM/Tfg/Tfw/TQFATQxATRRATRdATRxATSBATSFATSVATTBATTlATTxATUFATUNATUhATVFATVZATVtATWRATWxATW5ATXJATXlATX1ATYJATYtATZZATaFATaVATaZATapATa1ATbJATbVATbZATbpATcFATcVATcZATcpATc1ATc5ATdJATdZATdpATdtATd9ATeRATe9ATfZATfxATQNBTQ5BTRFBTRZBTR5BTShBTTBBTThBTT9BTUFBTUZBTUhBTU1BTVBBTVFBTVVBTVdBTVxBTWRBTWhBTXBBTXJBTXZBTX9BTYZBTYhBTYxBTY9BTZBBTZRBTZdBTZhBTZxBTaNBTaZBTadBTatBTa5BTbNBTbtBTb9BTcBBTcRBTcdBTchBTcxBTdNBTdZBTddBTdtBTd5BTd9BTeNBTedBTehBTexBTfBBTfFBTfVBTf1BTQBCTQVCTQpCTRRCTRxCTSRCTSdCTSxCTTBCTTFCTTVCTTlCTTpCTT5CTUNCTUVCTUlCTVJCTVpCTWNCTWdCTWhCTWxCTXdCTX9CTY1CTZVCTZlCZUsJXXKjEAAAKE1TNU0kNk2pNk30N00BOU1eOk0CPE0oPE1wPE0dPU2GPk2zPk0OP00xP01DP034QGVOXXKkEAAAKE3aNE3bNE3dNE3gNE3hNE3kNE3lNE3nNE3oNE3pNE3qNE3sNE3tNE3vNE3wNE3xNE3zNE30NE32NE33NE34NE36NE37NE39NE3/NE0BNU0CNU0ENU0FNU0GNU0HNU0JNU0KNU0MNU0NNU0ONU0SNU0TNU0VNU0WNU0aNU0bNU0dNU0eNU0fNU0gNU0iNU0jNU0lNU0mNU0nNU0pNU0qNU0sNU0uNU0vNU0xNU0zNU01NU02NU04NU05NU06NU08NU09NU0/NU1BNU1DNU1ENU1GNU1HNU1INU1JNU1LNU1MNU1PNU1QNU1SNU1VNU1WNU1YNU1ZNU1aNU1cNU1gNU1hNU1jNU1kNU1lNU1mNU1oNU1pNU1rNU1sNU1wNU1xNU1zNU10NU11NU12NU14NU15NU17NU18NU19NU1+NU2BNU2CNU2ENU2GNU2INU2JNU2LNU2MNU2NNU2PNU2QNU2SNU2UNU2VNU2XNU2YNU2ZNU2aNU2cNU2dNU2fNU2gNU2iNU2jNU2mNU2nNU2pNU2rNU2sNU2uNU2vNU2wNU2yNU22NU23NU25NU26NU2+NU2/NU3BNU3DNU3ENU3GNU3HNU3INU3MNU3NNU3PNU3QNU3RNU3SNU3TNU3UNU3VNU3YNU3ZNU3bNU3cNU3gNU3hNU3jNU3kNU3lNU3nNU3oNU3qNU3rNU3sNU3tNU3wNU3xNU3zNU30NU31NU33NU37NU38NU3+NU3/NU0ANk0BNk0CNk0DNk0ENk0GNk0HNk0JNk0LNk0MNk0ONk0QNk0RNk0TNk0UNk0VNk0XNk0YNk0aNk0bNk0cNk0dNk0fNk0gNk0iNk0jNk0lNk0nNk0oNk0qNk0rNk0sNk0uNk0yNk0zNk01Nk02Nk03Nk04Nk06Nk07Nk09Nk0+Nk0/Nk1BNk1FNk1GNk1INk1JNk1KNk1ONk1PNk1RNk1SNk1TNk1VNk1WNk1YNk1ZNk1aNk1bNk1eNk1fNk1hNk1jNk1lNk1mNk1oNk1qNk1sNk1tNk1vNk1xNk1yNk10Nk11Nk12Nk13Nk15Nk16Nk18Nk19Nk1+Nk1/Nk2BNk2CNk2ENk2FNk2GNk2HNk2INk2JNk2KNk2MNk2NNk2PNk2RNk2SNk2UNk2XNk2YNk2bNk2cNk2eNk2fNk2gNk2hNk2kNk2lNk2nNk2oNk2qNk2sNk2tNk2vNk2wNk2xNk2zNk20Nk22Nk23Nk24Nk26Nk27Nk29Nk2/Nk3BNk3CNk3FNk3GNk3INk3KNk3LNk3NNk3ONk3PNk3QNk3TNk3UNk3WNk3ZNk3aNk3cNk3dNk3eNk3iNk3jNk3lNk3mNk3qNk3rNk3tNk3uNk3yNk3zNk31Nk34Nk35Nk37Nk38Nk39Nk3+Nk0BN00CN00EN00FN00GN00HN00JN00KN00MN00ON00PN00RN00UN00VN00XN00YN00ZN00bN00fN00gN00iN00jN00kN00lN00oN00pN00rN00sN00tN00uN00vN00wN00xN000N001N003N005N006N008N009N00+N01AN01EN01FN01HN01IN01JN01KN01MN01NN01PN01QN01RN01SN01UN01VN01XN01YN01ZN01dN01eN01gN01hN01iN01jN01mN01nN01pN01qN01rN01sN01uN01vN01yN01zN011N012N013N014N015N016N017N019N01+N02AN02CN02DN02FN02HN02IN02KN02LN02MN02NN02QN02RN02TN02UN02VN02WN02XN02YN02ZN02bN02cN02eN02gN02iN02jN02lN02mN02qN02rN02tN02uN02vN02wN02xN02yN02zN021N022N024N025N026N027N02+N02/N03BN03CN03DN03EN03GN03HN03JN03KN03LN03PN03QN03SN03TN03XN03YN03aN03bN03cN03dN03fN03gN03iN03jN03kN03mN03nN03qN03rN03tN03wN03xN03zN032N033N035N036N03+N03/N00BOE0COE0DOE0FOE0GOE0IOE0JOE0KOE0LOE0OOE0POE0ROE0SOE0TOE0UOE0VOE0WOE0XOE0ZOE0aOE0cOE0dOE0eOE0gOE0hOE0jOE0kOE0lOE0mOE0oOE0pOE0rOE0sOE0tOE0vOE0zOE00OE02OE03OE04OE05OE07OE08OE0+OE0/OE1AOE1EOE1FOE1IOE1JOE1LOE1MOE1NOE1OOE1QOE1ROE1TOE1VOE1WOE1YOE1ZOE1aOE1bOE1cOE1dOE1eOE1gOE1hOE1jOE1mOE1nOE1pOE1qOE1sOE1tOE1wOE1xOE10OE11OE13OE15OE17OE18OE1+OE1/OE2AOE2BOE2COE2DOE2EOE2GOE2HOE2JOE2MOE2NOE2POE2SOE2TOE2VOE2WOE2XOE2YOE2ZOE2aOE2bOE2eOE2fOE2hOE2iOE2jOE2nOE2oOE2qOE2rOE2sOE2uOE2vOE2xOE2yOE2zOE23OE24OE26OE27OE28OE29OE2/OE3AOE3COE3DOE3EOE3FOE3GOE3HOE3IOE3KOE3LOE3NOE3OOE3POE3ROE3SOE3VOE3WOE3YOE3ZOE3aOE3bOE3dOE3eOE3gOE3hOE3iOE3jOE3lOE3mOE3oOE3pOE3qOE3rOE3sOE3tOE3uOE3xOE3yOE30OE31OE32OE34OE38OE39OE3/OE0AOU0COU0EOU0FOU0HOU0IOU0JOU0LOU0MOU0OOU0POU0QOU0ROU0UOU0VOU0XOU0YOU0ZOU0bOU0cOU0eOU0fOU0gOU0hOU0kOU0lOU0nOU0oOU0pOU0qOU0sOU0tOU0vOU0wOU0xOU0zOU00OU02OU03OU04OU05OU07OU08OU0+OU0/OU1AOU1BOU1DOU1EOU1GOU1HOU1IOU1JOU1LOU1MOU1OOU1POU1QOU1ROU1SOU1TOU1UOU1WOU1XOU1ZOU1aOU1bOU1dOU1eOU1gOU1jOU1kOU1nOU1oOU1qOU1rOU1sOU1tOU1wOU1xOU1zOU10OU11OU12OU14OU15OU17OU18OU19OU1/OU2AOU2COU2DOU2EOU2FOU2HOU2IOU2KOU2MOU2OOU2POU2SOU2TOU2VOU2XOU2YOU2aOU2bOU2cOU2dOU2gOU2hOU2jOU2kOU2lOU2pOU2qOU2sOU2tOU2uOU2wOU20OU21OU23OU24OU25OU29OU2+OU3AOU3BOU3COU3GOU3HOU3JOU3KOU3LOU3MOU3OOU3POU3ROU3SOU3TOU3UOU3VOU3WOU3XOU3aOU3bOU3dOU3eOU3fOU3jOU3kOU3mOU3oOU3pOU3rOU3sOU3tOU3uOU3vOU3wOU3xOU3zOU30OU32OU33OU34OU38OU39OU3/OU0BOk0COk0EOk0FOk0GOk0HOk0JOk0KOk0MOk0NOk0OOk0POk0QOk0ROk0SOk0VOk0WOk0YOk0ZOk0aOk0cOk0dOk0fOk0gOk0hOk0jOk0kOk0mOk0nOk0oOk0pOk0rOk0sOk0uOk0xOk0yOk00Ok01Ok02Ok06Ok07Ok09Ok0+Ok0/Ok1AOk1BOk1COk1DOk1FOk1GOk1IOk1JOk1KOk1MOk1QOk1ROk1TOk1UOk1VOk1WOk1ZOk1aOk1cOk1dOk1fOk1iOk1jOk1lOk1nOk1oOk1qOk1sOk1uOk1vOk1xOk1yOk1zOk10Ok12Ok13Ok15Ok16Ok1+Ok1/Ok2BOk2COk2GOk2HOk2JOk2LOk2MOk2OOk2POk2QOk2SOk2WOk2XOk2ZOk2aOk2bOk2dOk2hOk2iOk2kOk2lOk2mOk2nOk2qOk2rOk2tOk2uOk2vOk2wOk2yOk2zOk21Ok22Ok23Ok25Ok29Ok2+Ok3AOk3COk3DOk3FOk3GOk3HOk3JOk3KOk3MOk3POk3QOk3SOk3TOk3UOk3VOk3WOk3XOk3YOk3bOk3cOk3eOk3gOk3hOmUoTeM6TeQ6TeU6TeY6Teg6Tek6Tes6Tew6Te46Te86TfI6TfM6TfU6TfY6Tfc6Tfg6Tfo6Tfs6Tf06Tf46Tf86TQE7TQI7TQQ7TQU7TQY7TQo7TQs7TQ07TQ47TQ87TRA7TRE7TRI7TRM7TRY7TRc7TRk7TRo7TRs7TRw7TR47TR87TSE7TSM7TSU7TSY7TSg7TSk7TS07TS47TTA7TTI7TTM7TTU7TTc7TTg7TTo7TTs7TTw7TT07TT47TT87TUA7TUI7TUM7TUU7TUY7TUc7TUs7TUw7TU47TU87TVA7TVE7TVM7TVQ7TVU7TVY7TVc7TVk7TVo7TVw7TV07TV47TV87TWA7TWE7TWI7TWU7TWY7TWg7TWk7TWo7TWs7TW47TW87TXE7TXI7TXM7TXQ7TXY7TXc7TXk7TXs7TXw7TX47TX87TYA7TYE7TYM7TYQ7TYY7TYg7TYk7TYs7TYw7TZA7TZE7TZM7TZQ7TZg7TZk7TZs7TZw7TZ07TZ47TZ87TaA7TaE7TaM7TaQ7TaY7Tac7Tag7Tao7Tas7Ta07Ta47Ta87TbM7TbQ7Tbc7Tbg7Tbo7Tbs7Tbw7Tb47TcI7TcM7TcU7TcY7Tcc7Tck7Tc07Tc47TdA7TdM7TdQ7TdY7Tdc7Tdg7Tdw7Td07Td87TeA7TeQ7TeU7Tec7Teg7Tek7Tes7Tew7Te47Te87TfA7TfE7TfM7TfQ7TfY7Tfg7Tfk7Tfs7Tf47Tf87TQE8TQQ8TQU8TQc8TQg8TQk8TQo8TQw8TQ08TQ88TRA8TRE8TRI8TRM8TRQ8TRU8TRg8TRk8TRs8TRw8TR08TR88TSA8TSI8TSQ8TSU8TSc8TSo8TSs8TS08TS48TS88TTE8TTU8TTY8TTg8TTk8TTo8TTs8TT48TT88TUE8TUI8TUM8TUc8TUg8TUo8TUs8TUw8TU08TVA8TVE8TVM8TVU8TVc8TVg8TVo8TVs8TV08TV48TWE8TWI8TWQ8TWU8TWc8TWg8TWs8TWw8TW48TW88TXE8TXM8TXQ8TXY8TXc8TXg8TXk8TXs8TXw8TX48TX88TYA8TYE8TYM8TYQ8TYY8TYc8TYs8TYw8TY48TY88TZA8TZE8TZI8TZM8TZQ8TZY8TZc8TZk8TZw8TZ08TZ88TaI8TaM8TaU8TaY8Tac8Tak8Ta08Ta48TbA8TbE8TbI8TbM8TbU8TbY8Tbg8Tbk8Tbo8Tb48Tb88TcE8TcI8TcM8TcU8TcY8Tcg8Tcs8Tcw8Tc48Tc88TdA8TdI8TdM8TdU8TdY8Tdc8Tdg8Tdk8Tdo8Tds8Td48Td88TeE8TeQ8TeU8Tec8Teg8Tek8Teo8Tew8Te08TfA8TfE8TfM8TfU8TfY8Tfg8Tfo8Tfw8Tf08Tf88TQA9TQE9TQI9TQM9TQQ9TQU9TQc9TQg9TQo9TQs9TQw9TQ09TQ89TRA9TRI9TRM9TRQ9TRU9TRg9TRk9TRs9TRw9TR49TSA9TSE9TSM9TSQ9TSU9TSc9TSg9TSo9TSs9TSw9TS09TTA9TTE9TTM9TTQ9TTU9TTY9TTk9TTo9TTw9TT09TT49TT89TUE9TUI9TUQ9TUU9TUc9TUg9TUs9TUw9TU49TU89TVA9TVE9TVM9TVQ9TVY9TVg9TVo9TVs9TV09TV49TV89TWM9TWQ9TWY9TWc9TWg9TWk9TWs9TWw9TW49TW89TXA9TXI9TXM9TXU9TXY9TXc9TXg9TXo9TXs9TX09TX89TYA9TYI9TYM9TYc9TYg9TYo9TYs9TYw9TY49TY89TZE9TZQ9TZU9TZc9TZg9TZk9TZo9TZw9TZ09TZ89TaA9TaE9TaI9TaM9TaQ9TaU9Tac9Tag9Tao9Tas9Taw9Ta09Ta89TbA9TbI9TbM9TbQ9Tbg9Tbk9Tbs9Tbw9Tb49Tb89TcI9TcM9TcU9TcY9Tcc9Tcg9Tck9Tco9Tcs9Tc09Tc49TdA9TdI9TdM9TdU9TdY9Tdc9Tds9Tdw9Td49Td89TeA9TeE9TeQ9TeU9Tec9Teg9Tek9Teo9Tew9Te09Te89TfA9TfQ9TfU9Tfc9Tfg9Tfk9Tfo9Tfw9Tf09Tf89TQE+TQI+TQQ+TQU+TQk+TQo+TQw+TQ0+TQ4+TQ8+TRI+TRM+TRU+TRY+TRc+TRg+TRs+TRw+TR4+TR8+TSA+TSE+TSM+TSQ+TSY+TSc+TSg+TSk+TSw+TS0+TS8+TTA+TTE+TTM+TTQ+TTY+TTc+TTg+TTo+TTs+TT0+TT4+TT8+TUA+TUM+TUQ+TUY+TUc+TUs+TUw+TU4+TVA+TVE+TVM+TVQ+TVU+TVc+TVg+TVo+TVs+TVw+TV0+TWA+TWE+TWM+TWQ+TWU+TWY+TWg+TWk+TWs+TW0+TW4+TXA+TXE+TXI+TXY+TXc+TXk+TXo+TXs+TX0+TYE+TYI+TYQ+TYU+TYc+TYk+TYo+TYw+TY8+TZA+TZI+TZM+TZQ+TZU+TZg+TZk+TZs+TZw+TaA+TaE+TaM+TaQ+TaU+TaY+Tag+Tak+Tao+Tas+Taw+Ta4+Ta8+TbE+TbI+TbQ+TbY+Tbc+Tbk+Tbo+Tbs+Tbw+Tb0+Tb4+Tb8+TcE+TcI+TcQ+TcU+TcY+Tco+Tcs+Tc4+Tc8+TdE+TdI+TdM+TdU+Tdk+Tdo+Tdw+Td0+Td4+TeA+TeQ+TeU+Tec+Teg+Tek+Tes+Tew+Te4+TfA+TfE+TfQ+TfU+Tfc+Tfg+Tfk+Tfo+Tfw+Tf0+Tf8+TQE/TQI/TQU/TQY/TQg/TQo/TQs/TQ0/TRA/TRE/TRM/TRQ/TRU/TRY/TRg/TRk/TRs/TRw/TR0/TR4/TSA/TSE/TSM/TSQ/TSU/TSY/TSg/TSk/TSs/TS0/TS4/TTA/TTM/TTQ/TTY/TTc/TTg/TTo/TT4/TT8/TUE/TUI/TUQ/TUY/TUc/TUk/TUo/TU4/TU8/TVE/TVI/TVY/TVc/TVk/TVo/TVs/TVw/TV4/TV8/TWE/TWI/TWM/TWU/TWk/TWo/TWw/TW0/TW4/TXA/TXQ/TXU/TXc/TXk/TXs/TXw/TX4/TX8/TYE/TYI/TYU/TYY/TYg/TYo/TYw/TY0/TY8/TZA/TZE/TZU/TZY/TZg/TZk/TZo/TZs/TZ0/TZ4/TaA/TaE/TaI/TaQ/TaU/Tac/Tak/Tao/Taw/Ta0/Ta4/TbA/TbE/TbM/TbY/Tbc/Tbk/Tbo/Tbw/Tb0/TcA/TcE/TcM/TcQ/TcU/Tcc/Tcg/Tco/Tcw/Tc0/Tc8/TdA/TdE/TdU/TdY/Tdg/Tdk/Tdo/Td4/Td8/TeE/TeM/TeU/TeY/Teg/Tek/Teo/Tes/Te0/Te4/TfA/TfE/TfI/TfY/Tfc/Tfk/Tfo/Tfs/Tf8/TQBATQJATQNATQRATQZATQpATQtATQ1ATQ5ATQ9ATRBATRJATRNATRVATRZATRpATRtATR1ATR5ATR9ATSNATSRATSZATSdATShATSlATSpATStATSxATS5ATS9ATTFATTJATTNATTRATTdATThATTpATTtATT9ATUBATUJATURATUZATUdATUlATUpATUtATUxATU9ATVBATVJATVRATVVATVdATVlATVpATVxATV1ATV5ATV9ATWJATWNATWVATWZATWdATWhATWpATWtATW1ATXBATXFATXNATXRATXVATXdATXhATXpATXtATXxATYBATYFATYNATYRATYVATYZATYlATYpATYxATY1ATY5ATY9ATZBATZFATZJATZRATZVATZdATZhATZlATZtATZ9ATaBATaJATaNATaRATahATalATatATaxATbBATbFATbNATbRATbhATblATbtATbxATb1ATb9ATcBATcJATcNATcRATchATclATctATcxATdBATdFATdRATdVATddATdhATdlATd1ATd5ATeBATeJATeNATeVATeZATedATelATe1ATe5ATfBATfFATfJATfRATfVATfdATfpATftATf1ATf5ATf9ATQFBTQJBTQRBTQVBTQZBZShNCEFNDEFNDUFND0FNEEFNFEFNFUFNF0FNGEFNGUFNGkFNHEFNHUFNH0FNIEFNIkFNI0FNJkFNJ0FNKUFNKkFNK0FNLEFNLkFNL0FNMUFNMkFNM0FNNEFNNkFNN0FNOUFNOkFNO0FNPUFNPkFNQEFNQkFNREFNRUFNR0FNSUFNS0FNTEFNTkFNT0FNU0FNVEFNVkFNWEFNWkFNW0FNXUFNXkFNX0FNYEFNYUFNYkFNY0FNZkFNZ0FNaUFNakFNa0FNbEFNbkFNb0FNcUFNdEFNdUFNd0FNeEFNeUFNekFNfUFNfkFNgEFNgUFNgkFNhEFNhUFNh0FNikFNi0FNjUFNjkFNkkFNk0FNlUFNlkFNmkFNm0FNnUFNnkFNn0FNoUFNokFNpEFNpUFNqUFNqkFNrEFNrUFNsUFNskFNtEFNtUFNtkFNt0FNuUFNukFNvEFNvUFNvkFNwkFNw0FNxUFNxkFNykFNy0FNzUFNzkFNz0FN0UFN0kFN1EFN1UFN2UFN2kFN3EFN3UFN4UFN4kFN5EFN5UFN5kFN6kFN60FN7UFN7kFN70FN80FN9EFN9kFN90FN+EFN+UFN+0FN/EFN/kFN/0FNA0JNBEJNBkJNCEJNCUJNC0JNDEJNDkJND0JNEkJNE0JNFUJNFkJNF0JNGEJNGkJNG0JNHUJNHkJNH0JNIEJNIkJNI0JNJUJNJkJNKkJNK0JNLUJNLkJNL0JNM0JNNEJNNkJNN0JNOEJNPEJNPUJNP0JNQUJNQkJNREJNR0JNSEJNSkJNS0JNTEJNTUJNUEJNUUJNU0JNVEJNVUJNVkJNWEJNWUJNW0JNXEJNXUJNXkJNYUJNYkJNZEJNZUJNZkJNakJNa0JNbUJNbkJNb0JNcUJNdUJNdkJNeEJNeUJNekJNe0JNfUJNfkJNgEJNgUJNgkJNg0JNhUJNhkJNh0JNiEJNiUJNi0JNjEJNjkJNj0JNkEJNkUJNk0JNlEJNl0JNmEJNmkJNm0JNnEJNnUJldYdVCWlkYXRtVHlwZXKlEAAATZ5CiX2HVQZhbHRMb2NyphAAAE2eQlUAfYdVBWxhYmVscqcQAABNnkJYAAAAAH2HVQ5zdXJmYWNlT3BhY2l0eXKoEAAATZ5CR7/wAAAAAAAAfYdVB2VsZW1lbnRyqRAAAE2eQksGfXKqEAAAKEsIXXKrEAAAKEsDSwdLDEsUSxxLHksiSyZLK0swSzNLOEs8Sz1LQUtGS1FLWEtjS2ZLa0tuS29Lc0t7S39LhEuLS5BLlEuVS5lLpEusS7dLuku/S8NLxEvIS89L10vgS+lL7EvtS/FL9k0BAU0EAU0JAU0UAU0ZAU0eAU0mAU0qAU0uAU0vAU0zAU01AU06AU1CAU1GAU1JAU1KAU1OAU1WAU1eAU1iAU1mAU1rAU1zAU13AU18AU2AAU2LAU2TAU2WAU2bAU2eAU2fAU2jAU2pAU2vAU2yAU23AU25AU29AU3LAU3WAU3eAU3jAU3oAU3yAU36AU39AU0CAk0HAk0JAk0NAk0QAk0RAk0VAk0jAk0nAk0oAk0sAk03Ak1FAk1OAk1WAk1dAk1iAk1qAk1yAk10Ak14Ak19Ak2AAk2BAk2FAk2NAk2QAk2RAk2VAk2fAk2mAk2xAk21Ak26Ak2/Ak3HAk3PAk3TAk3ZAk3kAk3mAk3qAk31Ak38Ak0EA00GA00KA00SA00VA00aA00hA00pA00tA00uA00yA01AA01EA01FA01JA01LA01PA01XA01fA01jA01uA015A017A01/A02HA02PA02XA02bA02kA02tA02vA020A024A028A03BA03JA03OA03ZA03eA03mA03pA03qA03uA03yA039A00BBE0GBE0RBE0ZBE0hBE0lBE0tBE01BE05BE08BE1BBE1IBE1QBE1UBE1XBE1YBE1cBE1hBE1kBE1pBE1xBE15BE2EBE2IBE2JBE2NBE2VBE2aBE2iBE2qBE2yBE22BE29BE3ABE3BBE3FBE3NBE3RBE3UBE3VBE3ZBE3kBE3sBE3wBE3xBE31BE34BE35BE39BE3/BE0DBU0LBU0PBU0QBU0UBU0cBU0kBU0oBU0wBU05BU1ABU1LBU1OBU1TBU1YBU1bBU1gBU1nBU1sBU11BU1+BU2ABU2FBU2OBU2VBU2dBU2hBU2oBU2sBU2uBU2zBU28BU3EBU3HBU3MBU3aBU3jBU3sBU30BU33BU34BU38BU0BBk0KBk0SBk0WBk0fBk0lBk0tBk00Bk0/Bk1CBk1DBk1HBk1VBk1XBk1bBk1dBk1hBk1pBk1sBk1xBk15Bk2BBk2GBk2KBk2LBk2PBk2XBk2iBk2qBk2zBk27Bk3ABk3HBk3JBk3NBk3RBk3SBk3WBk3dBk3gBk3hBk3lBk3pBk3xBk36Bk38Bk0BB00JB00SB00bB00hB00mB00xB00/B01HB01LB01QB01bB01mB01qB01rB01vB01xB011B015B01+B02AB02FB02QB02eB02hB02iB02mB02wB023B02+B03BB03CB03GB03JB03KB03OB03QB03UB03YB03ZB03dB03oB03rB03sB03wB03zB034B00DCE0OCE0ZCE0iCE0lCE0qCE0sCE0wCE0yCE03CE1CCE1FCE1GCE1KCE1MCE1QCE1YCE1gCE1lCE1qCE1uCE1vCE1zCE18CE2ACE2BCE2FCE2OCE2QCE2UCE2cCE2gCE2jCE2oCE2wCE23CE2/CE3CCE3DCE3HCE3PCE3aCE3hCE3sCE30CE34CE0ACU0ICU0TCU0bCU0eCU0jCU0lCU0qCU0tCU0uCU0yCU01CU06CU1CCU1JCU1NCU1OCU1SCU1XCU1fCU1iCU1nCU1xCU18CU2ACU2FCU2LCU2TCU2bCU2fCU2iCU2jCU2nCU2rCU2sCU2wCU2yCU23CU3CCU3ECU3ICU3LCU3MCU3QCU3XCU3cCU3fCU3gCU3kCU3sCU30CU34CU0DCk0HCk0ICk0MCk0RCk0WCk0YCk0dCk0iCk0qCk0sCk0xCk08Ck1BCk1FCk1GCk1KCk1TCk1bCk1fCk1oCk1sCk1tCk1xCk12Ck1+Ck2BCk2CCk2GCk2RCk2cCk2eCk2jCk2qCk2yCk26Ck28Ck3ACk3ICk3MCk3NCk3RCk3VCk3WCk3aCk3oCk3zCk31Ck36Ck38Ck0BC00EC00FC00JC00QC00bC00kC00rC00zC004C01DC01JC01RC01VC01eC01iC01jC01nC01vC01zC010C014C016C01+C02GC02KC02OC02PC02TC02VC02aC02fC02oC02sC02tC02xC028C03EC03IC03MC03NC03RC03ZC03eC03mC03vC03xC031C035C036C03+C00FDE0IDE0JDE0NDE0QDE0RDE0VDE0dDE0gDE0hDE0lDE0tDE04DE0/DE1BDE1FDE1NDE1SDE1WDE1XDE1bDE1iDE1qDE1uDE12DE16DE2FDE2NDE2QDE2VDE2YDE2ZDE2dDE2kDE2oDE2pDE2tDE2vDE20DE2/DE3IDE3SDE3aDE3iDE3pDE3sDE3tDE3xDE34DE3/DE0DDU0EDU0IDU0QDU0bDU0kDU0uDU0yDU03DU0+DU1BDU1CDU1GDU1KDU1LDU1PDU1RDU1WDU1ZDU1aDU1eDU1jDU1nDU1oDU1sDU13DU17DU18DU2ADU2LDU2TDU2XDU2YDU2cDU2nDU2rDU2sDU2wDU27DU3GDU3ODU3QDU3VDU3aDU3jDU3qDU3tDU3uDU3yDU31DU32DU36DU0DDk0LDk0PDk0TDk0UDk0YDk0hDk0pDk0yDk07Dk1GDk1KDk1LDk1PDk1XDk1aDk1fDk1jDk1kDk1oDk1tDk12Dk16Dk1/Dk2EDk2GDk2KDk2SDk2gDk2oDk2rDk2wDk2yDk23Dk2+Dk3ADk3EDk3IDk3JDk3NDk3VDk3cDk3fDk3gDk3kDk3sDk33Dk35Dk39Dk3/Dk0DD00KD00TD00WD00bD00mD00xD005D01CD01ED01ID01TD01VD01ZD01kD01tD014D01/D02DD02LD02TD02eD02pD02rD02wD025D03CD03ND03QD03VD03XD03cD03gD03hD03lD03tD03wD03xD031D00AEE0EEE0JEE0REE0VEE0WEE0aEE0lEE0tEE0vEE0zEE08EE1EEE1JEE1NEE1OEE1SEE1WEE1ZEE1aEE1eEE1gEE1kEE1rEE12EE16EE17EE1/EE2DEE2LEE2TEE2XEE2YEE2cEE2gEE2hEE2lEE2wEE23EE2+EE3AEE3FEE3NEE3PEE3UEE3WEE3aEE3fEE3hEE3mEE3qEE3rEE3vEE33EE0CEU0GEU0OEU0QEU0UEU0cEU0gEU0kEU0lEU0pEU0tEU0yEU1AEU1LEU1PEU1QEU1UEU1cEU1nEU1vEU1zEU10EU14EU2AEU2CEU2GEU2OEU2VEU2dEU2iEU2rEU2zEU23EU27EU3AEU3CEU3GEU3NEU3REU3SEU3WEU3ZEU3aEU3eEU3iEU3qEU3sEU3wEU33EU3+EU0CEk0DEk0HEk0JEk0OEk0TEk0XEk0cEk0gEk0hEk0lEk0sEk0vEk00Ek07Ek1GEk1REk1VEk1aEk1dEk1eEk1iEk1pEk1tEk1uEk1yEk19Ek2EEk2NEk2VEk2dEk2mEk2xEk24Ek3BEk3JEk3OEk3WEk3dEk3lEk3pEk3uEk32Ek35Ek36Ek3+Ek0DE00HE00IE00ME00QE00RE00VE00ZE00aE00eE00mE00rE00vE00wE000E003E008E01EE01PE01TE01bE01jE01mE01rE01vE010E01/E02DE02IE02TE02WE02bE02mE02vE022E02+E03CE03HE03OE03ZE03hE03pE03tE03vE03zE037E00BFE0MFE0QFE0XFE0ZFE0dFE0fFE0jFE0rFE0uFE0zFE07FE1DFE1FFE1JFE1LFE1PFE1RFE1WFE1eFE1iFE1nFE1rFE1wFE15FE2EFE2PFE2XFE2iFE2mFE2rFE2zFE28FE3BFE3MFE3PFE3QFE3UFE3WFE3aFE3gFE3rFE3zFE33FGUoTfoUTf8UTQEVTQYVTQoVTQsVTQ8VTRYVTRkVTR4VTSIVTSYVTSsVTTAVTTIVTTYVTT4VTUAVTUUVTUgVTU0VTVYVTVoVTVsVTV8VTWYVTW4VTXIVTXUVTXoVTYEVTYQVTYkVTZIVTZsVTZ0VTaEVTaMVTacVTa4VTbYVTboVTcIVTcoVTc4VTdYVTdoVTeIVTeoVTe4VTfMVTfoVTQIWTQoWTRIWTRYWTRgWTRwWTR4WTSIWTS0WTTEWTTwWTUQWTUYWTUoWTU8WTVcWTVsWTWAWTWgWTWwWTXQWTXYWTXsWTYYWTY4WTZIWTZMWTZcWTZsWTZwWTaAWTaMWTaQWTagWTbAWTbcWTboWTbsWTb8WTcIWTcMWTccWTc4WTdYWTd0WTeAWTeUWTe0WTfUWTf0WTQEXTQkXTQsXTQ8XTRkXTSEXTSsXTTYXTTsXTUMXTUcXTUwXTVcXTV8XTWEXTWYXTWsXTW8XTXQXTX8XTYkXTZQXTZgXTZ0XTaUXTbAXTboXTb4XTcYXTdEXTdkXTd0XTeUXTe0XTfEXTfwXTQQYTQgYTRIYTRsYTSMYTS4YTTcYTTkYTT0YTUUYTU0YTVEYTVMYTVgYTVsYTVwYTWAYTWgYTWwYTW0YTXEYTXoYTX4YTYMYTYcYTYgYTYwYTZEYTZQYTZUYTZkYTaEYTaUYTagYTa0YTbUYTbkYTcQYTckYTdQYTd4YTeYYTe4YTfIYTfoYTQEZTQMZTQcZTQ8ZTRQZTRwZTSAZTSEZTSUZTS0ZTTEZTTkZTT0ZTUAZTUUZTVAZTVcZTV8ZTWMZTWQZTWgZTWsZTXAZTXgZTXwZTX8ZTYAZTYQZTYcZTYgZTYwZTZAZTZkZTaEZTaoZTbMZTb0ZTcIZTccZTc8ZTdMZTdYZTdsZTd0ZTeEZTekZTfEZTfkZTQEaTQUaTQkaTQ4aTRIaTRcaTRkaTR0aTSEaTSQaTSkaTTAaTTQaTTUaTTkaTUEaTUYaTUkaTUoaTU4aTVgaTWAaTWgaTWwaTXUaTX0aTYEaTYkaTYsaTY8aTZcaTZ4aTaEaTaYaTagaTa0aTbUaTb0aTcEaTckaTc4aTdkaTeMaTecaTe8aTfMaTf4aTQAbTQQbTQcbTQwbTRobTSIbTSkbTS0bTS4bTTIbTTYbTT0bTUUbTUkbTVAbTVMbTVQbTVgbTV8bTWcbTWkbTW4bTXIbTXobTX0bTX4bTYIbTYQbTYgbTYsbTYwbTZAbTZcbTZ4bTaYbTasbTa8bTbAbTbQbTb4bTcIbTckbTc0bTdIbTdYbTdsbTeAbTekbTe0bTe4bTfIbTfobTf8bTQkcTREcTRUcTR0cTSUcTSccTSscTTMcTTYcTTccTTscTT4cTUMcTUccTUwcTVMcTVccTVgcTVwcTWEcTWYcTXEcTXYcTXgcTXwcTYMcTY4cTZYcTZocTaUcTascTbMcTbccTbgcTbwcTb4cTcMcTcocTc4cTdMcTdocTeIcTeccTfAcTfgcTQAdTQQdTQUdTQkdTREdTRgdTR8dTScdTSsdTTMdTTcdTTgdTTwdTUcdTUsdTVMdTVcdTVsdTVwdTWAdTW4dTXYdTXodTYUdTYwdTY8dTZAdTZQdTZ8dTagdTa8dTbYdTb4dTcUdTcwdTdMdTdgdTdwdTeQdTegdTewdTe0dTfEdTfkdTQEeTQMeTQceTRAeTRseTSYeTS0eTTEeTTgeTUAeTUIeTUYeTUoeTU8eTVMeTVQeTVgeTWYeTWkeTWoeTW4eTXAeTXQeTXYeTXseTYMeTYUeTYoeTZEeTZQeTZkeTZ0eTZ4eTaIeTaseTa8eTbMeTbQeTbgeTboeTb8eTcMeTcQeTcgeTcweTdEeTdUeTdYeTdoeTeIeTeoeTe4eTfYeTQEfTQwfTRUfTR4fTSkfTTcfTT4fTUYfTVEfTVkfTV0fTV4fTWIfTW0fTXQfTXgfTXkfTX0fTYYfTYofTYsfTY8fTZcfTZsfTaIfTaUfTaofTbEfTbUfTbYfTbofTcAfTcgfTdAfTdgfTd8fTeEfTeYfTfAfTfUfTfofTfwfTQAgTQkgTREgTRYgTR4gTSIgTSogTSwgTTAgTTggTUAgTUQgTUwgTVAgTVMgTVQgTVggTVsgTWAgTWcgTXIgTXogTXwgTYAgTYggTYsgTZAgTZQgTZUgTZkgTZwgTaEgTaUgTaggTakgTa0gTbYgTb4gTckgTcsgTc8gTdMgTdUgTdkgTd8gTeEgTeUgTe0gTfAgTfEgTfUgTf4gTQYhTQohTQ4hTQ8hTRMhTRshTSMhTSwhTS4hTTMhTTshTT8hTUchTU4hTVkhTVshTV8hTWIhTWMhTWchTXIhTXshTYkhTZAhTZghTZohTZ8hTachTaohTa8hTbMhTbYhTbshTb0hTcIhTcYhTcchTcshTdYhTd4hTeAhTeQhTeYhTeohTe4hTfIhTfMhTfchTfshTfwhTQAiTQgiTQsiTRAiTR4iTSEiTSYiTTEiTTQiTTUiTTkiTT8iTUYiTUsiTVIiTVYiTVciTVsiTV0iTWIiTWkiTXEiTXUiTX0iTX8iTYMiTYoiTY0iTY4iTZIiTZoiTaEiTaMiTaciTasiTa4iTbMiTbsiTb8iTcgiTcwiTc0iTdEiTdwiTd4iTeMiTeciTegiTewiTfQiTfkiTQIjTQQjTQgjTQ0jTRUjTR0jTSEjTSYjTS4jTTIjTTQjTTgjTTwjTUQjTUgjTUkjTU0jTU8jTVQjTVcjTVgjTVwjTWEjTWgjTXAjTXsjTYYjTY4jTZIjTZUjTZojTaUjTa0jTbUjTbkjTb0jTb4jTcIjTcYjTcgjTcwjTdojTd4jTd8jTeMjTe4jTfYjTf0jTQEkTQMkTQgkTQwkTQ0kTREkTRkkTR4kTSkkTTAkTTMkTTgkTT0kTUIkTUwkTVMkTV0kTWYkTXEkTXkkTX0kTYEkTYIkTYYkTY8kTZckTZ8kTaMkTa4kTbYkTb8kTcMkTcQkTcgkTdMkTdskTeIkTeokTewkTfAkTfMkTfgkTf8kTQolTRIlTRclTRolTRslTR8lTSMlTSQlTSglTTMlTTUlTTolTUIlTUUlTUYlTUolTVIlTVklTWQlTWwlTXMlTXUlTXklTYElTYUlTYYlTYolTZIlTZklTaElTaQlTaklTbAlTbIlTbYlTbglTb0lTcYlTcslTc0lTdElTdMlTdclTd8lTeMlTeglTfElTfYlTf4lTQcmTQ8mTRUmTRkmTR0mTSUmTSkmTSomTS4mTTcmTT4mTUcmTUsmTUwmTVAmTVUmTWAmTWkmTW0mTW4mTXImTXwmTYAmTYcmTY8mTZMmTZQmTZgmTZomTZ4mTaImTacmTbEmTbUmTb0mTcEmTcYmTc4mTdYmTdomTeImTeUmTeomTe0mTe4mTfImTfUmTfYmTfomTfwmTQEnTQQnTQUnTQknTQsnTQ8nTRInTRMnTRcnTRsnTR0nTSEnTSonTSwnTTAnTTgnTTwnTUcnTUonTU8nTVMnTVQnTVgnTWInTWknTXAnTXgnTXwnTYUnTZAnTZcnTZ4nTaknTbQnTbcnTbgnTbwnTcAnTcEnTcUnTccnTcsnTdInTdonTeInTesnTfInTfQnTfknTQEoTQgoTREoTRUoTRcoTRwoTSQoTSYoTSooTTMoTTYoTTsoTT4oTUMoTUYoTUsoTU0oTVEoTVgoTWEoTWQoTWUoTWkoTWsoTW8oTXcoTYAoTYIoTYYoTY4oTZcoTZooTZsoTZ8oTaEoTaUoTagoTa0oTbYoTb4oTckoTdAoTdIoTdcoTd4oTeUoTecoTesoTfMoTfooTf0oTf4oTQIpTQUpTQopTQwpTREpTRkpTSIpTS0pTTgpTTwpTT0pTUEpTUkpTUspTU8pTVIpTVMpTVcpTWIpTWYpTWspTXMpTXwpTYQpTYcpTYgpTYwpTY8pTZQpTZspTaIpTaQpTagpTa0pTbgpTbwpTb0pTcEpTcwpTdUpTdcpZShN2ylN3SlN4SlN7ClN8ClN8ilN9ilN/ilNAipNAypNBypNFSpNGCpNHSpNICpNJSpNMCpNOSpNOypNPypNSipNUSpNVCpNWSpNWypNXypNZipNbSpNcCpNcSpNdSpNeCpNfSpNgCpNgSpNhSpNhypNiypNjypNlCpNmypNnypNoCpNpCpNqCpNqSpNrSpNsCpNtSpNvSpNwSpNxCpNySpN0SpN2SpN4SpN5CpN5SpN6SpN9CpN9ipN+ipNAStNCitNEitNGStNGytNHytNIStNJitNKStNKitNLitNOStNPStNQitNSitNUStNWCtNXytNZitNbytNdytNeStNfStNhStNjCtNjitNkytNmytNnytNpytNsCtNsytNuCtNwCtNxCtNyCtNzStN1StN4CtN5ytN8StN9CtN9StN+StNASxNAyxNByxNCixNCyxNDyxNGCxNGixNHyxNJixNLixNNSxNNyxNOyxNPyxNRCxNSSxNUyxNVyxNWCxNXCxNYCxNZSxNbCxNdCxNfCxNgCxNgyxNhCxNiCxNkyxNlyxNmCxNnCxNoyxNqCxNsSxNuixNvCxNwSxNyixN0SxN2SxN3SxN5CxN6CxN6ixN7yxN+CxN+ixN/ixNAS1NAi1NBi1NCC1NDC1NFS1NIC1NKC1NLC1NMC1NMS1NNS1NNy1NOy1NQy1NRy1NSC1NTC1NUC1NUS1NVS1NWy1NYy1NbC1NdC1NfC1Nhy1Niy1NjC1NkC1NmC1Noy1NqC1Nsy1Nvi1NxS1NzS1N2y1N4i1N6y1N9i1NAC5NCC5NCy5NDC5NEC5NFC5NHC5NIy5NKi5NMy5NPC5NRC5NTi5NWC5NWi5NXy5NZy5NcC5NeC5NfS5NhS5Nii5Nki5Nmi5NnC5NoC5NqC5NrC5Nty5Nwi5NxC5NyS5N0S5N1S5N3C5N6i5N9S5N+C5N/S5N/y5NBC9NDC9NEC9NGC9NIS9NLC9NMC9NOC9NOy9NPC9NQC9NRy9NUi9NVC9NWC9NWi9NXi9NZS9NaS9Nai9Nbi9Ndi9Nei9Nfy9Ngy9NiC9NkC9NlC9NmC9NnS9Nny9NpC9NqC9NqS9NrS9NtS9NuS9NxC9NzS9N1S9N2S9N2i9N3i9N6S9N8i9N+i9NAjBNBDBNCDBNCjBNDjBNFTBNHTBNJDBNLTBNNjBNOTBNPjBNRTBNTDBNVTBNXDBNYzBNajBNcjBNeTBNhDBNiDBNiTBNjTBNkjBNlTBNljBNmjBNnDBNoTBNqDBNrDBNsDBNuDBNuzBNvDBNwDBNwjBNxjBN0TBN3DBN5TBN8DBN8zBN9DBN+DBN/DBNBTFNEDFNGDFNHzFNLTFNNTFNOTFNQTFNSTFNUTFNVTFNWjFNYjFNZTFNZjFNajFNcjFNejFNgjFNhjFNijFNizFNjzFNljFNmTFNnjFNpjFNqzFNrzFNsDFNtDFNuzFNxjFN0DFN0zFN2DFN3zFN4zFN5DFN6DFN8DFN9DFN/DFN/zFNADJNBDJNDTJNEjJNFTJNGjJNHjJNHzJNIzJNKzJNLTJNMjJNNjJNRDJNTzJNWDJNXDJNXTJNYTJNaTJNbDJNbTJNcTJNeTJNgDJNiTJNkTJNnDJNpzJNrzJNtjJNvzJNxzJNyzJNzzJN0DJN1DJN3DJN4DJN5jJN7jJN9TJN+TJN/jJNAjNNBTNNCjNNEjNNFjNNGjNNGzNNHzNNJzNNKzNNLjNNMzNNPDNNRDNNSDNNUTNNWTNNYjNNajNNbjNNeTNNgjNNhDNNiTNNkTNNmTNNpDNNqDNNrTNNtTNNtzNNvDNNwDNNwTNNxTNNyTNNyjNNzjNN1TNN2DNN2TNN3TNN4DNN4TNN5TNN6jNN7zNN9zNN+zNN/DNNADRNAzRNCDRNDDRNDTRNETRNFTRNFjRNGjRNIjRNJTRNJjRNKjRNLDRNMTRNNDRNNTRNOTRNPTRNQjRNRTRNSjRNUjRNWzRNYjRNaTRNbjRNczRNeDRNfTRNgjRNhzRNjDRNkTRNljRNmzRNoDRNpTRNqjRNrzRNtDRNuTRNvjRNwzRNyDRNzTRN0jRN1zRN3DRN3jRN4jRN5jRN7jRN9TRN/DRN/jRNAzVNCzVNDzVNFDVNFzVNHDVNJDVNKzVNMDVNMjVNNzVNPjVNQDVNRTVNTTVNUTVNVzVNYjVNajVNbTVNbjVNcjVNejVNgzVNhTVNijVNkTVNljVNnjVNqDVNrTVNuDVNuzVNwDVNxTVNyTVNyjVNzjVN1jVN2jVN3TVN4jVN6TVN8jVN/TVNCDZNDTZNEjZNGTZNITZNKTZNNDZNPDZNRzZNSzZNTDZNUDZNVzZNYDZNYjZNZzZNaTZNbjZNczZNezZNgzZNjjZNkzZNlTZNmTZNnTZNpjZNrjZNtTZNvDZNvjZNwzZNxzZNzDZN1TZN1zZN2zZN3zZN4DZN5DZN5zZN6DZN7DZN7zZN8DZN9DZN9jZN+jZNAzdNCzdNEDdNEjdNFjdNITdNKjdNMjdNNjdNOzdNRjdNTjdNVjdNWjdNXzdNaDdNcDdNdDdNfzdNhDdNiTdNkjdNnTdNnzdNpDdNpzdNqDdNrDdNtzdNwDdNyDdNzDdN0TdN1DdN2TdN4TdN6DdN7DdN7jdN8jdN+DdN+zdN/DdNADhNBzhNEDhNGzhNIjhNKjhNNThNPThNQThNQjhNRjhNSjhNUjhNVzhNYjhNZDhNaDhNcjhNdjhNeDhNfThNiDhNijhNjjhNkDhNlDhNnDhNoDhNpDhNpThNqThNsDhNtDhNtThNuThNwThNzDhN0zhN1zhN3zhN5zhN7zhN8zhN/jhNBjlNDTlNFjlNHTlNJjlNLjlNNTlNPTlNRTlNTTlNWDlNXzlNYTlNZTlNaTlNcjlNejlNgTlNiTlNizlNkDlNlDlNmTlNojlNpjlNqzlNtjlNujlNuzlNvzlNwzlNxDlNyDlN0DlN2DlN3DlN4DlN5TlN6jlN9TlN+TlN+jlN/jlNAzpNCzpNEzpNFzpNHjpNJTpNLTpNLzpNMzpNNzpNODpNPDpNRzpNUjpNWzpNYDpNZDpNaTpNazpNcDpNeDpNezpNgDpNgzpNiDpNjTpNmDpNozpNrDpNtDpNvzpNxDpNyzpNzTpN0TpN2TpN3TpN4jpN6jpN9DpN/DpNAztNBztNCDtNDDtNFDtNGDtNIDtNIjtNJztNKjtNKztNLztNNDtNOTtNRDtNSDtNTTtNWztNYztNZztNcDtNeDtNfTtNhTtNijtNjTtNkjtNlTtNmjtNpTtNrDtNsDtNtTtNuTtNxDtNzztN0TtN1TtN2TtN3jtN4TtN5jtN7TtN9TtN+jtN/DtNADxNBjxNDjxNFjxNGjxNITxNJjxNLDxNNzxNQDxNRDxNRTxNSTxNUjxNVDxNWTxNYzxNbTxNdTxNfTxNhTxNiDxNiTxNjTxNmDxNmjxNnjxNoDxNpDxNrzxNtzxNuzxNwDxNxzxNyTxNzTxN1DxN3DxN4DxN4jxN5jxN7jxN8jxN9zxN+TxN/jxNCT1NET1NGj1NIj1NKT1NMj1NOz1NQz1NTT1NVT1NVz1NXD1NYD1NYT1NZT1NbT1NdD1NfD1NgT1NhD1NhT1NiT1NkD1Nkj1Nlj1Nnj1NqT1NsT1NtT1Nuj1NxD1Nzz1N1D1N2D1N2T1N3T1N5j1N7j1N8T1N8j1N9j1N/j1NAz5NBj5NBz5NCz5NFD5NHT5NJT5NLj5NNT5NPD5NRT5NSD5NST5NTT5NUj5NWT5NYj5Naj5Nbz5Ncz5NeD5Ngz5Niz5NjT5NkT5Nmj5NnT5Nnj5Noj5NsD5NuD5Nwz5Nxz5NyD5NzD5N0D5N2z5N5j5N7T5N8j5N9j5N/j5NAz9NBz9NDD9NEj9NGj9NIj9NKj9NLz9NNT9NQD9NSD9NSz9NUD9NUz9NWD9NYD9Naz9Ndj9NeD9NfT9Nhz9NiT9Njj9Nkj9Nkz9Nlz9Nnz9Npj9Nqz9Nsj9NtD9NuD9Nwj9NyT9Nzj9lKE3SP03TP03XP03bP03cP03gP03iP03nP03vP03zP034P038P00BQE0MQE0UQE0XQE0cQE0gQE0hQE0lQE0wQE05QE08QE1BQE1DQE1IQE1RQE1WQE1bQE1kQE1sQE1uQE1yQE15QE19QE2CQE2LQE2WQE2hQE2lQE2mQE2qQE2tQE2yQE21QE22QE26QE3BQE3FQE3GQE3KQE3NQE3OQE3SQE3WQE3aQE3bQE3fQE3kQE3vQE32QE38QE0DQU0OQU0RQU0WQU0eQU0oQU0wQU04QU0/QU1BQU1GQU1IQU1NQU1QQU1RQU1VQU1XQU1cQU1kQU1oQU1wQU1yQU12QU1/QU2GQU2IQU2MQU2PQU2QQU2UQU2XQU2YQU2cQU2jQU2mQU2nQU2rQU2uQU2zQU27QU2/QU3AQU3EQU3HQU3IQU3MQU3TQU3WQU3XQU3bQU3eQU3fQU3jQU3nQU3oQU3sQU3wQU3xQU31QU39QU0AQk0FQk0KQk0UQk0cQk0kQk0nQk0sQk0wQk0xQk01Qk05Qk06Qk0+Qk1DQk1FQk1JQk1SQk1aQk1jQk1nQk1oQk1sQk13Qk1/Qk2NQk2VQk2ZQmVLEF1yrBAAAChNpQFNqwFN1QJNJANNggNNKARNKwVNIQZNHQdNhwlNRQtN1QxNCw1NJA5NNA9NjhBNahFNkBJNmBJN8RJN3BNN/RNN3BRN0RZN+BZNPhdNYxpNpxxN3R5N8R5NvB9NJSBNdSBN2yBNoiFNAyJNOyJNCiZNESZN/CdNRClNgCtNVy1NYi5NzC5NRDFN4jJN6TJNjDNNHTRNUzVNJDZNqTZN9DdNATlNXjpNAjxNKDxNcDxNHT1Nhj5Nsz5NDj9NMT9NQz9N+EBlSwddcq0QAAAoSwBLCEsJSxFLGUsfSydLKEstSzRLNUs+S0NLTktVS1xLXktfS2BLZ0toS3BLeEuAS4FLiEuNS5ZLnUufS6BLoUupS7RLu0u8S8VLzEvUS9xL3UvlS+ZL7kvzS/pL/Ev9S/5NBQFNBgFNEQFNFgFNGwFNJwFNMAFNNwFNPwFNQwFNSwFNUwFNXwFNZwFNaAFNcAFNeAFNeQFNfQFNhAFNhgFNhwFNiAFNkAFNlwFNmAFNoAFNpgFNrAFNswFNtAFNugFNwgFNyAFN0wFN2wFN4AFN5QFN6wFN7gFN7wFN9wFN/gFN/wFNBAJNCgJNEgJNGgJNIAJNKQJNNAJNPAJNQgJNSgJNSwJNUwJNWgJNXwJNZwJNbwJNdQJNegJNggJNigJNkgJNmAJNmwJNnAJNowJNqgJNrAJNrQJNrgJNtgJNtwJNvAJNxAJN0AJN1gJN4QJN5wJN7gJN8AJN8QJN8gJN+QJNAQNNBwNNDwNNFgNNFwNNHgNNJgNNLwNNNwNNPQNNRgNNTANNVANNYANNZwNNaQNNagNNawNNcgNNdANNdQNNdgNNfANNhANNjANNmANNoANNoQNNqQNNqgNNsQNNtQNNvQNNvgNNxgNNywNN0gNN1ANN1QNN1gNN2wNN4wNN6wNN7wNN+gNNAgRNAwRNCgRNDARNDQRNDgRNFgRNIgRNKgRNNgRNPQRNPgRNRQRNUQRNWQRNXgRNZQRNZgRNbgRNdgRNfQRNfwRNgARNgQRNigRNkgRNlwRNnwRNpwRNswRNugRNwgRNzgRN1gRN3QRN3wRN4ARN4QRN6QRN8gRN+gRNAAVNCAVNEQVNGQVNJQVNLQVNNQVNNgVNPQVNSAVNTwVNUAVNVQVNXAVNXQVNZAVNaQVNcQVNcgVNegVNewVNggVNigVNiwVNkgVNngVNpQVNqQVNsAVNuAVNuQVNwQVNyAVNyQVN0QVN1wVN3wVN4AVN6AVN6QVN8QVN+QVN/gVNBgZNBwZNEwZNGwZNHAZNIgZNKgZNMQZNPAZNRAZNTAZNUgZNWAZNXgZNZgZNbQZNbgZNdgZNfgZNgwZNjAZNlAZNnwZNpwZNrwZNsAZNuAZNvQZNxAZNygZN0wZN2gZN4gZN5gZN7gZN9gZN9wZN/gZNBgdNDgdNDwdNFwdNGAdNHgdNIwdNKgdNLAdNLQdNLgdNNgdNPAdNRAdNTAdNTQdNVAdNVgdNVwdNWAdNXwdNYQdNYgdNYwdNbAdNcgdNegdNewdNggdNjQdNlQdNmwdNowdNqQdNrAdNrQdNtAdNuwdNwwdNywdN0QdN2gdN5QdN7QdN9AdN9QdN/AdN/gdN/wdNAAhNBwhNCQhNCghNCwhNFghNHghNHwhNJghNJwhNLQhNNAhNPwhNRwhNTQhNVQhNXQhNYghNZwhNcAhNeAhNeQhNgghNighNiwhNkQhNnQhNpAhNpQhNrQhNtAhNvAhNxAhNzAhN0whN1QhN1ghN1whN3ghN5QhN5whN6AhN6QhN8QhN9QhN/QhNBQlNDAlNDglNDwlNEAlNGAlNHwlNIAlNJwlNLwlNNglNNwlNPwlNRglNTwlNVAlNXAlNYwlNZAlNaglNbQlNbglNeQlNgQlNgglNiAlNkAlNnAlNpAlNrQlNtAlNvwlNxQlNzQlN1AlN2QlN4QlN6QlN9QlNAApNCQpNDgpNEwpNGgpNHwpNJwpNLgpNNQpNNwpNOApNOQpNPgpNRwpNTwpNUApNXApNZApNZQpNbgpNcwpNewpNgwpNjgpNmQpNoApNpwpNrwpNtwpNvQpNxQpNzgpN1wpN3wpN5QpN7ApN7gpN7wpN8ApN9wpN/gpNBgtNDQtNGAtNIAtNIQtNKAtNMAtNNQtNPAtNPgtNPwtNQAtNRgtNUgtNWgtNWwtNZAtNbAtNdQtNewtNhwtNkAtNlwtNnAtNpAtNpQtNrgtNuQtNxQtNzgtN1gtN2wtN4wtN6wtN7AtN8gtN+wtNAgxNCgxNEgxNGgxNIgxNKgxNMQxNMwxNNAxNNQxNPAxNQgxNSgxNTwxNWAxNXwxNawxNdwxNfgxNgAxNgQxNggxNigxNkQxNkgxNmgxNoQxNqgxNsQxNvAxNxAxNxQxNywxNzgxNzwxN1wxN3wxN5gxN7gxN9QxN/AxNBQ1NDQ1NFA1NFg1NFw1NGA1NIA1NIQ1NJw1NKg1NKw1NMw1NNA1NOw1NQw1NTA1NUw1NWw1NYA1NaQ1NcA1Ncg1Ncw1NdA1NfQ1NhA1Nhg1Nhw1NiA1NkA1NmQ1NoA1Nog1Now1NpA1NrQ1NtA1Ntg1Ntw1NuA1Nvw1NwQ1Nwg1Nww1Nyw1N0g1N1w1N3w1N4A1N5w1N7w1N9w1N/w1NAA5NDA5NFQ5NHQ5NHg5NJg5NLg5NLw5NNw5NOA5NQw5NTA5NVA5NWw5NXA5NZQ5Nag5Ncg5Ncw5New5NfA5NgQ5Nhw5Njw5Nlw5NnQ5NpQ5NrA5NrQ5NtA5Nuw5NwQ5Nyg5N0g5N2Q5N4Q5N6Q5N9A5N+g5NAA9NBw9NDw9NEA9NFw9NGA9NIw9NLg9NNg9NPg9NPw9NRQ9NTA9NTg9NTw9NUA9NVg9NXQ9NXw9NYA9NYQ9NaQ9Nag9NdQ9NfA9NgA9NiA9NkA9Nlw9NmQ9Nmg9Nmw9Nog9NpA9NpQ9Npg9NrQ9NtQ9Ntg9Nvg9Nvw9Nyg9N0Q9N0g9N2Q9N4g9N6g9N8g9N/Q9NBRBNBhBNDhBNFxBNHhBNIBBNIRBNIhBNKhBNMBBNOBBNORBNQRBNRhBNTxBNUxBNWxBNYRBNaBBNcxBNfBBNgBBNiBBNkBBNmRBNohBNqRBNqxBNrBBNrRBNtBBNuxBNwhBNyhBN0RBN1xBN3BBN4xBN7BBN9BBN+xBN/RBN/hBN/xBNAxFNCxFNERFNHRFNJhFNLhFNLxFNNxFNPRFNSBFNURFNWRFNZBFNbBFNdRFNfRFNgxFNixFNkhFNmhFNnxFNpxFNqBFNtBFNvBFNvRFNwxFNyhFN0xFN2xFN3xFN5xFN7RFN9BFN+xFNBBJNCxJNEBJNGBJNGRJNIhJNKRJNMBJNMRJNOBJNQxJNThJNVhJNVxJNXxJNZhJNbxJNdhJNeBJNeRJNehJNgRJNiRJNihJNkhJNmhJNohJNoxJNrhJNtRJNvRJNvhJNxhJNyxJN0xJN2hJN4hJN6hJN6xJN8xJN+xJNABNNCRNNEhNNGxNNIxNNKBNNMRNNOBNNORNNQRNNSBNNShNNSxNNTBNNUBNNWBNNYBNNZxNNaBNNcBNNcRNNfBNNhBNNhRNNkBNNlxNNmBNNnxNNoRNNohNNoxNNqxNNrBNNsxNNuxNNwxNNxBNNyxNN1hNN3hNN6hNN8BNN+BNN/hNNBRRNBxRNCBRNCRRNDRRNFBRNGhRNIBRNKBRNLxRNMBRNOBRNQBRNRhRNTBRNUxRNWxRNYxRNZBRNbBRNbRRNdRRNdhRNgRRNjBRNlBRNmxRNnRRNnhRNnxRNpxRNqBRNsBRNuBRNuRRNvhRNyRRN0RRN1xRN3RRN5BRN5hRN5xRN6BRN9BRN+xRN/BRNAxVNDBVNExVNGhVNGxVNHxVNJxVNKBVNLRVNMxVNOxVNQhVNSRVNShVNUhVNUxVNXBVNYxVNbxVNdhVNdxVNfhVNhRVNhhVNjhVNjxVNlxVNmBVNnhVNpBVNqxVNtxVNvxVNyxVN1xVN3xVN6xVN8BVN9xVN/xVNBxZNExZNGRZNHxZNJhZNKBZNKRZNKhZNLhZNORZNQRZNRxZNTBZNVBZNXBZNXRZNaRZNcRZNeBZNfxZNgRZNghZNgxZNixZNlBZNnRZNpRZNrRZNtBZNvBZNxBZNyxZN0xZN2hZN4RZN4hZN6hZN8hZN+hZN/hZNBhdNDBdNEhdNFRdNFhdNHhdNJBdNJxdNKBdNLxdNMRdNMhdNMxdlKE04F01AF01IF01JF01QF01SF01TF01UF01cF01jF01oF01wF01xF014F016F017F018F02CF02FF02GF02RF02ZF02aF02iF02tF02zF022F023F027F03DF03KF03MF03NF03OF03aF03iF03uF031F033F034F035F00FGE0LGE0OGE0PGE0XGE0YGE0gGE0nGE0pGE0qGE0rGE0zGE00GE06GE1CGE1OGE1VGE1dGE1lGE1uGE12GE13GE1/GE2AGE2JGE2OGE2WGE2iGE2pGE2qGE2yGE22GE29GE2/GE3AGE3BGE3GGE3RGE3XGE3aGE3bGE3jGE3rGE3vGE33GE3+GE0EGU0MGU0RGU0ZGU0iGU0uGU06GU1BGU1CGU1JGU1LGU1MGU1NGU1UGU1cGU1lGU1sGU1tGU15GU2BGU2JGU2NGU2VGU2WGU2eGU2mGU2nGU2vGU2wGU22GU25GU26GU2/GU3EGU3QGU3XGU3YGU3eGU3mGU3uGU32GU0CGk0KGk0LGk0TGk0UGk0aGk0eGk0lGk0mGk0tGk02Gk0+Gk1DGk1LGk1RGk1UGk1VGk1dGk1lGk1pGk1xGk1yGk1+Gk2GGk2MGk2UGk2bGk2iGk2jGk2qGk2yGk2+Gk3GGk3LGk3SGk3UGk3VGk3WGk3cGk3fGk3gGk3kGk3wGk33Gk35Gk36Gk37Gk0BG00IG00JG00RG00XG00fG00mG00vG00zG006G01GG01NG01VG01cG01kG01rG01vG013G01/G02FG02NG02UG02bG02jG02oG02xG023G026G027G02/G03GG03OG03PG03XG03YG03dG03lG03mG03vG033G038G00CHE0FHE0GHE0SHE0aHE0iHE0oHE0wHE04HE0/HE1AHE1IHE1JHE1QHE1ZHE1eHE1jHE1uHE1zHE15HE2AHE2LHE2XHE2eHE2gHE2hHE2iHE2oHE2wHE25HE3AHE3HHE3PHE3QHE3XHE3fHE3kHE3sHE3tHE31HE39HE0GHU0OHU0VHU0cHU0oHU0wHU05HU1AHU1CHU1DHU1EHU1IHU1QHU1UHU1dHU1lHU1rHU13HU1+HU2AHU2BHU2CHU2JHU2RHU2YHU2aHU2bHU2cHU2kHU2lHU2sHU2zHU27HU3CHU3JHU3QHU3VHU3ZHU3lHU3uHU32HU3+HU0EHk0MHk0NHk0YHk0jHk0qHk0uHk01Hk09Hk1DHk1LHk1MHk1VHk1dHk1jHk1rHk1xHk14Hk2AHk2HHk2OHk2VHk2WHk2fHk2nHk2oHk2sHk21Hk28Hk3FHk3NHk3OHk3XHk3fHk3rHk3zHk36Hk38Hk39Hk3+Hk0JH00RH00SH00aH00bH00mH00uH000H007H01DH01OH01WH01fH01mH01oH01pH01qH01xH016H02CH02DH02MH02YH02fH02mH02nH02uH023H029H03FH03NH03VH03cH03jH03pH03sH03tH03yH033H039H00FIE0GIE0OIE0TIE0bIE0fIE0nIE0tIE01IE09IE1BIE1NIE1VIE1cIE1dIE1kIE1rIE1tIE1uIE1vIE13IE19IE2FIE2MIE2NIE2WIE2dIE2eIE2iIE2qIE2yIE2zIE27IE3CIE3EIE3FIE3GIE3MIE3QIE3WIE3cIE3iIE3qIE3yIE36IE37IE0HIU0QIU0YIU0gIU0oIU0pIU0wIU08IU1EIU1LIU1WIU1cIU1kIU1rIU1tIU1uIU1vIU13IU14IU2AIU2GIU2NIU2VIU2cIU2kIU2rIU2sIU2wIU23IU24IU2/IU3IIU3TIU3bIU3hIU3nIU3rIU30IU39IU0FIk0MIk0NIk0VIk0bIk0iIk0jIk0uIk02Ik08Ik1DIk1IIk1PIk1YIk1fIk1mIk1yIk16Ik2AIk2HIk2PIk2XIk2eIk2kIk2oIk2vIk2wIk28Ik3EIk3FIk3OIk3VIk3XIk3YIk3ZIk3gIk3pIk3xIk32Ik3+Ik3/Ik0FI00KI00SI00aI00iI00jI00vI001I005I01BI01KI01RI01ZI01eI01lI01tI014I01/I02BI02CI02DI02LI02PI02WI02XI02eI02gI02hI02iI02qI022I02/I03DI03JI03RI03XI03gI03nI03pI03qI03rI03zI036I03+I00FJE0OJE0WJE0bJE0mJE0tJE00JE01JE06JE0/JE1FJE1IJE1JJE1QJE1WJE1ZJE1aJE1iJE1jJE1qJE1sJE1tJE1uJE16JE2DJE2LJE2MJE2UJE2gJE2nJE2pJE2qJE2rJE2zJE27JE28JE3FJE3MJE3OJE3PJE3QJE3YJE3fJE3nJE3tJE30JE31JE38JE0DJU0FJU0GJU0HJU0PJU0UJU0cJU0lJU0wJU03JU0/JU1HJU1PJU1WJU1dJU1fJU1gJU1hJU1pJU1wJU12JU1+JU2HJU2PJU2WJU2eJU2lJU2mJU2tJU2zJU26JU3CJU3DJU3IJU3OJU3UJU3cJU3kJU3lJU3tJU3uJU3zJU37JU0DJk0EJk0MJk0SJk0WJk0aJk0iJk0rJk0zJk00Jk07Jk1DJk1EJk1NJk1SJk1dJk1lJk1mJk1vJk11Jk14Jk15Jk19Jk2EJk2MJk2VJk2bJk2jJk2kJk2qJk2tJk2uJk2yJk26Jk3CJk3DJk3LJk3XJk3fJk3mJk3nJk3vJk33Jk3+Jk0GJ00MJ00UJ00YJ00eJ00mJ00nJ00tJ005J01EJ01LJ01MJ01VJ01bJ01eJ01fJ01mJ01tJ011J015J02BJ02CJ02JJ02LJ02MJ02NJ02UJ02bJ02mJ02tJ02vJ02wJ02xJ025J03CJ03IJ03PJ03XJ03fJ03nJ03oJ03vJ032J03+J00FKE0NKE0OKE0SKE0ZKE0hKE0nKE0vKE0wKE03KE04KE0/KE1AKE1HKE1IKE1OKE1VKE1dKE1eKE1mKE1sKE10KE18KE19KE2DKE2LKE2TKE2UKE2cKE2iKE2pKE2qKE2yKE2zKE27KE3CKE3EKE3FKE3GKE3NKE3UKE3bKE3iKE3oKE3wKE33KE3/KE0GKU0HKU0OKU0WKU0eKU0fKU0qKU0xKU0zKU00KU01KU0+KU1GKU1MKU1UKU1fKU1nKU1oKU1wKU14KU15KU2BKU2JKU2QKU2RKU2YKU2fKU2lKU2qKU2xKU2zKU20KU21KU2+KU3JKU3RKU3SKU3YKU3eKU3pKU3tKU3zKU37KU0EKk0MKk0SKk0ZKk0aKk0hKk0iKk0tKk01Kk02Kk08Kk1HKk1OKk1VKk1WKk1cKk1jKk1qKk1yKk15Kk16Kk2CKk2IKk2QKk2RKk2YKk2hKk2qKk2xKk2yKk26Kk2+Kk3FKk3GKk3OKk3WKk3eKk3mKk3tKk3vKk3wKk3xKk33Kk3+Kk0GK00HK00PK00WK00cK00jK00rK002K00+K00/K01HK01OK01VK01cK01jK01rK01sK010K016K02CK02JK02QK02cK02kK02sK02tK020K021K03BK03JK03KK03SK03dK03kK03qK03tK03uK032K03+K00ELE0MLE0ULE0VLE0cLE0jLE0rLE0yLE04LE1ALE1BLE1GLE1MLE1PLE1QLE1ZLE1hLE1iLE1pLE1xLE19LE2FLE2QLE2ZLE2gLE2lLE2tLE2uLE22LE23LE2+LE3GLE3HLE3OLE3aLE3hLE3lLE3sLE30LE31LE37LE0DLU0JLU0RLU0SLU0dLU0pLU0yLU04LU1ALU1JLU1SLU1YLU1gLU1oLU1pLU1xLU15LU2ALU2CLU2DLU2ELU2NLU2VLU2gLU2lLU2sLU2uLU2vLU2wLU23LU25LU26LU27LU3CLU3KLU3SLU3YLU3fLU3nLU3oLU3vLU3xLU3yLU3zLU35LU38LU39LU0FLk0NLk0RLk0ZLk0gLk0nLk0vLk0wLk04Lk05Lk1BLmUoTUcuTUouTUsuTVEuTVQuTVUuTVwuTWQuTWwuTW0uTXUuTXouTYIuTYcuTY8uTZcuTZ0uTakuTbAuTbIuTbMuTbQuTb8uTcYuTc4uTdIuTdkuTeEuTecuTe4uTfAuTfEuTfIuTfkuTfouTQEvTQ0vTRUvTR0vTR4vTSkvTS0vTTUvTT0vTUQvTUsvTU0vTU4vTU8vTVUvTVsvTWIvTWsvTXcvTXwvTYQvTYUvTZEvTZkvTZovTaEvTaovTbYvTcEvTckvTcovTdIvTdsvTeIvTeQvTeUvTeYvTe4vTe8vTfcvTf8vTQUwTQswTRIwTRowTSEwTSkwTSowTTIwTTMwTTowTTswTUIwTUkwTVEwTVIwTVkwTWAwTWcwTW8wTXYwTYEwTYowTY8wTZcwTZ4wTaUwTakwTa0wTbUwTb0wTcMwTcowTcwwTc0wTc4wTdkwTeEwTeIwTe0wTfUwTfkwTQExTQIxTQkxTQsxTQwxTQ0xTRUxTRwxTSQxTSoxTTYxTT4xTUYxTU4xTVYxTVcxTV8xTWcxTW8xTXcxTX8xTYMxTYwxTZMxTZoxTZsxTaMxTagxTbExTbgxTcMxTckxTcwxTc0xTdQxTdUxTdwxTeUxTfExTfkxTQEyTQkyTQoyTQ8yTRYyTRcyTSAyTSgyTS8yTTMyTTsyTUEyTUwyTVQyTVUyTV4yTWYyTW4yTXYyTX0yTYUyTYYyTY4yTZUyTZcyTZgyTZkyTaAyTaIyTaMyTaQyTawyTbMyTbsyTbwyTcgyTdEyTdkyTd0yTeMyTesyTfIyTfoyTfsyTf8yTQYzTQczTRMzTRwzTSgzTS8zTTAzTTgzTTkzTUUzTU0zTU4zTVYzTV4zTV8zTWszTXYzTX4zTX8zTYYzTY4zTZYzTaEzTaUzTaozTbIzTbkzTcIzTcszTdIzTdozTeIzTeczTewzTfQzTf0zTQQ0TQU0TQ40TRc0TR80TSc0TS40TTY0TT40TT80TUY0TUc0TU80TVc0TVg0TV80TWY0TWs0TXA0TXU0TXo0TX80TYQ0TYk0TY40TZM0TZg0TZ00TaI0Tac0Taw0TbE0TbY0Tbs0TcA0TcU0Tco0Tc80TdQ0Tdk0Td80TeM0Tes0TfI0Tfk0TQA1TQg1TRA1TRE1TRg1TRk1TSE1TSg1TS01TTQ1TTs1TUI1TUo1TU41TVQ1TVs1TV01TV41TV81TWc1TW81TXc1TX81TYA1TYc1TY41TZM1TZs1TaE1TaQ1TaU1Tao1TbE1TbM1TbQ1TbU1Tbw1Tb01TcI1Tcs1Tdc1Td41Td81TeY1Te41Te81TfY1Tfg1Tfk1Tfo1TQU2TQo2TQ82TRY2TR42TSY2TS02TS82TTA2TTE2TTk2TUA2TUI2TUM2TUQ2TU02TVQ2TVw2TV02TWQ2TWs2TXA2TXg2TYA2TYs2TZA2TZY2TZo2TaI2TaM2Tas2TbI2Tbk2TcA2TcQ2Tck2TdE2TdI2Tdg2TeE2Tek2TfE2Tfc2Tf82TQA3TQg3TQ03TRM3TRo3TRw3TR03TR43TSY3TSc3TTM3TTg3TT83TUE3TUI3TUM3TUs3TVM3TVs3TVw3TWQ3TWU3TW03TXE3TXw3TYE3TYY3TY43TY83TZo3TaE3Tak3TbQ3Tbw3Tb03TcU3Tc03Tc43TdU3TdY3Td43TeU3Tek3Te83TfU3Tf03TQQ4TQw4TQ04TRg4TR84TSc4TS44TTA4TTE4TTI4TTo4TUM4TUc4TU84TVQ4TV84TWU4TWs4TW44TW84TXM4TXo4TYU4TYs4TZE4TZ04TaY4Ta04TbY4Tb44Tck4TdA4TdQ4Tdw4TeQ4TfA4Tfc4Tfk4Tfo4Tfs4TQM5TQo5TRI5TRM5TRo5TSI5TSM5TSs5TTI5TTo5TUI5TUo5TVU5TVw5TWI5TWY5TW45TW85TXc5TX45TYY5TY05TZE5TZY5TZ45TZ85Tac5Tag5Ta85TbE5TbI5TbM5Tbw5TcU5Tc05Tdk5TeE5TeI5Tec5TfI5Tfs5TQA6TQg6TRQ6TRs6TSI6TSo6TTA6TTk6TUQ6TUs6TU06TU46TU86TVc6TVg6TWE6TWY6TW06TXU6TXw6TX06TYQ6TYU6TYo6TZE6TZM6TZQ6TZU6TZw6TZ46TZ86TaA6Tag6Tak6TbE6Tbg6Tbo6Tbs6Tbw6TcE6Tcg6Tc46Tdo6Td86Tec6Te06TfA6TfE6Tfk6TQA7TQk7TRU7TR07TSQ7TSw7TTE7TTY7TUE7TUk7TUo7TVI7TVg7TWQ7TWw7TW07TXU7TXo7TYI7TYc7TY47TY87TZY7TZc7TaI7Tak7TbE7TbI7TbY7Tb07Tb87TcA7TcE7Tcg7Tco7Tcs7Tcw7TdI7Tdo7Tds7TeI7TeM7Teo7TfI7Tfc7Tf07TQM8TQs8TRc8TR48TSM8TSk8TTA8TTI8TTM8TTQ8TTw8TT08TUY8TU48TU88TVY8TVw8TV88TWA8TWY8TWk8TWo8TXI8TXo8TYI8TYo8TZU8TZs8TaE8Tag8Tao8Tas8Taw8TbQ8Tbw8Tb08TcQ8Tco8TdE8Td08TeM8Tes8Te88TfQ8Tfs8TQY9TQ49TRY9TRc9TR89TSY9TS49TS89TTc9TTg9TUA9TUY9TUk9TUo9TVI9TVk9TWI9TWo9TXE9TXk9TX49TYY9TY09TZM9TZs9TaY9Ta49TbY9Tbc9Tb09TcA9TcE9Tcw9TdE9Tdo9TeI9TeM9Tes9TfM9Tfs9TQA+TQg+TRA+TRE+TRk+TRo+TSI+TSo+TSs+TTI+TTk+TUE+TUI+TUo+TU8+TVY+TV4+TV8+TWc+TWw+TXQ+TXU+TXw+TX4+TX8+TYA+TYg+TY4+TZY+TZc+TZ8+Tac+Ta0+TbU+TcA+Tck+Tc0+TdQ+TdY+Tdc+Tdg+Td8+TeE+TeI+TeM+Teo+Te8+TfM+Tfs+TQA/TQQ/TQk/TQ8/TRc/TR8/TSc/TSw/TTI/TTk/TTs/TTw/TT0/TUU/TUw/TU0/TVQ/TVU/TV0/TWQ/TWY/TWc/TWg/TW8/TXE/TXI/TXM/TXo/TYA/TYM/TYQ/TYs/TZQ/TZw/TaM/Tag/Ta8/TbU/Tbs/Tb4/Tb8/TcY/Tcs/TdQ/Td0/TeQ/Tew/TfQ/TfU/Tf0/Tf4/TQVATQdATQhATQlATRFATRhATRlATSJATS1ATTVATTZATT1ATT5ATUVATU1ATU5ATVNATVhATWBATWFATWlATW9ATXZATX5ATX9ATYdATYhATZNATZpATZxATZ1ATZ5ATadATa5ATa9ATbdATb5ATcdATc9ATdNATdxATeFATehATepATetATexATfNATflATQBBTQdBTQlBTQpBTQtBTRJBTRNBTRtBTSFBTSRBTSVBTS1BTTVBTTxBTUNBTUpBTVJBTVlBTWVBTW1BTXNBTXtBTXxBTYNBTYlBTZFBTZlBTaBBTahBTa9BTbBBTbhBTcFBTclBTdBBTdhBTeBBTelBTfJBTfpBTQFCTQJCTQdCTQ1CTRBCTRFCTRlCTSFCTShCTSlCTTJCTTtCTUBCTUZCTU5CTU9CTVdCTV9CTWBCTWlCTXBCTXJCTXNCTXRCTXxCTYRCTYpCTZJCTZZCZXWHVQpsYWJlbENvbG9ycq4QAABNnkJOfXKvEAAAKEsCXXKwEAAAKEsASwFLAksDSwRLBUsGSwdLCEsJSwpLC0sMSw1LDksPSxBLEUsSSxNLFEsVSxZLF0sYSxlLGksbSxxLHUseSx9LIEshSyJLI0skSyVLJksnSyhLKUsqSytLLEstSy5LL0swSzFLMkszSzRLNUs2SzdLOEs5SzpLO0s8Sz1LPks/S0BLQUtCS0NLREtFS0ZLR0tIS0lLSktLS0xLTUtOS09LUEtRS1JLU0tUS1VLVktXS1hLWUtaS1tLXEtdS15LX0tgS2FLYktjS2RLZUtmS2dLaEtpS2pLa0tsS21LbktvS3BLcUtyS3NLdEt1S3ZLd0t4S3lLekt7S3xLfUt+S39LgEuBS4JLg0uES4VLhkuHS4hLiUuKS4tLjEuNS45Lj0uQS5FLkkuTS5RLlUuWS5dLmEuZS5pLm0ucS51LnkufS6BLoUuiS6NLpEulS6ZLp0uoS6lLqkurS6xLrUuuS69LsEuxS7JLs0u0S7VLtku3S7hLuUu6S7tLvEu9S75Lv0vAS8FLwkvDS8RLxUvGS8dLyEvJS8pLy0vMS81LzkvPS9BL0UvSS9NL1EvVS9ZL10vYS9lL2kvbS9xL3UveS99L4EvhS+JL40vkS+VL5kvnS+hL6UvqS+tL7EvtS+5L70vwS/FL8kvzS/RL9Uv2S/dL+Ev5S/pL+0v8S/1L/kv/TQABTQEBTQIBTQMBTQQBTQUBTQYBTQcBTQgBTQkBTQoBTQsBTQwBTQ0BTQ4BTQ8BTRABTREBTRIBTRMBTRQBTRUBTRYBTRcBTRgBTRkBTRoBTRsBTRwBTR0BTR4BTR8BTSABTSEBTSIBTSMBTSQBTSUBTSYBTScBTSgBTSkBTSoBTSsBTSwBTS0BTS4BTS8BTTABTTEBTTIBTTMBTTQBTTUBTTYBTTcBTTgBTTkBTToBTTsBTTwBTT0BTT4BTT8BTUABTUEBTUIBTUMBTUQBTUUBTUYBTUcBTUgBTUkBTUoBTUsBTUwBTU0BTU4BTU8BTVABTVEBTVIBTVMBTVQBTVUBTVYBTVcBTVgBTVkBTVoBTVsBTVwBTV0BTV4BTV8BTWABTWEBTWIBTWMBTWQBTWUBTWYBTWcBTWgBTWkBTWoBTWsBTWwBTW0BTW4BTW8BTXABTXEBTXIBTXMBTXQBTXUBTXYBTXcBTXgBTXkBTXoBTXsBTXwBTX0BTX4BTX8BTYABTYEBTYIBTYMBTYQBTYUBTYYBTYcBTYgBTYkBTYoBTYsBTYwBTY0BTY4BTY8BTZABTZEBTZIBTZMBTZQBTZUBTZYBTZcBTZgBTZkBTZoBTZsBTZwBTZ0BTZ4BTZ8BTaABTaEBTaIBTaMBTaQBTaUBTaYBTacBTagBTakBTaoBTasBTawBTa0BTa4BTa8BTbABTbEBTbIBTbMBTbQBTbUBTbYBTbcBTbgBTbkBTboBTbsBTbwBTb0BTb4BTb8BTcABTcEBTcIBTcMBTcQBTcUBTcYBTccBTcgBTckBTcoBTcsBTcwBTc0BTc4BTc8BTdABTdEBTdIBTdMBTdQBTdUBTdYBTdcBTdgBTdkBTdoBTdsBTdwBTd0BTd4BTd8BTeABTeEBTeIBTeMBTeQBTeUBTeYBTecBTegBTekBTeoBTesBTewBTe0BTe4BTe8BTfABTfEBTfIBTfMBTfQBTfUBTfYBTfcBTfgBTfkBTfoBTfsBTfwBTf0BTf4BTf8BTQACTQECTQICTQMCTQQCTQUCTQYCTQcCTQgCTQkCTQoCTQsCTQwCTQ0CTQ4CTQ8CTRACTRECTRICTRMCTRQCTRUCTRYCTRcCTRgCTRkCTRoCTRsCTRwCTR0CTR4CTR8CTSACTSECTSICTSMCTSQCTSUCTSYCTScCTSgCTSkCTSoCTSsCTSwCTS0CTS4CTS8CTTACTTECTTICTTMCTTQCTTUCTTYCTTcCTTgCTTkCTToCTTsCTTwCTT0CTT4CTT8CTUACTUECTUICTUMCTUQCTUUCTUYCTUcCTUgCTUkCTUoCTUsCTUwCTU0CTU4CTU8CTVACTVECTVICTVMCTVQCTVUCTVYCTVcCTVgCTVkCTVoCTVsCTVwCTV0CTV4CTV8CTWACTWECTWICTWMCTWQCTWUCTWYCTWcCTWgCTWkCTWoCTWsCTWwCTW0CTW4CTW8CTXACTXECTXICTXMCTXQCTXUCTXYCTXcCTXgCTXkCTXoCTXsCTXwCTX0CTX4CTX8CTYACTYECTYICTYMCTYQCTYUCTYYCTYcCTYgCTYkCTYoCTYsCTYwCTY0CTY4CTY8CTZACTZECTZICTZMCTZQCTZUCTZYCTZcCTZgCTZkCTZoCTZsCTZwCTZ0CTZ4CTZ8CTaACTaECTaICTaMCTaQCTaUCTaYCTacCTagCTakCTaoCTasCTawCTa0CTa4CTa8CTbACTbECTbICTbMCTbQCTbUCTbYCTbcCTbgCTbkCTboCTbsCTbwCTb0CTb4CTb8CTcACTcECTcICTcMCTcQCTcUCTcYCTccCTcgCTckCTcoCTcsCTcwCTc0CTc4CTc8CTdACTdECTdICTdMCTdQCTdUCTdYCTdcCTdgCTdkCTdoCTdsCTdwCTd0CTd4CTd8CTeACTeECTeICTeMCTeQCTeUCTeYCTecCTegCTekCTeoCTesCTewCTe0CTe4CTe8CTfACTfECTfICTfMCTfQCTfUCTfYCTfcCTfgCTfkCTfoCTfsCTfwCTf0CTf4CTf8CTQADTQEDTQIDTQMDTQQDTQUDTQYDTQcDTQgDTQkDTQoDTQsDTQwDTQ0DTQ4DTQ8DTRADTREDTRIDTRMDTRQDTRUDTRYDTRcDTRgDTRkDTRoDTRsDTRwDTR0DTR4DTR8DTSADTSEDTSIDTSMDTSQDTSUDTSYDTScDTSgDTSkDTSoDTSsDTSwDTS0DTS4DTS8DTTADTTEDTTIDTTMDTTQDTTUDTTYDTTcDTTgDTTkDTToDTTsDTTwDTT0DTT4DTT8DTUADTUEDTUIDTUMDTUQDTUUDTUYDTUcDTUgDTUkDTUoDTUsDTUwDTU0DTU4DTU8DTVADTVEDTVIDTVMDTVQDTVUDTVYDTVcDTVgDTVkDTVoDTVsDTVwDTV0DTV4DTV8DTWADTWEDTWIDTWMDTWQDTWUDTWYDTWcDTWgDTWkDTWoDTWsDTWwDTW0DTW4DTW8DTXADTXEDTXIDTXMDTXQDTXUDTXYDTXcDTXgDTXkDTXoDTXsDTXwDTX0DTX4DTX8DTYADTYEDTYIDTYMDTYQDTYUDTYYDTYcDTYgDTYkDTYoDTYsDTYwDTY0DTY4DTY8DTZADTZEDTZIDTZMDTZQDTZUDTZYDTZcDTZgDTZkDTZoDTZsDTZwDTZ0DTZ4DTZ8DTaADTaEDTaIDTaMDTaQDTaUDTaYDTacDTagDTakDTaoDTasDTawDTa0DTa4DTa8DTbADTbEDTbIDTbMDTbQDTbUDTbYDTbcDTbgDTbkDTboDTbsDTbwDTb0DTb4DTb8DTcADTcEDTcIDTcMDTcQDTcUDTcYDTccDTcgDTckDTcoDTcsDTcwDTc0DTc4DTc8DTdADTdEDTdIDTdMDTdQDTdUDTdYDTdcDTdgDTdkDTdoDTdsDTdwDTd0DTd4DTd8DTeADTeEDTeIDTeMDTeQDTeUDTeYDTecDZShN6ANN6QNN6gNN6wNN7ANN7QNN7gNN7wNN8ANN8QNN8gNN8wNN9ANN9QNN9gNN9wNN+ANN+QNN+gNN+wNN/ANN/QNN/gNN/wNNAARNAQRNAgRNAwRNBARNBQRNBgRNBwRNCARNCQRNCgRNCwRNDARNDQRNDgRNDwRNEARNEQRNEgRNEwRNFARNFQRNFgRNFwRNGARNGQRNGgRNGwRNHARNHQRNHgRNHwRNIARNIQRNIgRNIwRNJARNJQRNJgRNJwRNKARNKQRNKgRNKwRNLARNLQRNLgRNLwRNMARNMQRNMgRNMwRNNARNNQRNNgRNNwRNOARNOQRNOgRNOwRNPARNPQRNPgRNPwRNQARNQQRNQgRNQwRNRARNRQRNRgRNRwRNSARNSQRNSgRNSwRNTARNTQRNTgRNTwRNUARNUQRNUgRNUwRNVARNVQRNVgRNVwRNWARNWQRNWgRNWwRNXARNXQRNXgRNXwRNYARNYQRNYgRNYwRNZARNZQRNZgRNZwRNaARNaQRNagRNawRNbARNbQRNbgRNbwRNcARNcQRNcgRNcwRNdARNdQRNdgRNdwRNeARNeQRNegRNewRNfARNfQRNfgRNfwRNgARNgQRNggRNgwRNhARNhQRNhgRNhwRNiARNiQRNigRNiwRNjARNjQRNjgRNjwRNkARNkQRNkgRNkwRNlARNlQRNlgRNlwRNmARNmQRNmgRNmwRNnARNnQRNngRNnwRNoARNoQRNogRNowRNpARNpQRNpgRNpwRNqARNqQRNqgRNqwRNrARNrQRNrgRNrwRNsARNsQRNsgRNswRNtARNtQRNtgRNtwRNuARNuQRNugRNuwRNvARNvQRNvgRNvwRNwARNwQRNwgRNwwRNxARNxQRNxgRNxwRNyARNyQRNygRNywRNzARNzQRNzgRNzwRN0ARN0QRN0gRN0wRN1ARN1QRN1gRN1wRN2ARN2QRN2gRN2wRN3ARN3QRN3gRN3wRN4ARN4QRN4gRN4wRN5ARN5QRN5gRN5wRN6ARN6QRN6gRN6wRN7ARN7QRN7gRN7wRN8ARN8QRN8gRN8wRN9ARN9QRN9gRN9wRN+ARN+QRN+gRN+wRN/ARN/QRN/gRN/wRNAAVNAQVNAgVNAwVNBAVNBQVNBgVNBwVNCAVNCQVNCgVNCwVNDAVNDQVNDgVNDwVNEAVNEQVNEgVNEwVNFAVNFQVNFgVNFwVNGAVNGQVNGgVNGwVNHAVNHQVNHgVNHwVNIAVNIQVNIgVNIwVNJAVNJQVNJgVNJwVNKAVNKQVNKgVNKwVNLAVNLQVNLgVNLwVNMAVNMQVNMgVNMwVNNAVNNQVNNgVNNwVNOAVNOQVNOgVNOwVNPAVNPQVNPgVNPwVNQAVNQQVNQgVNQwVNRAVNRQVNRgVNRwVNSAVNSQVNSgVNSwVNTAVNTQVNTgVNTwVNUAVNUQVNUgVNUwVNVAVNVQVNVgVNVwVNWAVNWQVNWgVNWwVNXAVNXQVNXgVNXwVNYAVNYQVNYgVNYwVNZAVNZQVNZgVNZwVNaAVNaQVNagVNawVNbAVNbQVNbgVNbwVNcAVNcQVNcgVNcwVNdAVNdQVNdgVNdwVNeAVNeQVNegVNewVNfAVNfQVNfgVNfwVNgAVNgQVNggVNgwVNhAVNhQVNhgVNhwVNiAVNiQVNigVNiwVNjAVNjQVNjgVNjwVNkAVNkQVNkgVNkwVNlAVNlQVNlgVNlwVNmAVNmQVNmgVNmwVNnAVNnQVNngVNnwVNoAVNoQVNogVNowVNpAVNpQVNpgVNpwVNqAVNqQVNqgVNqwVNrAVNrQVNrgVNrwVNsAVNsQVNsgVNswVNtAVNtQVNtgVNtwVNuAVNuQVNugVNuwVNvAVNvQVNvgVNvwVNwAVNwQVNwgVNwwVNxAVNxQVNxgVNxwVNyAVNyQVNygVNywVNzAVNzQVNzgVNzwVN0AVN0QVN0gVN0wVN1AVN1QVN1gVN1wVN2AVN2QVN2gVN2wVN3AVN3QVN3gVN3wVN4AVN4QVN4gVN4wVN5AVN5QVN5gVN5wVN6AVN6QVN6gVN6wVN7AVN7QVN7gVN7wVN8AVN8QVN8gVN8wVN9AVN9QVN9gVN9wVN+AVN+QVN+gVN+wVN/AVN/QVN/gVN/wVNAAZNAQZNAgZNAwZNBAZNBQZNBgZNBwZNCAZNCQZNCgZNCwZNDAZNDQZNDgZNDwZNEAZNEQZNEgZNEwZNFAZNFQZNFgZNFwZNGAZNGQZNGgZNGwZNHAZNHQZNHgZNHwZNIAZNIQZNIgZNIwZNJAZNJQZNJgZNJwZNKAZNKQZNKgZNKwZNLAZNLQZNLgZNLwZNMAZNMQZNMgZNMwZNNAZNNQZNNgZNNwZNOAZNOQZNOgZNOwZNPAZNPQZNPgZNPwZNQAZNQQZNQgZNQwZNRAZNRQZNRgZNRwZNSAZNSQZNSgZNSwZNTAZNTQZNTgZNTwZNUAZNUQZNUgZNUwZNVAZNVQZNVgZNVwZNWAZNWQZNWgZNWwZNXAZNXQZNXgZNXwZNYAZNYQZNYgZNYwZNZAZNZQZNZgZNZwZNaAZNaQZNagZNawZNbAZNbQZNbgZNbwZNcAZNcQZNcgZNcwZNdAZNdQZNdgZNdwZNeAZNeQZNegZNewZNfAZNfQZNfgZNfwZNgAZNgQZNggZNgwZNhAZNhQZNhgZNhwZNiAZNiQZNigZNiwZNjAZNjQZNjgZNjwZNkAZNkQZNkgZNkwZNlAZNlQZNlgZNlwZNmAZNmQZNmgZNmwZNnAZNnQZNngZNnwZNoAZNoQZNogZNowZNpAZNpQZNpgZNpwZNqAZNqQZNqgZNqwZNrAZNrQZNrgZNrwZNsAZNsQZNsgZNswZNtAZNtQZNtgZNtwZNuAZNuQZNugZNuwZNvAZNvQZNvgZNvwZNwAZNwQZNwgZNwwZNxAZNxQZNxgZNxwZNyAZNyQZNygZNywZNzAZNzQZNzgZNzwZN0AZN0QZN0gZN0wZN1AZN1QZN1gZN1wZN2AZN2QZN2gZN2wZN3AZN3QZN3gZN3wZN4AZN4QZN4gZN4wZN5AZN5QZN5gZN5wZN6AZN6QZN6gZN6wZN7AZN7QZN7gZN7wZN8AZN8QZN8gZN8wZN9AZN9QZN9gZN9wZN+AZN+QZN+gZN+wZN/AZN/QZN/gZN/wZNAAdNAQdNAgdNAwdNBAdNBQdNBgdNBwdNCAdNCQdNCgdNCwdNDAdNDQdNDgdNDwdNEAdNEQdNEgdNEwdNFAdNFQdNFgdNFwdNGAdNGQdNGgdNGwdNHAdNHQdNHgdNHwdNIAdNIQdNIgdNIwdNJAdNJQdNJgdNJwdNKAdNKQdNKgdNKwdNLAdNLQdNLgdNLwdNMAdNMQdNMgdNMwdNNAdNNQdNNgdNNwdNOAdNOQdNOgdNOwdNPAdNPQdNPgdNPwdNQAdNQQdNQgdNQwdNRAdNRQdNRgdNRwdNSAdNSQdNSgdNSwdNTAdNTQdNTgdNTwdNUAdNUQdNUgdNUwdNVAdNVQdNVgdNVwdNWAdNWQdNWgdNWwdNXAdNXQdNXgdNXwdNYAdNYQdNYgdNYwdNZAdNZQdNZgdNZwdNaAdNaQdNagdNawdNbAdNbQdNbgdNbwdNcAdNcQdNcgdNcwdNdAdNdQdNdgdNdwdNeAdNeQdNegdNewdNfAdNfQdNfgdNfwdNgAdNgQdNggdNgwdNhAdNhQdNhgdNhwdNiAdNiQdNigdNiwdNjAdNjQdNjgdNjwdNkAdNkQdNkgdNkwdNlAdNlQdNlgdNlwdNmAdNmQdNmgdNmwdNnAdNnQdNngdNnwdNoAdNoQdNogdNowdNpAdNpQdNpgdNpwdNqAdNqQdNqgdNqwdNrAdNrQdNrgdNrwdNsAdNsQdNsgdNswdNtAdNtQdNtgdNtwdNuAdNuQdNugdNuwdNvAdNvQdNvgdNvwdNwAdNwQdNwgdNwwdNxAdNxQdNxgdNxwdNyAdNyQdNygdNywdNzAdNzQdNzgdNzwdlKE3QB03RB03SB03TB03UB03VB03WB03XB03YB03ZB03aB03bB03cB03dB03eB03fB03gB03hB03iB03jB03kB03lB03mB03nB03oB03pB03qB03rB03sB03tB03uB03vB03wB03xB03yB03zB030B031B032B033B034B035B036B037B038B039B03+B03/B00ACE0BCE0CCE0DCE0ECE0FCE0GCE0HCE0ICE0JCE0KCE0LCE0MCE0NCE0OCE0PCE0QCE0RCE0SCE0TCE0UCE0VCE0WCE0XCE0YCE0ZCE0aCE0bCE0cCE0dCE0eCE0fCE0gCE0hCE0iCE0jCE0kCE0lCE0mCE0nCE0oCE0pCE0qCE0rCE0sCE0tCE0uCE0vCE0wCE0xCE0yCE0zCE00CE01CE02CE03CE04CE05CE06CE07CE08CE09CE0+CE0/CE1ACE1BCE1CCE1DCE1ECE1FCE1GCE1HCE1ICE1JCE1KCE1LCE1MCE1NCE1OCE1PCE1QCE1RCE1SCE1TCE1UCE1VCE1WCE1XCE1YCE1ZCE1aCE1bCE1cCE1dCE1eCE1fCE1gCE1hCE1iCE1jCE1kCE1lCE1mCE1nCE1oCE1pCE1qCE1rCE1sCE1tCE1uCE1vCE1wCE1xCE1yCE1zCE10CE11CE12CE13CE14CE15CE16CE17CE18CE19CE1+CE1/CE2ACE2BCE2CCE2DCE2ECE2FCE2GCE2HCE2ICE2JCE2KCE2LCE2MCE2NCE2OCE2PCE2QCE2RCE2SCE2TCE2UCE2VCE2WCE2XCE2YCE2ZCE2aCE2bCE2cCE2dCE2eCE2fCE2gCE2hCE2iCE2jCE2kCE2lCE2mCE2nCE2oCE2pCE2qCE2rCE2sCE2tCE2uCE2vCE2wCE2xCE2yCE2zCE20CE21CE22CE23CE24CE25CE26CE27CE28CE29CE2+CE2/CE3ACE3BCE3CCE3DCE3ECE3FCE3GCE3HCE3ICE3JCE3KCE3LCE3MCE3NCE3OCE3PCE3QCE3RCE3SCE3TCE3UCE3VCE3WCE3XCE3YCE3ZCE3aCE3bCE3cCE3dCE3eCE3fCE3gCE3hCE3iCE3jCE3kCE3lCE3mCE3nCE3oCE3pCE3qCE3rCE3sCE3tCE3uCE3vCE3wCE3xCE3yCE3zCE30CE31CE32CE33CE34CE35CE36CE37CE38CE39CE3+CE3/CE0ACU0BCU0CCU0DCU0ECU0FCU0GCU0HCU0ICU0JCU0KCU0LCU0MCU0NCU0OCU0PCU0QCU0RCU0SCU0TCU0UCU0VCU0WCU0XCU0YCU0ZCU0aCU0bCU0cCU0dCU0eCU0fCU0gCU0hCU0iCU0jCU0kCU0lCU0mCU0nCU0oCU0pCU0qCU0rCU0sCU0tCU0uCU0vCU0wCU0xCU0yCU0zCU00CU01CU02CU03CU04CU05CU06CU07CU08CU09CU0+CU0/CU1ACU1BCU1CCU1DCU1ECU1FCU1GCU1HCU1ICU1JCU1KCU1LCU1MCU1NCU1OCU1PCU1QCU1RCU1SCU1TCU1UCU1VCU1WCU1XCU1YCU1ZCU1aCU1bCU1cCU1dCU1eCU1fCU1gCU1hCU1iCU1jCU1kCU1lCU1mCU1nCU1oCU1pCU1qCU1rCU1sCU1tCU1uCU1vCU1wCU1xCU1yCU1zCU10CU11CU12CU13CU14CU15CU16CU17CU18CU19CU1+CU1/CU2ACU2BCU2CCU2DCU2ECU2FCU2GCU2HCU2ICU2JCU2KCU2LCU2MCU2NCU2OCU2PCU2QCU2RCU2SCU2TCU2UCU2VCU2WCU2XCU2YCU2ZCU2aCU2bCU2cCU2dCU2eCU2fCU2gCU2hCU2iCU2jCU2kCU2lCU2mCU2nCU2oCU2pCU2qCU2rCU2sCU2tCU2uCU2vCU2wCU2xCU2yCU2zCU20CU21CU22CU23CU24CU25CU26CU27CU28CU29CU2+CU2/CU3ACU3BCU3CCU3DCU3ECU3FCU3GCU3HCU3ICU3JCU3KCU3LCU3MCU3NCU3OCU3PCU3QCU3RCU3SCU3TCU3UCU3VCU3WCU3XCU3YCU3ZCU3aCU3bCU3cCU3dCU3eCU3fCU3gCU3hCU3iCU3jCU3kCU3lCU3mCU3nCU3oCU3pCU3qCU3rCU3sCU3tCU3uCU3vCU3wCU3xCU3yCU3zCU30CU31CU32CU33CU34CU35CU36CU37CU38CU39CU3+CU3/CU0ACk0BCk0CCk0DCk0ECk0FCk0GCk0HCk0ICk0JCk0KCk0LCk0MCk0NCk0OCk0PCk0QCk0RCk0SCk0TCk0UCk0VCk0WCk0XCk0YCk0ZCk0aCk0bCk0cCk0dCk0eCk0fCk0gCk0hCk0iCk0jCk0kCk0lCk0mCk0nCk0oCk0pCk0qCk0rCk0sCk0tCk0uCk0vCk0wCk0xCk0yCk0zCk00Ck01Ck02Ck03Ck04Ck05Ck06Ck07Ck08Ck09Ck0+Ck0/Ck1ACk1BCk1CCk1DCk1ECk1FCk1GCk1HCk1ICk1JCk1KCk1LCk1MCk1NCk1OCk1PCk1QCk1RCk1SCk1TCk1UCk1VCk1WCk1XCk1YCk1ZCk1aCk1bCk1cCk1dCk1eCk1fCk1gCk1hCk1iCk1jCk1kCk1lCk1mCk1nCk1oCk1pCk1qCk1rCk1sCk1tCk1uCk1vCk1wCk1xCk1yCk1zCk10Ck11Ck12Ck13Ck14Ck15Ck16Ck17Ck18Ck19Ck1+Ck1/Ck2ACk2BCk2CCk2DCk2ECk2FCk2GCk2HCk2ICk2JCk2KCk2LCk2MCk2NCk2OCk2PCk2QCk2RCk2SCk2TCk2UCk2VCk2WCk2XCk2YCk2ZCk2aCk2bCk2cCk2dCk2eCk2fCk2gCk2hCk2iCk2jCk2kCk2lCk2mCk2nCk2oCk2pCk2qCk2rCk2sCk2tCk2uCk2vCk2wCk2xCk2yCk2zCk20Ck21Ck22Ck23Ck24Ck25Ck26Ck27Ck28Ck29Ck2+Ck2/Ck3ACk3BCk3CCk3DCk3ECk3FCk3GCk3HCk3ICk3JCk3KCk3LCk3MCk3NCk3OCk3PCk3QCk3RCk3SCk3TCk3UCk3VCk3WCk3XCk3YCk3ZCk3aCk3bCk3cCk3dCk3eCk3fCk3gCk3hCk3iCk3jCk3kCk3lCk3mCk3nCk3oCk3pCk3qCk3rCk3sCk3tCk3uCk3vCk3wCk3xCk3yCk3zCk30Ck31Ck32Ck33Ck34Ck35Ck36Ck37Ck38Ck39Ck3+Ck3/Ck0AC00BC00CC00DC00EC00FC00GC00HC00IC00JC00KC00LC00MC00NC00OC00PC00QC00RC00SC00TC00UC00VC00WC00XC00YC00ZC00aC00bC00cC00dC00eC00fC00gC00hC00iC00jC00kC00lC00mC00nC00oC00pC00qC00rC00sC00tC00uC00vC00wC00xC00yC00zC000C001C002C003C004C005C006C007C008C009C00+C00/C01AC01BC01CC01DC01EC01FC01GC01HC01IC01JC01KC01LC01MC01NC01OC01PC01QC01RC01SC01TC01UC01VC01WC01XC01YC01ZC01aC01bC01cC01dC01eC01fC01gC01hC01iC01jC01kC01lC01mC01nC01oC01pC01qC01rC01sC01tC01uC01vC01wC01xC01yC01zC010C011C012C013C014C015C016C017C018C019C01+C01/C02AC02BC02CC02DC02EC02FC02GC02HC02IC02JC02KC02LC02MC02NC02OC02PC02QC02RC02SC02TC02UC02VC02WC02XC02YC02ZC02aC02bC02cC02dC02eC02fC02gC02hC02iC02jC02kC02lC02mC02nC02oC02pC02qC02rC02sC02tC02uC02vC02wC02xC02yC02zC020C021C022C023C2UoTbgLTbkLTboLTbsLTbwLTb0LTb4LTb8LTcALTcELTcILTcMLTcQLTcULTcYLTccLTcgLTckLTcoLTcsLTcwLTc0LTc4LTc8LTdALTdELTdILTdMLTdQLTdULTdYLTdcLTdgLTdkLTdoLTdsLTdwLTd0LTd4LTd8LTeALTeELTeILTeMLTeQLTeULTeYLTecLTegLTekLTeoLTesLTewLTe0LTe4LTe8LTfALTfELTfILTfMLTfQLTfULTfYLTfcLTfgLTfkLTfoLTfsLTfwLTf0LTf4LTf8LTQAMTQEMTQIMTQMMTQQMTQUMTQYMTQcMTQgMTQkMTQoMTQsMTQwMTQ0MTQ4MTQ8MTRAMTREMTRIMTRMMTRQMTRUMTRYMTRcMTRgMTRkMTRoMTRsMTRwMTR0MTR4MTR8MTSAMTSEMTSIMTSMMTSQMTSUMTSYMTScMTSgMTSkMTSoMTSsMTSwMTS0MTS4MTS8MTTAMTTEMTTIMTTMMTTQMTTUMTTYMTTcMTTgMTTkMTToMTTsMTTwMTT0MTT4MTT8MTUAMTUEMTUIMTUMMTUQMTUUMTUYMTUcMTUgMTUkMTUoMTUsMTUwMTU0MTU4MTU8MTVAMTVEMTVIMTVMMTVQMTVUMTVYMTVcMTVgMTVkMTVoMTVsMTVwMTV0MTV4MTV8MTWAMTWEMTWIMTWMMTWQMTWUMTWYMTWcMTWgMTWkMTWoMTWsMTWwMTW0MTW4MTW8MTXAMTXEMTXIMTXMMTXQMTXUMTXYMTXcMTXgMTXkMTXoMTXsMTXwMTX0MTX4MTX8MTYAMTYEMTYIMTYMMTYQMTYUMTYYMTYcMTYgMTYkMTYoMTYsMTYwMTY0MTY4MTY8MTZAMTZEMTZIMTZMMTZQMTZUMTZYMTZcMTZgMTZkMTZoMTZsMTZwMTZ0MTZ4MTZ8MTaAMTaEMTaIMTaMMTaQMTaUMTaYMTacMTagMTakMTaoMTasMTawMTa0MTa4MTa8MTbAMTbEMTbIMTbMMTbQMTbUMTbYMTbcMTbgMTbkMTboMTbsMTbwMTb0MTb4MTb8MTcAMTcEMTcIMTcMMTcQMTcUMTcYMTccMTcgMTckMTcoMTcsMTcwMTc0MTc4MTc8MTdAMTdEMTdIMTdMMTdQMTdUMTdYMTdcMTdgMTdkMTdoMTdsMTdwMTd0MTd4MTd8MTeAMTeEMTeIMTeMMTeQMTeUMTeYMTecMTegMTekMTeoMTesMTewMTe0MTe4MTe8MTfAMTfEMTfIMTfMMTfQMTfUMTfYMTfcMTfgMTfkMTfoMTfsMTfwMTf0MTf4MTf8MTQANTQENTQINTQMNTQQNTQUNTQYNTQcNTQgNTQkNTQoNTQsNTQwNTQ0NTQ4NTQ8NTRANTRENTRINTRMNTRQNTRUNTRYNTRcNTRgNTRkNTRoNTRsNTRwNTR0NTR4NTR8NTSANTSENTSINTSMNTSQNTSUNTSYNTScNTSgNTSkNTSoNTSsNTSwNTS0NTS4NTS8NTTANTTENTTINTTMNTTQNTTUNTTYNTTcNTTgNTTkNTToNTTsNTTwNTT0NTT4NTT8NTUANTUENTUINTUMNTUQNTUUNTUYNTUcNTUgNTUkNTUoNTUsNTUwNTU0NTU4NTU8NTVANTVENTVINZUsDXXKxEAAAKE1TDU1UDU1VDU1WDU1XDU1YDU1ZDU1aDU1bDU1cDU1dDU1eDU1fDU1gDU1hDU1iDU1jDU1kDU1lDU1mDU1nDU1oDU1pDU1qDU1rDU1sDU1tDU1uDU1vDU1wDU1xDU1yDU1zDU10DU11DU12DU13DU14DU15DU16DU17DU18DU19DU1+DU1/DU2ADU2BDU2CDU2DDU2EDU2FDU2GDU2HDU2IDU2JDU2KDU2LDU2MDU2NDU2ODU2PDU2QDU2RDU2SDU2TDU2UDU2VDU2WDU2XDU2YDU2ZDU2aDU2bDU2cDU2dDU2eDU2fDU2gDU2hDU2iDU2jDU2kDU2lDU2mDU2nDU2oDU2pDU2qDU2rDU2sDU2tDU2uDU2vDU2wDU2xDU2yDU2zDU20DU21DU22DU23DU24DU25DU26DU27DU28DU29DU2+DU2/DU3ADU3BDU3CDU3DDU3EDU3FDU3GDU3HDU3IDU3JDU3KDU3LDU3MDU3NDU3ODU3PDU3QDU3RDU3SDU3TDU3UDU3VDU3WDU3XDU3YDU3ZDU3aDU3bDU3cDU3dDU3eDU3fDU3gDU3hDU3iDU3jDU3kDU3lDU3mDU3nDU3oDU3pDU3qDU3rDU3sDU3tDU3uDU3vDU3wDU3xDU3yDU3zDU30DU31DU32DU33DU34DU35DU36DU37DU38DU39DU3+DU3/DU0ADk0BDk0CDk0DDk0EDk0FDk0GDk0HDk0IDk0JDk0KDk0LDk0MDk0NDk0ODk0PDk0QDk0RDk0SDk0TDk0UDk0VDk0WDk0XDk0YDk0ZDk0aDk0bDk0cDk0dDk0eDk0fDk0gDk0hDk0iDk0jDk0kDk0lDk0mDk0nDk0oDk0pDk0qDk0rDk0sDk0tDk0uDk0vDk0wDk0xDk0yDk0zDk00Dk01Dk02Dk03Dk04Dk05Dk06Dk07Dk08Dk09Dk0+Dk0/Dk1ADk1BDk1CDk1DDk1EDk1FDk1GDk1HDk1IDk1JDk1KDk1LDk1MDk1NDk1ODk1PDk1QDk1RDk1SDk1TDk1UDk1VDk1WDk1XDk1YDk1ZDk1aDk1bDk1cDk1dDk1eDk1fDk1gDk1hDk1iDk1jDk1kDk1lDk1mDk1nDk1oDk1pDk1qDk1rDk1sDk1tDk1uDk1vDk1wDk1xDk1yDk1zDk10Dk11Dk12Dk13Dk14Dk15Dk16Dk17Dk18Dk19Dk1+Dk1/Dk2ADk2BDk2CDk2DDk2EDk2FDk2GDk2HDk2IDk2JDk2KDk2LDk2MDk2NDk2ODk2PDk2QDk2RDk2SDk2TDk2UDk2VDk2WDk2XDk2YDk2ZDk2aDk2bDk2cDk2dDk2eDk2fDk2gDk2hDk2iDk2jDk2kDk2lDk2mDk2nDk2oDk2pDk2qDk2rDk2sDk2tDk2uDk2vDk2wDk2xDk2yDk2zDk20Dk21Dk22Dk23Dk24Dk25Dk26Dk27Dk28Dk29Dk2+Dk2/Dk3ADk3BDk3CDk3DDk3EDk3FDk3GDk3HDk3IDk3JDk3KDk3LDk3MDk3NDk3ODk3PDk3QDk3RDk3SDk3TDk3UDk3VDk3WDk3XDk3YDk3ZDk3aDk3bDk3cDk3dDk3eDk3fDk3gDk3hDk3iDk3jDk3kDk3lDk3mDk3nDk3oDk3pDk3qDk3rDk3sDk3tDk3uDk3vDk3wDk3xDk3yDk3zDk30Dk31Dk32Dk33Dk34Dk35Dk36Dk37Dk38Dk39Dk3+Dk3/Dk0AD00BD00CD00DD00ED00FD00GD00HD00ID00JD00KD00LD00MD00ND00OD00PD00QD00RD00SD00TD00UD00VD00WD00XD00YD00ZD00aD00bD00cD00dD00eD00fD00gD00hD00iD00jD00kD00lD00mD00nD00oD00pD00qD00rD00sD00tD00uD00vD00wD00xD00yD00zD000D001D002D003D004D005D006D007D008D009D00+D00/D01AD01BD01CD01DD01ED01FD01GD01HD01ID01JD01KD01LD01MD01ND01OD01PD01QD01RD01SD01TD01UD01VD01WD01XD01YD01ZD01aD01bD01cD01dD01eD01fD01gD01hD01iD01jD01kD01lD01mD01nD01oD01pD01qD01rD01sD01tD01uD01vD01wD01xD01yD01zD010D011D012D013D014D015D016D017D018D019D01+D01/D02AD02BD02CD02DD02ED02FD02GD02HD02ID02JD02KD02LD02MD02ND02OD02PD02QD02RD02SD02TD02UD02VD02WD02XD02YD02ZD02aD02bD02cD02dD02eD02fD02gD02hD02iD02jD02kD02lD02mD02nD02oD02pD02qD02rD02sD02tD02uD02vD02wD02xD02yD02zD020D021D022D023D024D025D026D027D028D029D02+D02/D03AD03BD03CD03DD03ED03FD03GD03HD03ID03JD03KD03LD03MD03ND03OD03PD03QD03RD03SD03TD03UD03VD03WD03XD03YD03ZD03aD03bD03cD03dD03eD03fD03gD03hD03iD03jD03kD03lD03mD03nD03oD03pD03qD03rD03sD03tD03uD03vD03wD03xD03yD03zD030D031D032D033D034D035D036D037D038D039D03+D03/D00AEE0BEE0CEE0DEE0EEE0FEE0GEE0HEE0IEE0JEE0KEE0LEE0MEE0NEE0OEE0PEE0QEE0REE0SEE0TEE0UEE0VEE0WEE0XEE0YEE0ZEE0aEE0bEE0cEE0dEE0eEE0fEE0gEE0hEE0iEE0jEE0kEE0lEE0mEE0nEE0oEE0pEE0qEE0rEE0sEE0tEE0uEE0vEE0wEE0xEE0yEE0zEE00EE01EE02EE03EE04EE05EE06EE07EE08EE09EE0+EE0/EE1AEE1BEE1CEE1DEE1EEE1FEE1GEE1HEE1IEE1JEE1KEE1LEE1MEE1NEE1OEE1PEE1QEE1REE1SEE1TEE1UEE1VEE1WEE1XEE1YEE1ZEE1aEE1bEE1cEE1dEE1eEE1fEE1gEE1hEE1iEE1jEE1kEE1lEE1mEE1nEE1oEE1pEE1qEE1rEE1sEE1tEE1uEE1vEE1wEE1xEE1yEE1zEE10EE11EE12EE13EE14EE15EE16EE17EE18EE19EE1+EE1/EE2AEE2BEE2CEE2DEE2EEE2FEE2GEE2HEE2IEE2JEE2KEE2LEE2MEE2NEE2OEE2PEE2QEE2REE2SEE2TEE2UEE2VEE2WEE2XEE2YEE2ZEE2aEE2bEE2cEE2dEE2eEE2fEE2gEE2hEE2iEE2jEE2kEE2lEE2mEE2nEE2oEE2pEE2qEE2rEE2sEE2tEE2uEE2vEE2wEE2xEE2yEE2zEE20EE21EE22EE23EE24EE25EE26EE27EE28EE29EE2+EE2/EE3AEE3BEE3CEE3DEE3EEE3FEE3GEE3HEE3IEE3JEE3KEE3LEE3MEE3NEE3OEE3PEE3QEE3REE3SEE3TEE3UEE3VEE3WEE3XEE3YEE3ZEE3aEE3bEE3cEE3dEE3eEE3fEE3gEE3hEE3iEE3jEE3kEE3lEE3mEE3nEE3oEE3pEE3qEE3rEE3sEE3tEE3uEE3vEE3wEE3xEE3yEE3zEE30EE31EE32EE33EE34EE35EE36EE37EE38EE39EE3+EE3/EE0AEU0BEU0CEU0DEU0EEU0FEU0GEU0HEU0IEU0JEU0KEU0LEU0MEU0NEU0OEU0PEU0QEU0REU0SEU0TEU0UEU0VEU0WEU0XEU0YEU0ZEU0aEU0bEU0cEU0dEU0eEU0fEU0gEU0hEU0iEU0jEU0kEU0lEU0mEU0nEU0oEU0pEU0qEU0rEU0sEU0tEU0uEU0vEU0wEU0xEU0yEU0zEU00EU01EU02EU03EU04EU05EU06EWUoTTsRTTwRTT0RTT4RTT8RTUARTUERTUIRTUMRTUQRTUURTUYRTUcRTUgRTUkRTUoRTUsRTUwRTU0RTU4RTU8RTVARTVERTVIRTVMRTVQRTVURTVYRTVcRTVgRTVkRTVoRTVsRTVwRTV0RTV4RTV8RTWARTWERTWIRTWMRTWQRTWURTWYRTWcRTWgRTWkRTWoRTWsRTWwRTW0RTW4RTW8RTXARTXERTXIRTXMRTXQRTXURTXYRTXcRTXgRTXkRTXoRTXsRTXwRTX0RTX4RTX8RTYARTYERTYIRTYMRTYQRTYURTYYRTYcRTYgRTYkRTYoRTYsRTYwRTY0RTY4RTY8RTZARTZERTZIRTZMRTZQRTZURTZYRTZcRTZgRTZkRTZoRTZsRTZwRTZ0RTZ4RTZ8RTaARTaERTaIRTaMRTaQRTaURTaYRTacRTagRTakRTaoRTasRTawRTa0RTa4RTa8RTbARTbERTbIRTbMRTbQRTbURTbYRTbcRTbgRTbkRTboRTbsRTbwRTb0RTb4RTb8RTcARTcERTcIRTcMRTcQRTcURTcYRTccRTcgRTckRTcoRTcsRTcwRTc0RTc4RTc8RTdARTdERTdIRTdMRTdQRTdURTdYRTdcRTdgRTdkRTdoRTdsRTdwRTd0RTd4RTd8RTeARTeERTeIRTeMRTeQRTeURTeYRTecRTegRTekRTeoRTesRTewRTe0RTe4RTe8RTfARTfERTfIRTfMRTfQRTfURTfYRTfcRTfgRTfkRTfoRTfsRTfwRTf0RTf4RTf8RTQASTQESTQISTQMSTQQSTQUSTQYSTQcSTQgSTQkSTQoSTQsSTQwSTQ0STQ4STQ8STRASTRESTRISTRMSTRQSTRUSTRYSTRcSTRgSTRkSTRoSTRsSTRwSTR0STR4STR8STSASTSESTSISTSMSTSQSTSUSTSYSTScSTSgSTSkSTSoSTSsSTSwSTS0STS4STS8STTASTTESTTISTTMSTTQSTTUSTTYSTTcSTTgSTTkSTToSTTsSTTwSTT0STT4STT8STUASTUESTUISTUMSTUQSTUUSTUYSTUcSTUgSTUkSTUoSTUsSTUwSTU0STU4STU8STVASTVESTVISTVMSTVQSTVUSTVYSTVcSTVgSTVkSTVoSTVsSTVwSTV0STV4STV8STWASTWESTWISTWMSTWQSTWUSTWYSTWcSTWgSTWkSTWoSTWsSTWwSTW0STW4STW8STXASTXESTXISTXMSTXQSTXUSTXYSTXcSTXgSTXkSTXoSTXsSTXwSTX0STX4STX8STYASTYESTYISTYMSTYQSTYUSTYYSTYcSTYgSTYkSTYoSTYsSTYwSTY0STY4STY8STZASTZESTZISTZMSTZQSTZUSTZYSTZcSTZgSTZkSTZoSTZsSTZwSTZ0STZ4STZ8STaASTaESTaISTaMSTaQSTaUSTaYSTacSTagSTakSTaoSTasSTawSTa0STa4STa8STbASTbESTbISTbMSTbQSTbUSTbYSTbcSTbgSTbkSTboSTbsSTbwSTb0STb4STb8STcASTcESTcISTcMSTcQSTcUSTcYSTccSTcgSTckSTcoSTcsSTcwSTc0STc4STc8STdASTdESTdISTdMSTdQSTdUSTdYSTdcSTdgSTdkSTdoSTdsSTdwSTd0STd4STd8STeASTeESTeISTeMSTeQSTeUSTeYSTecSTegSTekSTeoSTesSTewSTe0STe4STe8STfASTfESTfISTfMSTfQSTfUSTfYSTfcSTfgSTfkSTfoSTfsSTfwSTf0STf4STf8STQATTQETTQITTQMTTQQTTQUTTQYTTQcTTQgTTQkTTQoTTQsTTQwTTQ0TTQ4TTQ8TTRATTRETTRITTRMTTRQTTRUTTRYTTRcTTRgTTRkTTRoTTRsTTRwTTR0TTR4TTR8TTSATTSETTSITTSMTTSQTTSUTTSYTTScTTSgTTSkTTSoTTSsTTSwTTS0TTS4TTS8TTTATTTETTTITTTMTTTQTTTUTTTYTTTcTTTgTTTkTTToTTTsTTTwTTT0TTT4TTT8TTUATTUETTUITTUMTTUQTTUUTTUYTTUcTTUgTTUkTTUoTTUsTTUwTTU0TTU4TTU8TTVATTVETTVITTVMTTVQTTVUTTVYTTVcTTVgTTVkTTVoTTVsTTVwTTV0TTV4TTV8TTWATTWETTWITTWMTTWQTTWUTTWYTTWcTTWgTTWkTTWoTTWsTTWwTTW0TTW4TTW8TTXATTXETTXITTXMTTXQTTXUTTXYTTXcTTXgTTXkTTXoTTXsTTXwTTX0TTX4TTX8TTYATTYETTYITTYMTTYQTTYUTTYYTTYcTTYgTTYkTTYoTTYsTTYwTTY0TTY4TTY8TTZATTZETTZITTZMTTZQTTZUTTZYTTZcTTZgTTZkTTZoTTZsTTZwTTZ0TTZ4TTZ8TTaATTaETTaITTaMTTaQTTaUTTaYTTacTTagTTakTTaoTTasTTawTTa0TTa4TTa8TTbATTbETTbITTbMTTbQTTbUTTbYTTbcTTbgTTbkTTboTTbsTTbwTTb0TTb4TTb8TTcATTcETTcITTcMTTcQTTcUTTcYTTccTTcgTTckTTcoTTcsTTcwTTc0TTc4TTc8TTdATTdETTdITTdMTTdQTTdUTTdYTTdcTTdgTTdkTTdoTTdsTTdwTTd0TTd4TTd8TTeATTeETTeITTeMTTeQTTeUTTeYTTecTTegTTekTTeoTTesTTewTTe0TTe4TTe8TTfATTfETTfITTfMTTfQTTfUTTfYTTfcTTfgTTfkTTfoTTfsTTfwTTf0TTf4TTf8TTQAUTQEUTQIUTQMUTQQUTQUUTQYUTQcUTQgUTQkUTQoUTQsUTQwUTQ0UTQ4UTQ8UTRAUTREUTRIUTRMUTRQUTRUUTRYUTRcUTRgUTRkUTRoUTRsUTRwUTR0UTR4UTR8UTSAUTSEUTSIUTSMUTSQUTSUUTSYUTScUTSgUTSkUTSoUTSsUTSwUTS0UTS4UTS8UTTAUTTEUTTIUTTMUTTQUTTUUTTYUTTcUTTgUTTkUTToUTTsUTTwUTT0UTT4UTT8UTUAUTUEUTUIUTUMUTUQUTUUUTUYUTUcUTUgUTUkUTUoUTUsUTUwUTU0UTU4UTU8UTVAUTVEUTVIUTVMUTVQUTVUUTVYUTVcUTVgUTVkUTVoUTVsUTVwUTV0UTV4UTV8UTWAUTWEUTWIUTWMUTWQUTWUUTWYUTWcUTWgUTWkUTWoUTWsUTWwUTW0UTW4UTW8UTXAUTXEUTXIUTXMUTXQUTXUUTXYUTXcUTXgUTXkUTXoUTXsUTXwUTX0UTX4UTX8UTYAUTYEUTYIUTYMUTYQUTYUUTYYUTYcUTYgUTYkUTYoUTYsUTYwUTY0UTY4UTY8UTZAUTZEUTZIUTZMUTZQUTZUUTZYUTZcUTZgUTZkUTZoUTZsUTZwUTZ0UTZ4UTZ8UTaAUTaEUTaIUTaMUTaQUTaUUTaYUTacUTagUTakUTaoUTasUTawUTa0UTa4UTa8UTbAUTbEUTbIUTbMUTbQUTbUUTbYUTbcUTbgUTbkUTboUTbsUTbwUTb0UTb4UTb8UTcAUTcEUTcIUTcMUTcQUTcUUTcYUTccUTcgUTckUTcoUTcsUTcwUTc0UTc4UTc8UTdAUTdEUTdIUTdMUTdQUTdUUTdYUTdcUTdgUTdkUTdoUTdsUTdwUTd0UTd4UTd8UTeAUTeEUTeIUTeMUTeQUTeUUTeYUTecUTegUTekUTeoUTesUTewUTe0UTe4UTe8UTfAUTfEUTfIUTfMUTfQUTfUUTfYUTfcUTfgUTfkUTfoUTfsUTfwUTf0UTf4UTf8UTQAVTQEVTQIVTQMVTQQVTQUVTQYVTQcVTQgVTQkVTQoVTQsVTQwVTQ0VTQ4VTQ8VTRAVTREVTRIVTRMVTRQVTRUVTRYVTRcVTRgVTRkVTRoVTRsVTRwVTR0VTR4VTR8VTSAVTSEVTSIVZShNIxVNJBVNJRVNJhVNJxVNKBVNKRVNKhVNKxVNLBVNLRVNLhVNLxVNMBVNMRVNMhVNMxVNNBVNNRVNNhVNNxVNOBVNORVNOhVNOxVNPBVNPRVNPhVNPxVNQBVNQRVNQhVNQxVNRBVNRRVNRhVNRxVNSBVNSRVNShVNSxVNTBVNTRVNThVNTxVNUBVNURVNUhVNUxVNVBVNVRVNVhVNVxVNWBVNWRVNWhVNWxVNXBVNXRVNXhVNXxVNYBVNYRVNYhVNYxVNZBVNZRVNZhVNZxVNaBVNaRVNahVNaxVNbBVNbRVNbhVNbxVNcBVNcRVNchVNcxVNdBVNdRVNdhVNdxVNeBVNeRVNehVNexVNfBVNfRVNfhVNfxVNgBVNgRVNghVNgxVNhBVNhRVNhhVNhxVNiBVNiRVNihVNixVNjBVNjRVNjhVNjxVNkBVNkRVNkhVNkxVNlBVNlRVNlhVNlxVNmBVNmRVNmhVNmxVNnBVNnRVNnhVNnxVNoBVNoRVNohVNoxVNpBVNpRVNphVNpxVNqBVNqRVNqhVNqxVNrBVNrRVNrhVNrxVNsBVNsRVNshVNsxVNtBVNtRVNthVNtxVNuBVNuRVNuhVNuxVNvBVNvRVNvhVNvxVNwBVNwRVNwhVNwxVNxBVNxRVNxhVNxxVNyBVNyRVNyhVNyxVNzBVNzRVNzhVNzxVN0BVN0RVN0hVN0xVN1BVN1RVN1hVN1xVN2BVN2RVN2hVN2xVN3BVN3RVN3hVN3xVN4BVN4RVN4hVN4xVN5BVN5RVN5hVN5xVN6BVN6RVN6hVN6xVN7BVN7RVN7hVN7xVN8BVN8RVN8hVN8xVN9BVN9RVN9hVN9xVN+BVN+RVN+hVN+xVN/BVN/RVN/hVN/xVNABZNARZNAhZNAxZNBBZNBRZNBhZNBxZNCBZNCRZNChZNCxZNDBZNDRZNDhZNDxZNEBZNERZNEhZNExZNFBZNFRZNFhZNFxZNGBZNGRZNGhZNGxZNHBZNHRZNHhZNHxZNIBZNIRZNIhZNIxZNJBZNJRZNJhZNJxZNKBZNKRZNKhZNKxZNLBZNLRZNLhZNLxZNMBZNMRZNMhZNMxZNNBZNNRZNNhZNNxZNOBZNORZNOhZNOxZNPBZNPRZNPhZNPxZNQBZNQRZNQhZNQxZNRBZNRRZNRhZNRxZNSBZNSRZNShZNSxZNTBZNTRZNThZNTxZNUBZNURZNUhZNUxZNVBZNVRZNVhZNVxZNWBZNWRZNWhZNWxZNXBZNXRZNXhZNXxZNYBZNYRZNYhZNYxZNZBZNZRZNZhZNZxZNaBZNaRZNahZNaxZNbBZNbRZNbhZNbxZNcBZNcRZNchZNcxZNdBZNdRZNdhZNdxZNeBZNeRZNehZNexZNfBZNfRZNfhZNfxZNgBZNgRZNghZNgxZNhBZNhRZNhhZNhxZNiBZNiRZNihZNixZNjBZNjRZNjhZNjxZNkBZNkRZNkhZNkxZNlBZNlRZNlhZNlxZNmBZNmRZNmhZNmxZNnBZNnRZNnhZNnxZNoBZNoRZNohZNoxZNpBZNpRZNphZNpxZNqBZNqRZNqhZNqxZNrBZNrRZNrhZNrxZNsBZNsRZNshZNsxZNtBZNtRZNthZNtxZNuBZNuRZNuhZNuxZNvBZNvRZNvhZNvxZNwBZNwRZNwhZNwxZNxBZNxRZNxhZNxxZNyBZNyRZNyhZNyxZNzBZNzRZNzhZNzxZN0BZN0RZN0hZN0xZN1BZN1RZN1hZN1xZN2BZN2RZN2hZN2xZN3BZN3RZN3hZN3xZN4BZN4RZN4hZN4xZN5BZN5RZN5hZN5xZN6BZN6RZN6hZN6xZN7BZN7RZN7hZN7xZN8BZN8RZN8hZN8xZN9BZN9RZN9hZN9xZN+BZN+RZN+hZN+xZN/BZN/RZN/hZN/xZNABdNARdNAhdNAxdNBBdNBRdNBhdNBxdNCBdNCRdNChdNCxdNDBdNDRdNDhdNDxdNEBdNERdNEhdNExdNFBdNFRdNFhdNFxdNGBdNGRdNGhdNGxdNHBdNHRdNHhdNHxdNIBdNIRdNIhdNIxdNJBdNJRdNJhdNJxdNKBdNKRdNKhdNKxdNLBdNLRdNLhdNLxdNMBdNMRdNMhdNMxdNNBdNNRdNNhdNNxdNOBdNORdNOhdNOxdNPBdNPRdNPhdNPxdNQBdNQRdNQhdNQxdNRBdNRRdNRhdNRxdNSBdNSRdNShdNSxdNTBdNTRdNThdNTxdNUBdNURdNUhdNUxdNVBdNVRdNVhdNVxdNWBdNWRdNWhdNWxdNXBdNXRdNXhdNXxdNYBdNYRdNYhdNYxdNZBdNZRdNZhdNZxdNaBdNaRdNahdNaxdNbBdNbRdNbhdNbxdNcBdNcRdNchdNcxdNdBdNdRdNdhdNdxdNeBdNeRdNehdNexdNfBdNfRdNfhdNfxdNgBdNgRdNghdNgxdNhBdNhRdNhhdNhxdNiBdNiRdNihdNixdNjBdNjRdNjhdNjxdNkBdNkRdNkhdNkxdNlBdNlRdNlhdNlxdNmBdNmRdNmhdNmxdNnBdNnRdNnhdNnxdNoBdNoRdNohdNoxdNpBdNpRdNphdNpxdNqBdNqRdNqhdNqxdNrBdNrRdNrhdNrxdNsBdNsRdNshdNsxdNtBdNtRdNthdNtxdNuBdNuRdNuhdNuxdNvBdNvRdNvhdNvxdNwBdNwRdNwhdNwxdNxBdNxRdNxhdNxxdNyBdNyRdNyhdNyxdNzBdNzRdNzhdNzxdN0BdN0RdN0hdN0xdN1BdN1RdN1hdN1xdN2BdN2RdN2hdN2xdN3BdN3RdN3hdN3xdN4BdN4RdN4hdN4xdN5BdN5RdN5hdN5xdN6BdN6RdN6hdN6xdN7BdN7RdN7hdN7xdN8BdN8RdN8hdN8xdN9BdN9RdN9hdN9xdN+BdN+RdN+hdN+xdN/BdN/RdN/hdN/xdNABhNARhNAhhNAxhNBBhNBRhNBhhNBxhNCBhNCRhNChhNCxhNDBhNDRhNDhhNDxhNEBhNERhNEhhNExhNFBhNFRhNFhhNFxhNGBhNGRhNGhhNGxhNHBhNHRhNHhhNHxhNIBhNIRhNIhhNIxhNJBhNJRhNJhhNJxhNKBhNKRhNKhhNKxhNLBhNLRhNLhhNLxhNMBhNMRhNMhhNMxhNNBhNNRhNNhhNNxhNOBhNORhNOhhNOxhNPBhNPRhNPhhNPxhNQBhNQRhNQhhNQxhNRBhNRRhNRhhNRxhNSBhNSRhNShhNSxhNTBhNTRhNThhNTxhNUBhNURhNUhhNUxhNVBhNVRhNVhhNVxhNWBhNWRhNWhhNWxhNXBhNXRhNXhhNXxhNYBhNYRhNYhhNYxhNZBhNZRhNZhhNZxhNaBhNaRhNahhNaxhNbBhNbRhNbhhNbxhNcBhNcRhNchhNcxhNdBhNdRhNdhhNdxhNeBhNeRhNehhNexhNfBhNfRhNfhhNfxhNgBhNgRhNghhNgxhNhBhNhRhNhhhNhxhNiBhNiRhNihhNixhNjBhNjRhNjhhNjxhNkBhNkRhNkhhNkxhNlBhNlRhNlhhNlxhNmBhNmRhNmhhNmxhNnBhNnRhNnhhNnxhNoBhNoRhNohhNoxhNpBhNpRhNphhNpxhNqBhNqRhNqhhNqxhNrBhNrRhNrhhNrxhNsBhNsRhNshhNsxhNtBhNtRhNthhNtxhNuBhNuRhNuhhNuxhNvBhNvRhNvhhNvxhNwBhNwRhNwhhNwxhNxBhNxRhNxhhNxxhNyBhNyRhNyhhNyxhNzBhNzRhNzhhNzxhN0BhN0RhN0hhN0xhN1BhN1RhN1hhN1xhN2BhN2RhN2hhN2xhN3BhN3RhN3hhN3xhN4BhN4RhN4hhN4xhN5BhN5RhN5hhN5xhN6BhN6RhN6hhN6xhN7BhN7RhN7hhN7xhN8BhN8RhN8hhN8xhN9BhN9RhN9hhN9xhN+BhN+RhN+hhN+xhN/BhN/RhN/hhN/xhNABlNARlNAhlNAxlNBBlNBRlNBhlNBxlNCBlNCRlNChllKE0LGU0MGU0NGU0OGU0PGU0QGU0RGU0SGU0TGU0UGU0VGU0WGU0XGU0YGU0ZGU0aGU0bGU0cGU0dGU0eGU0fGU0gGU0hGU0iGU0jGU0kGU0lGU0mGU0nGU0oGU0pGU0qGU0rGU0sGU0tGU0uGU0vGU0wGU0xGU0yGU0zGU00GU01GU02GU03GU04GU05GU06GU07GU08GU09GU0+GU0/GU1AGU1BGU1CGU1DGU1EGU1FGU1GGU1HGU1IGU1JGU1KGU1LGU1MGU1NGU1OGU1PGU1QGU1RGU1SGU1TGU1UGU1VGU1WGU1XGU1YGU1ZGU1aGU1bGU1cGU1dGU1eGU1fGU1gGU1hGU1iGU1jGU1kGU1lGU1mGU1nGU1oGU1pGU1qGU1rGU1sGU1tGU1uGU1vGU1wGU1xGU1yGU1zGU10GU11GU12GU13GU14GU15GU16GU17GU18GU19GU1+GU1/GU2AGU2BGU2CGU2DGU2EGU2FGU2GGU2HGU2IGU2JGU2KGU2LGU2MGU2NGU2OGU2PGU2QGU2RGU2SGU2TGU2UGU2VGU2WGU2XGU2YGU2ZGU2aGU2bGU2cGU2dGU2eGU2fGU2gGU2hGU2iGU2jGU2kGU2lGU2mGU2nGU2oGU2pGU2qGU2rGU2sGU2tGU2uGU2vGU2wGU2xGU2yGU2zGU20GU21GU22GU23GU24GU25GU26GU27GU28GU29GU2+GU2/GU3AGU3BGU3CGU3DGU3EGU3FGU3GGU3HGU3IGU3JGU3KGU3LGU3MGU3NGU3OGU3PGU3QGU3RGU3SGU3TGU3UGU3VGU3WGU3XGU3YGU3ZGU3aGU3bGU3cGU3dGU3eGU3fGU3gGU3hGU3iGU3jGU3kGU3lGU3mGU3nGU3oGU3pGU3qGU3rGU3sGU3tGU3uGU3vGU3wGU3xGU3yGU3zGU30GU31GU32GU33GU34GU35GU36GU37GU38GU39GU3+GU3/GU0AGk0BGk0CGk0DGk0EGk0FGk0GGk0HGk0IGk0JGk0KGk0LGk0MGk0NGk0OGk0PGk0QGk0RGk0SGk0TGk0UGk0VGk0WGk0XGk0YGk0ZGk0aGk0bGk0cGk0dGk0eGk0fGk0gGk0hGk0iGk0jGk0kGk0lGk0mGk0nGk0oGk0pGk0qGk0rGk0sGk0tGk0uGk0vGk0wGk0xGk0yGk0zGk00Gk01Gk02Gk03Gk04Gk05Gk06Gk07Gk08Gk09Gk0+Gk0/Gk1AGk1BGk1CGk1DGk1EGk1FGk1GGk1HGk1IGk1JGk1KGk1LGk1MGk1NGk1OGk1PGk1QGk1RGk1SGk1TGk1UGk1VGk1WGk1XGk1YGk1ZGk1aGk1bGk1cGk1dGk1eGk1fGk1gGk1hGk1iGk1jGk1kGk1lGk1mGk1nGk1oGk1pGk1qGk1rGk1sGk1tGk1uGk1vGk1wGk1xGk1yGk1zGk10Gk11Gk12Gk13Gk14Gk15Gk16Gk17Gk18Gk19Gk1+Gk1/Gk2AGk2BGk2CGk2DGk2EGk2FGk2GGk2HGk2IGk2JGk2KGk2LGk2MGk2NGk2OGk2PGk2QGk2RGk2SGk2TGmVLBF1yshAAAChNlBpNlRpNlhpNlxpNmBpNmRpNmhpNmxpNnBpNnRpNnhpNnxpNoBpNoRpNohpNoxpNpBpNpRpNphpNpxpNqBpNqRpNqhpNqxpNrBpNrRpNrhpNrxpNsBpNsRpNshpNsxpNtBpNtRpNthpNtxpNuBpNuRpNuhpNuxpNvBpNvRpNvhpNvxpNwBpNwRpNwhpNwxpNxBpNxRpNxhpNxxpNyBpNyRpNyhpNyxpNzBpNzRpNzhpNzxpN0BpN0RpN0hpN0xpN1BpN1RpN1hpN1xpN2BpN2RpN2hpN2xpN3BpN3RpN3hpN3xpN4BpN4RpN4hpN4xpN5BpN5RpN5hpN5xpN6BpN6RpN6hpN6xpN7BpN7RpN7hpN7xpN8BpN8RpN8hpN8xpN9BpN9RpN9hpN9xpN+BpN+RpN+hpN+xpN/BpN/RpN/hpN/xpNABtNARtNAhtNAxtNBBtNBRtNBhtNBxtNCBtNCRtNChtNCxtNDBtNDRtNDhtNDxtNEBtNERtNEhtNExtNFBtNFRtNFhtNFxtNGBtNGRtNGhtNGxtNHBtNHRtNHhtNHxtNIBtNIRtNIhtNIxtNJBtNJRtNJhtNJxtNKBtNKRtNKhtNKxtNLBtNLRtNLhtNLxtNMBtNMRtNMhtNMxtNNBtNNRtNNhtNNxtNOBtNORtNOhtNOxtNPBtNPRtNPhtNPxtNQBtNQRtNQhtNQxtNRBtNRRtNRhtNRxtNSBtNSRtNShtNSxtNTBtNTRtNThtNTxtNUBtNURtNUhtNUxtNVBtNVRtNVhtNVxtNWBtNWRtNWhtNWxtNXBtNXRtNXhtNXxtNYBtNYRtNYhtNYxtNZBtNZRtNZhtNZxtNaBtNaRtNahtNaxtNbBtNbRtNbhtNbxtNcBtNcRtNchtNcxtNdBtNdRtNdhtNdxtNeBtNeRtNehtNextNfBtNfRtNfhtNfxtNgBtNgRtNghtNgxtNhBtNhRtNhhtNhxtNiBtNiRtNihtNixtNjBtNjRtNjhtNjxtNkBtNkRtNkhtNkxtNlBtNlRtNlhtNlxtNmBtNmRtNmhtNmxtNnBtNnRtNnhtNnxtNoBtNoRtNohtNoxtNpBtNpRtNphtNpxtNqBtNqRtNqhtNqxtNrBtNrRtNrhtNrxtNsBtNsRtNshtNsxtNtBtNtRtNthtNtxtNuBtNuRtNuhtNuxtNvBtNvRtNvhtNvxtNwBtNwRtNwhtNwxtNxBtNxRtNxhtNxxtNyBtNyRtNyhtNyxtNzBtNzRtNzhtNzxtN0BtN0RtN0htN0xtN1BtN1RtN1htN1xtN2BtN2RtN2htN2xtN3BtN3RtN3htN3xtN4BtN4RtN4htN4xtN5BtN5RtN5htN5xtN6BtN6RtN6htN6xtN7BtN7RtN7htN7xtN8BtN8RtN8htN8xtN9BtN9RtN9htN9xtN+BtN+RtN+htN+xtN/BtN/RtN/htN/xtNABxNARxNAhxNAxxNBBxNBRxNBhxNBxxNCBxNCRxNChxNCxxNDBxNDRxNDhxNDxxNEBxNERxNEhxNExxNFBxNFRxNFhxNFxxNGBxNGRxNGhxNGxxNHBxNHRxNHhxNHxxNIBxNIRxNIhxNIxxNJBxNJRxNJhxNJxxNKBxNKRxNKhxNKxxNLBxNLRxNLhxNLxxNMBxNMRxNMhxNMxxNNBxNNRxNNhxNNxxNOBxNORxNOhxNOxxNPBxNPRxNPhxNPxxNQBxNQRxNQhxNQxxNRBxNRRxNRhxNRxxNSBxNSRxNShxNSxxNTBxNTRxNThxNTxxNUBxNURxNUhxNUxxNVBxNVRxNVhxNVxxNWBxNWRxNWhxNWxxNXBxNXRxNXhxNXxxNYBxNYRxNYhxNYxxNZBxNZRxNZhxNZxxNaBxNaRxNahxNaxxNbBxNbRxNbhxNbxxNcBxNcRxNchxNcxxNdBxNdRxNdhxNdxxNeBxNeRxNehxNexxNfBxNfRxNfhxNfxxNgBxNgRxNghxNgxxNhBxNhRxNhhxNhxxNiBxNiRxNihxNixxNjBxNjRxNjhxNjxxNkBxNkRxNkhxNkxxNlBxNlRxNlhxNlxxNmBxNmRxNmhxNmxxNnBxNnRxNnhxNnxxNoBxNoRxNohxNoxxNpBxNpRxNphxNpxxNqBxNqRxNqhxNqxxNrBxNrRxNrhxNrxxNsBxNsRxNshxNsxxNtBxNtRxNthxNtxxNuBxNuRxNuhxNuxxNvBxNvRxNvhxNvxxNwBxNwRxNwhxNwxxNxBxNxRxNxhxNxxxNyBxNyRxNyhxNyxxNzBxNzRxNzhxNzxxN0BxN0RxN0hxN0xxN1BxN1RxN1hxN1xxN2BxN2RxN2hxN2xxN3BxN3RxN3hxN3xxN4BxN4RxN4hxN4xxN5BxN5RxN5hxN5xxN6BxN6RxN6hxN6xxN7BxN7RxN7hxN7xxN8BxN8RxN8hxN8xxN9BxN9RxN9hxN9xxN+BxN+RxN+hxN+xxN/BxN/RxN/hxN/xxNAB1NAR1NAh1NAx1NBB1NBR1NBh1NBx1NCB1NCR1NCh1NCx1NDB1NDR1NDh1NDx1NEB1NER1NEh1NEx1NFB1NFR1NFh1NFx1NGB1NGR1NGh1NGx1NHB1NHR1NHh1NHx1NIB1NIR1NIh1NIx1NJB1NJR1NJh1NJx1NKB1NKR1NKh1NKx1NLB1NLR1NLh1NLx1NMB1NMR1NMh1NMx1NNB1NNR1NNh1NNx1NOB1NOR1NOh1NOx1NPB1NPR1NPh1NPx1NQB1NQR1NQh1NQx1NRB1NRR1NRh1NRx1NSB1NSR1NSh1NSx1NTB1NTR1NTh1NTx1NUB1NUR1NUh1NUx1NVB1NVR1NVh1NVx1NWB1NWR1NWh1NWx1NXB1NXR1NXh1NXx1NYB1NYR1NYh1NYx1NZB1NZR1NZh1NZx1NaB1NaR1Nah1Nax1NbB1NbR1Nbh1Nbx1NcB1NcR1Nch1Ncx1NdB1NdR1Ndh1Ndx1NeB1NeR1Neh1Nex1NfB1NfR1Nfh1Nfx1NgB1NgR1Ngh1Ngx1NhB1NhR1Nhh1Nhx1NiB1NiR1Nih1Nix1NjB1NjR1Njh1Njx1NkB1NkR1Nkh1Nkx1NlB1NlR1Nlh1Nlx1NmB1NmR1Nmh1Nmx1NnB1NnR1Nnh1Nnx1NoB1NoR1Noh1Nox1NpB1NpR1Nph1Npx1NqB1NqR1Nqh1Nqx1NrB1NrR1Nrh1Nrx1NsB1NsR1Nsh1Nsx1NtB1NtR1Nth1Ntx1NuB1NuR1Nuh1Nux1NvB1NvR1Nvh1Nvx1NwB1NwR1Nwh1Nwx1NxB1NxR1Nxh1Nxx1NyB1NyR1Nyh1Nyx1NzB1NzR1Nzh1Nzx1N0B1N0R1N0h1N0x1N1B1N1R1N1h1N1x1N2B1N2R1N2h1N2x1N3B1N3R1N3h1N3x1N4B1N4R1N4h1N4x1N5B1N5R1N5h1N5x1N6B1N6R1N6h1N6x1N7B1N7R1N7h1N7x1N8B1N8R1N8h1N8x1N9B1N9R1N9h1N9x1N+B1N+R1N+h1N+x1N/B1N/R1N/h1N/x1NAB5NAR5NAh5NAx5NBB5NBR5NBh5NBx5NCB5NCR5NCh5NCx5NDB5NDR5NDh5NDx5NEB5NER5NEh5NEx5NFB5NFR5NFh5NFx5NGB5NGR5NGh5NGx5NHB5NHR5NHh5NHx5NIB5NIR5NIh5NIx5NJB5NJR5NJh5NJx5NKB5NKR5NKh5NKx5NLB5NLR5NLh5NLx5NMB5NMR5NMh5NMx5NNB5NNR5NNh5NNx5NOB5NOR5NOh5NOx5NPB5NPR5NPh5NPx5NQB5NQR5NQh5NQx5NRB5NRR5NRh5NRx5NSB5NSR5NSh5NSx5NTB5NTR5NTh5NTx5NUB5NUR5NUh5NUx5NVB5NVR5NVh5NVx5NWB5NWR5NWh5NWx5NXB5NXR5NXh5NXx5NYB5NYR5NYh5NYx5NZB5NZR5NZh5NZx5NaB5NaR5Nah5Nax5NbB5NbR5Nbh5Nbx5NcB5NcR5Nch5Ncx5NdB5NdR5Ndh5Ndx5NeB5NeR5Neh5Nex5lKE18Hk19Hk1+Hk1/Hk2AHk2BHk2CHk2DHk2EHk2FHk2GHk2HHk2IHk2JHk2KHk2LHk2MHk2NHk2OHk2PHk2QHk2RHk2SHk2THk2UHk2VHk2WHk2XHk2YHk2ZHk2aHk2bHk2cHk2dHk2eHk2fHk2gHk2hHk2iHk2jHk2kHk2lHk2mHk2nHk2oHk2pHk2qHk2rHk2sHk2tHk2uHk2vHk2wHk2xHk2yHk2zHk20Hk21Hk22Hk23Hk24Hk25Hk26Hk27Hk28Hk29Hk2+Hk2/Hk3AHk3BHk3CHk3DHk3EHk3FHk3GHk3HHk3IHk3JHk3KHk3LHk3MHk3NHk3OHk3PHk3QHk3RHk3SHk3THk3UHk3VHk3WHk3XHk3YHk3ZHk3aHk3bHk3cHk3dHk3eHk3fHk3gHk3hHk3iHk3jHk3kHk3lHk3mHk3nHk3oHk3pHk3qHk3rHk3sHk3tHk3uHk3vHk3wHk3xHk3yHk3zHk30Hk31Hk32Hk33Hk34Hk35Hk36Hk37Hk38Hk39Hk3+Hk3/Hk0AH00BH00CH00DH00EH00FH00GH00HH00IH00JH00KH00LH00MH00NH00OH00PH00QH00RH00SH00TH00UH00VH00WH00XH00YH00ZH00aH00bH00cH00dH00eH00fH00gH00hH00iH00jH00kH00lH00mH00nH00oH00pH00qH00rH00sH00tH00uH00vH00wH00xH00yH00zH000H001H002H003H004H005H006H007H008H009H00+H00/H01AH01BH01CH01DH01EH01FH01GH01HH01IH01JH01KH01LH01MH01NH01OH01PH01QH01RH01SH01TH01UH01VH01WH01XH01YH01ZH01aH01bH01cH01dH01eH01fH01gH01hH01iH01jH01kH01lH01mH01nH01oH01pH01qH01rH01sH01tH01uH01vH01wH01xH01yH01zH010H011H012H013H014H015H016H017H018H019H01+H01/H02AH02BH02CH02DH02EH02FH02GH02HH02IH02JH02KH02LH02MH02NH02OH02PH02QH02RH02SH02TH02UH02VH02WH02XH02YH02ZH02aH02bH02cH02dH02eH02fH02gH02hH02iH02jH02kH02lH02mH02nH02oH02pH02qH02rH02sH02tH02uH02vH02wH02xH02yH02zH020H021H022H023H024H025H026H027H028H029H02+H02/H03AH03BH03CH03DH03EH03FH03GH03HH03IH03JH03KH03LH03MH03NH03OH03PH03QH03RH03SH03TH03UH03VH03WH03XH03YH03ZH03aH03bH03cH03dH03eH03fH03gH03hH03iH03jH03kH03lH03mH03nH03oH03pH03qH03rH03sH03tH03uH03vH03wH03xH03yH03zH030H031H032H033H034H035H036H037H038H039H03+H03/H00AIE0BIE0CIE0DIE0EIE0FIE0GIE0HIE0IIE0JIE0KIE0LIE0MIE0NIE0OIE0PIE0QIE0RIE0SIE0TIE0UIE0VIE0WIE0XIE0YIE0ZIE0aIE0bIE0cIE0dIE0eIE0fIE0gIE0hIE0iIE0jIE0kIE0lIE0mIE0nIE0oIE0pIE0qIE0rIE0sIE0tIE0uIE0vIE0wIE0xIE0yIE0zIE00IE01IE02IE03IE04IE05IE06IE07IE08IE09IE0+IE0/IE1AIE1BIE1CIE1DIE1EIE1FIE1GIE1HIE1IIE1JIE1KIE1LIE1MIE1NIE1OIE1PIE1QIE1RIE1SIE1TIE1UIE1VIE1WIE1XIE1YIE1ZIE1aIE1bIE1cIE1dIE1eIE1fIE1gIE1hIE1iIE1jIE1kIE1lIE1mIE1nIE1oIE1pIE1qIE1rIE1sIE1tIE1uIE1vIE1wIE1xIE1yIE1zIE10IE11IE12IE13IE14IE15IE16IE17IE18IE19IE1+IE1/IE2AIE2BIE2CIE2DIE2EIE2FIE2GIE2HIE2IIE2JIE2KIE2LIE2MIE2NIE2OIE2PIE2QIE2RIE2SIE2TIE2UIE2VIE2WIE2XIE2YIE2ZIE2aIE2bIE2cIE2dIE2eIE2fIE2gIE2hIE2iIE2jIE2kIE2lIE2mIE2nIE2oIE2pIE2qIE2rIE2sIE2tIE2uIE2vIE2wIE2xIE2yIE2zIE20IE21IE22IE23IE24IE25IE26IE27IE28IE29IE2+IE2/IE3AIE3BIE3CIE3DIE3EIE3FIE3GIE3HIE3IIE3JIE3KIE3LIE3MIE3NIE3OIE3PIE3QIE3RIE3SIE3TIE3UIE3VIE3WIE3XIE3YIE3ZIE3aIE3bIE3cIE3dIE3eIE3fIE3gIE3hIE3iIE3jIE3kIE3lIE3mIE3nIE3oIE3pIE3qIE3rIE3sIE3tIE3uIE3vIE3wIE3xIE3yIE3zIE30IE31IE32IE33IE34IE35IE36IE37IE38IE39IE3+IE3/IE0AIU0BIU0CIU0DIU0EIU0FIU0GIU0HIU0IIU0JIU0KIU0LIU0MIU0NIU0OIU0PIU0QIU0RIU0SIU0TIU0UIU0VIU0WIU0XIU0YIU0ZIU0aIU0bIU0cIU0dIU0eIU0fIU0gIU0hIU0iIU0jIU0kIU0lIU0mIU0nIU0oIU0pIU0qIU0rIU0sIU0tIU0uIU0vIU0wIU0xIU0yIU0zIU00IU01IU02IU03IU04IU05IU06IU07IU08IU09IU0+IU0/IU1AIU1BIU1CIU1DIU1EIU1FIU1GIU1HIU1IIU1JIU1KIU1LIU1MIU1NIU1OIU1PIU1QIU1RIU1SIU1TIU1UIU1VIU1WIU1XIU1YIU1ZIU1aIU1bIU1cIU1dIU1eIU1fIU1gIU1hIU1iIU1jIU1kIU1lIU1mIU1nIU1oIU1pIU1qIU1rIU1sIU1tIU1uIU1vIU1wIU1xIU1yIU1zIU10IU11IU12IU13IU14IU15IU16IU17IU18IU19IU1+IU1/IU2AIU2BIU2CIU2DIU2EIU2FIU2GIU2HIU2IIU2JIU2KIU2LIU2MIU2NIU2OIU2PIU2QIU2RIU2SIU2TIU2UIU2VIU2WIU2XIU2YIU2ZIU2aIU2bIU2cIU2dIU2eIU2fIU2gIU2hIU2iIU2jIU2kIU2lIU2mIU2nIU2oIU2pIU2qIU2rIU2sIU2tIU2uIU2vIU2wIU2xIU2yIU2zIU20IU21IU22IU23IU24IU25IU26IU27IU28IU29IU2+IU2/IU3AIU3BIU3CIU3DIU3EIU3FIU3GIU3HIU3IIU3JIU3KIU3LIU3MIU3NIU3OIU3PIU3QIU3RIU3SIU3TIU3UIU3VIU3WIU3XIU3YIU3ZIU3aIU3bIU3cIU3dIU3eIU3fIU3gIU3hIU3iIU3jIU3kIU3lIU3mIU3nIU3oIU3pIU3qIU3rIU3sIU3tIU3uIU3vIU3wIU3xIU3yIU3zIU30IU31IU32IU33IU34IU35IU36IU37IU38IU39IU3+IU3/IU0AIk0BIk0CIk0DIk0EIk0FIk0GIk0HIk0IIk0JIk0KIk0LIk0MIk0NIk0OIk0PIk0QIk0RIk0SIk0TIk0UIk0VIk0WIk0XIk0YIk0ZIk0aIk0bIk0cIk0dIk0eIk0fIk0gIk0hIk0iIk0jIk0kIk0lIk0mIk0nIk0oIk0pIk0qIk0rIk0sIk0tIk0uIk0vIk0wIk0xIk0yIk0zIk00Ik01Ik02Ik03Ik04Ik05Ik06Ik07Ik08Ik09Ik0+Ik0/Ik1AIk1BIk1CIk1DIk1EIk1FIk1GIk1HIk1IIk1JIk1KIk1LIk1MIk1NIk1OIk1PIk1QIk1RIk1SIk1TIk1UIk1VIk1WIk1XIk1YIk1ZIk1aIk1bIk1cIk1dIk1eIk1fIk1gIk1hIk1iIk1jImUoTWQiTWUiTWYiTWciTWgiTWkiTWoiTWsiTWwiTW0iTW4iTW8iTXAiTXEiTXIiTXMiTXQiTXUiTXYiTXciTXgiTXkiTXoiTXsiTXwiTX0iTX4iTX8iTYAiTYEiTYIiTYMiTYQiTYUiTYYiTYciTYgiTYkiTYoiTYsiTYwiTY0iTY4iTY8iTZAiTZEiTZIiTZMiTZQiTZUiTZYiTZciTZgiTZkiTZoiTZsiTZwiTZ0iTZ4iTZ8iTaAiTaEiTaIiTaMiTaQiTaUiTaYiTaciTagiTakiTaoiTasiTawiTa0iTa4iTa8iTbAiTbEiTbIiTbMiTbQiTbUiTbYiTbciTbgiTbkiTboiTbsiTbwiTb0iTb4iTb8iTcAiTcEiTcIiTcMiTcQiTcUiTcYiTcciTcgiTckiTcoiTcsiTcwiTc0iTc4iTc8iTdAiTdEiTdIiTdMiTdQiTdUiTdYiTdciTdgiTdkiTdoiTdsiTdwiTd0iTd4iTd8iTeAiTeEiTeIiTeMiTeQiTeUiTeYiTeciTegiTekiTeoiTesiTewiTe0iTe4iTe8iTfAiTfEiTfIiTfMiTfQiTfUiTfYiTfciTfgiTfkiTfoiTfsiTfwiTf0iTf4iTf8iTQAjTQEjTQIjTQMjTQQjTQUjTQYjTQcjTQgjTQkjTQojTQsjTQwjTQ0jTQ4jTQ8jTRAjTREjTRIjTRMjTRQjTRUjTRYjTRcjTRgjTRkjTRojTRsjTRwjTR0jTR4jTR8jTSAjTSEjTSIjTSMjTSQjTSUjTSYjTScjTSgjTSkjTSojTSsjTSwjTS0jTS4jTS8jTTAjTTEjTTIjTTMjTTQjTTUjTTYjTTcjTTgjTTkjTTojTTsjTTwjTT0jTT4jTT8jTUAjTUEjTUIjTUMjTUQjTUUjTUYjTUcjTUgjTUkjTUojTUsjTUwjTU0jTU4jTU8jTVAjTVEjTVIjTVMjTVQjTVUjTVYjTVcjTVgjTVkjTVojTVsjTVwjTV0jTV4jTV8jTWAjTWEjTWIjTWMjTWQjTWUjTWYjTWcjTWgjTWkjTWojTWsjTWwjTW0jTW4jTW8jTXAjTXEjTXIjTXMjTXQjTXUjTXYjTXcjTXgjTXkjTXojTXsjTXwjTX0jTX4jTX8jTYAjTYEjTYIjTYMjTYQjTYUjTYYjTYcjTYgjTYkjTYojTYsjTYwjTY0jTY4jTY8jTZAjTZEjTZIjTZMjTZQjTZUjTZYjTZcjTZgjTZkjTZojTZsjTZwjTZ0jTZ4jTZ8jTaAjTaEjTaIjTaMjTaQjTaUjTaYjTacjTagjTakjTaojTasjTawjTa0jTa4jTa8jTbAjTbEjTbIjTbMjTbQjTbUjTbYjTbcjTbgjTbkjTbojTbsjTbwjTb0jTb4jTb8jTcAjTcEjTcIjTcMjTcQjTcUjTcYjTccjTcgjTckjTcojTcsjTcwjTc0jTc4jTc8jTdAjTdEjTdIjTdMjTdQjTdUjTdYjTdcjTdgjTdkjTdojTdsjTdwjTd0jTd4jTd8jTeAjTeEjTeIjTeMjTeQjTeUjTeYjTecjTegjTekjTeojTesjTewjTe0jTe4jTe8jTfAjTfEjTfIjTfMjTfQjTfUjTfYjTfcjTfgjTfkjTfojTfsjTfwjTf0jTf4jTf8jTQAkTQEkTQIkTQMkTQQkTQUkTQYkTQckTQgkTQkkTQokTQskTQwkTQ0kTQ4kTQ8kTRAkTREkTRIkTRMkTRQkTRUkTRYkTRckTRgkTRkkTRokTRskTRwkTR0kTR4kTR8kTSAkTSEkTSIkTSMkTSQkTSUkTSYkTSckTSgkTSkkTSokTSskTSwkTS0kTS4kTS8kTTAkTTEkTTIkTTMkTTQkTTUkTTYkTTckTTgkTTkkTTokTTskTTwkTT0kTT4kTT8kTUAkTUEkTUIkTUMkTUQkTUUkTUYkTUckTUgkTUkkTUokTUskTUwkTU0kTU4kTU8kTVAkTVEkTVIkTVMkTVQkTVUkTVYkTVckTVgkTVkkTVokTVskTVwkTV0kTV4kTV8kTWAkTWEkTWIkTWMkTWQkTWUkTWYkTWckTWgkTWkkTWokTWskTWwkTW0kTW4kTW8kTXAkTXEkTXIkTXMkTXQkTXUkTXYkTXckTXgkTXkkTXokTXskTXwkTX0kTX4kTX8kTYAkTYEkTYIkTYMkTYQkTYUkTYYkTYckTYgkTYkkTYokTYskTYwkTY0kTY4kTY8kTZAkTZEkTZIkTZMkTZQkTZUkTZYkTZckTZgkTZkkTZokTZskTZwkTZ0kTZ4kTZ8kTaAkTaEkTaIkTaMkTaQkTaUkTaYkTackTagkTakkTaokTaskTawkTa0kTa4kTa8kTbAkTbEkTbIkTbMkTbQkTbUkTbYkTbckTbgkTbkkTbokTbskTbwkTb0kTb4kTb8kTcAkTcEkTcIkTcMkTcQkTcUkTcYkTcckTcgkTckkTcokTcskTcwkTc0kTc4kTc8kTdAkTdEkTdIkTdMkTdQkTdUkTdYkTdckTdgkTdkkTdokTdskTdwkTd0kTd4kTd8kTeAkTeEkTeIkTeMkTeQkTeUkTeYkTeckTegkTekkTeokTeskTewkTe0kTe4kTe8kTfAkTfEkTfIkTfMkTfQkTfUkTfYkTfckTfgkTfkkTfokTfskTfwkTf0kTf4kTf8kTQAlTQElTQIlTQMlTQQlTQUlTQYlZUsFXXKzEAAAKE0HJU0IJU0JJU0KJU0LJU0MJU0NJU0OJU0PJU0QJU0RJU0SJU0TJU0UJU0VJU0WJU0XJU0YJU0ZJU0aJU0bJU0cJU0dJU0eJU0fJU0gJU0hJU0iJU0jJU0kJU0lJU0mJU0nJU0oJU0pJU0qJU0rJU0sJU0tJU0uJU0vJU0wJU0xJU0yJU0zJU00JU01JU02JU03JU04JU05JU06JU07JU08JU09JU0+JU0/JU1AJU1BJU1CJU1DJU1EJU1FJU1GJU1HJU1IJU1JJU1KJU1LJU1MJU1NJU1OJU1PJU1QJU1RJU1SJU1TJU1UJU1VJU1WJU1XJU1YJU1ZJU1aJU1bJU1cJU1dJU1eJU1fJU1gJU1hJU1iJU1jJU1kJU1lJU1mJU1nJU1oJU1pJU1qJU1rJU1sJU1tJU1uJU1vJU1wJU1xJU1yJU1zJU10JU11JU12JU13JU14JU15JU16JU17JU18JU19JU1+JU1/JU2AJU2BJU2CJU2DJU2EJU2FJU2GJU2HJU2IJU2JJU2KJU2LJU2MJU2NJU2OJU2PJU2QJU2RJU2SJU2TJU2UJU2VJU2WJU2XJU2YJU2ZJU2aJU2bJU2cJU2dJU2eJU2fJU2gJU2hJU2iJU2jJU2kJU2lJU2mJU2nJU2oJU2pJU2qJU2rJU2sJU2tJU2uJU2vJU2wJU2xJU2yJU2zJU20JU21JU22JU23JU24JU25JU26JU27JU28JU29JU2+JU2/JU3AJU3BJU3CJU3DJU3EJU3FJU3GJU3HJU3IJU3JJU3KJU3LJU3MJU3NJU3OJU3PJU3QJU3RJU3SJU3TJU3UJU3VJU3WJU3XJU3YJU3ZJU3aJU3bJU3cJU3dJU3eJU3fJU3gJU3hJU3iJU3jJU3kJU3lJU3mJU3nJU3oJU3pJU3qJU3rJU3sJU3tJU3uJU3vJU3wJU3xJU3yJU3zJU30JU31JU32JU33JU34JU35JU36JU37JU38JU39JU3+JU3/JU0AJk0BJk0CJk0DJk0EJk0FJk0GJk0HJk0IJk0JJk0KJk0LJk0MJk0NJk0OJk0PJk0QJk0RJk0SJk0TJk0UJk0VJk0WJk0XJk0YJk0ZJk0aJk0bJk0cJk0dJk0eJk0fJk0gJk0hJk0iJk0jJk0kJk0lJk0mJk0nJk0oJk0pJk0qJk0rJk0sJk0tJk0uJk0vJk0wJk0xJk0yJk0zJk00Jk01Jk02Jk03Jk04Jk05Jk06Jk07Jk08Jk09Jk0+Jk0/Jk1AJk1BJk1CJk1DJk1EJk1FJk1GJk1HJk1IJk1JJk1KJk1LJk1MJk1NJk1OJk1PJk1QJk1RJk1SJk1TJk1UJk1VJk1WJk1XJk1YJk1ZJk1aJk1bJk1cJk1dJk1eJk1fJk1gJk1hJk1iJk1jJk1kJk1lJk1mJk1nJk1oJk1pJk1qJk1rJk1sJk1tJk1uJk1vJk1wJk1xJk1yJk1zJk10Jk11Jk12Jk13Jk14Jk15Jk16Jk17Jk18Jk19Jk1+Jk1/Jk2AJk2BJk2CJk2DJk2EJk2FJk2GJk2HJk2IJk2JJk2KJk2LJk2MJk2NJk2OJk2PJk2QJk2RJk2SJk2TJk2UJk2VJk2WJk2XJk2YJk2ZJk2aJk2bJk2cJk2dJk2eJk2fJk2gJk2hJk2iJk2jJk2kJk2lJk2mJk2nJk2oJk2pJk2qJk2rJk2sJk2tJk2uJk2vJk2wJk2xJk2yJk2zJk20Jk21Jk22Jk23Jk24Jk25Jk26Jk27Jk28Jk29Jk2+Jk2/Jk3AJk3BJk3CJk3DJk3EJk3FJk3GJk3HJk3IJk3JJk3KJk3LJk3MJk3NJk3OJk3PJk3QJk3RJk3SJk3TJk3UJk3VJk3WJk3XJk3YJk3ZJk3aJk3bJk3cJk3dJk3eJk3fJk3gJk3hJk3iJk3jJk3kJk3lJk3mJk3nJk3oJk3pJk3qJk3rJk3sJk3tJk3uJk3vJk3wJk3xJk3yJk3zJk30Jk31Jk32Jk33Jk34Jk35Jk36Jk37Jk38Jk39Jk3+Jk3/Jk0AJ00BJ00CJ00DJ00EJ00FJ00GJ00HJ00IJ00JJ00KJ00LJ00MJ00NJ00OJ00PJ00QJ00RJ00SJ00TJ00UJ00VJ00WJ00XJ00YJ00ZJ00aJ00bJ00cJ00dJ00eJ00fJ00gJ00hJ00iJ00jJ00kJ00lJ00mJ00nJ00oJ00pJ00qJ00rJ00sJ00tJ00uJ00vJ00wJ00xJ00yJ00zJ000J001J002J003J004J005J006J007J008J009J00+J00/J01AJ01BJ01CJ01DJ01EJ01FJ01GJ01HJ01IJ01JJ01KJ01LJ01MJ01NJ01OJ01PJ01QJ01RJ01SJ01TJ01UJ01VJ01WJ01XJ01YJ01ZJ01aJ01bJ01cJ01dJ01eJ01fJ01gJ01hJ01iJ01jJ01kJ01lJ01mJ01nJ01oJ01pJ01qJ01rJ01sJ01tJ01uJ01vJ01wJ01xJ01yJ01zJ010J011J012J013J014J015J016J017J018J019J01+J01/J02AJ02BJ02CJ02DJ02EJ02FJ02GJ02HJ02IJ02JJ02KJ02LJ02MJ02NJ02OJ02PJ02QJ02RJ02SJ02TJ02UJ02VJ02WJ02XJ02YJ02ZJ02aJ02bJ02cJ02dJ02eJ02fJ02gJ02hJ02iJ02jJ02kJ02lJ02mJ02nJ02oJ02pJ02qJ02rJ02sJ02tJ02uJ02vJ02wJ02xJ02yJ02zJ020J021J022J023J024J025J026J027J028J029J02+J02/J03AJ03BJ03CJ03DJ03EJ03FJ03GJ03HJ03IJ03JJ03KJ03LJ03MJ03NJ03OJ03PJ03QJ03RJ03SJ03TJ03UJ03VJ03WJ03XJ03YJ03ZJ03aJ03bJ03cJ03dJ03eJ03fJ03gJ03hJ03iJ03jJ03kJ03lJ03mJ03nJ03oJ03pJ03qJ03rJ03sJ03tJ03uJ03vJ03wJ03xJ03yJ03zJ030J031J032J033J034J035J036J037J038J039J03+J03/J00AKE0BKE0CKE0DKE0EKE0FKE0GKE0HKE0IKE0JKE0KKE0LKE0MKE0NKE0OKE0PKE0QKE0RKE0SKE0TKE0UKE0VKE0WKE0XKE0YKE0ZKE0aKE0bKE0cKE0dKE0eKE0fKE0gKE0hKE0iKE0jKE0kKE0lKE0mKE0nKE0oKE0pKE0qKE0rKE0sKE0tKE0uKE0vKE0wKE0xKE0yKE0zKE00KE01KE02KE03KE04KE05KE06KE07KE08KE09KE0+KE0/KE1AKE1BKE1CKE1DKE1EKE1FKE1GKE1HKE1IKE1JKE1KKE1LKE1MKE1NKE1OKE1PKE1QKE1RKE1SKE1TKE1UKE1VKE1WKE1XKE1YKE1ZKE1aKE1bKE1cKE1dKE1eKE1fKE1gKE1hKE1iKE1jKE1kKE1lKE1mKE1nKE1oKE1pKE1qKE1rKE1sKE1tKE1uKE1vKE1wKE1xKE1yKE1zKE10KE11KE12KE13KE14KE15KE16KE17KE18KE19KE1+KE1/KE2AKE2BKE2CKE2DKE2EKE2FKE2GKE2HKE2IKE2JKE2KKE2LKE2MKE2NKE2OKE2PKE2QKE2RKE2SKE2TKE2UKE2VKE2WKE2XKE2YKE2ZKE2aKE2bKE2cKE2dKE2eKE2fKE2gKE2hKE2iKE2jKE2kKE2lKE2mKE2nKE2oKE2pKE2qKE2rKE2sKE2tKE2uKE2vKE2wKE2xKE2yKE2zKE20KE21KE22KE23KE24KE25KE26KE27KE28KE29KE2+KE2/KE3AKE3BKE3CKE3DKE3EKE3FKE3GKE3HKE3IKE3JKE3KKE3LKE3MKE3NKE3OKE3PKE3QKE3RKE3SKE3TKE3UKE3VKE3WKE3XKE3YKE3ZKE3aKE3bKE3cKE3dKE3eKE3fKE3gKE3hKE3iKE3jKE3kKE3lKE3mKE3nKE3oKE3pKE3qKE3rKE3sKE3tKE3uKGUoTe8oTfAoTfEoTfIoTfMoTfQoTfUoTfYoTfcoTfgoTfkoTfooTfsoTfwoTf0oTf4oTf8oTQApTQEpTQIpTQMpTQQpTQUpTQYpTQcpTQgpTQkpTQopTQspTQwpTQ0pTQ4pTQ8pTRApTREpTRIpTRMpTRQpTRUpTRYpTRcpTRgpTRkpTRopTRspTRwpTR0pTR4pTR8pTSApTSEpTSIpTSMpTSQpTSUpTSYpTScpTSgpTSkpTSopTSspTSwpTS0pTS4pTS8pTTApTTEpTTIpTTMpTTQpTTUpTTYpTTcpTTgpTTkpTTopTTspTTwpTT0pTT4pTT8pTUApTUEpTUIpTUMpTUQpTUUpTUYpTUcpTUgpTUkpTUopTUspTUwpTU0pTU4pTU8pTVApTVEpTVIpTVMpTVQpTVUpTVYpTVcpTVgpTVkpTVopTVspTVwpTV0pTV4pTV8pTWApTWEpTWIpTWMpTWQpTWUpTWYpTWcpTWgpTWkpTWopTWspTWwpTW0pTW4pTW8pTXApTXEpTXIpTXMpTXQpTXUpTXYpTXcpTXgpTXkpTXopTXspTXwpTX0pTX4pTX8pTYApTYEpTYIpTYMpTYQpTYUpTYYpTYcpTYgpTYkpTYopTYspTYwpTY0pTY4pTY8pTZApTZEpTZIpTZMpTZQpTZUpTZYpTZcpTZgpTZkpTZopTZspTZwpTZ0pTZ4pTZ8pTaApTaEpTaIpTaMpTaQpTaUpTaYpTacpTagpTakpTaopTaspTawpTa0pTa4pTa8pTbApTbEpTbIpTbMpTbQpTbUpTbYpTbcpTbgpTbkpTbopTbspTbwpTb0pTb4pTb8pTcApTcEpTcIpTcMpTcQpTcUpTcYpTccpTcgpTckpTcopTcspTcwpTc0pTc4pTc8pTdApTdEpTdIpTdMpTdQpTdUpTdYpTdcpTdgpTdkpTdopTdspTdwpTd0pTd4pTd8pTeApTeEpTeIpTeMpTeQpTeUpTeYpTecpTegpTekpTeopTespTewpTe0pTe4pTe8pTfApTfEpTfIpTfMpTfQpTfUpTfYpTfcpTfgpTfkpTfopTfspTfwpTf0pTf4pTf8pTQAqTQEqTQIqTQMqTQQqTQUqTQYqTQcqTQgqTQkqTQoqTQsqTQwqTQ0qTQ4qTQ8qTRAqTREqTRIqTRMqTRQqTRUqTRYqTRcqTRgqTRkqTRoqTRsqTRwqTR0qTR4qTR8qTSAqTSEqTSIqTSMqTSQqTSUqTSYqTScqTSgqTSkqTSoqTSsqTSwqTS0qTS4qTS8qTTAqTTEqTTIqTTMqTTQqTTUqTTYqTTcqTTgqTTkqTToqTTsqTTwqTT0qTT4qTT8qTUAqTUEqTUIqTUMqTUQqTUUqTUYqTUcqTUgqTUkqTUoqTUsqTUwqTU0qTU4qTU8qTVAqTVEqTVIqTVMqTVQqTVUqTVYqTVcqTVgqTVkqTVoqTVsqTVwqTV0qTV4qTV8qTWAqTWEqTWIqTWMqTWQqTWUqTWYqTWcqTWgqTWkqTWoqTWsqTWwqTW0qTW4qTW8qTXAqTXEqTXIqTXMqTXQqTXUqTXYqTXcqTXgqTXkqTXoqTXsqTXwqTX0qTX4qTX8qTYAqTYEqTYIqTYMqTYQqTYUqTYYqTYcqTYgqTYkqTYoqTYsqTYwqTY0qTY4qTY8qTZAqTZEqTZIqTZMqTZQqTZUqTZYqTZcqTZgqTZkqTZoqTZsqTZwqTZ0qTZ4qTZ8qTaAqTaEqTaIqTaMqTaQqTaUqTaYqTacqTagqTakqTaoqTasqTawqTa0qTa4qTa8qTbAqTbEqTbIqTbMqTbQqTbUqTbYqTbcqTbgqTbkqTboqTbsqTbwqTb0qTb4qTb8qTcAqTcEqTcIqTcMqTcQqTcUqTcYqTccqTcgqTckqTcoqTcsqTcwqTc0qTc4qTc8qTdAqTdEqTdIqTdMqTdQqTdUqTdYqTdcqTdgqTdkqTdoqTdsqTdwqTd0qTd4qTd8qTeAqTeEqTeIqTeMqTeQqTeUqTeYqTecqTegqTekqTeoqTesqTewqTe0qTe4qTe8qTfAqTfEqTfIqTfMqTfQqTfUqTfYqTfcqTfgqTfkqTfoqTfsqTfwqTf0qTf4qTf8qTQArTQErTQIrTQMrTQQrTQUrTQYrTQcrTQgrTQkrTQorTQsrTQwrTQ0rTQ4rTQ8rTRArTRErTRIrTRMrTRQrTRUrTRYrTRcrTRgrTRkrTRorTRsrTRwrTR0rTR4rTR8rTSArTSErTSIrTSMrTSQrTSUrTSYrTScrTSgrTSkrTSorTSsrTSwrTS0rTS4rTS8rTTArTTErTTIrTTMrTTQrTTUrTTYrTTcrTTgrTTkrTTorTTsrTTwrTT0rTT4rTT8rTUArTUErTUIrTUMrTUQrTUUrTUYrTUcrTUgrTUkrTUorTUsrTUwrTU0rTU4rTU8rTVArTVErTVIrTVMrTVQrTVUrTVYrTVcrTVgrTVkrTVorTVsrTVwrTV0rTV4rTV8rTWArTWErTWIrTWMrTWQrTWUrTWYrTWcrTWgrTWkrTWorTWsrTWwrTW0rTW4rTW8rTXArTXErTXIrTXMrTXQrTXUrTXYrTXcrTXgrTXkrTXorTXsrTXwrTX0rTX4rTX8rTYArTYErZUsGXXK0EAAAKE2CK02DK02EK02FK02GK02HK02IK02JK02KK02LK02MK02NK02OK02PK02QK02RK02SK02TK02UK02VK02WK02XK02YK02ZK02aK02bK02cK02dK02eK02fK02gK02hK02iK02jK02kK02lK02mK02nK02oK02pK02qK02rK02sK02tK02uK02vK02wK02xK02yK02zK020K021K022K023K024K025K026K027K028K029K02+K02/K03AK03BK03CK03DK03EK03FK03GK03HK03IK03JK03KK03LK03MK03NK03OK03PK03QK03RK03SK03TK03UK03VK03WK03XK03YK03ZK03aK03bK03cK03dK03eK03fK03gK03hK03iK03jK03kK03lK03mK03nK03oK03pK03qK03rK03sK03tK03uK03vK03wK03xK03yK03zK030K031K032K033K034K035K036K037K038K039K03+K03/K00ALE0BLE0CLE0DLE0ELE0FLE0GLE0HLE0ILE0JLE0KLE0LLE0MLE0NLE0OLE0PLE0QLE0RLE0SLE0TLE0ULE0VLE0WLE0XLE0YLE0ZLE0aLE0bLE0cLE0dLE0eLE0fLE0gLE0hLE0iLE0jLE0kLE0lLE0mLE0nLE0oLE0pLE0qLE0rLE0sLE0tLE0uLE0vLE0wLE0xLE0yLE0zLE00LE01LE02LE03LE04LE05LE06LE07LE08LE09LE0+LE0/LE1ALE1BLE1CLE1DLE1ELE1FLE1GLE1HLE1ILE1JLE1KLE1LLE1MLE1NLE1OLE1PLE1QLE1RLE1SLE1TLE1ULE1VLE1WLE1XLE1YLE1ZLE1aLE1bLE1cLE1dLE1eLE1fLE1gLE1hLE1iLE1jLE1kLE1lLE1mLE1nLE1oLE1pLE1qLE1rLE1sLE1tLE1uLE1vLE1wLE1xLE1yLE1zLE10LE11LE12LE13LE14LE15LE16LE17LE18LE19LE1+LE1/LE2ALE2BLE2CLE2DLE2ELE2FLE2GLE2HLE2ILE2JLE2KLE2LLE2MLE2NLE2OLE2PLE2QLE2RLE2SLE2TLE2ULE2VLE2WLE2XLE2YLE2ZLE2aLE2bLE2cLE2dLE2eLE2fLE2gLE2hLE2iLE2jLE2kLE2lLE2mLE2nLE2oLE2pLE2qLE2rLE2sLE2tLE2uLE2vLE2wLE2xLE2yLE2zLE20LE21LE22LE23LE24LE25LE26LE27LE28LE29LE2+LE2/LE3ALE3BLE3CLE3DLE3ELE3FLE3GLE3HLE3ILE3JLE3KLE3LLE3MLE3NLE3OLE3PLE3QLE3RLE3SLE3TLE3ULE3VLE3WLE3XLE3YLE3ZLE3aLE3bLE3cLE3dLE3eLE3fLE3gLE3hLE3iLE3jLE3kLE3lLE3mLE3nLE3oLE3pLE3qLE3rLE3sLE3tLE3uLE3vLE3wLE3xLE3yLE3zLE30LE31LE32LE33LE34LE35LE36LE37LE38LE39LE3+LE3/LE0ALU0BLU0CLU0DLU0ELU0FLU0GLU0HLU0ILU0JLU0KLU0LLU0MLU0NLU0OLU0PLU0QLU0RLU0SLU0TLU0ULU0VLU0WLU0XLU0YLU0ZLU0aLU0bLU0cLU0dLU0eLU0fLU0gLU0hLU0iLU0jLU0kLU0lLU0mLU0nLU0oLU0pLU0qLU0rLU0sLU0tLU0uLU0vLU0wLU0xLU0yLU0zLU00LU01LU02LU03LU04LU05LU06LU07LU08LU09LU0+LU0/LU1ALU1BLU1CLU1DLU1ELU1FLU1GLU1HLU1ILU1JLU1KLU1LLU1MLU1NLU1OLU1PLU1QLU1RLU1SLU1TLU1ULU1VLU1WLU1XLU1YLU1ZLU1aLU1bLU1cLU1dLU1eLU1fLU1gLU1hLU1iLU1jLU1kLU1lLU1mLU1nLU1oLU1pLU1qLU1rLU1sLU1tLU1uLU1vLU1wLU1xLU1yLU1zLU10LU11LU12LU13LU14LU15LU16LU17LU18LU19LU1+LU1/LU2ALU2BLU2CLU2DLU2ELU2FLU2GLU2HLU2ILU2JLU2KLU2LLU2MLU2NLU2OLU2PLU2QLU2RLU2SLU2TLU2ULU2VLU2WLU2XLU2YLU2ZLU2aLU2bLU2cLU2dLU2eLU2fLU2gLU2hLU2iLU2jLU2kLU2lLU2mLU2nLU2oLU2pLU2qLU2rLU2sLU2tLU2uLU2vLU2wLU2xLU2yLU2zLU20LU21LU22LU23LU24LU25LU26LU27LU28LU29LU2+LU2/LU3ALU3BLU3CLU3DLU3ELU3FLU3GLU3HLU3ILU3JLU3KLU3LLU3MLU3NLU3OLU3PLU3QLU3RLU3SLU3TLU3ULU3VLU3WLU3XLU3YLU3ZLU3aLU3bLU3cLU3dLU3eLU3fLU3gLU3hLU3iLU3jLU3kLU3lLU3mLU3nLU3oLU3pLU3qLU3rLU3sLU3tLU3uLU3vLU3wLU3xLU3yLU3zLU30LU31LU32LU33LU34LU35LU36LU37LU38LU39LU3+LU3/LU0ALk0BLk0CLk0DLk0ELk0FLk0GLk0HLk0ILk0JLk0KLk0LLk0MLk0NLk0OLk0PLk0QLk0RLk0SLk0TLk0ULk0VLk0WLk0XLk0YLk0ZLk0aLk0bLk0cLk0dLk0eLk0fLk0gLk0hLk0iLk0jLk0kLk0lLk0mLk0nLk0oLk0pLk0qLk0rLk0sLk0tLk0uLk0vLk0wLk0xLk0yLk0zLk00Lk01Lk02Lk03Lk04Lk05Lk06Lk07Lk08Lk09Lk0+Lk0/Lk1ALk1BLk1CLk1DLk1ELk1FLk1GLk1HLk1ILk1JLk1KLk1LLk1MLk1NLk1OLk1PLk1QLk1RLk1SLk1TLk1ULk1VLk1WLk1XLk1YLk1ZLk1aLk1bLk1cLk1dLk1eLk1fLk1gLk1hLk1iLk1jLk1kLk1lLk1mLk1nLk1oLk1pLk1qLk1rLk1sLk1tLk1uLk1vLk1wLk1xLk1yLk1zLk10Lk11Lk12Lk13Lk14Lk15Lk16Lk17Lk18Lk19Lk1+Lk1/Lk2ALk2BLk2CLk2DLk2ELk2FLk2GLk2HLk2ILk2JLk2KLk2LLk2MLk2NLk2OLk2PLk2QLk2RLk2SLk2TLk2ULk2VLk2WLk2XLk2YLk2ZLk2aLk2bLk2cLk2dLk2eLk2fLk2gLk2hLk2iLk2jLk2kLk2lLk2mLk2nLk2oLk2pLk2qLk2rLk2sLk2tLk2uLk2vLk2wLk2xLk2yLk2zLk20Lk21Lk22Lk23Lk24Lk25Lk26Lk27Lk28Lk29Lk2+Lk2/Lk3ALk3BLk3CLk3DLk3ELk3FLk3GLk3HLk3ILk3JLk3KLk3LLk3MLk3NLk3OLk3PLk3QLk3RLk3SLk3TLk3ULk3VLk3WLk3XLk3YLk3ZLk3aLk3bLk3cLk3dLk3eLk3fLk3gLk3hLk3iLk3jLk3kLk3lLk3mLk3nLk3oLk3pLk3qLk3rLk3sLk3tLk3uLk3vLk3wLk3xLk3yLk3zLk30Lk31Lk32Lk33Lk34Lk35Lk36Lk37Lk38Lk39Lk3+Lk3/Lk0AL00BL00CL00DL00EL00FL00GL00HL00IL00JL00KL00LL00ML00NL00OL00PL00QL00RL00SL00TL00UL00VL00WL00XL00YL00ZL00aL00bL00cL00dL00eL00fL00gL00hL00iL00jL00kL00lL00mL00nL00oL00pL00qL00rL00sL00tL00uL00vL00wL00xL00yL00zL000L001L002L003L004L005L006L007L008L009L00+L00/L01AL01BL01CL01DL01EL01FL01GL01HL01IL01JL01KL01LL01ML01NL01OL01PL01QL01RL01SL01TL01UL01VL01WL01XL01YL01ZL01aL01bL01cL01dL01eL01fL01gL01hL01iL01jL01kL01lL01mL01nL01oL01pL2UoTWovTWsvTWwvTW0vTW4vTW8vTXAvTXEvTXIvTXMvTXQvTXUvTXYvTXcvTXgvTXkvTXovTXsvTXwvTX0vTX4vTX8vTYAvTYEvTYIvTYMvTYQvTYUvTYYvTYcvTYgvTYkvTYovTYsvTYwvTY0vTY4vTY8vTZAvTZEvTZIvTZMvTZQvTZUvTZYvTZcvTZgvTZkvTZovTZsvTZwvTZ0vTZ4vTZ8vTaAvTaEvTaIvTaMvTaQvTaUvTaYvTacvTagvTakvTaovTasvTawvTa0vTa4vTa8vTbAvTbEvTbIvTbMvTbQvTbUvTbYvTbcvTbgvTbkvTbovTbsvTbwvTb0vTb4vTb8vTcAvTcEvTcIvTcMvTcQvTcUvTcYvTccvTcgvTckvTcovTcsvTcwvTc0vTc4vTc8vTdAvTdEvTdIvTdMvTdQvTdUvTdYvTdcvTdgvTdkvTdovTdsvTdwvTd0vTd4vTd8vTeAvTeEvTeIvTeMvTeQvTeUvTeYvTecvTegvTekvTeovTesvTewvTe0vTe4vTe8vTfAvTfEvTfIvTfMvTfQvTfUvTfYvTfcvTfgvTfkvTfovTfsvTfwvTf0vTf4vTf8vTQAwTQEwTQIwTQMwTQQwTQUwTQYwTQcwTQgwTQkwTQowTQswTQwwTQ0wTQ4wTQ8wTRAwTREwTRIwTRMwTRQwTRUwTRYwTRcwTRgwTRkwTRowTRswTRwwTR0wTR4wTR8wTSAwTSEwTSIwTSMwTSQwTSUwTSYwTScwTSgwTSkwTSowTSswTSwwTS0wTS4wTS8wTTAwTTEwTTIwTTMwTTQwTTUwTTYwTTcwTTgwTTkwTTowTTswTTwwTT0wTT4wTT8wTUAwTUEwTUIwTUMwTUQwTUUwTUYwTUcwTUgwTUkwTUowTUswTUwwTU0wTU4wTU8wTVAwTVEwTVIwTVMwTVQwTVUwTVYwTVcwTVgwTVkwTVowTVswTVwwTV0wTV4wTV8wTWAwTWEwTWIwTWMwTWQwTWUwTWYwTWcwTWgwTWkwTWowTWswTWwwTW0wTW4wTW8wTXAwTXEwTXIwTXMwTXQwTXUwTXYwTXcwTXgwTXkwTXowTXswTXwwTX0wTX4wTX8wTYAwTYEwTYIwTYMwTYQwTYUwTYYwTYcwTYgwTYkwTYowTYswTYwwTY0wTY4wTY8wTZAwTZEwTZIwTZMwTZQwTZUwTZYwTZcwTZgwTZkwTZowTZswTZwwTZ0wTZ4wTZ8wTaAwTaEwTaIwTaMwTaQwTaUwTaYwTacwTagwTakwTaowTaswTawwTa0wTa4wTa8wTbAwTbEwTbIwTbMwTbQwTbUwTbYwTbcwTbgwTbkwTbowTbswTbwwTb0wTb4wTb8wTcAwTcEwTcIwTcMwTcQwTcUwTcYwTccwTcgwTckwTcowTcswTcwwTc0wTc4wTc8wTdAwTdEwTdIwTdMwTdQwTdUwTdYwTdcwTdgwTdkwTdowTdswTdwwTd0wTd4wTd8wTeAwTeEwTeIwTeMwTeQwTeUwTeYwTecwTegwTekwTeowTeswTewwTe0wTe4wTe8wTfAwTfEwTfIwTfMwTfQwTfUwTfYwTfcwTfgwTfkwTfowTfswTfwwTf0wTf4wTf8wTQAxTQExTQIxTQMxTQQxTQUxTQYxTQcxTQgxTQkxTQoxTQsxTQwxTQ0xTQ4xTQ8xTRAxTRExTRIxTRMxTRQxTRUxTRYxTRcxTRgxTRkxTRoxTRsxTRwxTR0xTR4xTR8xTSAxTSExTSIxTSMxTSQxTSUxTSYxTScxTSgxTSkxTSoxTSsxTSwxTS0xTS4xTS8xTTAxTTExTTIxTTMxTTQxTTUxTTYxTTcxTTgxTTkxTToxTTsxTTwxTT0xTT4xTT8xTUAxTUExTUIxTUMxTUQxTUUxTUYxTUcxTUgxTUkxTUoxTUsxTUwxTU0xTU4xTU8xTVAxTVExTVIxTVMxTVQxTVUxTVYxTVcxTVgxTVkxTVoxTVsxTVwxTV0xTV4xTV8xTWAxTWExTWIxTWMxTWQxTWUxTWYxTWcxTWgxTWkxTWoxTWsxTWwxTW0xTW4xTW8xTXAxTXExTXIxTXMxTXQxTXUxTXYxTXcxTXgxTXkxTXoxTXsxTXwxTX0xTX4xTX8xTYAxTYExTYIxTYMxTYQxTYUxTYYxTYcxTYgxTYkxTYoxTYsxTYwxTY0xTY4xTY8xTZAxTZExTZIxTZMxTZQxTZUxTZYxTZcxTZgxTZkxTZoxTZsxTZwxTZ0xTZ4xTZ8xTaAxTaExTaIxTaMxTaQxTaUxTaYxTacxTagxTakxTaoxTasxTawxTa0xTa4xTa8xTbAxTbExTbIxTbMxTbQxTbUxTbYxTbcxTbgxTbkxTboxTbsxTbwxTb0xTb4xTb8xTcAxTcExTcIxTcMxTcQxTcUxTcYxTccxTcgxTckxTcoxTcsxTcwxTc0xTc4xTc8xTdAxTdExTdIxTdMxTdQxTdUxTdYxTdcxTdgxTdkxTdoxTdsxTdwxTd0xTd4xTd8xTeAxTeExTeIxTeMxTeQxTeUxTeYxTecxTegxTekxTeoxTesxTewxTe0xTe4xTe8xTfAxTfExTfIxTfMxTfQxTfUxTfYxTfcxTfgxTfkxTfoxTfsxTfwxTf0xTf4xTf8xTQAyTQEyTQIyTQMyTQQyTQUyTQYyTQcyTQgyTQkyTQoyTQsyTQwyTQ0yTQ4yTQ8yTRAyTREyTRIyTRMyTRQyTRUyTRYyTRcyTRgyTRkyTRoyTRsyTRwyTR0yTR4yTR8yTSAyTSEyTSIyTSMyTSQyTSUyTSYyTScyTSgyTSkyTSoyTSsyTSwyTS0yTS4yTS8yTTAyTTEyTTIyTTMyTTQyTTUyTTYyTTcyTTgyTTkyTToyTTsyTTwyTT0yTT4yTT8yTUAyTUEyTUIyTUMyTUQyTUUyTUYyTUcyTUgyTUkyTUoyTUsyTUwyTU0yTU4yTU8yTVAyTVEyTVIyTVMyTVQyTVUyTVYyTVcyTVgyTVkyTVoyTVsyTVwyTV0yTV4yTV8yTWAyTWEyTWIyTWMyTWQyTWUyTWYyTWcyTWgyTWkyTWoyTWsyTWwyTW0yTW4yTW8yTXAyTXEyTXIyTXMyTXQyTXUyTXYyTXcyTXgyTXkyTXoyTXsyTXwyTX0yTX4yTX8yTYAyTYEyTYIyTYMyTYQyTYUyTYYyTYcyTYgyTYkyTYoyTYsyTYwyTY0yTY4yTY8yTZAyTZEyTZIyTZMyTZQyTZUyTZYyTZcyTZgyTZkyTZoyTZsyTZwyTZ0yTZ4yTZ8yTaAyTaEyTaIyTaMyTaQyTaUyTaYyTacyTagyTakyTaoyTasyTawyTa0yTa4yTa8yTbAyTbEyTbIyTbMyTbQyTbUyTbYyTbcyTbgyTbkyTboyTbsyTbwyTb0yTb4yTb8yTcAyTcEyTcIyTcMyTcQyTcUyTcYyTccyTcgyTckyTcoyTcsyTcwyTc0yTc4yTc8yTdAyTdEyTdIyTdMyTdQyTdUyTdYyTdcyTdgyTdkyTdoyTdsyTdwyTd0yTd4yTd8yTeAyTeEyTeIyTeMyTeQyTeUyTeYyTecyTegyTekyTeoyTesyTewyTe0yTe4yTe8yTfAyTfEyTfIyTfMyTfQyTfUyTfYyTfcyTfgyTfkyTfoyTfsyTfwyTf0yTf4yTf8yTQAzTQEzTQIzTQMzTQQzTQUzTQYzTQczTQgzTQkzTQozTQszTQwzTQ0zTQ4zTQ8zTRAzTREzTRIzTRMzTRQzTRUzTRYzTRczTRgzTRkzTRozTRszTRwzTR0zTR4zTR8zTSAzTSEzTSIzTSMzTSQzTSUzTSYzTSczTSgzTSkzTSozTSszTSwzTS0zTS4zTS8zTTAzTTEzTTIzTTMzTTQzTTUzTTYzTTczTTgzTTkzTTozTTszTTwzTT0zTT4zTT8zTUAzTUEzTUIzTUMzTUQzTUUzTUYzTUczTUgzTUkzTUozTUszTUwzTU0zTU4zTU8zTVAzTVEzZShNUjNNUzNNVDNNVTNNVjNNVzNNWDNNWTNNWjNNWzNNXDNNXTNNXjNNXzNNYDNNYTNNYjNNYzNNZDNNZTNNZjNNZzNNaDNNaTNNajNNazNNbDNNbTNNbjNNbzNNcDNNcTNNcjNNczNNdDNNdTNNdjNNdzNNeDNNeTNNejNNezNNfDNNfTNNfjNNfzNNgDNNgTNNgjNNgzNNhDNNhTNNhjNNhzNNiDNNiTNNijNNizNNjDNNjTNNjjNNjzNNkDNNkTNNkjNNkzNNlDNNlTNNljNNlzNNmDNNmTNNmjNNmzNNnDNNnTNNnjNNnzNNoDNNoTNNojNNozNNpDNNpTNNpjNNpzNNqDNNqTNNqjNNqzNNrDNNrTNNrjNNrzNNsDNNsTNNsjNNszNNtDNNtTNNtjNNtzNNuDNNuTNNujNNuzNNvDNNvTNNvjNNvzNNwDNNwTNNwjNNwzNNxDNNxTNNxjNNxzNNyDNNyTNNyjNNyzNNzDNNzTNNzjNNzzNN0DNN0TNN0jNN0zNN1DNN1TNN1jNN1zNN2DNN2TNN2jNN2zNN3DNN3TNN3jNN3zNN4DNN4TNN4jNN4zNN5DNN5TNN5jNN5zNN6DNN6TNN6jNN6zNN7DNN7TNN7jNN7zNN8DNN8TNN8jNN8zNN9DNN9TNN9jNN9zNN+DNN+TNN+jNN+zNN/DNN/TNN/jNN/zNNADRNATRNAjRNAzRNBDRNBTRNBjRNBzRNCDRNCTRNCjRNCzRNDDRNDTRNDjRNDzRNEDRNETRNEjRNEzRNFDRNFTRNFjRNFzRNGDRNGTRNGjRNGzRNHDRNHTRNHjRNHzRNIDRNITRNIjRNIzRNJDRNJTRNJjRNJzRNKDRNKTRNKjRNKzRNLDRNLTRNLjRNLzRNMDRNMTRNMjRNMzRNNDRNNTRNNjRNNzRNODRNOTRNOjRNOzRNPDRNPTRNPjRNPzRNQDRNQTRNQjRNQzRNRDRNRTRNRjRNRzRNSDRNSTRNSjRNSzRNTDRNTTRNTjRNTzRNUDRNUTRNUjRNUzRNVDRNVTRNVjRNVzRNWDRNWTRNWjRNWzRNXDRNXTRNXjRNXzRNYDRNYTRNYjRNYzRNZDRNZTRNZjRNZzRNaDRNaTRNajRNazRNbDRNbTRNbjRNbzRNcDRNcTRNcjRNczRNdDRNdTRNdjRNdzRNeDRNeTRNejRNezRNfDRNfTRNfjRNfzRNgDRNgTRNgjRNgzRNhDRNhTRNhjRNhzRNiDRNiTRNijRNizRNjDRNjTRNjjRNjzRNkDRNkTRNkjRNkzRNlDRNlTRNljRNlzRNmDRNmTRNmjRNmzRNnDRNnTRNnjRNnzRNoDRNoTRNojRNozRNpDRNpTRNpjRNpzRNqDRNqTRNqjRNqzRNrDRNrTRNrjRNrzRNsDRNsTRNsjRNszRNtDRNtTRNtjRNtzRNuDRNuTRNujRNuzRNvDRNvTRNvjRNvzRNwDRNwTRNwjRNwzRNxDRNxTRNxjRNxzRNyDRNyTRNyjRNyzRNzDRNzTRNzjRNzzRN0DRN0TRN0jRN0zRN1DRN1TRN1jRN1zRN2DRldYdVDHN1cmZhY2VDb2xvcnK1EAAATZ5CTn1ythAAAChLAl1ytxAAAChLAEsBSwJLA0sESwVLBksHSwhLCUsKSwtLDEsNSw5LD0sQSxFLEksTSxRLFUsWSxdLGEsZSxpLG0scSx1LHksfSyBLIUsiSyNLJEslSyZLJ0soSylLKksrSyxLLUsuSy9LMEsxSzJLM0s0SzVLNks3SzhLOUs6SztLPEs9Sz5LP0tAS0FLQktDS0RLRUtGS0dLSEtJS0pLS0tMS01LTktPS1BLUUtSS1NLVEtVS1ZLV0tYS1lLWktbS1xLXUteS19LYEthS2JLY0tkS2VLZktnS2hLaUtqS2tLbEttS25Lb0twS3FLcktzS3RLdUt2S3dLeEt5S3pLe0t8S31Lfkt/S4BLgUuCS4NLhEuFS4ZLh0uIS4lLikuLS4xLjUuOS49LkEuRS5JLk0uUS5VLlkuXS5hLmUuaS5tLnEudS55Ln0ugS6FLokujS6RLpUumS6dLqEupS6pLq0usS61LrkuvS7BLsUuyS7NLtEu1S7ZLt0u4S7lLuku7S7xLvUu+S79LwEvBS8JLw0vES8VLxkvHS8hLyUvKS8tLzEvNS85Lz0vQS9FL0kvTS9RL1UvWS9dL2EvZS9pL20vcS91L3kvfS+BL4UviS+NL5EvlS+ZL50voS+lL6kvrS+xL7UvuS+9L8EvxS/JL80v0S/VL9kv3S/hL+Uv6S/tL/Ev9S/5L/00AAU0BAU0CAU0DAU0EAU0FAU0GAU0HAU0IAU0JAU0KAU0LAU0MAU0NAU0OAU0PAU0QAU0RAU0SAU0TAU0UAU0VAU0WAU0XAU0YAU0ZAU0aAU0bAU0cAU0dAU0eAU0fAU0gAU0hAU0iAU0jAU0kAU0lAU0mAU0nAU0oAU0pAU0qAU0rAU0sAU0tAU0uAU0vAU0wAU0xAU0yAU0zAU00AU01AU02AU03AU04AU05AU06AU07AU08AU09AU0+AU0/AU1AAU1BAU1CAU1DAU1EAU1FAU1GAU1HAU1IAU1JAU1KAU1LAU1MAU1NAU1OAU1PAU1QAU1RAU1SAU1TAU1UAU1VAU1WAU1XAU1YAU1ZAU1aAU1bAU1cAU1dAU1eAU1fAU1gAU1hAU1iAU1jAU1kAU1lAU1mAU1nAU1oAU1pAU1qAU1rAU1sAU1tAU1uAU1vAU1wAU1xAU1yAU1zAU10AU11AU12AU13AU14AU15AU16AU17AU18AU19AU1+AU1/AU2AAU2BAU2CAU2DAU2EAU2FAU2GAU2HAU2IAU2JAU2KAU2LAU2MAU2NAU2OAU2PAU2QAU2RAU2SAU2TAU2UAU2VAU2WAU2XAU2YAU2ZAU2aAU2bAU2cAU2dAU2eAU2fAU2gAU2hAU2iAU2jAU2kAU2lAU2mAU2nAU2oAU2pAU2qAU2rAU2sAU2tAU2uAU2vAU2wAU2xAU2yAU2zAU20AU21AU22AU23AU24AU25AU26AU27AU28AU29AU2+AU2/AU3AAU3BAU3CAU3DAU3EAU3FAU3GAU3HAU3IAU3JAU3KAU3LAU3MAU3NAU3OAU3PAU3QAU3RAU3SAU3TAU3UAU3VAU3WAU3XAU3YAU3ZAU3aAU3bAU3cAU3dAU3eAU3fAU3gAU3hAU3iAU3jAU3kAU3lAU3mAU3nAU3oAU3pAU3qAU3rAU3sAU3tAU3uAU3vAU3wAU3xAU3yAU3zAU30AU31AU32AU33AU34AU35AU36AU37AU38AU39AU3+AU3/AU0AAk0BAk0CAk0DAk0EAk0FAk0GAk0HAk0IAk0JAk0KAk0LAk0MAk0NAk0OAk0PAk0QAk0RAk0SAk0TAk0UAk0VAk0WAk0XAk0YAk0ZAk0aAk0bAk0cAk0dAk0eAk0fAk0gAk0hAk0iAk0jAk0kAk0lAk0mAk0nAk0oAk0pAk0qAk0rAk0sAk0tAk0uAk0vAk0wAk0xAk0yAk0zAk00Ak01Ak02Ak03Ak04Ak05Ak06Ak07Ak08Ak09Ak0+Ak0/Ak1AAk1BAk1CAk1DAk1EAk1FAk1GAk1HAk1IAk1JAk1KAk1LAk1MAk1NAk1OAk1PAk1QAk1RAk1SAk1TAk1UAk1VAk1WAk1XAk1YAk1ZAk1aAk1bAk1cAk1dAk1eAk1fAk1gAk1hAk1iAk1jAk1kAk1lAk1mAk1nAk1oAk1pAk1qAk1rAk1sAk1tAk1uAk1vAk1wAk1xAk1yAk1zAk10Ak11Ak12Ak13Ak14Ak15Ak16Ak17Ak18Ak19Ak1+Ak1/Ak2AAk2BAk2CAk2DAk2EAk2FAk2GAk2HAk2IAk2JAk2KAk2LAk2MAk2NAk2OAk2PAk2QAk2RAk2SAk2TAk2UAk2VAk2WAk2XAk2YAk2ZAk2aAk2bAk2cAk2dAk2eAk2fAk2gAk2hAk2iAk2jAk2kAk2lAk2mAk2nAk2oAk2pAk2qAk2rAk2sAk2tAk2uAk2vAk2wAk2xAk2yAk2zAk20Ak21Ak22Ak23Ak24Ak25Ak26Ak27Ak28Ak29Ak2+Ak2/Ak3AAk3BAk3CAk3DAk3EAk3FAk3GAk3HAk3IAk3JAk3KAk3LAk3MAk3NAk3OAk3PAk3QAk3RAk3SAk3TAk3UAk3VAk3WAk3XAk3YAk3ZAk3aAk3bAk3cAk3dAk3eAk3fAk3gAk3hAk3iAk3jAk3kAk3lAk3mAk3nAk3oAk3pAk3qAk3rAk3sAk3tAk3uAk3vAk3wAk3xAk3yAk3zAk30Ak31Ak32Ak33Ak34Ak35Ak36Ak37Ak38Ak39Ak3+Ak3/Ak0AA00BA00CA00DA00EA00FA00GA00HA00IA00JA00KA00LA00MA00NA00OA00PA00QA00RA00SA00TA00UA00VA00WA00XA00YA00ZA00aA00bA00cA00dA00eA00fA00gA00hA00iA00jA00kA00lA00mA00nA00oA00pA00qA00rA00sA00tA00uA00vA00wA00xA00yA00zA000A001A002A003A004A005A006A007A008A009A00+A00/A01AA01BA01CA01DA01EA01FA01GA01HA01IA01JA01KA01LA01MA01NA01OA01PA01QA01RA01SA01TA01UA01VA01WA01XA01YA01ZA01aA01bA01cA01dA01eA01fA01gA01hA01iA01jA01kA01lA01mA01nA01oA01pA01qA01rA01sA01tA01uA01vA01wA01xA01yA01zA010A011A012A013A014A015A016A017A018A019A01+A01/A02AA02BA02CA02DA02EA02FA02GA02HA02IA02JA02KA02LA02MA02NA02OA02PA02QA02RA02SA02TA02UA02VA02WA02XA02YA02ZA02aA02bA02cA02dA02eA02fA02gA02hA02iA02jA02kA02lA02mA02nA02oA02pA02qA02rA02sA02tA02uA02vA02wA02xA02yA02zA020A021A022A023A024A025A026A027A028A029A02+A02/A03AA03BA03CA03DA03EA03FA03GA03HA03IA03JA03KA03LA03MA03NA03OA03PA03QA03RA03SA03TA03UA03VA03WA03XA03YA03ZA03aA03bA03cA03dA03eA03fA03gA03hA03iA03jA03kA03lA03mA03nA2UoTegDTekDTeoDTesDTewDTe0DTe4DTe8DTfADTfEDTfIDTfMDTfQDTfUDTfYDTfcDTfgDTfkDTfoDTfsDTfwDTf0DTf4DTf8DTQAETQEETQIETQMETQQETQUETQYETQcETQgETQkETQoETQsETQwETQ0ETQ4ETQ8ETRAETREETRIETRMETRQETRUETRYETRcETRgETRkETRoETRsETRwETR0ETR4ETR8ETSAETSEETSIETSMETSQETSUETSYETScETSgETSkETSoETSsETSwETS0ETS4ETS8ETTAETTEETTIETTMETTQETTUETTYETTcETTgETTkETToETTsETTwETT0ETT4ETT8ETUAETUEETUIETUMETUQETUUETUYETUcETUgETUkETUoETUsETUwETU0ETU4ETU8ETVAETVEETVIETVMETVQETVUETVYETVcETVgETVkETVoETVsETVwETV0ETV4ETV8ETWAETWEETWIETWMETWQETWUETWYETWcETWgETWkETWoETWsETWwETW0ETW4ETW8ETXAETXEETXIETXMETXQETXUETXYETXcETXgETXkETXoETXsETXwETX0ETX4ETX8ETYAETYEETYIETYMETYQETYUETYYETYcETYgETYkETYoETYsETYwETY0ETY4ETY8ETZAETZEETZIETZMETZQETZUETZYETZcETZgETZkETZoETZsETZwETZ0ETZ4ETZ8ETaAETaEETaIETaMETaQETaUETaYETacETagETakETaoETasETawETa0ETa4ETa8ETbAETbEETbIETbMETbQETbUETbYETbcETbgETbkETboETbsETbwETb0ETb4ETb8ETcAETcEETcIETcMETcQETcUETcYETccETcgETckETcoETcsETcwETc0ETc4ETc8ETdAETdEETdIETdMETdQETdUETdYETdcETdgETdkETdoETdsETdwETd0ETd4ETd8ETeAETeEETeIETeMETeQETeUETeYETecETegETekETeoETesETewETe0ETe4ETe8ETfAETfEETfIETfMETfQETfUETfYETfcETfgETfkETfoETfsETfwETf0ETf4ETf8ETQAFTQEFTQIFTQMFTQQFTQUFTQYFTQcFTQgFTQkFTQoFTQsFTQwFTQ0FTQ4FTQ8FTRAFTREFTRIFTRMFTRQFTRUFTRYFTRcFTRgFTRkFTRoFTRsFTRwFTR0FTR4FTR8FTSAFTSEFTSIFTSMFTSQFTSUFTSYFTScFTSgFTSkFTSoFTSsFTSwFTS0FTS4FTS8FTTAFTTEFTTIFTTMFTTQFTTUFTTYFTTcFTTgFTTkFTToFTTsFTTwFTT0FTT4FTT8FTUAFTUEFTUIFTUMFTUQFTUUFTUYFTUcFTUgFTUkFTUoFTUsFTUwFTU0FTU4FTU8FTVAFTVEFTVIFTVMFTVQFTVUFTVYFTVcFTVgFTVkFTVoFTVsFTVwFTV0FTV4FTV8FTWAFTWEFTWIFTWMFTWQFTWUFTWYFTWcFTWgFTWkFTWoFTWsFTWwFTW0FTW4FTW8FTXAFTXEFTXIFTXMFTXQFTXUFTXYFTXcFTXgFTXkFTXoFTXsFTXwFTX0FTX4FTX8FTYAFTYEFTYIFTYMFTYQFTYUFTYYFTYcFTYgFTYkFTYoFTYsFTYwFTY0FTY4FTY8FTZAFTZEFTZIFTZMFTZQFTZUFTZYFTZcFTZgFTZkFTZoFTZsFTZwFTZ0FTZ4FTZ8FTaAFTaEFTaIFTaMFTaQFTaUFTaYFTacFTagFTakFTaoFTasFTawFTa0FTa4FTa8FTbAFTbEFTbIFTbMFTbQFTbUFTbYFTbcFTbgFTbkFTboFTbsFTbwFTb0FTb4FTb8FTcAFTcEFTcIFTcMFTcQFTcUFTcYFTccFTcgFTckFTcoFTcsFTcwFTc0FTc4FTc8FTdAFTdEFTdIFTdMFTdQFTdUFTdYFTdcFTdgFTdkFTdoFTdsFTdwFTd0FTd4FTd8FTeAFTeEFTeIFTeMFTeQFTeUFTeYFTecFTegFTekFTeoFTesFTewFTe0FTe4FTe8FTfAFTfEFTfIFTfMFTfQFTfUFTfYFTfcFTfgFTfkFTfoFTfsFTfwFTf0FTf4FTf8FTQAGTQEGTQIGTQMGTQQGTQUGTQYGTQcGTQgGTQkGTQoGTQsGTQwGTQ0GTQ4GTQ8GTRAGTREGTRIGTRMGTRQGTRUGTRYGTRcGTRgGTRkGTRoGTRsGTRwGTR0GTR4GTR8GTSAGTSEGTSIGTSMGTSQGTSUGTSYGTScGTSgGTSkGTSoGTSsGTSwGTS0GTS4GTS8GTTAGTTEGTTIGTTMGTTQGTTUGTTYGTTcGTTgGTTkGTToGTTsGTTwGTT0GTT4GTT8GTUAGTUEGTUIGTUMGTUQGTUUGTUYGTUcGTUgGTUkGTUoGTUsGTUwGTU0GTU4GTU8GTVAGTVEGTVIGTVMGTVQGTVUGTVYGTVcGTVgGTVkGTVoGTVsGTVwGTV0GTV4GTV8GTWAGTWEGTWIGTWMGTWQGTWUGTWYGTWcGTWgGTWkGTWoGTWsGTWwGTW0GTW4GTW8GTXAGTXEGTXIGTXMGTXQGTXUGTXYGTXcGTXgGTXkGTXoGTXsGTXwGTX0GTX4GTX8GTYAGTYEGTYIGTYMGTYQGTYUGTYYGTYcGTYgGTYkGTYoGTYsGTYwGTY0GTY4GTY8GTZAGTZEGTZIGTZMGTZQGTZUGTZYGTZcGTZgGTZkGTZoGTZsGTZwGTZ0GTZ4GTZ8GTaAGTaEGTaIGTaMGTaQGTaUGTaYGTacGTagGTakGTaoGTasGTawGTa0GTa4GTa8GTbAGTbEGTbIGTbMGTbQGTbUGTbYGTbcGTbgGTbkGTboGTbsGTbwGTb0GTb4GTb8GTcAGTcEGTcIGTcMGTcQGTcUGTcYGTccGTcgGTckGTcoGTcsGTcwGTc0GTc4GTc8GTdAGTdEGTdIGTdMGTdQGTdUGTdYGTdcGTdgGTdkGTdoGTdsGTdwGTd0GTd4GTd8GTeAGTeEGTeIGTeMGTeQGTeUGTeYGTecGTegGTekGTeoGTesGTewGTe0GTe4GTe8GTfAGTfEGTfIGTfMGTfQGTfUGTfYGTfcGTfgGTfkGTfoGTfsGTfwGTf0GTf4GTf8GTQAHTQEHTQIHTQMHTQQHTQUHTQYHTQcHTQgHTQkHTQoHTQsHTQwHTQ0HTQ4HTQ8HTRAHTREHTRIHTRMHTRQHTRUHTRYHTRcHTRgHTRkHTRoHTRsHTRwHTR0HTR4HTR8HTSAHTSEHTSIHTSMHTSQHTSUHTSYHTScHTSgHTSkHTSoHTSsHTSwHTS0HTS4HTS8HTTAHTTEHTTIHTTMHTTQHTTUHTTYHTTcHTTgHTTkHTToHTTsHTTwHTT0HTT4HTT8HTUAHTUEHTUIHTUMHTUQHTUUHTUYHTUcHTUgHTUkHTUoHTUsHTUwHTU0HTU4HTU8HTVAHTVEHTVIHTVMHTVQHTVUHTVYHTVcHTVgHTVkHTVoHTVsHTVwHTV0HTV4HTV8HTWAHTWEHTWIHTWMHTWQHTWUHTWYHTWcHTWgHTWkHTWoHTWsHTWwHTW0HTW4HTW8HTXAHTXEHTXIHTXMHTXQHTXUHTXYHTXcHTXgHTXkHTXoHTXsHTXwHTX0HTX4HTX8HTYAHTYEHTYIHTYMHTYQHTYUHTYYHTYcHTYgHTYkHTYoHTYsHTYwHTY0HTY4HTY8HTZAHTZEHTZIHTZMHTZQHTZUHTZYHTZcHTZgHTZkHTZoHTZsHTZwHTZ0HTZ4HTZ8HTaAHTaEHTaIHTaMHTaQHTaUHTaYHTacHTagHTakHTaoHTasHTawHTa0HTa4HTa8HTbAHTbEHTbIHTbMHTbQHTbUHTbYHTbcHTbgHTbkHTboHTbsHTbwHTb0HTb4HTb8HTcAHTcEHTcIHTcMHTcQHTcUHTcYHTccHTcgHTckHTcoHTcsHTcwHTc0HTc4HTc8HZShN0AdN0QdN0gdN0wdN1AdN1QdN1gdN1wdN2AdN2QdN2gdN2wdN3AdN3QdN3gdN3wdN4AdN4QdN4gdN4wdN5AdN5QdN5gdN5wdN6AdN6QdN6gdN6wdN7AdN7QdN7gdN7wdN8AdN8QdN8gdN8wdN9AdN9QdN9gdN9wdN+AdN+QdN+gdN+wdN/AdN/QdN/gdN/wdNAAhNAQhNAghNAwhNBAhNBQhNBghNBwhNCAhNCQhNCghNCwhNDAhNDQhNDghNDwhNEAhNEQhNEghNEwhNFAhNFQhNFghNFwhNGAhNGQhNGghNGwhNHAhNHQhNHghNHwhNIAhNIQhNIghNIwhNJAhNJQhNJghNJwhNKAhNKQhNKghNKwhNLAhNLQhNLghNLwhNMAhNMQhNMghNMwhNNAhNNQhNNghNNwhNOAhNOQhNOghNOwhNPAhNPQhNPghNPwhNQAhNQQhNQghNQwhNRAhNRQhNRghNRwhNSAhNSQhNSghNSwhNTAhNTQhNTghNTwhNUAhNUQhNUghNUwhNVAhNVQhNVghNVwhNWAhNWQhNWghNWwhNXAhNXQhNXghNXwhNYAhNYQhNYghNYwhNZAhNZQhNZghNZwhNaAhNaQhNaghNawhNbAhNbQhNbghNbwhNcAhNcQhNcghNcwhNdAhNdQhNdghNdwhNeAhNeQhNeghNewhNfAhNfQhNfghNfwhNgAhNgQhNgghNgwhNhAhNhQhNhghNhwhNiAhNiQhNighNiwhNjAhNjQhNjghNjwhNkAhNkQhNkghNkwhNlAhNlQhNlghNlwhNmAhNmQhNmghNmwhNnAhNnQhNnghNnwhNoAhNoQhNoghNowhNpAhNpQhNpghNpwhNqAhNqQhNqghNqwhNrAhNrQhNrghNrwhNsAhNsQhNsghNswhNtAhNtQhNtghNtwhNuAhNuQhNughNuwhNvAhNvQhNvghNvwhNwAhNwQhNwghNwwhNxAhNxQhNxghNxwhNyAhNyQhNyghNywhNzAhNzQhNzghNzwhN0AhN0QhN0ghN0whN1AhN1QhN1ghN1whN2AhN2QhN2ghN2whN3AhN3QhN3ghN3whN4AhN4QhN4ghN4whN5AhN5QhN5ghN5whN6AhN6QhN6ghN6whN7AhN7QhN7ghN7whN8AhN8QhN8ghN8whN9AhN9QhN9ghN9whN+AhN+QhN+ghN+whN/AhN/QhN/ghN/whNAAlNAQlNAglNAwlNBAlNBQlNBglNBwlNCAlNCQlNCglNCwlNDAlNDQlNDglNDwlNEAlNEQlNEglNEwlNFAlNFQlNFglNFwlNGAlNGQlNGglNGwlNHAlNHQlNHglNHwlNIAlNIQlNIglNIwlNJAlNJQlNJglNJwlNKAlNKQlNKglNKwlNLAlNLQlNLglNLwlNMAlNMQlNMglNMwlNNAlNNQlNNglNNwlNOAlNOQlNOglNOwlNPAlNPQlNPglNPwlNQAlNQQlNQglNQwlNRAlNRQlNRglNRwlNSAlNSQlNSglNSwlNTAlNTQlNTglNTwlNUAlNUQlNUglNUwlNVAlNVQlNVglNVwlNWAlNWQlNWglNWwlNXAlNXQlNXglNXwlNYAlNYQlNYglNYwlNZAlNZQlNZglNZwlNaAlNaQlNaglNawlNbAlNbQlNbglNbwlNcAlNcQlNcglNcwlNdAlNdQlNdglNdwlNeAlNeQlNeglNewlNfAlNfQlNfglNfwlNgAlNgQlNgglNgwlNhAlNhQlNhglNhwlNiAlNiQlNiglNiwlNjAlNjQlNjglNjwlNkAlNkQlNkglNkwlNlAlNlQlNlglNlwlNmAlNmQlNmglNmwlNnAlNnQlNnglNnwlNoAlNoQlNoglNowlNpAlNpQlNpglNpwlNqAlNqQlNqglNqwlNrAlNrQlNrglNrwlNsAlNsQlNsglNswlNtAlNtQlNtglNtwlNuAlNuQlNuglNuwlNvAlNvQlNvglNvwlNwAlNwQlNwglNwwlNxAlNxQlNxglNxwlNyAlNyQlNyglNywlNzAlNzQlNzglNzwlN0AlN0QlN0glN0wlN1AlN1QlN1glN1wlN2AlN2QlN2glN2wlN3AlN3QlN3glN3wlN4AlN4QlN4glN4wlN5AlN5QlN5glN5wlN6AlN6QlN6glN6wlN7AlN7QlN7glN7wlN8AlN8QlN8glN8wlN9AlN9QlN9glN9wlN+AlN+QlN+glN+wlN/AlN/QlN/glN/wlNAApNAQpNAgpNAwpNBApNBQpNBgpNBwpNCApNCQpNCgpNCwpNDApNDQpNDgpNDwpNEApNEQpNEgpNEwpNFApNFQpNFgpNFwpNGApNGQpNGgpNGwpNHApNHQpNHgpNHwpNIApNIQpNIgpNIwpNJApNJQpNJgpNJwpNKApNKQpNKgpNKwpNLApNLQpNLgpNLwpNMApNMQpNMgpNMwpNNApNNQpNNgpNNwpNOApNOQpNOgpNOwpNPApNPQpNPgpNPwpNQApNQQpNQgpNQwpNRApNRQpNRgpNRwpNSApNSQpNSgpNSwpNTApNTQpNTgpNTwpNUApNUQpNUgpNUwpNVApNVQpNVgpNVwpNWApNWQpNWgpNWwpNXApNXQpNXgpNXwpNYApNYQpNYgpNYwpNZApNZQpNZgpNZwpNaApNaQpNagpNawpNbApNbQpNbgpNbwpNcApNcQpNcgpNcwpNdApNdQpNdgpNdwpNeApNeQpNegpNewpNfApNfQpNfgpNfwpNgApNgQpNggpNgwpNhApNhQpNhgpNhwpNiApNiQpNigpNiwpNjApNjQpNjgpNjwpNkApNkQpNkgpNkwpNlApNlQpNlgpNlwpNmApNmQpNmgpNmwpNnApNnQpNngpNnwpNoApNoQpNogpNowpNpApNpQpNpgpNpwpNqApNqQpNqgpNqwpNrApNrQpNrgpNrwpNsApNsQpNsgpNswpNtApNtQpNtgpNtwpNuApNuQpNugpNuwpNvApNvQpNvgpNvwpNwApNwQpNwgpNwwpNxApNxQpNxgpNxwpNyApNyQpNygpNywpNzApNzQpNzgpNzwpN0ApN0QpN0gpN0wpN1ApN1QpN1gpN1wpN2ApN2QpN2gpN2wpN3ApN3QpN3gpN3wpN4ApN4QpN4gpN4wpN5ApN5QpN5gpN5wpN6ApN6QpN6gpN6wpN7ApN7QpN7gpN7wpN8ApN8QpN8gpN8wpN9ApN9QpN9gpN9wpN+ApN+QpN+gpN+wpN/ApN/QpN/gpN/wpNAAtNAQtNAgtNAwtNBAtNBQtNBgtNBwtNCAtNCQtNCgtNCwtNDAtNDQtNDgtNDwtNEAtNEQtNEgtNEwtNFAtNFQtNFgtNFwtNGAtNGQtNGgtNGwtNHAtNHQtNHgtNHwtNIAtNIQtNIgtNIwtNJAtNJQtNJgtNJwtNKAtNKQtNKgtNKwtNLAtNLQtNLgtNLwtNMAtNMQtNMgtNMwtNNAtNNQtNNgtNNwtNOAtNOQtNOgtNOwtNPAtNPQtNPgtNPwtNQAtNQQtNQgtNQwtNRAtNRQtNRgtNRwtNSAtNSQtNSgtNSwtNTAtNTQtNTgtNTwtNUAtNUQtNUgtNUwtNVAtNVQtNVgtNVwtNWAtNWQtNWgtNWwtNXAtNXQtNXgtNXwtNYAtNYQtNYgtNYwtNZAtNZQtNZgtNZwtNaAtNaQtNagtNawtNbAtNbQtNbgtNbwtNcAtNcQtNcgtNcwtNdAtNdQtNdgtNdwtNeAtNeQtNegtNewtNfAtNfQtNfgtNfwtNgAtNgQtNggtNgwtNhAtNhQtNhgtNhwtNiAtNiQtNigtNiwtNjAtNjQtNjgtNjwtNkAtNkQtNkgtNkwtNlAtNlQtNlgtNlwtNmAtNmQtNmgtNmwtNnAtNnQtNngtNnwtNoAtNoQtNogtNowtNpAtNpQtNpgtNpwtNqAtNqQtNqgtNqwtNrAtNrQtNrgtNrwtNsAtNsQtNsgtNswtNtAtNtQtNtgtNtwtlKE24C025C026C027C028C029C02+C02/C03AC03BC03CC03DC03EC03FC03GC03HC03IC03JC03KC03LC03MC03NC03OC03PC03QC03RC03SC03TC03UC03VC03WC03XC03YC03ZC03aC03bC03cC03dC03eC03fC03gC03hC03iC03jC03kC03lC03mC03nC03oC03pC03qC03rC03sC03tC03uC03vC03wC03xC03yC03zC030C031C032C033C034C035C036C037C038C039C03+C03/C00ADE0BDE0CDE0DDE0EDE0FDE0GDE0HDE0IDE0JDE0KDE0LDE0MDE0NDE0ODE0PDE0QDE0RDE0SDE0TDE0UDE0VDE0WDE0XDE0YDE0ZDE0aDE0bDE0cDE0dDE0eDE0fDE0gDE0hDE0iDE0jDE0kDE0lDE0mDE0nDE0oDE0pDE0qDE0rDE0sDE0tDE0uDE0vDE0wDE0xDE0yDE0zDE00DE01DE02DE03DE04DE05DE06DE07DE08DE09DE0+DE0/DE1ADE1BDE1CDE1DDE1EDE1FDE1GDE1HDE1IDE1JDE1KDE1LDE1MDE1NDE1ODE1PDE1QDE1RDE1SDE1TDE1UDE1VDE1WDE1XDE1YDE1ZDE1aDE1bDE1cDE1dDE1eDE1fDE1gDE1hDE1iDE1jDE1kDE1lDE1mDE1nDE1oDE1pDE1qDE1rDE1sDE1tDE1uDE1vDE1wDE1xDE1yDE1zDE10DE11DE12DE13DE14DE15DE16DE17DE18DE19DE1+DE1/DE2ADE2BDE2CDE2DDE2EDE2FDE2GDE2HDE2IDE2JDE2KDE2LDE2MDE2NDE2ODE2PDE2QDE2RDE2SDE2TDE2UDE2VDE2WDE2XDE2YDE2ZDE2aDE2bDE2cDE2dDE2eDE2fDE2gDE2hDE2iDE2jDE2kDE2lDE2mDE2nDE2oDE2pDE2qDE2rDE2sDE2tDE2uDE2vDE2wDE2xDE2yDE2zDE20DE21DE22DE23DE24DE25DE26DE27DE28DE29DE2+DE2/DE3ADE3BDE3CDE3DDE3EDE3FDE3GDE3HDE3IDE3JDE3KDE3LDE3MDE3NDE3ODE3PDE3QDE3RDE3SDE3TDE3UDE3VDE3WDE3XDE3YDE3ZDE3aDE3bDE3cDE3dDE3eDE3fDE3gDE3hDE3iDE3jDE3kDE3lDE3mDE3nDE3oDE3pDE3qDE3rDE3sDE3tDE3uDE3vDE3wDE3xDE3yDE3zDE30DE31DE32DE33DE34DE35DE36DE37DE38DE39DE3+DE3/DE0ADU0BDU0CDU0DDU0EDU0FDU0GDU0HDU0IDU0JDU0KDU0LDU0MDU0NDU0ODU0PDU0QDU0RDU0SDU0TDU0UDU0VDU0WDU0XDU0YDU0ZDU0aDU0bDU0cDU0dDU0eDU0fDU0gDU0hDU0iDU0jDU0kDU0lDU0mDU0nDU0oDU0pDU0qDU0rDU0sDU0tDU0uDU0vDU0wDU0xDU0yDU0zDU00DU01DU02DU03DU04DU05DU06DU07DU08DU09DU0+DU0/DU1ADU1BDU1CDU1DDU1EDU1FDU1GDU1HDU1IDU1JDU1KDU1LDU1MDU1NDU1ODU1PDU1QDU1RDU1SDWVLA11yuBAAAChNUw1NVA1NVQ1NVg1NVw1NWA1NWQ1NWg1NWw1NXA1NXQ1NXg1NXw1NYA1NYQ1NYg1NYw1NZA1NZQ1NZg1NZw1NaA1NaQ1Nag1Naw1NbA1NbQ1Nbg1Nbw1NcA1NcQ1Ncg1Ncw1NdA1NdQ1Ndg1Ndw1NeA1NeQ1Neg1New1NfA1NfQ1Nfg1Nfw1NgA1NgQ1Ngg1Ngw1NhA1NhQ1Nhg1Nhw1NiA1NiQ1Nig1Niw1NjA1NjQ1Njg1Njw1NkA1NkQ1Nkg1Nkw1NlA1NlQ1Nlg1Nlw1NmA1NmQ1Nmg1Nmw1NnA1NnQ1Nng1Nnw1NoA1NoQ1Nog1Now1NpA1NpQ1Npg1Npw1NqA1NqQ1Nqg1Nqw1NrA1NrQ1Nrg1Nrw1NsA1NsQ1Nsg1Nsw1NtA1NtQ1Ntg1Ntw1NuA1NuQ1Nug1Nuw1NvA1NvQ1Nvg1Nvw1NwA1NwQ1Nwg1Nww1NxA1NxQ1Nxg1Nxw1NyA1NyQ1Nyg1Nyw1NzA1NzQ1Nzg1Nzw1N0A1N0Q1N0g1N0w1N1A1N1Q1N1g1N1w1N2A1N2Q1N2g1N2w1N3A1N3Q1N3g1N3w1N4A1N4Q1N4g1N4w1N5A1N5Q1N5g1N5w1N6A1N6Q1N6g1N6w1N7A1N7Q1N7g1N7w1N8A1N8Q1N8g1N8w1N9A1N9Q1N9g1N9w1N+A1N+Q1N+g1N+w1N/A1N/Q1N/g1N/w1NAA5NAQ5NAg5NAw5NBA5NBQ5NBg5NBw5NCA5NCQ5NCg5NCw5NDA5NDQ5NDg5NDw5NEA5NEQ5NEg5NEw5NFA5NFQ5NFg5NFw5NGA5NGQ5NGg5NGw5NHA5NHQ5NHg5NHw5NIA5NIQ5NIg5NIw5NJA5NJQ5NJg5NJw5NKA5NKQ5NKg5NKw5NLA5NLQ5NLg5NLw5NMA5NMQ5NMg5NMw5NNA5NNQ5NNg5NNw5NOA5NOQ5NOg5NOw5NPA5NPQ5NPg5NPw5NQA5NQQ5NQg5NQw5NRA5NRQ5NRg5NRw5NSA5NSQ5NSg5NSw5NTA5NTQ5NTg5NTw5NUA5NUQ5NUg5NUw5NVA5NVQ5NVg5NVw5NWA5NWQ5NWg5NWw5NXA5NXQ5NXg5NXw5NYA5NYQ5NYg5NYw5NZA5NZQ5NZg5NZw5NaA5NaQ5Nag5Naw5NbA5NbQ5Nbg5Nbw5NcA5NcQ5Ncg5Ncw5NdA5NdQ5Ndg5Ndw5NeA5NeQ5Neg5New5NfA5NfQ5Nfg5Nfw5NgA5NgQ5Ngg5Ngw5NhA5NhQ5Nhg5Nhw5NiA5NiQ5Nig5Niw5NjA5NjQ5Njg5Njw5NkA5NkQ5Nkg5Nkw5NlA5NlQ5Nlg5Nlw5NmA5NmQ5Nmg5Nmw5NnA5NnQ5Nng5Nnw5NoA5NoQ5Nog5Now5NpA5NpQ5Npg5Npw5NqA5NqQ5Nqg5Nqw5NrA5NrQ5Nrg5Nrw5NsA5NsQ5Nsg5Nsw5NtA5NtQ5Ntg5Ntw5NuA5NuQ5Nug5Nuw5NvA5NvQ5Nvg5Nvw5NwA5NwQ5Nwg5Nww5NxA5NxQ5Nxg5Nxw5NyA5NyQ5Nyg5Nyw5NzA5NzQ5Nzg5Nzw5N0A5N0Q5N0g5N0w5N1A5N1Q5N1g5N1w5N2A5N2Q5N2g5N2w5N3A5N3Q5N3g5N3w5N4A5N4Q5N4g5N4w5N5A5N5Q5N5g5N5w5N6A5N6Q5N6g5N6w5N7A5N7Q5N7g5N7w5N8A5N8Q5N8g5N8w5N9A5N9Q5N9g5N9w5N+A5N+Q5N+g5N+w5N/A5N/Q5N/g5N/w5NAA9NAQ9NAg9NAw9NBA9NBQ9NBg9NBw9NCA9NCQ9NCg9NCw9NDA9NDQ9NDg9NDw9NEA9NEQ9NEg9NEw9NFA9NFQ9NFg9NFw9NGA9NGQ9NGg9NGw9NHA9NHQ9NHg9NHw9NIA9NIQ9NIg9NIw9NJA9NJQ9NJg9NJw9NKA9NKQ9NKg9NKw9NLA9NLQ9NLg9NLw9NMA9NMQ9NMg9NMw9NNA9NNQ9NNg9NNw9NOA9NOQ9NOg9NOw9NPA9NPQ9NPg9NPw9NQA9NQQ9NQg9NQw9NRA9NRQ9NRg9NRw9NSA9NSQ9NSg9NSw9NTA9NTQ9NTg9NTw9NUA9NUQ9NUg9NUw9NVA9NVQ9NVg9NVw9NWA9NWQ9NWg9NWw9NXA9NXQ9NXg9NXw9NYA9NYQ9NYg9NYw9NZA9NZQ9NZg9NZw9NaA9NaQ9Nag9Naw9NbA9NbQ9Nbg9Nbw9NcA9NcQ9Ncg9Ncw9NdA9NdQ9Ndg9Ndw9NeA9NeQ9Neg9New9NfA9NfQ9Nfg9Nfw9NgA9NgQ9Ngg9Ngw9NhA9NhQ9Nhg9Nhw9NiA9NiQ9Nig9Niw9NjA9NjQ9Njg9Njw9NkA9NkQ9Nkg9Nkw9NlA9NlQ9Nlg9Nlw9NmA9NmQ9Nmg9Nmw9NnA9NnQ9Nng9Nnw9NoA9NoQ9Nog9Now9NpA9NpQ9Npg9Npw9NqA9NqQ9Nqg9Nqw9NrA9NrQ9Nrg9Nrw9NsA9NsQ9Nsg9Nsw9NtA9NtQ9Ntg9Ntw9NuA9NuQ9Nug9Nuw9NvA9NvQ9Nvg9Nvw9NwA9NwQ9Nwg9Nww9NxA9NxQ9Nxg9Nxw9NyA9NyQ9Nyg9Nyw9NzA9NzQ9Nzg9Nzw9N0A9N0Q9N0g9N0w9N1A9N1Q9N1g9N1w9N2A9N2Q9N2g9N2w9N3A9N3Q9N3g9N3w9N4A9N4Q9N4g9N4w9N5A9N5Q9N5g9N5w9N6A9N6Q9N6g9N6w9N7A9N7Q9N7g9N7w9N8A9N8Q9N8g9N8w9N9A9N9Q9N9g9N9w9N+A9N+Q9N+g9N+w9N/A9N/Q9N/g9N/w9NABBNARBNAhBNAxBNBBBNBRBNBhBNBxBNCBBNCRBNChBNCxBNDBBNDRBNDhBNDxBNEBBNERBNEhBNExBNFBBNFRBNFhBNFxBNGBBNGRBNGhBNGxBNHBBNHRBNHhBNHxBNIBBNIRBNIhBNIxBNJBBNJRBNJhBNJxBNKBBNKRBNKhBNKxBNLBBNLRBNLhBNLxBNMBBNMRBNMhBNMxBNNBBNNRBNNhBNNxBNOBBNORBNOhBNOxBNPBBNPRBNPhBNPxBNQBBNQRBNQhBNQxBNRBBNRRBNRhBNRxBNSBBNSRBNShBNSxBNTBBNTRBNThBNTxBNUBBNURBNUhBNUxBNVBBNVRBNVhBNVxBNWBBNWRBNWhBNWxBNXBBNXRBNXhBNXxBNYBBNYRBNYhBNYxBNZBBNZRBNZhBNZxBNaBBNaRBNahBNaxBNbBBNbRBNbhBNbxBNcBBNcRBNchBNcxBNdBBNdRBNdhBNdxBNeBBNeRBNehBNexBNfBBNfRBNfhBNfxBNgBBNgRBNghBNgxBNhBBNhRBNhhBNhxBNiBBNiRBNihBNixBNjBBNjRBNjhBNjxBNkBBNkRBNkhBNkxBNlBBNlRBNlhBNlxBNmBBNmRBNmhBNmxBNnBBNnRBNnhBNnxBNoBBNoRBNohBNoxBNpBBNpRBNphBNpxBNqBBNqRBNqhBNqxBNrBBNrRBNrhBNrxBNsBBNsRBNshBNsxBNtBBNtRBNthBNtxBNuBBNuRBNuhBNuxBNvBBNvRBNvhBNvxBNwBBNwRBNwhBNwxBNxBBNxRBNxhBNxxBNyBBNyRBNyhBNyxBNzBBNzRBNzhBNzxBN0BBN0RBN0hBN0xBN1BBN1RBN1hBN1xBN2BBN2RBN2hBN2xBN3BBN3RBN3hBN3xBN4BBN4RBN4hBN4xBN5BBN5RBN5hBN5xBN6BBN6RBN6hBN6xBN7BBN7RBN7hBN7xBN8BBN8RBN8hBN8xBN9BBN9RBN9hBN9xBN+BBN+RBN+hBN+xBN/BBN/RBN/hBN/xBNABFNARFNAhFNAxFNBBFNBRFNBhFNBxFNCBFNCRFNChFNCxFNDBFNDRFNDhFNDxFNEBFNERFNEhFNExFNFBFNFRFNFhFNFxFNGBFNGRFNGhFNGxFNHBFNHRFNHhFNHxFNIBFNIRFNIhFNIxFNJBFNJRFNJhFNJxFNKBFNKRFNKhFNKxFNLBFNLRFNLhFNLxFNMBFNMRFNMhFNMxFNNBFNNRFNNhFNNxFNOBFNORFNOhFlKE07EU08EU09EU0+EU0/EU1AEU1BEU1CEU1DEU1EEU1FEU1GEU1HEU1IEU1JEU1KEU1LEU1MEU1NEU1OEU1PEU1QEU1REU1SEU1TEU1UEU1VEU1WEU1XEU1YEU1ZEU1aEU1bEU1cEU1dEU1eEU1fEU1gEU1hEU1iEU1jEU1kEU1lEU1mEU1nEU1oEU1pEU1qEU1rEU1sEU1tEU1uEU1vEU1wEU1xEU1yEU1zEU10EU11EU12EU13EU14EU15EU16EU17EU18EU19EU1+EU1/EU2AEU2BEU2CEU2DEU2EEU2FEU2GEU2HEU2IEU2JEU2KEU2LEU2MEU2NEU2OEU2PEU2QEU2REU2SEU2TEU2UEU2VEU2WEU2XEU2YEU2ZEU2aEU2bEU2cEU2dEU2eEU2fEU2gEU2hEU2iEU2jEU2kEU2lEU2mEU2nEU2oEU2pEU2qEU2rEU2sEU2tEU2uEU2vEU2wEU2xEU2yEU2zEU20EU21EU22EU23EU24EU25EU26EU27EU28EU29EU2+EU2/EU3AEU3BEU3CEU3DEU3EEU3FEU3GEU3HEU3IEU3JEU3KEU3LEU3MEU3NEU3OEU3PEU3QEU3REU3SEU3TEU3UEU3VEU3WEU3XEU3YEU3ZEU3aEU3bEU3cEU3dEU3eEU3fEU3gEU3hEU3iEU3jEU3kEU3lEU3mEU3nEU3oEU3pEU3qEU3rEU3sEU3tEU3uEU3vEU3wEU3xEU3yEU3zEU30EU31EU32EU33EU34EU35EU36EU37EU38EU39EU3+EU3/EU0AEk0BEk0CEk0DEk0EEk0FEk0GEk0HEk0IEk0JEk0KEk0LEk0MEk0NEk0OEk0PEk0QEk0REk0SEk0TEk0UEk0VEk0WEk0XEk0YEk0ZEk0aEk0bEk0cEk0dEk0eEk0fEk0gEk0hEk0iEk0jEk0kEk0lEk0mEk0nEk0oEk0pEk0qEk0rEk0sEk0tEk0uEk0vEk0wEk0xEk0yEk0zEk00Ek01Ek02Ek03Ek04Ek05Ek06Ek07Ek08Ek09Ek0+Ek0/Ek1AEk1BEk1CEk1DEk1EEk1FEk1GEk1HEk1IEk1JEk1KEk1LEk1MEk1NEk1OEk1PEk1QEk1REk1SEk1TEk1UEk1VEk1WEk1XEk1YEk1ZEk1aEk1bEk1cEk1dEk1eEk1fEk1gEk1hEk1iEk1jEk1kEk1lEk1mEk1nEk1oEk1pEk1qEk1rEk1sEk1tEk1uEk1vEk1wEk1xEk1yEk1zEk10Ek11Ek12Ek13Ek14Ek15Ek16Ek17Ek18Ek19Ek1+Ek1/Ek2AEk2BEk2CEk2DEk2EEk2FEk2GEk2HEk2IEk2JEk2KEk2LEk2MEk2NEk2OEk2PEk2QEk2REk2SEk2TEk2UEk2VEk2WEk2XEk2YEk2ZEk2aEk2bEk2cEk2dEk2eEk2fEk2gEk2hEk2iEk2jEk2kEk2lEk2mEk2nEk2oEk2pEk2qEk2rEk2sEk2tEk2uEk2vEk2wEk2xEk2yEk2zEk20Ek21Ek22Ek23Ek24Ek25Ek26Ek27Ek28Ek29Ek2+Ek2/Ek3AEk3BEk3CEk3DEk3EEk3FEk3GEk3HEk3IEk3JEk3KEk3LEk3MEk3NEk3OEk3PEk3QEk3REk3SEk3TEk3UEk3VEk3WEk3XEk3YEk3ZEk3aEk3bEk3cEk3dEk3eEk3fEk3gEk3hEk3iEk3jEk3kEk3lEk3mEk3nEk3oEk3pEk3qEk3rEk3sEk3tEk3uEk3vEk3wEk3xEk3yEk3zEk30Ek31Ek32Ek33Ek34Ek35Ek36Ek37Ek38Ek39Ek3+Ek3/Ek0AE00BE00CE00DE00EE00FE00GE00HE00IE00JE00KE00LE00ME00NE00OE00PE00QE00RE00SE00TE00UE00VE00WE00XE00YE00ZE00aE00bE00cE00dE00eE00fE00gE00hE00iE00jE00kE00lE00mE00nE00oE00pE00qE00rE00sE00tE00uE00vE00wE00xE00yE00zE000E001E002E003E004E005E006E007E008E009E00+E00/E01AE01BE01CE01DE01EE01FE01GE01HE01IE01JE01KE01LE01ME01NE01OE01PE01QE01RE01SE01TE01UE01VE01WE01XE01YE01ZE01aE01bE01cE01dE01eE01fE01gE01hE01iE01jE01kE01lE01mE01nE01oE01pE01qE01rE01sE01tE01uE01vE01wE01xE01yE01zE010E011E012E013E014E015E016E017E018E019E01+E01/E02AE02BE02CE02DE02EE02FE02GE02HE02IE02JE02KE02LE02ME02NE02OE02PE02QE02RE02SE02TE02UE02VE02WE02XE02YE02ZE02aE02bE02cE02dE02eE02fE02gE02hE02iE02jE02kE02lE02mE02nE02oE02pE02qE02rE02sE02tE02uE02vE02wE02xE02yE02zE020E021E022E023E024E025E026E027E028E029E02+E02/E03AE03BE03CE03DE03EE03FE03GE03HE03IE03JE03KE03LE03ME03NE03OE03PE03QE03RE03SE03TE03UE03VE03WE03XE03YE03ZE03aE03bE03cE03dE03eE03fE03gE03hE03iE03jE03kE03lE03mE03nE03oE03pE03qE03rE03sE03tE03uE03vE03wE03xE03yE03zE030E031E032E033E034E035E036E037E038E039E03+E03/E00AFE0BFE0CFE0DFE0EFE0FFE0GFE0HFE0IFE0JFE0KFE0LFE0MFE0NFE0OFE0PFE0QFE0RFE0SFE0TFE0UFE0VFE0WFE0XFE0YFE0ZFE0aFE0bFE0cFE0dFE0eFE0fFE0gFE0hFE0iFE0jFE0kFE0lFE0mFE0nFE0oFE0pFE0qFE0rFE0sFE0tFE0uFE0vFE0wFE0xFE0yFE0zFE00FE01FE02FE03FE04FE05FE06FE07FE08FE09FE0+FE0/FE1AFE1BFE1CFE1DFE1EFE1FFE1GFE1HFE1IFE1JFE1KFE1LFE1MFE1NFE1OFE1PFE1QFE1RFE1SFE1TFE1UFE1VFE1WFE1XFE1YFE1ZFE1aFE1bFE1cFE1dFE1eFE1fFE1gFE1hFE1iFE1jFE1kFE1lFE1mFE1nFE1oFE1pFE1qFE1rFE1sFE1tFE1uFE1vFE1wFE1xFE1yFE1zFE10FE11FE12FE13FE14FE15FE16FE17FE18FE19FE1+FE1/FE2AFE2BFE2CFE2DFE2EFE2FFE2GFE2HFE2IFE2JFE2KFE2LFE2MFE2NFE2OFE2PFE2QFE2RFE2SFE2TFE2UFE2VFE2WFE2XFE2YFE2ZFE2aFE2bFE2cFE2dFE2eFE2fFE2gFE2hFE2iFE2jFE2kFE2lFE2mFE2nFE2oFE2pFE2qFE2rFE2sFE2tFE2uFE2vFE2wFE2xFE2yFE2zFE20FE21FE22FE23FE24FE25FE26FE27FE28FE29FE2+FE2/FE3AFE3BFE3CFE3DFE3EFE3FFE3GFE3HFE3IFE3JFE3KFE3LFE3MFE3NFE3OFE3PFE3QFE3RFE3SFE3TFE3UFE3VFE3WFE3XFE3YFE3ZFE3aFE3bFE3cFE3dFE3eFE3fFE3gFE3hFE3iFE3jFE3kFE3lFE3mFE3nFE3oFE3pFE3qFE3rFE3sFE3tFE3uFE3vFE3wFE3xFE3yFE3zFE30FE31FE32FE33FE34FE35FE36FE37FE38FE39FE3+FE3/FE0AFU0BFU0CFU0DFU0EFU0FFU0GFU0HFU0IFU0JFU0KFU0LFU0MFU0NFU0OFU0PFU0QFU0RFU0SFU0TFU0UFU0VFU0WFU0XFU0YFU0ZFU0aFU0bFU0cFU0dFU0eFU0fFU0gFU0hFU0iFWUoTSMVTSQVTSUVTSYVTScVTSgVTSkVTSoVTSsVTSwVTS0VTS4VTS8VTTAVTTEVTTIVTTMVTTQVTTUVTTYVTTcVTTgVTTkVTToVTTsVTTwVTT0VTT4VTT8VTUAVTUEVTUIVTUMVTUQVTUUVTUYVTUcVTUgVTUkVTUoVTUsVTUwVTU0VTU4VTU8VTVAVTVEVTVIVTVMVTVQVTVUVTVYVTVcVTVgVTVkVTVoVTVsVTVwVTV0VTV4VTV8VTWAVTWEVTWIVTWMVTWQVTWUVTWYVTWcVTWgVTWkVTWoVTWsVTWwVTW0VTW4VTW8VTXAVTXEVTXIVTXMVTXQVTXUVTXYVTXcVTXgVTXkVTXoVTXsVTXwVTX0VTX4VTX8VTYAVTYEVTYIVTYMVTYQVTYUVTYYVTYcVTYgVTYkVTYoVTYsVTYwVTY0VTY4VTY8VTZAVTZEVTZIVTZMVTZQVTZUVTZYVTZcVTZgVTZkVTZoVTZsVTZwVTZ0VTZ4VTZ8VTaAVTaEVTaIVTaMVTaQVTaUVTaYVTacVTagVTakVTaoVTasVTawVTa0VTa4VTa8VTbAVTbEVTbIVTbMVTbQVTbUVTbYVTbcVTbgVTbkVTboVTbsVTbwVTb0VTb4VTb8VTcAVTcEVTcIVTcMVTcQVTcUVTcYVTccVTcgVTckVTcoVTcsVTcwVTc0VTc4VTc8VTdAVTdEVTdIVTdMVTdQVTdUVTdYVTdcVTdgVTdkVTdoVTdsVTdwVTd0VTd4VTd8VTeAVTeEVTeIVTeMVTeQVTeUVTeYVTecVTegVTekVTeoVTesVTewVTe0VTe4VTe8VTfAVTfEVTfIVTfMVTfQVTfUVTfYVTfcVTfgVTfkVTfoVTfsVTfwVTf0VTf4VTf8VTQAWTQEWTQIWTQMWTQQWTQUWTQYWTQcWTQgWTQkWTQoWTQsWTQwWTQ0WTQ4WTQ8WTRAWTREWTRIWTRMWTRQWTRUWTRYWTRcWTRgWTRkWTRoWTRsWTRwWTR0WTR4WTR8WTSAWTSEWTSIWTSMWTSQWTSUWTSYWTScWTSgWTSkWTSoWTSsWTSwWTS0WTS4WTS8WTTAWTTEWTTIWTTMWTTQWTTUWTTYWTTcWTTgWTTkWTToWTTsWTTwWTT0WTT4WTT8WTUAWTUEWTUIWTUMWTUQWTUUWTUYWTUcWTUgWTUkWTUoWTUsWTUwWTU0WTU4WTU8WTVAWTVEWTVIWTVMWTVQWTVUWTVYWTVcWTVgWTVkWTVoWTVsWTVwWTV0WTV4WTV8WTWAWTWEWTWIWTWMWTWQWTWUWTWYWTWcWTWgWTWkWTWoWTWsWTWwWTW0WTW4WTW8WTXAWTXEWTXIWTXMWTXQWTXUWTXYWTXcWTXgWTXkWTXoWTXsWTXwWTX0WTX4WTX8WTYAWTYEWTYIWTYMWTYQWTYUWTYYWTYcWTYgWTYkWTYoWTYsWTYwWTY0WTY4WTY8WTZAWTZEWTZIWTZMWTZQWTZUWTZYWTZcWTZgWTZkWTZoWTZsWTZwWTZ0WTZ4WTZ8WTaAWTaEWTaIWTaMWTaQWTaUWTaYWTacWTagWTakWTaoWTasWTawWTa0WTa4WTa8WTbAWTbEWTbIWTbMWTbQWTbUWTbYWTbcWTbgWTbkWTboWTbsWTbwWTb0WTb4WTb8WTcAWTcEWTcIWTcMWTcQWTcUWTcYWTccWTcgWTckWTcoWTcsWTcwWTc0WTc4WTc8WTdAWTdEWTdIWTdMWTdQWTdUWTdYWTdcWTdgWTdkWTdoWTdsWTdwWTd0WTd4WTd8WTeAWTeEWTeIWTeMWTeQWTeUWTeYWTecWTegWTekWTeoWTesWTewWTe0WTe4WTe8WTfAWTfEWTfIWTfMWTfQWTfUWTfYWTfcWTfgWTfkWTfoWTfsWTfwWTf0WTf4WTf8WTQAXTQEXTQIXTQMXTQQXTQUXTQYXTQcXTQgXTQkXTQoXTQsXTQwXTQ0XTQ4XTQ8XTRAXTREXTRIXTRMXTRQXTRUXTRYXTRcXTRgXTRkXTRoXTRsXTRwXTR0XTR4XTR8XTSAXTSEXTSIXTSMXTSQXTSUXTSYXTScXTSgXTSkXTSoXTSsXTSwXTS0XTS4XTS8XTTAXTTEXTTIXTTMXTTQXTTUXTTYXTTcXTTgXTTkXTToXTTsXTTwXTT0XTT4XTT8XTUAXTUEXTUIXTUMXTUQXTUUXTUYXTUcXTUgXTUkXTUoXTUsXTUwXTU0XTU4XTU8XTVAXTVEXTVIXTVMXTVQXTVUXTVYXTVcXTVgXTVkXTVoXTVsXTVwXTV0XTV4XTV8XTWAXTWEXTWIXTWMXTWQXTWUXTWYXTWcXTWgXTWkXTWoXTWsXTWwXTW0XTW4XTW8XTXAXTXEXTXIXTXMXTXQXTXUXTXYXTXcXTXgXTXkXTXoXTXsXTXwXTX0XTX4XTX8XTYAXTYEXTYIXTYMXTYQXTYUXTYYXTYcXTYgXTYkXTYoXTYsXTYwXTY0XTY4XTY8XTZAXTZEXTZIXTZMXTZQXTZUXTZYXTZcXTZgXTZkXTZoXTZsXTZwXTZ0XTZ4XTZ8XTaAXTaEXTaIXTaMXTaQXTaUXTaYXTacXTagXTakXTaoXTasXTawXTa0XTa4XTa8XTbAXTbEXTbIXTbMXTbQXTbUXTbYXTbcXTbgXTbkXTboXTbsXTbwXTb0XTb4XTb8XTcAXTcEXTcIXTcMXTcQXTcUXTcYXTccXTcgXTckXTcoXTcsXTcwXTc0XTc4XTc8XTdAXTdEXTdIXTdMXTdQXTdUXTdYXTdcXTdgXTdkXTdoXTdsXTdwXTd0XTd4XTd8XTeAXTeEXTeIXTeMXTeQXTeUXTeYXTecXTegXTekXTeoXTesXTewXTe0XTe4XTe8XTfAXTfEXTfIXTfMXTfQXTfUXTfYXTfcXTfgXTfkXTfoXTfsXTfwXTf0XTf4XTf8XTQAYTQEYTQIYTQMYTQQYTQUYTQYYTQcYTQgYTQkYTQoYTQsYTQwYTQ0YTQ4YTQ8YTRAYTREYTRIYTRMYTRQYTRUYTRYYTRcYTRgYTRkYTRoYTRsYTRwYTR0YTR4YTR8YTSAYTSEYTSIYTSMYTSQYTSUYTSYYTScYTSgYTSkYTSoYTSsYTSwYTS0YTS4YTS8YTTAYTTEYTTIYTTMYTTQYTTUYTTYYTTcYTTgYTTkYTToYTTsYTTwYTT0YTT4YTT8YTUAYTUEYTUIYTUMYTUQYTUUYTUYYTUcYTUgYTUkYTUoYTUsYTUwYTU0YTU4YTU8YTVAYTVEYTVIYTVMYTVQYTVUYTVYYTVcYTVgYTVkYTVoYTVsYTVwYTV0YTV4YTV8YTWAYTWEYTWIYTWMYTWQYTWUYTWYYTWcYTWgYTWkYTWoYTWsYTWwYTW0YTW4YTW8YTXAYTXEYTXIYTXMYTXQYTXUYTXYYTXcYTXgYTXkYTXoYTXsYTXwYTX0YTX4YTX8YTYAYTYEYTYIYTYMYTYQYTYUYTYYYTYcYTYgYTYkYTYoYTYsYTYwYTY0YTY4YTY8YTZAYTZEYTZIYTZMYTZQYTZUYTZYYTZcYTZgYTZkYTZoYTZsYTZwYTZ0YTZ4YTZ8YTaAYTaEYTaIYTaMYTaQYTaUYTaYYTacYTagYTakYTaoYTasYTawYTa0YTa4YTa8YTbAYTbEYTbIYTbMYTbQYTbUYTbYYTbcYTbgYTbkYTboYTbsYTbwYTb0YTb4YTb8YTcAYTcEYTcIYTcMYTcQYTcUYTcYYTccYTcgYTckYTcoYTcsYTcwYTc0YTc4YTc8YTdAYTdEYTdIYTdMYTdQYTdUYTdYYTdcYTdgYTdkYTdoYTdsYTdwYTd0YTd4YTd8YTeAYTeEYTeIYTeMYTeQYTeUYTeYYTecYTegYTekYTeoYTesYTewYTe0YTe4YTe8YTfAYTfEYTfIYTfMYTfQYTfUYTfYYTfcYTfgYTfkYTfoYTfsYTfwYTf0YTf4YTf8YTQAZTQEZTQIZTQMZTQQZTQUZTQYZTQcZTQgZTQkZTQoZZShNCxlNDBlNDRlNDhlNDxlNEBlNERlNEhlNExlNFBlNFRlNFhlNFxlNGBlNGRlNGhlNGxlNHBlNHRlNHhlNHxlNIBlNIRlNIhlNIxlNJBlNJRlNJhlNJxlNKBlNKRlNKhlNKxlNLBlNLRlNLhlNLxlNMBlNMRlNMhlNMxlNNBlNNRlNNhlNNxlNOBlNORlNOhlNOxlNPBlNPRlNPhlNPxlNQBlNQRlNQhlNQxlNRBlNRRlNRhlNRxlNSBlNSRlNShlNSxlNTBlNTRlNThlNTxlNUBlNURlNUhlNUxlNVBlNVRlNVhlNVxlNWBlNWRlNWhlNWxlNXBlNXRlNXhlNXxlNYBlNYRlNYhlNYxlNZBlNZRlNZhlNZxlNaBlNaRlNahlNaxlNbBlNbRlNbhlNbxlNcBlNcRlNchlNcxlNdBlNdRlNdhlNdxlNeBlNeRlNehlNexlNfBlNfRlNfhlNfxlNgBlNgRlNghlNgxlNhBlNhRlNhhlNhxlNiBlNiRlNihlNixlNjBlNjRlNjhlNjxlNkBlNkRlNkhlNkxlNlBlNlRlNlhlNlxlNmBlNmRlNmhlNmxlNnBlNnRlNnhlNnxlNoBlNoRlNohlNoxlNpBlNpRlNphlNpxlNqBlNqRlNqhlNqxlNrBlNrRlNrhlNrxlNsBlNsRlNshlNsxlNtBlNtRlNthlNtxlNuBlNuRlNuhlNuxlNvBlNvRlNvhlNvxlNwBlNwRlNwhlNwxlNxBlNxRlNxhlNxxlNyBlNyRlNyhlNyxlNzBlNzRlNzhlNzxlN0BlN0RlN0hlN0xlN1BlN1RlN1hlN1xlN2BlN2RlN2hlN2xlN3BlN3RlN3hlN3xlN4BlN4RlN4hlN4xlN5BlN5RlN5hlN5xlN6BlN6RlN6hlN6xlN7BlN7RlN7hlN7xlN8BlN8RlN8hlN8xlN9BlN9RlN9hlN9xlN+BlN+RlN+hlN+xlN/BlN/RlN/hlN/xlNABpNARpNAhpNAxpNBBpNBRpNBhpNBxpNCBpNCRpNChpNCxpNDBpNDRpNDhpNDxpNEBpNERpNEhpNExpNFBpNFRpNFhpNFxpNGBpNGRpNGhpNGxpNHBpNHRpNHhpNHxpNIBpNIRpNIhpNIxpNJBpNJRpNJhpNJxpNKBpNKRpNKhpNKxpNLBpNLRpNLhpNLxpNMBpNMRpNMhpNMxpNNBpNNRpNNhpNNxpNOBpNORpNOhpNOxpNPBpNPRpNPhpNPxpNQBpNQRpNQhpNQxpNRBpNRRpNRhpNRxpNSBpNSRpNShpNSxpNTBpNTRpNThpNTxpNUBpNURpNUhpNUxpNVBpNVRpNVhpNVxpNWBpNWRpNWhpNWxpNXBpNXRpNXhpNXxpNYBpNYRpNYhpNYxpNZBpNZRpNZhpNZxpNaBpNaRpNahpNaxpNbBpNbRpNbhpNbxpNcBpNcRpNchpNcxpNdBpNdRpNdhpNdxpNeBpNeRpNehpNexpNfBpNfRpNfhpNfxpNgBpNgRpNghpNgxpNhBpNhRpNhhpNhxpNiBpNiRpNihpNixpNjBpNjRpNjhpNjxpNkBpNkRpNkhpNkxplSwRdcrkQAAAoTZQaTZUaTZYaTZcaTZgaTZkaTZoaTZsaTZwaTZ0aTZ4aTZ8aTaAaTaEaTaIaTaMaTaQaTaUaTaYaTacaTagaTakaTaoaTasaTawaTa0aTa4aTa8aTbAaTbEaTbIaTbMaTbQaTbUaTbYaTbcaTbgaTbkaTboaTbsaTbwaTb0aTb4aTb8aTcAaTcEaTcIaTcMaTcQaTcUaTcYaTccaTcgaTckaTcoaTcsaTcwaTc0aTc4aTc8aTdAaTdEaTdIaTdMaTdQaTdUaTdYaTdcaTdgaTdkaTdoaTdsaTdwaTd0aTd4aTd8aTeAaTeEaTeIaTeMaTeQaTeUaTeYaTecaTegaTekaTeoaTesaTewaTe0aTe4aTe8aTfAaTfEaTfIaTfMaTfQaTfUaTfYaTfcaTfgaTfkaTfoaTfsaTfwaTf0aTf4aTf8aTQAbTQEbTQIbTQMbTQQbTQUbTQYbTQcbTQgbTQkbTQobTQsbTQwbTQ0bTQ4bTQ8bTRAbTREbTRIbTRMbTRQbTRUbTRYbTRcbTRgbTRkbTRobTRsbTRwbTR0bTR4bTR8bTSAbTSEbTSIbTSMbTSQbTSUbTSYbTScbTSgbTSkbTSobTSsbTSwbTS0bTS4bTS8bTTAbTTEbTTIbTTMbTTQbTTUbTTYbTTcbTTgbTTkbTTobTTsbTTwbTT0bTT4bTT8bTUAbTUEbTUIbTUMbTUQbTUUbTUYbTUcbTUgbTUkbTUobTUsbTUwbTU0bTU4bTU8bTVAbTVEbTVIbTVMbTVQbTVUbTVYbTVcbTVgbTVkbTVobTVsbTVwbTV0bTV4bTV8bTWAbTWEbTWIbTWMbTWQbTWUbTWYbTWcbTWgbTWkbTWobTWsbTWwbTW0bTW4bTW8bTXAbTXEbTXIbTXMbTXQbTXUbTXYbTXcbTXgbTXkbTXobTXsbTXwbTX0bTX4bTX8bTYAbTYEbTYIbTYMbTYQbTYUbTYYbTYcbTYgbTYkbTYobTYsbTYwbTY0bTY4bTY8bTZAbTZEbTZIbTZMbTZQbTZUbTZYbTZcbTZgbTZkbTZobTZsbTZwbTZ0bTZ4bTZ8bTaAbTaEbTaIbTaMbTaQbTaUbTaYbTacbTagbTakbTaobTasbTawbTa0bTa4bTa8bTbAbTbEbTbIbTbMbTbQbTbUbTbYbTbcbTbgbTbkbTbobTbsbTbwbTb0bTb4bTb8bTcAbTcEbTcIbTcMbTcQbTcUbTcYbTccbTcgbTckbTcobTcsbTcwbTc0bTc4bTc8bTdAbTdEbTdIbTdMbTdQbTdUbTdYbTdcbTdgbTdkbTdobTdsbTdwbTd0bTd4bTd8bTeAbTeEbTeIbTeMbTeQbTeUbTeYbTecbTegbTekbTeobTesbTewbTe0bTe4bTe8bTfAbTfEbTfIbTfMbTfQbTfUbTfYbTfcbTfgbTfkbTfobTfsbTfwbTf0bTf4bTf8bTQAcTQEcTQIcTQMcTQQcTQUcTQYcTQccTQgcTQkcTQocTQscTQwcTQ0cTQ4cTQ8cTRAcTREcTRIcTRMcTRQcTRUcTRYcTRccTRgcTRkcTRocTRscTRwcTR0cTR4cTR8cTSAcTSEcTSIcTSMcTSQcTSUcTSYcTSccTSgcTSkcTSocTSscTSwcTS0cTS4cTS8cTTAcTTEcTTIcTTMcTTQcTTUcTTYcTTccTTgcTTkcTTocTTscTTwcTT0cTT4cTT8cTUAcTUEcTUIcTUMcTUQcTUUcTUYcTUccTUgcTUkcTUocTUscTUwcTU0cTU4cTU8cTVAcTVEcTVIcTVMcTVQcTVUcTVYcTVccTVgcTVkcTVocTVscTVwcTV0cTV4cTV8cTWAcTWEcTWIcTWMcTWQcTWUcTWYcTWccTWgcTWkcTWocTWscTWwcTW0cTW4cTW8cTXAcTXEcTXIcTXMcTXQcTXUcTXYcTXccTXgcTXkcTXocTXscTXwcTX0cTX4cTX8cTYAcTYEcTYIcTYMcTYQcTYUcTYYcTYccTYgcTYkcTYocTYscTYwcTY0cTY4cTY8cTZAcTZEcTZIcTZMcTZQcTZUcTZYcTZccTZgcTZkcTZocTZscTZwcTZ0cTZ4cTZ8cTaAcTaEcTaIcTaMcTaQcTaUcTaYcTaccTagcTakcTaocTascTawcTa0cTa4cTa8cTbAcTbEcTbIcTbMcTbQcTbUcTbYcTbccTbgcTbkcTbocTbscTbwcTb0cTb4cTb8cTcAcTcEcTcIcTcMcTcQcTcUcTcYcTcccTcgcTckcTcocTcscTcwcTc0cTc4cTc8cTdAcTdEcTdIcTdMcTdQcTdUcTdYcTdccTdgcTdkcTdocTdscTdwcTd0cTd4cTd8cTeAcTeEcTeIcTeMcTeQcTeUcTeYcTeccTegcTekcTeocTescTewcTe0cTe4cTe8cTfAcTfEcTfIcTfMcTfQcTfUcTfYcTfccTfgcTfkcTfocTfscTfwcTf0cTf4cTf8cTQAdTQEdTQIdTQMdTQQdTQUdTQYdTQcdTQgdTQkdTQodTQsdTQwdTQ0dTQ4dTQ8dTRAdTREdTRIdTRMdTRQdTRUdTRYdTRcdTRgdTRkdTRodTRsdTRwdTR0dTR4dTR8dTSAdTSEdTSIdTSMdTSQdTSUdTSYdTScdTSgdTSkdTSodTSsdTSwdTS0dTS4dTS8dTTAdTTEdTTIdTTMdTTQdTTUdTTYdTTcdTTgdTTkdTTodTTsdTTwdTT0dTT4dTT8dTUAdTUEdTUIdTUMdTUQdTUUdTUYdTUcdTUgdTUkdTUodTUsdTUwdTU0dTU4dTU8dTVAdTVEdTVIdTVMdTVQdTVUdTVYdTVcdTVgdTVkdTVodTVsdTVwdTV0dTV4dTV8dTWAdTWEdTWIdTWMdTWQdTWUdTWYdTWcdTWgdTWkdTWodTWsdTWwdTW0dTW4dTW8dTXAdTXEdTXIdTXMdTXQdTXUdTXYdTXcdTXgdTXkdTXodTXsdTXwdTX0dTX4dTX8dTYAdTYEdTYIdTYMdTYQdTYUdTYYdTYcdTYgdTYkdTYodTYsdTYwdTY0dTY4dTY8dTZAdTZEdTZIdTZMdTZQdTZUdTZYdTZcdTZgdTZkdTZodTZsdTZwdTZ0dTZ4dTZ8dTaAdTaEdTaIdTaMdTaQdTaUdTaYdTacdTagdTakdTaodTasdTawdTa0dTa4dTa8dTbAdTbEdTbIdTbMdTbQdTbUdTbYdTbcdTbgdTbkdTbodTbsdTbwdTb0dTb4dTb8dTcAdTcEdTcIdTcMdTcQdTcUdTcYdTccdTcgdTckdTcodTcsdTcwdTc0dTc4dTc8dTdAdTdEdTdIdTdMdTdQdTdUdTdYdTdcdTdgdTdkdTdodTdsdTdwdTd0dTd4dTd8dTeAdTeEdTeIdTeMdTeQdTeUdTeYdTecdTegdTekdTeodTesdTewdTe0dTe4dTe8dTfAdTfEdTfIdTfMdTfQdTfUdTfYdTfcdTfgdTfkdTfodTfsdTfwdTf0dTf4dTf8dTQAeTQEeTQIeTQMeTQQeTQUeTQYeTQceTQgeTQkeTQoeTQseTQweTQ0eTQ4eTQ8eTRAeTREeTRIeTRMeTRQeTRUeTRYeTRceTRgeTRkeTRoeTRseTRweTR0eTR4eTR8eTSAeTSEeTSIeTSMeTSQeTSUeTSYeTSceTSgeTSkeTSoeTSseTSweTS0eTS4eTS8eTTAeTTEeTTIeTTMeTTQeTTUeTTYeTTceTTgeTTkeTToeTTseTTweTT0eTT4eTT8eTUAeTUEeTUIeTUMeTUQeTUUeTUYeTUceTUgeTUkeTUoeTUseTUweTU0eTU4eTU8eTVAeTVEeTVIeTVMeTVQeTVUeTVYeTVceTVgeTVkeTVoeTVseTVweTV0eTV4eTV8eTWAeTWEeTWIeTWMeTWQeTWUeTWYeTWceTWgeTWkeTWoeTWseTWweTW0eTW4eTW8eTXAeTXEeTXIeTXMeTXQeTXUeTXYeTXceTXgeTXkeTXoeTXseZShNfB5NfR5Nfh5Nfx5NgB5NgR5Ngh5Ngx5NhB5NhR5Nhh5Nhx5NiB5NiR5Nih5Nix5NjB5NjR5Njh5Njx5NkB5NkR5Nkh5Nkx5NlB5NlR5Nlh5Nlx5NmB5NmR5Nmh5Nmx5NnB5NnR5Nnh5Nnx5NoB5NoR5Noh5Nox5NpB5NpR5Nph5Npx5NqB5NqR5Nqh5Nqx5NrB5NrR5Nrh5Nrx5NsB5NsR5Nsh5Nsx5NtB5NtR5Nth5Ntx5NuB5NuR5Nuh5Nux5NvB5NvR5Nvh5Nvx5NwB5NwR5Nwh5Nwx5NxB5NxR5Nxh5Nxx5NyB5NyR5Nyh5Nyx5NzB5NzR5Nzh5Nzx5N0B5N0R5N0h5N0x5N1B5N1R5N1h5N1x5N2B5N2R5N2h5N2x5N3B5N3R5N3h5N3x5N4B5N4R5N4h5N4x5N5B5N5R5N5h5N5x5N6B5N6R5N6h5N6x5N7B5N7R5N7h5N7x5N8B5N8R5N8h5N8x5N9B5N9R5N9h5N9x5N+B5N+R5N+h5N+x5N/B5N/R5N/h5N/x5NAB9NAR9NAh9NAx9NBB9NBR9NBh9NBx9NCB9NCR9NCh9NCx9NDB9NDR9NDh9NDx9NEB9NER9NEh9NEx9NFB9NFR9NFh9NFx9NGB9NGR9NGh9NGx9NHB9NHR9NHh9NHx9NIB9NIR9NIh9NIx9NJB9NJR9NJh9NJx9NKB9NKR9NKh9NKx9NLB9NLR9NLh9NLx9NMB9NMR9NMh9NMx9NNB9NNR9NNh9NNx9NOB9NOR9NOh9NOx9NPB9NPR9NPh9NPx9NQB9NQR9NQh9NQx9NRB9NRR9NRh9NRx9NSB9NSR9NSh9NSx9NTB9NTR9NTh9NTx9NUB9NUR9NUh9NUx9NVB9NVR9NVh9NVx9NWB9NWR9NWh9NWx9NXB9NXR9NXh9NXx9NYB9NYR9NYh9NYx9NZB9NZR9NZh9NZx9NaB9NaR9Nah9Nax9NbB9NbR9Nbh9Nbx9NcB9NcR9Nch9Ncx9NdB9NdR9Ndh9Ndx9NeB9NeR9Neh9Nex9NfB9NfR9Nfh9Nfx9NgB9NgR9Ngh9Ngx9NhB9NhR9Nhh9Nhx9NiB9NiR9Nih9Nix9NjB9NjR9Njh9Njx9NkB9NkR9Nkh9Nkx9NlB9NlR9Nlh9Nlx9NmB9NmR9Nmh9Nmx9NnB9NnR9Nnh9Nnx9NoB9NoR9Noh9Nox9NpB9NpR9Nph9Npx9NqB9NqR9Nqh9Nqx9NrB9NrR9Nrh9Nrx9NsB9NsR9Nsh9Nsx9NtB9NtR9Nth9Ntx9NuB9NuR9Nuh9Nux9NvB9NvR9Nvh9Nvx9NwB9NwR9Nwh9Nwx9NxB9NxR9Nxh9Nxx9NyB9NyR9Nyh9Nyx9NzB9NzR9Nzh9Nzx9N0B9N0R9N0h9N0x9N1B9N1R9N1h9N1x9N2B9N2R9N2h9N2x9N3B9N3R9N3h9N3x9N4B9N4R9N4h9N4x9N5B9N5R9N5h9N5x9N6B9N6R9N6h9N6x9N7B9N7R9N7h9N7x9N8B9N8R9N8h9N8x9N9B9N9R9N9h9N9x9N+B9N+R9N+h9N+x9N/B9N/R9N/h9N/x9NACBNASBNAiBNAyBNBCBNBSBNBiBNByBNCCBNCSBNCiBNCyBNDCBNDSBNDiBNDyBNECBNESBNEiBNEyBNFCBNFSBNFiBNFyBNGCBNGSBNGiBNGyBNHCBNHSBNHiBNHyBNICBNISBNIiBNIyBNJCBNJSBNJiBNJyBNKCBNKSBNKiBNKyBNLCBNLSBNLiBNLyBNMCBNMSBNMiBNMyBNNCBNNSBNNiBNNyBNOCBNOSBNOiBNOyBNPCBNPSBNPiBNPyBNQCBNQSBNQiBNQyBNRCBNRSBNRiBNRyBNSCBNSSBNSiBNSyBNTCBNTSBNTiBNTyBNUCBNUSBNUiBNUyBNVCBNVSBNViBNVyBNWCBNWSBNWiBNWyBNXCBNXSBNXiBNXyBNYCBNYSBNYiBNYyBNZCBNZSBNZiBNZyBNaCBNaSBNaiBNayBNbCBNbSBNbiBNbyBNcCBNcSBNciBNcyBNdCBNdSBNdiBNdyBNeCBNeSBNeiBNeyBNfCBNfSBNfiBNfyBNgCBNgSBNgiBNgyBNhCBNhSBNhiBNhyBNiCBNiSBNiiBNiyBNjCBNjSBNjiBNjyBNkCBNkSBNkiBNkyBNlCBNlSBNliBNlyBNmCBNmSBNmiBNmyBNnCBNnSBNniBNnyBNoCBNoSBNoiBNoyBNpCBNpSBNpiBNpyBNqCBNqSBNqiBNqyBNrCBNrSBNriBNryBNsCBNsSBNsiBNsyBNtCBNtSBNtiBNtyBNuCBNuSBNuiBNuyBNvCBNvSBNviBNvyBNwCBNwSBNwiBNwyBNxCBNxSBNxiBNxyBNyCBNySBNyiBNyyBNzCBNzSBNziBNzyBN0CBN0SBN0iBN0yBN1CBN1SBN1iBN1yBN2CBN2SBN2iBN2yBN3CBN3SBN3iBN3yBN4CBN4SBN4iBN4yBN5CBN5SBN5iBN5yBN6CBN6SBN6iBN6yBN7CBN7SBN7iBN7yBN8CBN8SBN8iBN8yBN9CBN9SBN9iBN9yBN+CBN+SBN+iBN+yBN/CBN/SBN/iBN/yBNACFNASFNAiFNAyFNBCFNBSFNBiFNByFNCCFNCSFNCiFNCyFNDCFNDSFNDiFNDyFNECFNESFNEiFNEyFNFCFNFSFNFiFNFyFNGCFNGSFNGiFNGyFNHCFNHSFNHiFNHyFNICFNISFNIiFNIyFNJCFNJSFNJiFNJyFNKCFNKSFNKiFNKyFNLCFNLSFNLiFNLyFNMCFNMSFNMiFNMyFNNCFNNSFNNiFNNyFNOCFNOSFNOiFNOyFNPCFNPSFNPiFNPyFNQCFNQSFNQiFNQyFNRCFNRSFNRiFNRyFNSCFNSSFNSiFNSyFNTCFNTSFNTiFNTyFNUCFNUSFNUiFNUyFNVCFNVSFNViFNVyFNWCFNWSFNWiFNWyFNXCFNXSFNXiFNXyFNYCFNYSFNYiFNYyFNZCFNZSFNZiFNZyFNaCFNaSFNaiFNayFNbCFNbSFNbiFNbyFNcCFNcSFNciFNcyFNdCFNdSFNdiFNdyFNeCFNeSFNeiFNeyFNfCFNfSFNfiFNfyFNgCFNgSFNgiFNgyFNhCFNhSFNhiFNhyFNiCFNiSFNiiFNiyFNjCFNjSFNjiFNjyFNkCFNkSFNkiFNkyFNlCFNlSFNliFNlyFNmCFNmSFNmiFNmyFNnCFNnSFNniFNnyFNoCFNoSFNoiFNoyFNpCFNpSFNpiFNpyFNqCFNqSFNqiFNqyFNrCFNrSFNriFNryFNsCFNsSFNsiFNsyFNtCFNtSFNtiFNtyFNuCFNuSFNuiFNuyFNvCFNvSFNviFNvyFNwCFNwSFNwiFNwyFNxCFNxSFNxiFNxyFNyCFNySFNyiFNyyFNzCFNzSFNziFNzyFN0CFN0SFN0iFN0yFN1CFN1SFN1iFN1yFN2CFN2SFN2iFN2yFN3CFN3SFN3iFN3yFN4CFN4SFN4iFN4yFN5CFN5SFN5iFN5yFN6CFN6SFN6iFN6yFN7CFN7SFN7iFN7yFN8CFN8SFN8iFN8yFN9CFN9SFN9iFN9yFN+CFN+SFN+iFN+yFN/CFN/SFN/iFN/yFNACJNASJNAiJNAyJNBCJNBSJNBiJNByJNCCJNCSJNCiJNCyJNDCJNDSJNDiJNDyJNECJNESJNEiJNEyJNFCJNFSJNFiJNFyJNGCJNGSJNGiJNGyJNHCJNHSJNHiJNHyJNICJNISJNIiJNIyJNJCJNJSJNJiJNJyJNKCJNKSJNKiJNKyJNLCJNLSJNLiJNLyJNMCJNMSJNMiJNMyJNNCJNNSJNNiJNNyJNOCJNOSJNOiJNOyJNPCJNPSJNPiJNPyJNQCJNQSJNQiJNQyJNRCJNRSJNRiJNRyJNSCJNSSJNSiJNSyJNTCJNTSJNTiJNTyJNUCJNUSJNUiJNUyJNVCJNVSJNViJNVyJNWCJNWSJNWiJNWyJNXCJNXSJNXiJNXyJNYCJNYSJNYiJNYyJlKE1kIk1lIk1mIk1nIk1oIk1pIk1qIk1rIk1sIk1tIk1uIk1vIk1wIk1xIk1yIk1zIk10Ik11Ik12Ik13Ik14Ik15Ik16Ik17Ik18Ik19Ik1+Ik1/Ik2AIk2BIk2CIk2DIk2EIk2FIk2GIk2HIk2IIk2JIk2KIk2LIk2MIk2NIk2OIk2PIk2QIk2RIk2SIk2TIk2UIk2VIk2WIk2XIk2YIk2ZIk2aIk2bIk2cIk2dIk2eIk2fIk2gIk2hIk2iIk2jIk2kIk2lIk2mIk2nIk2oIk2pIk2qIk2rIk2sIk2tIk2uIk2vIk2wIk2xIk2yIk2zIk20Ik21Ik22Ik23Ik24Ik25Ik26Ik27Ik28Ik29Ik2+Ik2/Ik3AIk3BIk3CIk3DIk3EIk3FIk3GIk3HIk3IIk3JIk3KIk3LIk3MIk3NIk3OIk3PIk3QIk3RIk3SIk3TIk3UIk3VIk3WIk3XIk3YIk3ZIk3aIk3bIk3cIk3dIk3eIk3fIk3gIk3hIk3iIk3jIk3kIk3lIk3mIk3nIk3oIk3pIk3qIk3rIk3sIk3tIk3uIk3vIk3wIk3xIk3yIk3zIk30Ik31Ik32Ik33Ik34Ik35Ik36Ik37Ik38Ik39Ik3+Ik3/Ik0AI00BI00CI00DI00EI00FI00GI00HI00II00JI00KI00LI00MI00NI00OI00PI00QI00RI00SI00TI00UI00VI00WI00XI00YI00ZI00aI00bI00cI00dI00eI00fI00gI00hI00iI00jI00kI00lI00mI00nI00oI00pI00qI00rI00sI00tI00uI00vI00wI00xI00yI00zI000I001I002I003I004I005I006I007I008I009I00+I00/I01AI01BI01CI01DI01EI01FI01GI01HI01II01JI01KI01LI01MI01NI01OI01PI01QI01RI01SI01TI01UI01VI01WI01XI01YI01ZI01aI01bI01cI01dI01eI01fI01gI01hI01iI01jI01kI01lI01mI01nI01oI01pI01qI01rI01sI01tI01uI01vI01wI01xI01yI01zI010I011I012I013I014I015I016I017I018I019I01+I01/I02AI02BI02CI02DI02EI02FI02GI02HI02II02JI02KI02LI02MI02NI02OI02PI02QI02RI02SI02TI02UI02VI02WI02XI02YI02ZI02aI02bI02cI02dI02eI02fI02gI02hI02iI02jI02kI02lI02mI02nI02oI02pI02qI02rI02sI02tI02uI02vI02wI02xI02yI02zI020I021I022I023I024I025I026I027I028I029I02+I02/I03AI03BI03CI03DI03EI03FI03GI03HI03II03JI03KI03LI03MI03NI03OI03PI03QI03RI03SI03TI03UI03VI03WI03XI03YI03ZI03aI03bI03cI03dI03eI03fI03gI03hI03iI03jI03kI03lI03mI03nI03oI03pI03qI03rI03sI03tI03uI03vI03wI03xI03yI03zI030I031I032I033I034I035I036I037I038I039I03+I03/I00AJE0BJE0CJE0DJE0EJE0FJE0GJE0HJE0IJE0JJE0KJE0LJE0MJE0NJE0OJE0PJE0QJE0RJE0SJE0TJE0UJE0VJE0WJE0XJE0YJE0ZJE0aJE0bJE0cJE0dJE0eJE0fJE0gJE0hJE0iJE0jJE0kJE0lJE0mJE0nJE0oJE0pJE0qJE0rJE0sJE0tJE0uJE0vJE0wJE0xJE0yJE0zJE00JE01JE02JE03JE04JE05JE06JE07JE08JE09JE0+JE0/JE1AJE1BJE1CJE1DJE1EJE1FJE1GJE1HJE1IJE1JJE1KJE1LJE1MJE1NJE1OJE1PJE1QJE1RJE1SJE1TJE1UJE1VJE1WJE1XJE1YJE1ZJE1aJE1bJE1cJE1dJE1eJE1fJE1gJE1hJE1iJE1jJE1kJE1lJE1mJE1nJE1oJE1pJE1qJE1rJE1sJE1tJE1uJE1vJE1wJE1xJE1yJE1zJE10JE11JE12JE13JE14JE15JE16JE17JE18JE19JE1+JE1/JE2AJE2BJE2CJE2DJE2EJE2FJE2GJE2HJE2IJE2JJE2KJE2LJE2MJE2NJE2OJE2PJE2QJE2RJE2SJE2TJE2UJE2VJE2WJE2XJE2YJE2ZJE2aJE2bJE2cJE2dJE2eJE2fJE2gJE2hJE2iJE2jJE2kJE2lJE2mJE2nJE2oJE2pJE2qJE2rJE2sJE2tJE2uJE2vJE2wJE2xJE2yJE2zJE20JE21JE22JE23JE24JE25JE26JE27JE28JE29JE2+JE2/JE3AJE3BJE3CJE3DJE3EJE3FJE3GJE3HJE3IJE3JJE3KJE3LJE3MJE3NJE3OJE3PJE3QJE3RJE3SJE3TJE3UJE3VJE3WJE3XJE3YJE3ZJE3aJE3bJE3cJE3dJE3eJE3fJE3gJE3hJE3iJE3jJE3kJE3lJE3mJE3nJE3oJE3pJE3qJE3rJE3sJE3tJE3uJE3vJE3wJE3xJE3yJE3zJE30JE31JE32JE33JE34JE35JE36JE37JE38JE39JE3+JE3/JE0AJU0BJU0CJU0DJU0EJU0FJU0GJWVLBV1yuhAAAChNByVNCCVNCSVNCiVNCyVNDCVNDSVNDiVNDyVNECVNESVNEiVNEyVNFCVNFSVNFiVNFyVNGCVNGSVNGiVNGyVNHCVNHSVNHiVNHyVNICVNISVNIiVNIyVNJCVNJSVNJiVNJyVNKCVNKSVNKiVNKyVNLCVNLSVNLiVNLyVNMCVNMSVNMiVNMyVNNCVNNSVNNiVNNyVNOCVNOSVNOiVNOyVNPCVNPSVNPiVNPyVNQCVNQSVNQiVNQyVNRCVNRSVNRiVNRyVNSCVNSSVNSiVNSyVNTCVNTSVNTiVNTyVNUCVNUSVNUiVNUyVNVCVNVSVNViVNVyVNWCVNWSVNWiVNWyVNXCVNXSVNXiVNXyVNYCVNYSVNYiVNYyVNZCVNZSVNZiVNZyVNaCVNaSVNaiVNayVNbCVNbSVNbiVNbyVNcCVNcSVNciVNcyVNdCVNdSVNdiVNdyVNeCVNeSVNeiVNeyVNfCVNfSVNfiVNfyVNgCVNgSVNgiVNgyVNhCVNhSVNhiVNhyVNiCVNiSVNiiVNiyVNjCVNjSVNjiVNjyVNkCVNkSVNkiVNkyVNlCVNlSVNliVNlyVNmCVNmSVNmiVNmyVNnCVNnSVNniVNnyVNoCVNoSVNoiVNoyVNpCVNpSVNpiVNpyVNqCVNqSVNqiVNqyVNrCVNrSVNriVNryVNsCVNsSVNsiVNsyVNtCVNtSVNtiVNtyVNuCVNuSVNuiVNuyVNvCVNvSVNviVNvyVNwCVNwSVNwiVNwyVNxCVNxSVNxiVNxyVNyCVNySVNyiVNyyVNzCVNzSVNziVNzyVN0CVN0SVN0iVN0yVN1CVN1SVN1iVN1yVN2CVN2SVN2iVN2yVN3CVN3SVN3iVN3yVN4CVN4SVN4iVN4yVN5CVN5SVN5iVN5yVN6CVN6SVN6iVN6yVN7CVN7SVN7iVN7yVN8CVN8SVN8iVN8yVN9CVN9SVN9iVN9yVN+CVN+SVN+iVN+yVN/CVN/SVN/iVN/yVNACZNASZNAiZNAyZNBCZNBSZNBiZNByZNCCZNCSZNCiZNCyZNDCZNDSZNDiZNDyZNECZNESZNEiZNEyZNFCZNFSZNFiZNFyZNGCZNGSZNGiZNGyZNHCZNHSZNHiZNHyZNICZNISZNIiZNIyZNJCZNJSZNJiZNJyZNKCZNKSZNKiZNKyZNLCZNLSZNLiZNLyZNMCZNMSZNMiZNMyZNNCZNNSZNNiZNNyZNOCZNOSZNOiZNOyZNPCZNPSZNPiZNPyZNQCZNQSZNQiZNQyZNRCZNRSZNRiZNRyZNSCZNSSZNSiZNSyZNTCZNTSZNTiZNTyZNUCZNUSZNUiZNUyZNVCZNVSZNViZNVyZNWCZNWSZNWiZNWyZNXCZNXSZNXiZNXyZNYCZNYSZNYiZNYyZNZCZNZSZNZiZNZyZNaCZNaSZNaiZNayZNbCZNbSZNbiZNbyZNcCZNcSZNciZNcyZNdCZNdSZNdiZNdyZNeCZNeSZNeiZNeyZNfCZNfSZNfiZNfyZNgCZNgSZNgiZNgyZNhCZNhSZNhiZNhyZNiCZNiSZNiiZNiyZNjCZNjSZNjiZNjyZNkCZNkSZNkiZNkyZNlCZNlSZNliZNlyZNmCZNmSZNmiZNmyZNnCZNnSZNniZNnyZNoCZNoSZNoiZNoyZNpCZNpSZNpiZNpyZNqCZNqSZNqiZNqyZNrCZNrSZNriZNryZNsCZNsSZNsiZNsyZNtCZNtSZNtiZNtyZNuCZNuSZNuiZNuyZNvCZNvSZNviZNvyZNwCZNwSZNwiZNwyZNxCZNxSZNxiZNxyZNyCZNySZNyiZNyyZNzCZNzSZNziZNzyZN0CZN0SZN0iZN0yZN1CZN1SZN1iZN1yZN2CZN2SZN2iZN2yZN3CZN3SZN3iZN3yZN4CZN4SZN4iZN4yZN5CZN5SZN5iZN5yZN6CZN6SZN6iZN6yZN7CZN7SZN7iZN7yZN8CZN8SZN8iZN8yZN9CZN9SZN9iZN9yZN+CZN+SZN+iZN+yZN/CZN/SZN/iZN/yZNACdNASdNAidNAydNBCdNBSdNBidNBydNCCdNCSdNCidNCydNDCdNDSdNDidNDydNECdNESdNEidNEydNFCdNFSdNFidNFydNGCdNGSdNGidNGydNHCdNHSdNHidNHydNICdNISdNIidNIydNJCdNJSdNJidNJydNKCdNKSdNKidNKydNLCdNLSdNLidNLydNMCdNMSdNMidNMydNNCdNNSdNNidNNydNOCdNOSdNOidNOydNPCdNPSdNPidNPydNQCdNQSdNQidNQydNRCdNRSdNRidNRydNSCdNSSdNSidNSydNTCdNTSdNTidNTydNUCdNUSdNUidNUydNVCdNVSdNVidNVydNWCdNWSdNWidNWydNXCdNXSdNXidNXydNYCdNYSdNYidNYydNZCdNZSdNZidNZydNaCdNaSdNaidNaydNbCdNbSdNbidNbydNcCdNcSdNcidNcydNdCdNdSdNdidNdydNeCdNeSdNeidNeydNfCdNfSdNfidNfydNgCdNgSdNgidNgydNhCdNhSdNhidNhydNiCdNiSdNiidNiydNjCdNjSdNjidNjydNkCdNkSdNkidNkydNlCdNlSdNlidNlydNmCdNmSdNmidNmydNnCdNnSdNnidNnydNoCdNoSdNoidNoydNpCdNpSdNpidNpydNqCdNqSdNqidNqydNrCdNrSdNridNrydNsCdNsSdNsidNsydNtCdNtSdNtidNtydNuCdNuSdNuidNuydNvCdNvSdNvidNvydNwCdNwSdNwidNwydNxCdNxSdNxidNxydNyCdNySdNyidNyydNzCdNzSdNzidNzydN0CdN0SdN0idN0ydN1CdN1SdN1idN1ydN2CdN2SdN2idN2ydN3CdN3SdN3idN3ydN4CdN4SdN4idN4ydN5CdN5SdN5idN5ydN6CdN6SdN6idN6ydN7CdN7SdN7idN7ydN8CdN8SdN8idN8ydN9CdN9SdN9idN9ydN+CdN+SdN+idN+ydN/CdN/SdN/idN/ydNAChNAShNAihNAyhNBChNBShNBihNByhNCChNCShNCihNCyhNDChNDShNDihNDyhNEChNEShNEihNEyhNFChNFShNFihNFyhNGChNGShNGihNGyhNHChNHShNHihNHyhNIChNIShNIihNIyhNJChNJShNJihNJyhNKChNKShNKihNKyhNLChNLShNLihNLyhNMChNMShNMihNMyhNNChNNShNNihNNyhNOChNOShNOihNOyhNPChNPShNPihNPyhNQChNQShNQihNQyhNRChNRShNRihNRyhNSChNSShNSihNSyhNTChNTShNTihNTyhNUChNUShNUihNUyhNVChNVShNVihNVyhNWChNWShNWihNWyhNXChNXShNXihNXyhNYChNYShNYihNYyhNZChNZShNZihNZyhNaChNaShNaihNayhNbChNbShNbihNbyhNcChNcShNcihNcyhNdChNdShNdihNdyhNeChNeShNeihNeyhNfChNfShNfihNfyhNgChNgShNgihNgyhNhChNhShNhihNhyhNiChNiShNiihNiyhNjChNjShNjihNjyhNkChNkShNkihNkyhNlChNlShNlihNlyhNmChNmShNmihNmyhNnChNnShNnihNnyhNoChNoShNoihNoyhNpChNpShNpihNpyhNqChNqShNqihNqyhNrChNrShNrihNryhNsChNsShNsihNsyhNtChNtShNtihNtyhNuChNuShNuihNuyhNvChNvShNvihNvyhNwChNwShNwihNwyhNxChNxShNxihNxyhNyChNyShNyihNyyhNzChNzShNzihNzyhN0ChN0ShN0ihN0yhN1ChN1ShN1ihN1yhN2ChN2ShN2ihN2yhN3ChN3ShN3ihN3yhN4ChN4ShN4ihN4yhN5ChN5ShN5ihN5yhN6ChN6ShN6ihN6yhN7ChN7ShN7ihlKE3vKE3wKE3xKE3yKE3zKE30KE31KE32KE33KE34KE35KE36KE37KE38KE39KE3+KE3/KE0AKU0BKU0CKU0DKU0EKU0FKU0GKU0HKU0IKU0JKU0KKU0LKU0MKU0NKU0OKU0PKU0QKU0RKU0SKU0TKU0UKU0VKU0WKU0XKU0YKU0ZKU0aKU0bKU0cKU0dKU0eKU0fKU0gKU0hKU0iKU0jKU0kKU0lKU0mKU0nKU0oKU0pKU0qKU0rKU0sKU0tKU0uKU0vKU0wKU0xKU0yKU0zKU00KU01KU02KU03KU04KU05KU06KU07KU08KU09KU0+KU0/KU1AKU1BKU1CKU1DKU1EKU1FKU1GKU1HKU1IKU1JKU1KKU1LKU1MKU1NKU1OKU1PKU1QKU1RKU1SKU1TKU1UKU1VKU1WKU1XKU1YKU1ZKU1aKU1bKU1cKU1dKU1eKU1fKU1gKU1hKU1iKU1jKU1kKU1lKU1mKU1nKU1oKU1pKU1qKU1rKU1sKU1tKU1uKU1vKU1wKU1xKU1yKU1zKU10KU11KU12KU13KU14KU15KU16KU17KU18KU19KU1+KU1/KU2AKU2BKU2CKU2DKU2EKU2FKU2GKU2HKU2IKU2JKU2KKU2LKU2MKU2NKU2OKU2PKU2QKU2RKU2SKU2TKU2UKU2VKU2WKU2XKU2YKU2ZKU2aKU2bKU2cKU2dKU2eKU2fKU2gKU2hKU2iKU2jKU2kKU2lKU2mKU2nKU2oKU2pKU2qKU2rKU2sKU2tKU2uKU2vKU2wKU2xKU2yKU2zKU20KU21KU22KU23KU24KU25KU26KU27KU28KU29KU2+KU2/KU3AKU3BKU3CKU3DKU3EKU3FKU3GKU3HKU3IKU3JKU3KKU3LKU3MKU3NKU3OKU3PKU3QKU3RKU3SKU3TKU3UKU3VKU3WKU3XKU3YKU3ZKU3aKU3bKU3cKU3dKU3eKU3fKU3gKU3hKU3iKU3jKU3kKU3lKU3mKU3nKU3oKU3pKU3qKU3rKU3sKU3tKU3uKU3vKU3wKU3xKU3yKU3zKU30KU31KU32KU33KU34KU35KU36KU37KU38KU39KU3+KU3/KU0AKk0BKk0CKk0DKk0EKk0FKk0GKk0HKk0IKk0JKk0KKk0LKk0MKk0NKk0OKk0PKk0QKk0RKk0SKk0TKk0UKk0VKk0WKk0XKk0YKk0ZKk0aKk0bKk0cKk0dKk0eKk0fKk0gKk0hKk0iKk0jKk0kKk0lKk0mKk0nKk0oKk0pKk0qKk0rKk0sKk0tKk0uKk0vKk0wKk0xKk0yKk0zKk00Kk01Kk02Kk03Kk04Kk05Kk06Kk07Kk08Kk09Kk0+Kk0/Kk1AKk1BKk1CKk1DKk1EKk1FKk1GKk1HKk1IKk1JKk1KKk1LKk1MKk1NKk1OKk1PKk1QKk1RKk1SKk1TKk1UKk1VKk1WKk1XKk1YKk1ZKk1aKk1bKk1cKk1dKk1eKk1fKk1gKk1hKk1iKk1jKk1kKk1lKk1mKk1nKk1oKk1pKk1qKk1rKk1sKk1tKk1uKk1vKk1wKk1xKk1yKk1zKk10Kk11Kk12Kk13Kk14Kk15Kk16Kk17Kk18Kk19Kk1+Kk1/Kk2AKk2BKk2CKk2DKk2EKk2FKk2GKk2HKk2IKk2JKk2KKk2LKk2MKk2NKk2OKk2PKk2QKk2RKk2SKk2TKk2UKk2VKk2WKk2XKk2YKk2ZKk2aKk2bKk2cKk2dKk2eKk2fKk2gKk2hKk2iKk2jKk2kKk2lKk2mKk2nKk2oKk2pKk2qKk2rKk2sKk2tKk2uKk2vKk2wKk2xKk2yKk2zKk20Kk21Kk22Kk23Kk24Kk25Kk26Kk27Kk28Kk29Kk2+Kk2/Kk3AKk3BKk3CKk3DKk3EKk3FKk3GKk3HKk3IKk3JKk3KKk3LKk3MKk3NKk3OKk3PKk3QKk3RKk3SKk3TKk3UKk3VKk3WKk3XKk3YKk3ZKk3aKk3bKk3cKk3dKk3eKk3fKk3gKk3hKk3iKk3jKk3kKk3lKk3mKk3nKk3oKk3pKk3qKk3rKk3sKk3tKk3uKk3vKk3wKk3xKk3yKk3zKk30Kk31Kk32Kk33Kk34Kk35Kk36Kk37Kk38Kk39Kk3+Kk3/Kk0AK00BK00CK00DK00EK00FK00GK00HK00IK00JK00KK00LK00MK00NK00OK00PK00QK00RK00SK00TK00UK00VK00WK00XK00YK00ZK00aK00bK00cK00dK00eK00fK00gK00hK00iK00jK00kK00lK00mK00nK00oK00pK00qK00rK00sK00tK00uK00vK00wK00xK00yK00zK000K001K002K003K004K005K006K007K008K009K00+K00/K01AK01BK01CK01DK01EK01FK01GK01HK01IK01JK01KK01LK01MK01NK01OK01PK01QK01RK01SK01TK01UK01VK01WK01XK01YK01ZK01aK01bK01cK01dK01eK01fK01gK01hK01iK01jK01kK01lK01mK01nK01oK01pK01qK01rK01sK01tK01uK01vK01wK01xK01yK01zK010K011K012K013K014K015K016K017K018K019K01+K01/K02AK02BK2VLBl1yuxAAAChNgitNgytNhCtNhStNhitNhytNiCtNiStNiitNiytNjCtNjStNjitNjytNkCtNkStNkitNkytNlCtNlStNlitNlytNmCtNmStNmitNmytNnCtNnStNnitNnytNoCtNoStNoitNoytNpCtNpStNpitNpytNqCtNqStNqitNqytNrCtNrStNritNrytNsCtNsStNsitNsytNtCtNtStNtitNtytNuCtNuStNuitNuytNvCtNvStNvitNvytNwCtNwStNwitNwytNxCtNxStNxitNxytNyCtNyStNyitNyytNzCtNzStNzitNzytN0CtN0StN0itN0ytN1CtN1StN1itN1ytN2CtN2StN2itN2ytN3CtN3StN3itN3ytN4CtN4StN4itN4ytN5CtN5StN5itN5ytN6CtN6StN6itN6ytN7CtN7StN7itN7ytN8CtN8StN8itN8ytN9CtN9StN9itN9ytN+CtN+StN+itN+ytN/CtN/StN/itN/ytNACxNASxNAixNAyxNBCxNBSxNBixNByxNCCxNCSxNCixNCyxNDCxNDSxNDixNDyxNECxNESxNEixNEyxNFCxNFSxNFixNFyxNGCxNGSxNGixNGyxNHCxNHSxNHixNHyxNICxNISxNIixNIyxNJCxNJSxNJixNJyxNKCxNKSxNKixNKyxNLCxNLSxNLixNLyxNMCxNMSxNMixNMyxNNCxNNSxNNixNNyxNOCxNOSxNOixNOyxNPCxNPSxNPixNPyxNQCxNQSxNQixNQyxNRCxNRSxNRixNRyxNSCxNSSxNSixNSyxNTCxNTSxNTixNTyxNUCxNUSxNUixNUyxNVCxNVSxNVixNVyxNWCxNWSxNWixNWyxNXCxNXSxNXixNXyxNYCxNYSxNYixNYyxNZCxNZSxNZixNZyxNaCxNaSxNaixNayxNbCxNbSxNbixNbyxNcCxNcSxNcixNcyxNdCxNdSxNdixNdyxNeCxNeSxNeixNeyxNfCxNfSxNfixNfyxNgCxNgSxNgixNgyxNhCxNhSxNhixNhyxNiCxNiSxNiixNiyxNjCxNjSxNjixNjyxNkCxNkSxNkixNkyxNlCxNlSxNlixNlyxNmCxNmSxNmixNmyxNnCxNnSxNnixNnyxNoCxNoSxNoixNoyxNpCxNpSxNpixNpyxNqCxNqSxNqixNqyxNrCxNrSxNrixNryxNsCxNsSxNsixNsyxNtCxNtSxNtixNtyxNuCxNuSxNuixNuyxNvCxNvSxNvixNvyxNwCxNwSxNwixNwyxNxCxNxSxNxixNxyxNyCxNySxNyixNyyxNzCxNzSxNzixNzyxN0CxN0SxN0ixN0yxN1CxN1SxN1ixN1yxN2CxN2SxN2ixN2yxN3CxN3SxN3ixN3yxN4CxN4SxN4ixN4yxN5CxN5SxN5ixN5yxN6CxN6SxN6ixN6yxN7CxN7SxN7ixN7yxN8CxN8SxN8ixN8yxN9CxN9SxN9ixN9yxN+CxN+SxN+ixN+yxN/CxN/SxN/ixN/yxNAC1NAS1NAi1NAy1NBC1NBS1NBi1NBy1NCC1NCS1NCi1NCy1NDC1NDS1NDi1NDy1NEC1NES1NEi1NEy1NFC1NFS1NFi1NFy1NGC1NGS1NGi1NGy1NHC1NHS1NHi1NHy1NIC1NIS1NIi1NIy1NJC1NJS1NJi1NJy1NKC1NKS1NKi1NKy1NLC1NLS1NLi1NLy1NMC1NMS1NMi1NMy1NNC1NNS1NNi1NNy1NOC1NOS1NOi1NOy1NPC1NPS1NPi1NPy1NQC1NQS1NQi1NQy1NRC1NRS1NRi1NRy1NSC1NSS1NSi1NSy1NTC1NTS1NTi1NTy1NUC1NUS1NUi1NUy1NVC1NVS1NVi1NVy1NWC1NWS1NWi1NWy1NXC1NXS1NXi1NXy1NYC1NYS1NYi1NYy1NZC1NZS1NZi1NZy1NaC1NaS1Nai1Nay1NbC1NbS1Nbi1Nby1NcC1NcS1Nci1Ncy1NdC1NdS1Ndi1Ndy1NeC1NeS1Nei1Ney1NfC1NfS1Nfi1Nfy1NgC1NgS1Ngi1Ngy1NhC1NhS1Nhi1Nhy1NiC1NiS1Nii1Niy1NjC1NjS1Nji1Njy1NkC1NkS1Nki1Nky1NlC1NlS1Nli1Nly1NmC1NmS1Nmi1Nmy1NnC1NnS1Nni1Nny1NoC1NoS1Noi1Noy1NpC1NpS1Npi1Npy1NqC1NqS1Nqi1Nqy1NrC1NrS1Nri1Nry1NsC1NsS1Nsi1Nsy1NtC1NtS1Nti1Nty1NuC1NuS1Nui1Nuy1NvC1NvS1Nvi1Nvy1NwC1NwS1Nwi1Nwy1NxC1NxS1Nxi1Nxy1NyC1NyS1Nyi1Nyy1NzC1NzS1Nzi1Nzy1N0C1N0S1N0i1N0y1N1C1N1S1N1i1N1y1N2C1N2S1N2i1N2y1N3C1N3S1N3i1N3y1N4C1N4S1N4i1N4y1N5C1N5S1N5i1N5y1N6C1N6S1N6i1N6y1N7C1N7S1N7i1N7y1N8C1N8S1N8i1N8y1N9C1N9S1N9i1N9y1N+C1N+S1N+i1N+y1N/C1N/S1N/i1N/y1NAC5NAS5NAi5NAy5NBC5NBS5NBi5NBy5NCC5NCS5NCi5NCy5NDC5NDS5NDi5NDy5NEC5NES5NEi5NEy5NFC5NFS5NFi5NFy5NGC5NGS5NGi5NGy5NHC5NHS5NHi5NHy5NIC5NIS5NIi5NIy5NJC5NJS5NJi5NJy5NKC5NKS5NKi5NKy5NLC5NLS5NLi5NLy5NMC5NMS5NMi5NMy5NNC5NNS5NNi5NNy5NOC5NOS5NOi5NOy5NPC5NPS5NPi5NPy5NQC5NQS5NQi5NQy5NRC5NRS5NRi5NRy5NSC5NSS5NSi5NSy5NTC5NTS5NTi5NTy5NUC5NUS5NUi5NUy5NVC5NVS5NVi5NVy5NWC5NWS5NWi5NWy5NXC5NXS5NXi5NXy5NYC5NYS5NYi5NYy5NZC5NZS5NZi5NZy5NaC5NaS5Nai5Nay5NbC5NbS5Nbi5Nby5NcC5NcS5Nci5Ncy5NdC5NdS5Ndi5Ndy5NeC5NeS5Nei5Ney5NfC5NfS5Nfi5Nfy5NgC5NgS5Ngi5Ngy5NhC5NhS5Nhi5Nhy5NiC5NiS5Nii5Niy5NjC5NjS5Nji5Njy5NkC5NkS5Nki5Nky5NlC5NlS5Nli5Nly5NmC5NmS5Nmi5Nmy5NnC5NnS5Nni5Nny5NoC5NoS5Noi5Noy5NpC5NpS5Npi5Npy5NqC5NqS5Nqi5Nqy5NrC5NrS5Nri5Nry5NsC5NsS5Nsi5Nsy5NtC5NtS5Nti5Nty5NuC5NuS5Nui5Nuy5NvC5NvS5Nvi5Nvy5NwC5NwS5Nwi5Nwy5NxC5NxS5Nxi5Nxy5NyC5NyS5Nyi5Nyy5NzC5NzS5Nzi5Nzy5N0C5N0S5N0i5N0y5N1C5N1S5N1i5N1y5N2C5N2S5N2i5N2y5N3C5N3S5N3i5N3y5N4C5N4S5N4i5N4y5N5C5N5S5N5i5N5y5N6C5N6S5N6i5N6y5N7C5N7S5N7i5N7y5N8C5N8S5N8i5N8y5N9C5N9S5N9i5N9y5N+C5N+S5N+i5N+y5N/C5N/S5N/i5N/y5NAC9NAS9NAi9NAy9NBC9NBS9NBi9NBy9NCC9NCS9NCi9NCy9NDC9NDS9NDi9NDy9NEC9NES9NEi9NEy9NFC9NFS9NFi9NFy9NGC9NGS9NGi9NGy9NHC9NHS9NHi9NHy9NIC9NIS9NIi9NIy9NJC9NJS9NJi9NJy9NKC9NKS9NKi9NKy9NLC9NLS9NLi9NLy9NMC9NMS9NMi9NMy9NNC9NNS9NNi9NNy9NOC9NOS9NOi9NOy9NPC9NPS9NPi9NPy9NQC9NQS9NQi9NQy9NRC9NRS9NRi9NRy9NSC9NSS9NSi9NSy9NTC9NTS9NTi9NTy9NUC9NUS9NUi9NUy9NVC9NVS9NVi9NVy9NWC9NWS9NWi9NWy9NXC9NXS9NXi9NXy9NYC9NYS9NYi9NYy9NZC9NZS9NZi9NZy9NaC9NaS9lKE1qL01rL01sL01tL01uL01vL01wL01xL01yL01zL010L011L012L013L014L015L016L017L018L019L01+L01/L02AL02BL02CL02DL02EL02FL02GL02HL02IL02JL02KL02LL02ML02NL02OL02PL02QL02RL02SL02TL02UL02VL02WL02XL02YL02ZL02aL02bL02cL02dL02eL02fL02gL02hL02iL02jL02kL02lL02mL02nL02oL02pL02qL02rL02sL02tL02uL02vL02wL02xL02yL02zL020L021L022L023L024L025L026L027L028L029L02+L02/L03AL03BL03CL03DL03EL03FL03GL03HL03IL03JL03KL03LL03ML03NL03OL03PL03QL03RL03SL03TL03UL03VL03WL03XL03YL03ZL03aL03bL03cL03dL03eL03fL03gL03hL03iL03jL03kL03lL03mL03nL03oL03pL03qL03rL03sL03tL03uL03vL03wL03xL03yL03zL030L031L032L033L034L035L036L037L038L039L03+L03/L00AME0BME0CME0DME0EME0FME0GME0HME0IME0JME0KME0LME0MME0NME0OME0PME0QME0RME0SME0TME0UME0VME0WME0XME0YME0ZME0aME0bME0cME0dME0eME0fME0gME0hME0iME0jME0kME0lME0mME0nME0oME0pME0qME0rME0sME0tME0uME0vME0wME0xME0yME0zME00ME01ME02ME03ME04ME05ME06ME07ME08ME09ME0+ME0/ME1AME1BME1CME1DME1EME1FME1GME1HME1IME1JME1KME1LME1MME1NME1OME1PME1QME1RME1SME1TME1UME1VME1WME1XME1YME1ZME1aME1bME1cME1dME1eME1fME1gME1hME1iME1jME1kME1lME1mME1nME1oME1pME1qME1rME1sME1tME1uME1vME1wME1xME1yME1zME10ME11ME12ME13ME14ME15ME16ME17ME18ME19ME1+ME1/ME2AME2BME2CME2DME2EME2FME2GME2HME2IME2JME2KME2LME2MME2NME2OME2PME2QME2RME2SME2TME2UME2VME2WME2XME2YME2ZME2aME2bME2cME2dME2eME2fME2gME2hME2iME2jME2kME2lME2mME2nME2oME2pME2qME2rME2sME2tME2uME2vME2wME2xME2yME2zME20ME21ME22ME23ME24ME25ME26ME27ME28ME29ME2+ME2/ME3AME3BME3CME3DME3EME3FME3GME3HME3IME3JME3KME3LME3MME3NME3OME3PME3QME3RME3SME3TME3UME3VME3WME3XME3YME3ZME3aME3bME3cME3dME3eME3fME3gME3hME3iME3jME3kME3lME3mME3nME3oME3pME3qME3rME3sME3tME3uME3vME3wME3xME3yME3zME30ME31ME32ME33ME34ME35ME36ME37ME38ME39ME3+ME3/ME0AMU0BMU0CMU0DMU0EMU0FMU0GMU0HMU0IMU0JMU0KMU0LMU0MMU0NMU0OMU0PMU0QMU0RMU0SMU0TMU0UMU0VMU0WMU0XMU0YMU0ZMU0aMU0bMU0cMU0dMU0eMU0fMU0gMU0hMU0iMU0jMU0kMU0lMU0mMU0nMU0oMU0pMU0qMU0rMU0sMU0tMU0uMU0vMU0wMU0xMU0yMU0zMU00MU01MU02MU03MU04MU05MU06MU07MU08MU09MU0+MU0/MU1AMU1BMU1CMU1DMU1EMU1FMU1GMU1HMU1IMU1JMU1KMU1LMU1MMU1NMU1OMU1PMU1QMU1RMU1SMU1TMU1UMU1VMU1WMU1XMU1YMU1ZMU1aMU1bMU1cMU1dMU1eMU1fMU1gMU1hMU1iMU1jMU1kMU1lMU1mMU1nMU1oMU1pMU1qMU1rMU1sMU1tMU1uMU1vMU1wMU1xMU1yMU1zMU10MU11MU12MU13MU14MU15MU16MU17MU18MU19MU1+MU1/MU2AMU2BMU2CMU2DMU2EMU2FMU2GMU2HMU2IMU2JMU2KMU2LMU2MMU2NMU2OMU2PMU2QMU2RMU2SMU2TMU2UMU2VMU2WMU2XMU2YMU2ZMU2aMU2bMU2cMU2dMU2eMU2fMU2gMU2hMU2iMU2jMU2kMU2lMU2mMU2nMU2oMU2pMU2qMU2rMU2sMU2tMU2uMU2vMU2wMU2xMU2yMU2zMU20MU21MU22MU23MU24MU25MU26MU27MU28MU29MU2+MU2/MU3AMU3BMU3CMU3DMU3EMU3FMU3GMU3HMU3IMU3JMU3KMU3LMU3MMU3NMU3OMU3PMU3QMU3RMU3SMU3TMU3UMU3VMU3WMU3XMU3YMU3ZMU3aMU3bMU3cMU3dMU3eMU3fMU3gMU3hMU3iMU3jMU3kMU3lMU3mMU3nMU3oMU3pMU3qMU3rMU3sMU3tMU3uMU3vMU3wMU3xMU3yMU3zMU30MU31MU32MU33MU34MU35MU36MU37MU38MU39MU3+MU3/MU0AMk0BMk0CMk0DMk0EMk0FMk0GMk0HMk0IMk0JMk0KMk0LMk0MMk0NMk0OMk0PMk0QMk0RMk0SMk0TMk0UMk0VMk0WMk0XMk0YMk0ZMk0aMk0bMk0cMk0dMk0eMk0fMk0gMk0hMk0iMk0jMk0kMk0lMk0mMk0nMk0oMk0pMk0qMk0rMk0sMk0tMk0uMk0vMk0wMk0xMk0yMk0zMk00Mk01Mk02Mk03Mk04Mk05Mk06Mk07Mk08Mk09Mk0+Mk0/Mk1AMk1BMk1CMk1DMk1EMk1FMk1GMk1HMk1IMk1JMk1KMk1LMk1MMk1NMk1OMk1PMk1QMk1RMk1SMk1TMk1UMk1VMk1WMk1XMk1YMk1ZMk1aMk1bMk1cMk1dMk1eMk1fMk1gMk1hMk1iMk1jMk1kMk1lMk1mMk1nMk1oMk1pMk1qMk1rMk1sMk1tMk1uMk1vMk1wMk1xMk1yMk1zMk10Mk11Mk12Mk13Mk14Mk15Mk16Mk17Mk18Mk19Mk1+Mk1/Mk2AMk2BMk2CMk2DMk2EMk2FMk2GMk2HMk2IMk2JMk2KMk2LMk2MMk2NMk2OMk2PMk2QMk2RMk2SMk2TMk2UMk2VMk2WMk2XMk2YMk2ZMk2aMk2bMk2cMk2dMk2eMk2fMk2gMk2hMk2iMk2jMk2kMk2lMk2mMk2nMk2oMk2pMk2qMk2rMk2sMk2tMk2uMk2vMk2wMk2xMk2yMk2zMk20Mk21Mk22Mk23Mk24Mk25Mk26Mk27Mk28Mk29Mk2+Mk2/Mk3AMk3BMk3CMk3DMk3EMk3FMk3GMk3HMk3IMk3JMk3KMk3LMk3MMk3NMk3OMk3PMk3QMk3RMk3SMk3TMk3UMk3VMk3WMk3XMk3YMk3ZMk3aMk3bMk3cMk3dMk3eMk3fMk3gMk3hMk3iMk3jMk3kMk3lMk3mMk3nMk3oMk3pMk3qMk3rMk3sMk3tMk3uMk3vMk3wMk3xMk3yMk3zMk30Mk31Mk32Mk33Mk34Mk35Mk36Mk37Mk38Mk39Mk3+Mk3/Mk0AM00BM00CM00DM00EM00FM00GM00HM00IM00JM00KM00LM00MM00NM00OM00PM00QM00RM00SM00TM00UM00VM00WM00XM00YM00ZM00aM00bM00cM00dM00eM00fM00gM00hM00iM00jM00kM00lM00mM00nM00oM00pM00qM00rM00sM00tM00uM00vM00wM00xM00yM00zM000M001M002M003M004M005M006M007M008M009M00+M00/M01AM01BM01CM01DM01EM01FM01GM01HM01IM01JM01KM01LM01MM01NM01OM01PM01QM01RM2UoTVIzTVMzTVQzTVUzTVYzTVczTVgzTVkzTVozTVszTVwzTV0zTV4zTV8zTWAzTWEzTWIzTWMzTWQzTWUzTWYzTWczTWgzTWkzTWozTWszTWwzTW0zTW4zTW8zTXAzTXEzTXIzTXMzTXQzTXUzTXYzTXczTXgzTXkzTXozTXszTXwzTX0zTX4zTX8zTYAzTYEzTYIzTYMzTYQzTYUzTYYzTYczTYgzTYkzTYozTYszTYwzTY0zTY4zTY8zTZAzTZEzTZIzTZMzTZQzTZUzTZYzTZczTZgzTZkzTZozTZszTZwzTZ0zTZ4zTZ8zTaAzTaEzTaIzTaMzTaQzTaUzTaYzTaczTagzTakzTaozTaszTawzTa0zTa4zTa8zTbAzTbEzTbIzTbMzTbQzTbUzTbYzTbczTbgzTbkzTbozTbszTbwzTb0zTb4zTb8zTcAzTcEzTcIzTcMzTcQzTcUzTcYzTcczTcgzTckzTcozTcszTcwzTc0zTc4zTc8zTdAzTdEzTdIzTdMzTdQzTdUzTdYzTdczTdgzTdkzTdozTdszTdwzTd0zTd4zTd8zTeAzTeEzTeIzTeMzTeQzTeUzTeYzTeczTegzTekzTeozTeszTewzTe0zTe4zTe8zTfAzTfEzTfIzTfMzTfQzTfUzTfYzTfczTfgzTfkzTfozTfszTfwzTf0zTf4zTf8zTQA0TQE0TQI0TQM0TQQ0TQU0TQY0TQc0TQg0TQk0TQo0TQs0TQw0TQ00TQ40TQ80TRA0TRE0TRI0TRM0TRQ0TRU0TRY0TRc0TRg0TRk0TRo0TRs0TRw0TR00TR40TR80TSA0TSE0TSI0TSM0TSQ0TSU0TSY0TSc0TSg0TSk0TSo0TSs0TSw0TS00TS40TS80TTA0TTE0TTI0TTM0TTQ0TTU0TTY0TTc0TTg0TTk0TTo0TTs0TTw0TT00TT40TT80TUA0TUE0TUI0TUM0TUQ0TUU0TUY0TUc0TUg0TUk0TUo0TUs0TUw0TU00TU40TU80TVA0TVE0TVI0TVM0TVQ0TVU0TVY0TVc0TVg0TVk0TVo0TVs0TVw0TV00TV40TV80TWA0TWE0TWI0TWM0TWQ0TWU0TWY0TWc0TWg0TWk0TWo0TWs0TWw0TW00TW40TW80TXA0TXE0TXI0TXM0TXQ0TXU0TXY0TXc0TXg0TXk0TXo0TXs0TXw0TX00TX40TX80TYA0TYE0TYI0TYM0TYQ0TYU0TYY0TYc0TYg0TYk0TYo0TYs0TYw0TY00TY40TY80TZA0TZE0TZI0TZM0TZQ0TZU0TZY0TZc0TZg0TZk0TZo0TZs0TZw0TZ00TZ40TZ80TaA0TaE0TaI0TaM0TaQ0TaU0TaY0Tac0Tag0Tak0Tao0Tas0Taw0Ta00Ta40Ta80TbA0TbE0TbI0TbM0TbQ0TbU0TbY0Tbc0Tbg0Tbk0Tbo0Tbs0Tbw0Tb00Tb40Tb80TcA0TcE0TcI0TcM0TcQ0TcU0TcY0Tcc0Tcg0Tck0Tco0Tcs0Tcw0Tc00Tc40Tc80TdA0TdE0TdI0TdM0TdQ0TdU0TdY0Tdc0Tdg0ZXWHVQ9zdXJmYWNlQ2F0ZWdvcnlyvBAAAE2eQlgEAAAAbWFpbn2HVQZyYWRpdXNyvRAAAE2eQkc//hR64AAAAH1yvhAAAChHP/o9cKAAAABdcr8QAAAoSwBLCEsJSxFLGUsfSydLKEstSzRLNUs+S0NLTktVS1xLXktfS2BLZ0toS3BLeEuAS4FLiEuNS5ZLnUufS6BLoUupS7RLu0u8S8VLzEvUS9xL3UvlS+ZL7kvzS/pL/Ev9S/5NBQFNBgFNEQFNFgFNGwFNJwFNMAFNNwFNPwFNQwFNSwFNUwFNXwFNZwFNaAFNcAFNeAFNeQFNfQFNhAFNhgFNhwFNiAFNkAFNlwFNmAFNoAFNpgFNrAFNswFNtAFNugFNwgFNyAFN0wFN2wFN4AFN5QFN6wFN7gFN7wFN9wFN/gFN/wFNBAJNCgJNEgJNGgJNIAJNKQJNNAJNPAJNQgJNSgJNSwJNUwJNWgJNXwJNZwJNbwJNdQJNegJNggJNigJNkgJNmAJNmwJNnAJNowJNqgJNrAJNrQJNrgJNtgJNtwJNvAJNxAJN0AJN1gJN4QJN5wJN7gJN8AJN8QJN8gJN+QJNAQNNBwNNDwNNFgNNFwNNHgNNJgNNLwNNNwNNPQNNRgNNTANNVANNYANNZwNNaQNNagNNawNNcgNNdANNdQNNdgNNfANNhANNjANNmANNoANNoQNNqQNNqgNNsQNNtQNNvQNNvgNNxgNNywNN0gNN1ANN1QNN1gNN2wNN4wNN6wNN7wNN+gNNAgRNAwRNCgRNDARNDQRNDgRNFgRNIgRNKgRNNgRNPQRNPgRNRQRNUQRNWQRNXgRNZQRNZgRNbgRNdgRNfQRNfwRNgARNgQRNigRNkgRNlwRNnwRNpwRNswRNugRNwgRNzgRN1gRN3QRN3wRN4ARN4QRN6QRN8gRN+gRNAAVNCAVNEQVNGQVNJQVNLQVNNQVNNgVNPQVNSAVNTwVNUAVNVQVNXAVNXQVNZAVNaQVNcQVNcgVNegVNewVNggVNigVNiwVNkgVNngVNpQVNqQVNsAVNuAVNuQVNwQVNyAVNyQVN0QVN1wVN3wVN4AVN6AVN6QVN8QVN+QVN/gVNBgZNBwZNEwZNGwZNHAZNIgZNKgZNMQZNPAZNRAZNTAZNUgZNWAZNXgZNZgZNbQZNbgZNdgZNfgZNgwZNjAZNlAZNnwZNpwZNrwZNsAZNuAZNvQZNxAZNygZN0wZN2gZN4gZN5gZN7gZN9gZN9wZN/gZNBgdNDgdNDwdNFwdNGAdNHgdNIwdNKgdNLAdNLQdNLgdNNgdNPAdNRAdNTAdNTQdNVAdNVgdNVwdNWAdNXwdNYQdNYgdNYwdNbAdNcgdNegdNewdNggdNjQdNlQdNmwdNowdNqQdNrAdNrQdNtAdNuwdNwwdNywdN0QdN2gdN5QdN7QdN9AdN9QdN/AdN/gdN/wdNAAhNBwhNCQhNCghNCwhNFghNHghNHwhNJghNJwhNLQhNNAhNPwhNRwhNTQhNVQhNXQhNYghNZwhNcAhNeAhNeQhNgghNighNiwhNkQhNnQhNpAhNpQhNrQhNtAhNvAhNxAhNzAhN0whN1QhN1ghN1whN3ghN5QhN5whN6AhN6QhN8QhN9QhN/QhNBQlNDAlNDglNDwlNEAlNGAlNHwlNIAlNJwlNLwlNNglNNwlNPwlNRglNTwlNVAlNXAlNYwlNZAlNaglNbQlNbglNeQlNgQlNgglNiAlNkAlNnAlNpAlNrQlNtAlNvwlNxQlNzQlN1AlN2QlN4QlN6QlN9QlNAApNCQpNDgpNEwpNGgpNHwpNJwpNLgpNNQpNNwpNOApNOQpNPgpNRwpNTwpNUApNXApNZApNZQpNbgpNcwpNewpNgwpNjgpNmQpNoApNpwpNrwpNtwpNvQpNxQpNzgpN1wpN3wpN5QpN7ApN7gpN7wpN8ApN9wpN/gpNBgtNDQtNGAtNIAtNIQtNKAtNMAtNNQtNPAtNPgtNPwtNQAtNRgtNUgtNWgtNWwtNZAtNbAtNdQtNewtNhwtNkAtNlwtNnAtNpAtNpQtNrgtNuQtNxQtNzgtN1gtN2wtN4wtN6wtN7AtN8gtN+wtNAgxNCgxNEgxNGgxNIgxNKgxNMQxNMwxNNAxNNQxNPAxNQgxNSgxNTwxNWAxNXwxNawxNdwxNfgxNgAxNgQxNggxNigxNkQxNkgxNmgxNoQxNqgxNsQxNvAxNxAxNxQxNywxNzgxNzwxN1wxN3wxN5gxN7gxN9QxN/AxNBQ1NDQ1NFA1NFg1NFw1NGA1NIA1NIQ1NJw1NKg1NKw1NMw1NNA1NOw1NQw1NTA1NUw1NWw1NYA1NaQ1NcA1Ncg1Ncw1NdA1NfQ1NhA1Nhg1Nhw1NiA1NkA1NmQ1NoA1Nog1Now1NpA1NrQ1NtA1Ntg1Ntw1NuA1Nvw1NwQ1Nwg1Nww1Nyw1N0g1N1w1N3w1N4A1N5w1N7w1N9w1N/w1NAA5NDA5NFQ5NHQ5NHg5NJg5NLg5NLw5NNw5NOA5NQw5NTA5NVA5NWw5NXA5NZQ5Nag5Ncg5Ncw5New5NfA5NgQ5Nhw5Njw5Nlw5NnQ5NpQ5NrA5NrQ5NtA5Nuw5NwQ5Nyg5N0g5N2Q5N4Q5N6Q5N9A5N+g5NAA9NBw9NDw9NEA9NFw9NGA9NIw9NLg9NNg9NPg9NPw9NRQ9NTA9NTg9NTw9NUA9NVg9NXQ9NXw9NYA9NYQ9NaQ9Nag9NdQ9NfA9NgA9NiA9NkA9Nlw9NmQ9Nmg9Nmw9Nog9NpA9NpQ9Npg9NrQ9NtQ9Ntg9Nvg9Nvw9Nyg9N0Q9N0g9N2Q9N4g9N6g9N8g9N/Q9NBRBNBhBNDhBNFxBNHhBNIBBNIRBNIhBNKhBNMBBNOBBNORBNQRBNRhBNTxBNUxBNWxBNYRBNaBBNcxBNfBBNgBBNiBBNkBBNmRBNohBNqRBNqxBNrBBNrRBNtBBNuxBNwhBNyhBN0RBN1xBN3BBN4xBN7BBN9BBN+xBN/RBN/hBN/xBNAxFNCxFNERFNHRFNJhFNLhFNLxFNNxFNPRFNSBFNURFNWRFNZBFNbBFNdRFNfRFNgxFNixFNkhFNmhFNnxFNpxFNqBFNtBFNvBFNvRFNwxFNyhFN0xFN2xFN3xFN5xFN7RFN9BFN+xFNBBJNCxJNEBJNGBJNGRJNIhJNKRJNMBJNMRJNOBJNQxJNThJNVhJNVxJNXxJNZhJNbxJNdhJNeBJNeRJNehJNgRJNiRJNihJNkhJNmhJNohJNoxJNrhJNtRJNvRJNvhJNxhJNyxJN0xJN2hJN4hJN6hJN6xJN8xJN+xJNABNNCRNNEhNNGxNNIxNNKBNNMRNNOBNNORNNQRNNSBNNShNNSxNNTBNNUBNNWBNNYBNNZxNNaBNNcBNNcRNNfBNNhBNNhRNNkBNNlxNNmBNNnxNNoRNNohNNoxNNqxNNrBNNsxNNuxNNwxNNxBNNyxNN1hNN3hNN6hNN8BNN+BNN/hNNBRRNBxRNCBRNCRRNDRRNFBRNGhRNIBRNKBRNLxRNMBRNOBRNQBRNRhRNTBRNUxRNWxRNYxRNZBRNbBRNbRRNdRRNdhRNgRRNjBRNlBRNmxRNnRRNnhRNnxRNpxRNqBRNsBRNuBRNuRRNvhRNyRRN0RRN1xRN3RRN5BRN5hRN5xRN6BRN9BRN+xRN/BRNAxVNDBVNExVNGhVNGxVNHxVNJxVNKBVNLRVNMxVNOxVNQhVNSRVNShVNUhVNUxVNXBVNYxVNbxVNdhVNdxVNfhVNhRVNhhVNjhVNjxVNlxVNmBVNnhVNpBVNqxVNtxVNvxVNyxVN1xVN3xVN6xVN8BVN9xVN/xVNBxZNExZNGRZNHxZNJhZNKBZNKRZNKhZNLhZNORZNQRZNRxZNTBZNVBZNXBZNXRZNaRZNcRZNeBZNfxZNgRZNghZNgxZNixZNlBZNnRZNpRZNrRZNtBZNvBZNxBZNyxZN0xZN2hZN4RZN4hZN6hZN8hZN+hZN/hZNBhdNDBdNEhdNFRdNFhdNHhdNJBdNJxdNKBdNLxdNMRdNMhdNMxdlKE04F01AF01IF01JF01QF01SF01TF01UF01cF01jF01oF01wF01xF014F016F017F018F02CF02FF02GF02RF02ZF02aF02iF02tF02zF022F023F027F03DF03KF03MF03NF03OF03aF03iF03uF031F033F034F035F00FGE0LGE0OGE0PGE0XGE0YGE0gGE0nGE0pGE0qGE0rGE0zGE00GE06GE1CGE1OGE1VGE1dGE1lGE1uGE12GE13GE1/GE2AGE2JGE2OGE2WGE2iGE2pGE2qGE2yGE22GE29GE2/GE3AGE3BGE3GGE3RGE3XGE3aGE3bGE3jGE3rGE3vGE33GE3+GE0EGU0MGU0RGU0ZGU0iGU0uGU06GU1BGU1CGU1JGU1LGU1MGU1NGU1UGU1cGU1lGU1sGU1tGU15GU2BGU2JGU2NGU2VGU2WGU2eGU2mGU2nGU2vGU2wGU22GU25GU26GU2/GU3EGU3QGU3XGU3YGU3eGU3mGU3uGU32GU0CGk0KGk0LGk0TGk0UGk0aGk0eGk0lGk0mGk0tGk02Gk0+Gk1DGk1LGk1RGk1UGk1VGk1dGk1lGk1pGk1xGk1yGk1+Gk2GGk2MGk2UGk2bGk2iGk2jGk2qGk2yGk2+Gk3GGk3LGk3SGk3UGk3VGk3WGk3cGk3fGk3gGk3kGk3wGk33Gk35Gk36Gk37Gk0BG00IG00JG00RG00XG00fG00mG00vG00zG006G01GG01NG01VG01cG01kG01rG01vG013G01/G02FG02NG02UG02bG02jG02oG02xG023G026G027G02/G03GG03OG03PG03XG03YG03dG03lG03mG03vG033G038G00CHE0FHE0GHE0SHE0aHE0iHE0oHE0wHE04HE0/HE1AHE1IHE1JHE1QHE1ZHE1eHE1jHE1uHE1zHE15HE2AHE2LHE2XHE2eHE2gHE2hHE2iHE2oHE2wHE25HE3AHE3HHE3PHE3QHE3XHE3fHE3kHE3sHE3tHE31HE39HE0GHU0OHU0VHU0cHU0oHU0wHU05HU1AHU1CHU1DHU1EHU1IHU1QHU1UHU1dHU1lHU1rHU13HU1+HU2AHU2BHU2CHU2JHU2RHU2YHU2aHU2bHU2cHU2kHU2lHU2sHU2zHU27HU3CHU3JHU3QHU3VHU3ZHU3lHU3uHU32HU3+HU0EHk0MHk0NHk0YHk0jHk0qHk0uHk01Hk09Hk1DHk1LHk1MHk1VHk1dHk1jHk1rHk1xHk14Hk2AHk2HHk2OHk2VHk2WHk2fHk2nHk2oHk2sHk21Hk28Hk3FHk3NHk3OHk3XHk3fHk3rHk3zHk36Hk38Hk39Hk3+Hk0JH00RH00SH00aH00bH00mH00uH000H007H01DH01OH01WH01fH01mH01oH01pH01qH01xH016H02CH02DH02MH02YH02fH02mH02nH02uH023H029H03FH03NH03VH03cH03jH03pH03sH03tH03yH033H039H00FIE0GIE0OIE0TIE0bIE0fIE0nIE0tIE01IE09IE1BIE1NIE1VIE1cIE1dIE1kIE1rIE1tIE1uIE1vIE13IE19IE2FIE2MIE2NIE2WIE2dIE2eIE2iIE2qIE2yIE2zIE27IE
[truncated: 2,263,797 more chars]
