# Supplementary material for: Structure of the TFIIIC subcomplex τA provides insights into RNA polymerase III pre-initiation complex formation
Source: Nat Commun. 2020 Sep 30;11:4905. doi: 10.1038/s41467-020-18707-y (PMC7528018; doi:10.1038/s41467-020-18707-y)
Supplement: Supplementary file 5 — Supplementary Dataset 2 [file 41467_2020_18707_MOESM5_ESM.zip › tA_fitted.pdb]

REMARK   3
REMARK   3 REFINEMENT.
REMARK   3   PROGRAM     : PHENIX (1.15.2_3472: phenix.real_space_refine)
REMARK   3   AUTHORS     : Adams,Afonine,Bunkoczi,Burnley,Chen,Dar,Davis,
REMARK   3               : Draizen,Echols,Gildea,Gros,Grosse-Kunstleve,Headd,
REMARK   3               : Hintze,Hung,Ioerger,Liebschner,McCoy,McKee,Moriarty,
REMARK   3               : Oeffner,Poon,Read,Richardson,Richardson,Sacchettini,
REMARK   3               : Sauter,Sobolev,Storoni,Terwilliger,Williams,Zwart
REMARK   3
REMARK   3  SCATTERING TABLE: ELECTRON
REMARK   3
REMARK   3  REFINEMENT TARGET: REAL-SPACE (WEIGHTED MAP SUM AT ATOM CENTERS)
REMARK   3
REMARK   3  MODEL TO MAP FIT.
REMARK   3    CC_mask  : 0.7872
REMARK   3    CC_volume: 0.7678
REMARK   3    CC_peaks : 0.6931
REMARK   3 
REMARK   3 GEOMETRY RESTRAINTS LIBRARY: GEOSTD + MONOMER LIBRARY + CDL V1.2
REMARK   3 DEVIATIONS FROM IDEAL VALUES.
REMARK   3   BOND      :  0.004   0.043  13826
REMARK   3   ANGLE     :  0.538   7.471  18677
REMARK   3   CHIRALITY :  0.042   0.141   2036
REMARK   3   PLANARITY :  0.003   0.034   2389
REMARK   3   DIHEDRAL  :  7.290 179.977   8397
REMARK   3   MIN NONBONDED DISTANCE : 2.108
REMARK   3 
REMARK   3 MOLPROBITY STATISTICS.
REMARK   3   ALL-ATOM CLASHSCORE : 7.07
REMARK   3   RAMACHANDRAN PLOT:
REMARK   3     OUTLIERS :  0.00 %
REMARK   3     ALLOWED  :  5.40 %
REMARK   3     FAVORED  : 94.60 %
REMARK   3   ROTAMER OUTLIERS :  0.00 %
REMARK   3   CBETA DEVIATIONS :  0.00 %
REMARK   3   PEPTIDE PLANE:
REMARK   3     CIS-PROLINE     : 0.00 %
REMARK   3     CIS-GENERAL     : 0.00 %
REMARK   3     TWISTED PROLINE : 0.00 %
REMARK   3     TWISTED GENERAL : 0.00 %
REMARK   3
HELIX    1   1 LEU A  131  VAL A  140  1                                  10
HELIX    2   2 GLN A  145  LYS A  157  1                                  13
HELIX    3   3 ALA A  163  GLN A  175  1                                  13
HELIX    4   4 LEU A  178  LEU A  191  1                                  14
HELIX    5   5 TRP A  196  ALA A  207  1                                  12
HELIX    6   6 VAL A  212  LEU A  225  1                                  14
HELIX    7   7 TRP A  230  THR A  243  1                                  14
HELIX    8   8 LEU A  246  TYR A  257  1                                  12
HELIX    9   9 ALA A  264  TYR A  277  1                                  14
HELIX   10  10 ILE A  280  VAL A  301  1                                  22
HELIX   11  11 PRO A  303  THR A  305  1                                   3
HELIX   12  12 TRP A  343  LYS A  349  1                                   7
HELIX   13  13 TRP A  357  LEU A  370  1                                  14
HELIX   14  14 GLU A  374  ILE A  388  1                                  15
HELIX   15  15 THR A  395  HIS A  399  1                                   5
HELIX   16  16 ASN A  408  ARG A  410  1                                   3
HELIX   17  17 PHE A  416  SER A  418  1                                   3
HELIX   18  18 ALA A  421  LYS A  424  1                                   4
HELIX   19  19 ILE A  432  THR A  445  1                                  14
HELIX   20  20 LEU A  448  LEU A  458  1                                  11
HELIX   21  21 PHE A  463  ARG A  479  1                                  17
HELIX   22  22 TYR A  483  SER A  495  1                                  13
HELIX   23  23 THR A  502  CYS A  511  1                                  10
HELIX   24  24 TYR A  518  SER A  531  1                                  14
HELIX   25  25 ASP A  537  ARG A  548  1                                  12
HELIX   26  26 PRO A  552  GLU A  572  1                                  21
HELIX   27  27 ARG A  615  PHE A  638  1                                  24
HELIX   28  28 GLU A  646  VAL A  657  1                                  12
HELIX   29  29 VAL A  661  PHE A  664  1                                   4
HELIX   30  30 ARG A  677  LEU A  683  1                                   7
HELIX   31  31 ASP A  694  ALA A  704  1                                  11
HELIX   32  32 GLN A  734  TYR A  749  1                                  16
HELIX   33  33 VAL A  752  GLU A  764  1                                  13
HELIX   34  34 VAL A  775  GLN A  788  1                                  14
HELIX   35  35 GLU A  792  GLN A  805  1                                  14
HELIX   36  36 ARG A  810  TYR A  818  1                                   9
HELIX   37  37 PRO A  824  SER A  831  1                                   8
HELIX   38  38 THR A  833  TYR A  851  1                                  19
HELIX   39  39 PRO A  875  TYR A  886  1                                  12
HELIX   40  40 PHE A  891  ASP A  904  1                                  14
HELIX   41  41 PRO A  909  GLN A  925  1                                  17
HELIX   42  42 ALA A  929  LEU A  952  1                                  24
HELIX   43  43 GLU A  957  LEU A  971  1                                  15
HELIX   44  44 VAL A  975  ARG A  984  1                                  10
HELIX   45  45 LEU A  994  GLN A 1008  1                                  15
HELIX   46  46 LEU A 1014  HIS A 1017  1                                   4
HELIX   47  47 GLU C   38  SER C   53  1                                  16
HELIX   48  48 TYR C   67  LEU C   80  1                                  14
HELIX   49  49 ARG C   88  ILE C   90  1                                   3
HELIX   50  50 TYR C  108  PHE C  114  1                                   7
HELIX   51  51 GLU C  136  VAL C  154  1                                  19
HELIX   52  52 ALA C  170  LEU C  180  1                                  11
HELIX   53  53 PHE C  231  ASP C  233  1                                   3
HELIX   54  54 PRO C  351  ALA C  353  1                                   3
HELIX   55  55 ALA B   49  MET B   58  1                                  10
HELIX   56  56 GLY B   61  PHE B   69  1                                   9
HELIX   57  57 SER B  127  ASN B  129  1                                   3
HELIX   58  58 VAL B  133  SER B  139  1                                   7
HELIX   59  59 PRO B  174  GLY B  184  1                                  11
HELIX   60  60 TRP B  188  SER B  197  1                                  10
HELIX   61  61 ILE B  209  ASN B  211  1                                   3
HELIX   62  62 GLN B  288  LYS B  298  1                                  11
HELIX   63  63 SER B  307  SER B  309  1                                   3
HELIX   64  64 PHE B  311  ARG B  328  1                                  18
HELIX   65  65 LYS B  334  GLY B  339  1                                   6
HELIX   66  66 MET B  349  ALA B  352  1                                   4
HELIX   67  67 VAL B  380  ALA B  383  1                                   4
HELIX   68  68 PRO B  400  LYS B  403  1                                   4
HELIX   69  69 PRO B  448  PHE B  454  1                                   7
HELIX   70  70 GLU B  472  VAL B  490  1                                  19
HELIX   71  71 LYS B  498  LYS B  505  1                                   8
HELIX   72  72 ASP B  574  MET B  582  1                                   9
HELIX   73  73 ALA B 1010  ALA B 1014  1                                   5
HELIX   74  74 ALA B 1022  ALA B 1025  1                                   4
SHEET    1   1 1 THR C   5  ALA C   9  0
SHEET    2   2 1 ALA C  60  ALA C  63  0
SHEET    3   3 1 VAL C  84  LEU C  86  0
SHEET    4   4 1 CYS C 163  VAL C 167  0
SHEET    5   5 1 LEU C 204  ILE C 209  0
SHEET    6   6 1 TRP C 236  LEU C 238  0
SHEET    7   7 1 VAL C 291  ASP C 299  0
SHEET    8   8 1 LEU C 317  SER C 320  0
SHEET    9   9 1 LEU C 328  ILE C 331  0
SHEET   10  10 1 ARG C 334  TRP C 340  0
SHEET   11  11 1 THR C 346  ALA C 349  0
SHEET   12  12 1 TYR C 421  SER C 430  0
SHEET   13  13 1 ARG B  35  LEU B  41  0
SHEET   14  14 1 LEU B  81  LEU B  83  0
SHEET   15  15 1 VAL B 103  GLY B 105  0
SHEET   16  16 1 SER B 114  PRO B 122  0
SHEET   17  17 1 SER B 152  LYS B 159  0
SHEET   18  18 1 TYR B 264  LYS B 266  0
SHEET   19  19 1 SER B 357  ARG B 359  0
SHEET   20  20 1 TYR B 369  LYS B 371  0
SHEET   21  21 1 THR B 387  TYR B 389  0
SHEET   22  22 1 MET B 438  GLN B 440  0
SHEET   23  23 1 ASN B 587  LYS B 589  0
CRYST1  312.300  312.300  312.300  90.00  90.00  90.00 P 1
SCALE1      0.003202  0.000000  0.000000        0.00000
SCALE2      0.000000  0.003202  0.000000        0.00000
SCALE3      0.000000  0.000000  0.003202        0.00000
ATOM      1  N   GLN A 130     218.219 260.361 275.825  1.00155.89           N
ATOM      2  CA  GLN A 130     217.838 258.957 275.933  1.00155.89           C
ATOM      3  C   GLN A 130     216.669 258.787 276.897  1.00155.89           C
ATOM      4  O   GLN A 130     215.873 257.859 276.762  1.00155.89           O
ATOM      5  CB  GLN A 130     219.027 258.099 276.385  1.00155.89           C
ATOM      6  CG  GLN A 130     219.551 258.391 277.788  1.00155.89           C
ATOM      7  CD  GLN A 130     220.247 259.734 277.897  1.00155.89           C
ATOM      8  OE1 GLN A 130     221.132 260.053 277.102  1.00155.89           O
ATOM      9  NE2 GLN A 130     219.849 260.530 278.883  1.00155.89           N
ATOM     10  N   LEU A 131     216.573 259.687 277.877  1.00157.25           N
ATOM     11  CA  LEU A 131     215.447 259.649 278.806  1.00157.25           C
ATOM     12  C   LEU A 131     214.170 260.153 278.144  1.00157.25           C
ATOM     13  O   LEU A 131     213.063 259.883 278.624  1.00157.25           O
ATOM     14  CB  LEU A 131     215.762 260.457 280.067  1.00157.25           C
ATOM     15  CG  LEU A 131     215.846 261.985 280.011  1.00157.25           C
ATOM     16  CD1 LEU A 131     215.842 262.548 281.421  1.00157.25           C
ATOM     17  CD2 LEU A 131     217.097 262.449 279.280  1.00157.25           C
ATOM     18  N   LEU A 132     214.303 260.907 277.051  1.00156.55           N
ATOM     19  CA  LEU A 132     213.124 261.323 276.296  1.00156.55           C
ATOM     20  C   LEU A 132     212.562 260.169 275.475  1.00156.55           C
ATOM     21  O   LEU A 132     211.444 260.255 274.954  1.00156.55           O
ATOM     22  CB  LEU A 132     213.459 262.507 275.385  1.00156.55           C
ATOM     23  CG  LEU A 132     213.686 263.911 275.963  1.00156.55           C
ATOM     24  CD1 LEU A 132     214.932 263.998 276.833  1.00156.55           C
ATOM     25  CD2 LEU A 132     213.744 264.941 274.842  1.00156.55           C
ATOM     26  N   SER A 133     213.324 259.081 275.344  1.00156.88           N
ATOM     27  CA  SER A 133     212.938 258.010 274.432  1.00156.88           C
ATOM     28  C   SER A 133     211.728 257.233 274.941  1.00156.88           C
ATOM     29  O   SER A 133     210.773 257.005 274.192  1.00156.88           O
ATOM     30  CB  SER A 133     214.118 257.066 274.206  1.00156.88           C
ATOM     31  OG  SER A 133     214.163 256.061 275.204  1.00156.88           O
ATOM     32  N   GLN A 134     211.748 256.817 276.209  1.00157.14           N
ATOM     33  CA  GLN A 134     210.746 255.868 276.691  1.00157.14           C
ATOM     34  C   GLN A 134     209.334 256.445 276.626  1.00157.14           C
ATOM     35  O   GLN A 134     208.366 255.705 276.416  1.00157.14           O
ATOM     36  CB  GLN A 134     211.079 255.425 278.117  1.00157.14           C
ATOM     37  CG  GLN A 134     211.341 256.561 279.089  1.00157.14           C
ATOM     38  CD  GLN A 134     212.799 256.980 279.117  1.00157.14           C
ATOM     39  OE1 GLN A 134     213.510 256.867 278.118  1.00157.14           O
ATOM     40  NE2 GLN A 134     213.251 257.468 280.266  1.00157.14           N
ATOM     41  N   ALA A 135     209.196 257.764 276.786  1.00156.92           N
ATOM     42  CA  ALA A 135     207.864 258.363 276.786  1.00156.92           C
ATOM     43  C   ALA A 135     207.202 258.247 275.418  1.00156.92           C
ATOM     44  O   ALA A 135     206.050 257.808 275.309  1.00156.92           O
ATOM     45  CB  ALA A 135     207.944 259.825 277.222  1.00156.92           C
ATOM     46  N   ASN A 136     207.916 258.629 274.357  1.00156.23           N
ATOM     47  CA  ASN A 136     207.342 258.520 273.021  1.00156.23           C
ATOM     48  C   ASN A 136     207.084 257.066 272.651  1.00156.23           C
ATOM     49  O   ASN A 136     206.010 256.735 272.138  1.00156.23           O
ATOM     50  CB  ASN A 136     208.251 259.197 271.993  1.00156.23           C
ATOM     51  CG  ASN A 136     209.640 258.603 271.959  1.00156.23           C
ATOM     52  OD1 ASN A 136     209.823 257.443 271.589  1.00156.23           O
ATOM     53  ND2 ASN A 136     210.632 259.394 272.348  1.00156.23           N
ATOM     54  N   GLU A 137     208.047 256.177 272.925  1.00156.57           N
ATOM     55  CA  GLU A 137     207.838 254.754 272.671  1.00156.57           C
ATOM     56  C   GLU A 137     206.596 254.242 273.388  1.00156.57           C
ATOM     57  O   GLU A 137     205.885 253.374 272.871  1.00156.57           O
ATOM     58  CB  GLU A 137     209.067 253.950 273.097  1.00156.57           C
ATOM     59  CG  GLU A 137     210.374 254.429 272.491  1.00156.57           C
ATOM     60  CD  GLU A 137     211.582 253.724 273.079  1.00156.57           C
ATOM     61  OE1 GLU A 137     211.976 254.067 274.213  1.00156.57           O
ATOM     62  OE2 GLU A 137     212.138 252.832 272.407  1.00156.57           O
ATOM     63  N   ALA A 138     206.318 254.769 274.579  1.00156.99           N
ATOM     64  CA  ALA A 138     205.074 254.461 275.268  1.00156.99           C
ATOM     65  C   ALA A 138     203.896 255.022 274.486  1.00156.99           C
ATOM     66  O   ALA A 138     202.815 254.424 274.460  1.00156.99           O
ATOM     67  CB  ALA A 138     205.090 255.017 276.693  1.00156.99           C
ATOM     68  N   PHE A 139     204.095 256.169 273.844  1.00157.08           N
ATOM     69  CA  PHE A 139     202.995 256.772 273.095  1.00157.08           C
ATOM     70  C   PHE A 139     202.942 256.315 271.604  1.00157.08           C
ATOM     71  O   PHE A 139     201.908 256.566 270.971  1.00157.08           O
ATOM     72  CB  PHE A 139     203.092 258.297 273.198  1.00157.08           C
ATOM     73  CG  PHE A 139     201.880 259.025 272.687  1.00157.08           C
ATOM     74  CD1 PHE A 139     201.829 259.494 271.386  1.00157.08           C
ATOM     75  CD2 PHE A 139     200.787 259.233 273.512  1.00157.08           C
ATOM     76  CE1 PHE A 139     200.715 260.159 270.920  1.00157.08           C
ATOM     77  CE2 PHE A 139     199.668 259.899 273.050  1.00157.08           C
ATOM     78  CZ  PHE A 139     199.633 260.362 271.751  1.00157.08           C
ATOM     79  N   VAL A 140     203.954 255.653 271.033  1.00155.92           N
ATOM     80  CA  VAL A 140     203.857 255.182 269.651  1.00155.92           C
ATOM     81  C   VAL A 140     202.704 254.197 269.502  1.00155.92           C
ATOM     82  O   VAL A 140     202.058 254.121 268.450  1.00155.92           O
ATOM     83  CB  VAL A 140     205.185 254.554 269.188  1.00155.92           C
ATOM     84  CG1 VAL A 140     205.122 254.214 267.709  1.00155.92           C
ATOM     85  CG2 VAL A 140     206.336 255.501 269.424  1.00155.92           C
ATOM     86  N   ARG A 141     202.433 253.428 270.554  1.00156.70           N
ATOM     87  CA  ARG A 141     201.382 252.420 270.520  1.00156.70           C
ATOM     88  C   ARG A 141     200.019 253.052 270.259  1.00156.70           C
ATOM     89  O   ARG A 141     199.242 252.553 269.440  1.00156.70           O
ATOM     90  CB  ARG A 141     201.356 251.633 271.834  1.00156.70           C
ATOM     91  CG  ARG A 141     202.725 251.387 272.463  1.00156.70           C
ATOM     92  CD  ARG A 141     203.676 250.669 271.514  1.00156.70           C
ATOM     93  NE  ARG A 141     205.074 250.866 271.891  1.00156.70           N
ATOM     94  CZ  ARG A 141     206.084 250.893 271.028  1.00156.70           C
ATOM     95  NH1 ARG A 141     205.857 250.734 269.732  1.00156.70           N
ATOM     96  NH2 ARG A 141     207.324 251.079 271.461  1.00156.70           N
ATOM     97  N   ASN A 142     199.723 254.150 270.953  1.00158.29           N
ATOM     98  CA  ASN A 142     198.414 254.790 270.904  1.00158.29           C
ATOM     99  C   ASN A 142     198.412 256.094 270.109  1.00158.29           C
ATOM    100  O   ASN A 142     198.628 257.161 270.694  1.00158.29           O
ATOM    101  CB  ASN A 142     197.907 255.047 272.324  1.00158.29           C
ATOM    102  CG  ASN A 142     197.576 253.768 273.062  1.00158.29           C
ATOM    103  OD1 ASN A 142     196.991 252.845 272.497  1.00158.29           O
ATOM    104  ND2 ASN A 142     197.951 253.706 274.335  1.00158.29           N
ATOM    105  N   ASP A 143     198.175 256.032 268.794  1.00157.45           N
ATOM    106  CA  ASP A 143     197.934 257.236 268.000  1.00157.45           C
ATOM    107  C   ASP A 143     199.098 258.216 268.086  1.00157.45           C
ATOM    108  O   ASP A 143     198.969 259.300 268.662  1.00157.45           O
ATOM    109  CB  ASP A 143     196.628 257.908 268.430  1.00157.45           C
ATOM    110  CG  ASP A 143     195.406 257.206 267.868  1.00157.45           C
ATOM    111  OD1 ASP A 143     194.371 257.875 267.667  1.00157.45           O
ATOM    112  OD2 ASP A 143     195.485 255.984 267.621  1.00157.45           O
ATOM    113  N   LEU A 144     200.229 257.845 267.491  1.00154.20           N
ATOM    114  CA  LEU A 144     201.541 258.418 267.769  1.00154.20           C
ATOM    115  C   LEU A 144     201.745 259.844 267.264  1.00154.20           C
ATOM    116  O   LEU A 144     202.889 260.302 267.172  1.00154.20           O
ATOM    117  CB  LEU A 144     202.608 257.505 267.159  1.00154.20           C
ATOM    118  CG  LEU A 144     202.408 257.201 265.666  1.00154.20           C
ATOM    119  CD1 LEU A 144     203.032 258.248 264.756  1.00154.20           C
ATOM    120  CD2 LEU A 144     202.919 255.811 265.320  1.00154.20           C
ATOM    121  N   GLN A 145     200.659 260.541 266.918  1.00155.20           N
ATOM    122  CA  GLN A 145     200.770 261.912 266.418  1.00155.20           C
ATOM    123  C   GLN A 145     201.654 262.769 267.319  1.00155.20           C
ATOM    124  O   GLN A 145     202.478 263.554 266.834  1.00155.20           O
ATOM    125  CB  GLN A 145     199.376 262.530 266.285  1.00155.20           C
ATOM    126  CG  GLN A 145     199.356 263.935 265.693  1.00155.20           C
ATOM    127  CD  GLN A 145     200.401 264.142 264.611  1.00155.20           C
ATOM    128  OE1 GLN A 145     200.388 263.466 263.582  1.00155.20           O
ATOM    129  NE2 GLN A 145     201.313 265.078 264.841  1.00155.20           N
ATOM    130  N   VAL A 146     201.502 262.629 268.638  1.00155.69           N
ATOM    131  CA  VAL A 146     202.338 263.397 269.557  1.00155.69           C
ATOM    132  C   VAL A 146     203.730 262.787 269.663  1.00155.69           C
ATOM    133  O   VAL A 146     204.726 263.513 269.788  1.00155.69           O
ATOM    134  CB  VAL A 146     201.659 263.499 270.936  1.00155.69           C
ATOM    135  CG1 VAL A 146     202.561 264.218 271.932  1.00155.69           C
ATOM    136  CG2 VAL A 146     200.319 264.207 270.815  1.00155.69           C
ATOM    137  N   ALA A 147     203.831 261.457 269.602  1.00154.15           N
ATOM    138  CA  ALA A 147     205.128 260.801 269.741  1.00154.15           C
ATOM    139  C   ALA A 147     206.062 261.164 268.593  1.00154.15           C
ATOM    140  O   ALA A 147     207.287 261.047 268.721  1.00154.15           O
ATOM    141  CB  ALA A 147     204.946 259.286 269.822  1.00154.15           C
ATOM    142  N   GLU A 148     205.504 261.598 267.460  1.00150.96           N
ATOM    143  CA  GLU A 148     206.338 262.016 266.338  1.00150.96           C
ATOM    144  C   GLU A 148     207.228 263.191 266.726  1.00150.96           C
ATOM    145  O   GLU A 148     208.376 263.287 266.275  1.00150.96           O
ATOM    146  CB  GLU A 148     205.456 262.367 265.136  1.00150.96           C
ATOM    147  CG  GLU A 148     206.187 262.977 263.943  1.00150.96           C
ATOM    148  CD  GLU A 148     206.267 264.491 264.002  1.00150.96           C
ATOM    149  OE1 GLU A 148     206.868 265.093 263.087  1.00150.96           O
ATOM    150  OE2 GLU A 148     205.721 265.081 264.957  1.00150.96           O
ATOM    151  N   ARG A 149     206.717 264.092 267.568  1.00150.31           N
ATOM    152  CA  ARG A 149     207.510 265.241 267.994  1.00150.31           C
ATOM    153  C   ARG A 149     208.669 264.811 268.884  1.00150.31           C
ATOM    154  O   ARG A 149     209.819 265.205 268.659  1.00150.31           O
ATOM    155  CB  ARG A 149     206.625 266.252 268.724  1.00150.31           C
ATOM    156  CG  ARG A 149     207.186 267.666 268.738  1.00150.31           C
ATOM    157  CD  ARG A 149     207.006 268.346 267.395  1.00150.31           C
ATOM    158  NE  ARG A 149     205.623 268.266 266.937  1.00150.31           N
ATOM    159  CZ  ARG A 149     205.264 267.956 265.696  1.00150.31           C
ATOM    160  NH1 ARG A 149     206.190 267.693 264.784  1.00150.31           N
ATOM    161  NH2 ARG A 149     203.981 267.905 265.368  1.00150.31           N
ATOM    162  N   LEU A 150     208.386 263.995 269.901  1.00151.26           N
ATOM    163  CA  LEU A 150     209.412 263.669 270.885  1.00151.26           C
ATOM    164  C   LEU A 150     210.488 262.773 270.281  1.00151.26           C
ATOM    165  O   LEU A 150     211.617 262.717 270.784  1.00151.26           O
ATOM    166  CB  LEU A 150     208.763 263.034 272.116  1.00151.26           C
ATOM    167  CG  LEU A 150     209.646 262.553 273.265  1.00151.26           C
ATOM    168  CD1 LEU A 150     210.312 263.737 273.931  1.00151.26           C
ATOM    169  CD2 LEU A 150     208.794 261.821 274.279  1.00151.26           C
ATOM    170  N   PHE A 151     210.155 262.062 269.200  1.00146.53           N
ATOM    171  CA  PHE A 151     211.184 261.462 268.355  1.00146.53           C
ATOM    172  C   PHE A 151     212.189 262.512 267.897  1.00146.53           C
ATOM    173  O   PHE A 151     213.407 262.294 267.943  1.00146.53           O
ATOM    174  CB  PHE A 151     210.538 260.791 267.142  1.00146.53           C
ATOM    175  CG  PHE A 151     210.081 259.384 267.389  1.00146.53           C
ATOM    176  CD1 PHE A 151     210.622 258.632 268.415  1.00146.53           C
ATOM    177  CD2 PHE A 151     209.103 258.816 266.592  1.00146.53           C
ATOM    178  CE1 PHE A 151     210.200 257.333 268.634  1.00146.53           C
ATOM    179  CE2 PHE A 151     208.675 257.522 266.809  1.00146.53           C
ATOM    180  CZ  PHE A 151     209.224 256.781 267.833  1.00146.53           C
ATOM    181  N   ASN A 152     211.691 263.665 267.443  1.00147.07           N
ATOM    182  CA  ASN A 152     212.571 264.695 266.906  1.00147.07           C
ATOM    183  C   ASN A 152     213.431 265.317 267.998  1.00147.07           C
ATOM    184  O   ASN A 152     214.606 265.627 267.767  1.00147.07           O
ATOM    185  CB  ASN A 152     211.746 265.760 266.185  1.00147.07           C
ATOM    186  CG  ASN A 152     210.694 265.156 265.277  1.00147.07           C
ATOM    187  OD1 ASN A 152     210.813 264.008 264.850  1.00147.07           O
ATOM    188  ND2 ASN A 152     209.656 265.928 264.976  1.00147.07           N
ATOM    189  N   GLU A 153     212.873 265.507 269.194  1.00149.34           N
ATOM    190  CA  GLU A 153     213.664 266.029 270.303  1.00149.34           C
ATOM    191  C   GLU A 153     214.765 265.048 270.691  1.00149.34           C
ATOM    192  O   GLU A 153     215.703 265.411 271.407  1.00149.34           O
ATOM    193  CB  GLU A 153     212.775 266.349 271.509  1.00149.34           C
ATOM    194  CG  GLU A 153     211.953 267.625 271.355  1.00149.34           C
ATOM    195  CD  GLU A 153     210.724 267.444 270.487  1.00149.34           C
ATOM    196  OE1 GLU A 153     210.734 267.926 269.334  1.00149.34           O
ATOM    197  OE2 GLU A 153     209.739 266.846 270.966  1.00149.34           O
ATOM    198  N   VAL A 154     214.662 263.809 270.222  1.00145.65           N
ATOM    199  CA  VAL A 154     215.715 262.821 270.430  1.00145.65           C
ATOM    200  C   VAL A 154     216.722 262.837 269.287  1.00145.65           C
ATOM    201  O   VAL A 154     217.931 262.732 269.509  1.00145.65           O
ATOM    202  CB  VAL A 154     215.096 261.420 270.618  1.00145.65           C
ATOM    203  CG1 VAL A 154     216.172 260.346 270.583  1.00145.65           C
ATOM    204  CG2 VAL A 154     214.323 261.355 271.926  1.00145.65           C
ATOM    205  N   ILE A 155     216.250 262.975 268.045  1.00141.82           N
ATOM    206  CA  ILE A 155     217.177 262.954 266.913  1.00141.82           C
ATOM    207  C   ILE A 155     218.014 264.228 266.880  1.00141.82           C
ATOM    208  O   ILE A 155     219.138 264.234 266.364  1.00141.82           O
ATOM    209  CB  ILE A 155     216.424 262.737 265.586  1.00141.82           C
ATOM    210  CG1 ILE A 155     215.544 263.940 265.251  1.00141.82           C
ATOM    211  CG2 ILE A 155     215.590 261.471 265.649  1.00141.82           C
ATOM    212  CD1 ILE A 155     214.953 263.896 263.859  1.00141.82           C
ATOM    213  N   LYS A 156     217.486 265.327 267.429  1.00143.00           N
ATOM    214  CA  LYS A 156     218.261 266.564 267.465  1.00143.00           C
ATOM    215  C   LYS A 156     219.416 266.486 268.455  1.00143.00           C
ATOM    216  O   LYS A 156     220.478 267.072 268.215  1.00143.00           O
ATOM    217  CB  LYS A 156     217.364 267.757 267.805  1.00143.00           C
ATOM    218  CG  LYS A 156     216.843 268.526 266.595  1.00143.00           C
ATOM    219  CD  LYS A 156     215.465 268.066 266.165  1.00143.00           C
ATOM    220  CE  LYS A 156     214.673 269.204 265.543  1.00143.00           C
ATOM    221  NZ  LYS A 156     213.377 268.734 264.981  1.00143.00           N
ATOM    222  N   LYS A 157     219.238 265.770 269.567  1.00142.65           N
ATOM    223  CA  LYS A 157     220.305 265.689 270.558  1.00142.65           C
ATOM    224  C   LYS A 157     221.331 264.624 270.184  1.00142.65           C
ATOM    225  O   LYS A 157     222.500 264.716 270.572  1.00142.65           O
ATOM    226  CB  LYS A 157     219.724 265.416 271.949  1.00142.65           C
ATOM    227  CG  LYS A 157     219.132 264.030 272.130  1.00142.65           C
ATOM    228  CD  LYS A 157     218.560 263.855 273.526  1.00142.65           C
ATOM    229  CE  LYS A 157     219.662 263.829 274.572  1.00142.65           C
ATOM    230  NZ  LYS A 157     220.543 262.638 274.425  1.00142.65           N
ATOM    231  N   ASP A 158     220.911 263.606 269.434  1.00136.30           N
ATOM    232  CA  ASP A 158     221.811 262.550 268.978  1.00136.30           C
ATOM    233  C   ASP A 158     221.433 262.213 267.543  1.00136.30           C
ATOM    234  O   ASP A 158     220.396 261.586 267.303  1.00136.30           O
ATOM    235  CB  ASP A 158     221.724 261.317 269.880  1.00136.30           C
ATOM    236  CG  ASP A 158     222.793 260.275 269.567  1.00136.30           C
ATOM    237  OD1 ASP A 158     223.341 260.273 268.445  1.00136.30           O
ATOM    238  OD2 ASP A 158     223.087 259.451 270.458  1.00136.30           O
ATOM    239  N   ALA A 159     222.269 262.631 266.592  1.00130.90           N
ATOM    240  CA  ALA A 159     222.000 262.329 265.190  1.00130.90           C
ATOM    241  C   ALA A 159     222.524 260.951 264.810  1.00130.90           C
ATOM    242  O   ALA A 159     222.068 260.357 263.825  1.00130.90           O
ATOM    243  CB  ALA A 159     222.611 263.405 264.292  1.00130.90           C
ATOM    244  N   ARG A 160     223.479 260.424 265.575  1.00125.89           N
ATOM    245  CA  ARG A 160     224.062 259.122 265.277  1.00125.89           C
ATOM    246  C   ARG A 160     223.176 257.988 265.777  1.00125.89           C
ATOM    247  O   ARG A 160     223.569 256.818 265.727  1.00125.89           O
ATOM    248  CB  ARG A 160     225.461 259.012 265.885  1.00125.89           C
ATOM    249  CG  ARG A 160     226.548 259.691 265.065  1.00125.89           C
ATOM    250  CD  ARG A 160     226.668 259.079 263.677  1.00125.89           C
ATOM    251  NE  ARG A 160     225.905 259.822 262.677  1.00125.89           N
ATOM    252  CZ  ARG A 160     226.100 259.728 261.366  1.00125.89           C
ATOM    253  NH1 ARG A 160     227.037 258.920 260.890  1.00125.89           N
ATOM    254  NH2 ARG A 160     225.357 260.442 260.530  1.00125.89           N
ATOM    255  N   ASN A 161     221.985 258.321 266.263  1.00124.78           N
ATOM    256  CA  ASN A 161     221.016 257.321 266.680  1.00124.78           C
ATOM    257  C   ASN A 161     220.181 256.891 265.481  1.00124.78           C
ATOM    258  O   ASN A 161     219.684 257.721 264.716  1.00124.78           O
ATOM    259  CB  ASN A 161     220.118 257.873 267.792  1.00124.78           C
ATOM    260  CG  ASN A 161     219.025 256.900 268.210  1.00124.78           C
ATOM    261  OD1 ASN A 161     218.110 256.596 267.444  1.00124.78           O
ATOM    262  ND2 ASN A 161     219.121 256.404 269.439  1.00124.78           N
ATOM    263  N   PHE A 162     220.027 255.574 265.324  1.00120.53           N
ATOM    264  CA  PHE A 162     219.310 255.025 264.180  1.00120.53           C
ATOM    265  C   PHE A 162     217.977 254.404 264.578  1.00120.53           C
ATOM    266  O   PHE A 162     217.130 254.173 263.713  1.00120.53           O
ATOM    267  CB  PHE A 162     220.171 253.997 263.441  1.00120.53           C
ATOM    268  CG  PHE A 162     220.348 252.702 264.182  1.00120.53           C
ATOM    269  CD1 PHE A 162     219.560 251.604 263.883  1.00120.53           C
ATOM    270  CD2 PHE A 162     221.311 252.583 265.169  1.00120.53           C
ATOM    271  CE1 PHE A 162     219.726 250.412 264.561  1.00120.53           C
ATOM    272  CE2 PHE A 162     221.482 251.395 265.850  1.00120.53           C
ATOM    273  CZ  PHE A 162     220.688 250.307 265.546  1.00120.53           C
ATOM    274  N   ALA A 163     217.764 254.141 265.865  1.00121.47           N
ATOM    275  CA  ALA A 163     216.482 253.607 266.303  1.00121.47           C
ATOM    276  C   ALA A 163     215.352 254.606 266.091  1.00121.47           C
ATOM    277  O   ALA A 163     214.300 254.248 265.547  1.00121.47           O
ATOM    278  CB  ALA A 163     216.554 253.199 267.776  1.00121.47           C
ATOM    279  N   ALA A 164     215.561 255.857 266.508  1.00124.35           N
ATOM    280  CA  ALA A 164     214.556 256.892 266.299  1.00124.35           C
ATOM    281  C   ALA A 164     214.324 257.137 264.813  1.00124.35           C
ATOM    282  O   ALA A 164     213.217 257.493 264.400  1.00124.35           O
ATOM    283  CB  ALA A 164     214.978 258.182 267.000  1.00124.35           C
ATOM    284  N   TYR A 165     215.360 256.945 263.994  1.00120.57           N
ATOM    285  CA  TYR A 165     215.196 257.087 262.551  1.00120.57           C
ATOM    286  C   TYR A 165     214.341 255.965 261.972  1.00120.57           C
ATOM    287  O   TYR A 165     213.411 256.222 261.198  1.00120.57           O
ATOM    288  CB  TYR A 165     216.562 257.126 261.870  1.00120.57           C
ATOM    289  CG  TYR A 165     217.317 258.423 262.043  1.00120.57           C
ATOM    290  CD1 TYR A 165     216.668 259.580 262.443  1.00120.57           C
ATOM    291  CD2 TYR A 165     218.681 258.487 261.801  1.00120.57           C
ATOM    292  CE1 TYR A 165     217.357 260.767 262.597  1.00120.57           C
ATOM    293  CE2 TYR A 165     219.379 259.669 261.954  1.00120.57           C
ATOM    294  CZ  TYR A 165     218.712 260.805 262.352  1.00120.57           C
ATOM    295  OH  TYR A 165     219.405 261.983 262.506  1.00120.57           O
ATOM    296  N   GLU A 166     214.647 254.711 262.323  1.00117.80           N
ATOM    297  CA  GLU A 166     213.867 253.589 261.805  1.00117.80           C
ATOM    298  C   GLU A 166     212.415 253.668 262.256  1.00117.80           C
ATOM    299  O   GLU A 166     211.502 253.378 261.473  1.00117.80           O
ATOM    300  CB  GLU A 166     214.484 252.256 262.228  1.00117.80           C
ATOM    301  CG  GLU A 166     215.939 252.078 261.839  1.00117.80           C
ATOM    302  CD  GLU A 166     216.329 250.619 261.706  1.00117.80           C
ATOM    303  OE1 GLU A 166     215.864 249.960 260.752  1.00117.80           O
ATOM    304  OE2 GLU A 166     217.102 250.129 262.554  1.00117.80           O
ATOM    305  N   THR A 167     212.176 254.060 263.507  1.00125.64           N
ATOM    306  CA  THR A 167     210.802 254.195 263.977  1.00125.64           C
ATOM    307  C   THR A 167     210.088 255.410 263.398  1.00125.64           C
ATOM    308  O   THR A 167     208.899 255.312 263.080  1.00125.64           O
ATOM    309  CB  THR A 167     210.758 254.259 265.508  1.00125.64           C
ATOM    310  OG1 THR A 167     211.316 255.500 265.957  1.00125.64           O
ATOM    311  CG2 THR A 167     211.505 253.085 266.124  1.00125.64           C
ATOM    312  N   LEU A 168     210.782 256.537 263.238  1.00125.37           N
ATOM    313  CA  LEU A 168     210.158 257.716 262.648  1.00125.37           C
ATOM    314  C   LEU A 168     209.849 257.486 261.174  1.00125.37           C
ATOM    315  O   LEU A 168     208.817 257.943 260.671  1.00125.37           O
ATOM    316  CB  LEU A 168     211.071 258.930 262.839  1.00125.37           C
ATOM    317  CG  LEU A 168     210.563 260.372 262.704  1.00125.37           C
ATOM    318  CD1 LEU A 168     211.635 261.331 263.196  1.00125.37           C
ATOM    319  CD2 LEU A 168     210.166 260.739 261.285  1.00125.37           C
ATOM    320  N   GLY A 169     210.736 256.788 260.464  1.00120.08           N
ATOM    321  CA  GLY A 169     210.446 256.444 259.081  1.00120.08           C
ATOM    322  C   GLY A 169     209.209 255.578 258.949  1.00120.08           C
ATOM    323  O   GLY A 169     208.475 255.673 257.963  1.00120.08           O
ATOM    324  N   ASP A 170     208.959 254.723 259.942  1.00124.27           N
ATOM    325  CA  ASP A 170     207.786 253.859 259.912  1.00124.27           C
ATOM    326  C   ASP A 170     206.499 254.670 259.997  1.00124.27           C
ATOM    327  O   ASP A 170     205.513 254.375 259.314  1.00124.27           O
ATOM    328  CB  ASP A 170     207.857 252.843 261.055  1.00124.27           C
ATOM    329  CG  ASP A 170     206.990 251.624 260.805  1.00124.27           C
ATOM    330  OD1 ASP A 170     206.767 251.284 259.623  1.00124.27           O
ATOM    331  OD2 ASP A 170     206.528 251.009 261.788  1.00124.27           O
ATOM    332  N   ILE A 171     206.496 255.714 260.832  1.00127.53           N
ATOM    333  CA  ILE A 171     205.262 256.448 261.079  1.00127.53           C
ATOM    334  C   ILE A 171     204.873 257.328 259.897  1.00127.53           C
ATOM    335  O   ILE A 171     203.677 257.505 259.638  1.00127.53           O
ATOM    336  CB  ILE A 171     205.380 257.269 262.378  1.00127.53           C
ATOM    337  CG1 ILE A 171     206.183 258.552 262.164  1.00127.53           C
ATOM    338  CG2 ILE A 171     205.995 256.428 263.482  1.00127.53           C
ATOM    339  CD1 ILE A 171     206.392 259.356 263.421  1.00127.53           C
ATOM    340  N   TYR A 172     205.845 257.879 259.163  1.00124.35           N
ATOM    341  CA  TYR A 172     205.516 258.633 257.959  1.00124.35           C
ATOM    342  C   TYR A 172     204.829 257.746 256.930  1.00124.35           C
ATOM    343  O   TYR A 172     204.023 258.225 256.123  1.00124.35           O
ATOM    344  CB  TYR A 172     206.775 259.267 257.373  1.00124.35           C
ATOM    345  CG  TYR A 172     207.142 260.600 257.984  1.00124.35           C
ATOM    346  CD1 TYR A 172     206.186 261.387 258.612  1.00124.35           C
ATOM    347  CD2 TYR A 172     208.446 261.072 257.934  1.00124.35           C
ATOM    348  CE1 TYR A 172     206.520 262.607 259.170  1.00124.35           C
ATOM    349  CE2 TYR A 172     208.788 262.291 258.486  1.00124.35           C
ATOM    350  CZ  TYR A 172     207.821 263.053 259.103  1.00124.35           C
ATOM    351  OH  TYR A 172     208.159 264.265 259.657  1.00124.35           O
ATOM    352  N   GLN A 173     205.140 256.448 256.943  1.00126.60           N
ATOM    353  CA  GLN A 173     204.415 255.501 256.106  1.00126.60           C
ATOM    354  C   GLN A 173     202.984 255.324 256.597  1.00126.60           C
ATOM    355  O   GLN A 173     202.054 255.185 255.794  1.00126.60           O
ATOM    356  CB  GLN A 173     205.152 254.162 256.084  1.00126.60           C
ATOM    357  CG  GLN A 173     204.413 253.039 255.380  1.00126.60           C
ATOM    358  CD  GLN A 173     205.029 251.683 255.655  1.00126.60           C
ATOM    359  OE1 GLN A 173     205.591 251.451 256.725  1.00126.60           O
ATOM    360  NE2 GLN A 173     204.932 250.781 254.687  1.00126.60           N
ATOM    361  N   LEU A 174     202.789 255.334 257.917  1.00126.82           N
ATOM    362  CA  LEU A 174     201.448 255.170 258.473  1.00126.82           C
ATOM    363  C   LEU A 174     200.609 256.424 258.262  1.00126.82           C
ATOM    364  O   LEU A 174     199.415 256.342 257.951  1.00126.82           O
ATOM    365  CB  LEU A 174     201.535 254.815 259.959  1.00126.82           C
ATOM    366  CG  LEU A 174     201.577 253.330 260.336  1.00126.82           C
ATOM    367  CD1 LEU A 174     202.814 252.641 259.782  1.00126.82           C
ATOM    368  CD2 LEU A 174     201.503 253.159 261.846  1.00126.82           C
ATOM    369  N   GLN A 175     201.217 257.602 258.431  1.00128.35           N
ATOM    370  CA  GLN A 175     200.481 258.844 258.222  1.00128.35           C
ATOM    371  C   GLN A 175     200.156 259.065 256.751  1.00128.35           C
ATOM    372  O   GLN A 175     199.114 259.648 256.426  1.00128.35           O
ATOM    373  CB  GLN A 175     201.269 260.038 258.771  1.00128.35           C
ATOM    374  CG  GLN A 175     201.753 259.903 260.213  1.00128.35           C
ATOM    375  CD  GLN A 175     200.856 259.026 261.066  1.00128.35           C
ATOM    376  OE1 GLN A 175     199.734 259.406 261.402  1.00128.35           O
ATOM    377  NE2 GLN A 175     201.350 257.846 261.424  1.00128.35           N
ATOM    378  N   GLY A 176     201.026 258.612 255.850  1.00125.35           N
ATOM    379  CA  GLY A 176     200.823 258.775 254.423  1.00125.35           C
ATOM    380  C   GLY A 176     201.856 259.633 253.724  1.00125.35           C
ATOM    381  O   GLY A 176     201.740 259.837 252.510  1.00125.35           O
ATOM    382  N   ARG A 177     202.857 260.143 254.442  1.00122.45           N
ATOM    383  CA  ARG A 177     203.906 260.970 253.845  1.00122.45           C
ATOM    384  C   ARG A 177     205.035 260.062 253.355  1.00122.45           C
ATOM    385  O   ARG A 177     205.995 259.752 254.062  1.00122.45           O
ATOM    386  CB  ARG A 177     204.400 262.004 254.846  1.00122.45           C
ATOM    387  CG  ARG A 177     203.590 263.291 254.845  1.00122.45           C
ATOM    388  CD  ARG A 177     204.200 264.333 255.770  1.00122.45           C
ATOM    389  NE  ARG A 177     204.265 263.877 257.158  1.00122.45           N
ATOM    390  CZ  ARG A 177     203.206 263.674 257.938  1.00122.45           C
ATOM    391  NH1 ARG A 177     201.980 263.895 257.481  1.00122.45           N
ATOM    392  NH2 ARG A 177     203.375 263.256 259.185  1.00122.45           N
ATOM    393  N   LEU A 178     204.899 259.631 252.098  1.00113.72           N
ATOM    394  CA  LEU A 178     205.811 258.632 251.553  1.00113.72           C
ATOM    395  C   LEU A 178     207.198 259.210 251.301  1.00113.72           C
ATOM    396  O   LEU A 178     208.209 258.565 251.603  1.00113.72           O
ATOM    397  CB  LEU A 178     205.234 258.044 250.266  1.00113.72           C
ATOM    398  CG  LEU A 178     204.318 256.831 250.443  1.00113.72           C
ATOM    399  CD1 LEU A 178     204.074 256.150 249.108  1.00113.72           C
ATOM    400  CD2 LEU A 178     204.902 255.853 251.452  1.00113.72           C
ATOM    401  N   ASN A 179     207.270 260.415 250.731  1.00109.59           N
ATOM    402  CA  ASN A 179     208.570 261.005 250.425  1.00109.59           C
ATOM    403  C   ASN A 179     209.381 261.244 251.692  1.00109.59           C
ATOM    404  O   ASN A 179     210.587 260.968 251.731  1.00109.59           O
ATOM    405  CB  ASN A 179     208.385 262.309 249.651  1.00109.59           C
ATOM    406  CG  ASN A 179     208.493 262.115 248.152  1.00109.59           C
ATOM    407  OD1 ASN A 179     208.382 260.998 247.650  1.00109.59           O
ATOM    408  ND2 ASN A 179     208.711 263.207 247.428  1.00109.59           N
ATOM    409  N   ASP A 180     208.735 261.752 252.744  1.00113.78           N
ATOM    410  CA  ASP A 180     209.437 261.968 254.004  1.00113.78           C
ATOM    411  C   ASP A 180     209.850 260.645 254.635  1.00113.78           C
ATOM    412  O   ASP A 180     210.914 260.550 255.258  1.00113.78           O
ATOM    413  CB  ASP A 180     208.559 262.777 254.957  1.00113.78           C
ATOM    414  CG  ASP A 180     208.355 264.202 254.490  1.00113.78           C
ATOM    415  OD1 ASP A 180     209.258 264.743 253.818  1.00113.78           O
ATOM    416  OD2 ASP A 180     207.290 264.781 254.791  1.00113.78           O
ATOM    417  N   CYS A 181     209.024 259.609 254.474  1.00110.31           N
ATOM    418  CA  CYS A 181     209.400 258.277 254.935  1.00110.31           C
ATOM    419  C   CYS A 181     210.659 257.793 254.230  1.00110.31           C
ATOM    420  O   CYS A 181     211.569 257.243 254.861  1.00110.31           O
ATOM    421  CB  CYS A 181     208.246 257.300 254.705  1.00110.31           C
ATOM    422  SG  CYS A 181     208.705 255.556 254.806  1.00110.31           S
ATOM    423  N   CYS A 182     210.727 257.996 252.912  1.00103.39           N
ATOM    424  CA  CYS A 182     211.904 257.577 252.159  1.00103.39           C
ATOM    425  C   CYS A 182     213.138 258.353 252.591  1.00103.39           C
ATOM    426  O   CYS A 182     214.220 257.774 252.747  1.00103.39           O
ATOM    427  CB  CYS A 182     211.663 257.752 250.661  1.00103.39           C
ATOM    428  SG  CYS A 182     213.081 257.319 249.635  1.00103.39           S
ATOM    429  N   ASN A 183     212.998 259.666 252.792  1.00102.89           N
ATOM    430  CA  ASN A 183     214.128 260.460 253.269  1.00102.89           C
ATOM    431  C   ASN A 183     214.613 259.969 254.628  1.00102.89           C
ATOM    432  O   ASN A 183     215.821 259.801 254.841  1.00102.89           O
ATOM    433  CB  ASN A 183     213.751 261.939 253.342  1.00102.89           C
ATOM    434  CG  ASN A 183     213.105 262.439 252.068  1.00102.89           C
ATOM    435  OD1 ASN A 183     213.434 261.986 250.972  1.00102.89           O
ATOM    436  ND2 ASN A 183     212.176 263.378 252.206  1.00102.89           N
ATOM    437  N   SER A 184     213.687 259.731 255.558  1.00103.64           N
ATOM    438  CA  SER A 184     214.074 259.275 256.888  1.00103.64           C
ATOM    439  C   SER A 184     214.756 257.916 256.829  1.00103.64           C
ATOM    440  O   SER A 184     215.757 257.686 257.515  1.00103.64           O
ATOM    441  CB  SER A 184     212.850 259.224 257.803  1.00103.64           C
ATOM    442  OG  SER A 184     213.237 259.187 259.165  1.00103.64           O
ATOM    443  N   TRP A 185     214.240 257.002 256.004  1.00 98.46           N
ATOM    444  CA  TRP A 185     214.854 255.683 255.911  1.00 98.46           C
ATOM    445  C   TRP A 185     216.221 255.756 255.240  1.00 98.46           C
ATOM    446  O   TRP A 185     217.125 254.980 255.569  1.00 98.46           O
ATOM    447  CB  TRP A 185     213.930 254.724 255.162  1.00 98.46           C
ATOM    448  CG  TRP A 185     212.927 254.064 256.057  1.00 98.46           C
ATOM    449  CD1 TRP A 185     212.696 254.343 257.371  1.00 98.46           C
ATOM    450  CD2 TRP A 185     212.022 253.012 255.706  1.00 98.46           C
ATOM    451  NE1 TRP A 185     211.702 253.533 257.859  1.00 98.46           N
ATOM    452  CE2 TRP A 185     211.271 252.706 256.856  1.00 98.46           C
ATOM    453  CE3 TRP A 185     211.773 252.300 254.529  1.00 98.46           C
ATOM    454  CZ2 TRP A 185     210.289 251.720 256.866  1.00 98.46           C
ATOM    455  CZ3 TRP A 185     210.797 251.321 254.540  1.00 98.46           C
ATOM    456  CH2 TRP A 185     210.068 251.040 255.700  1.00 98.46           C
ATOM    457  N   PHE A 186     216.399 256.697 254.309  1.00 88.68           N
ATOM    458  CA  PHE A 186     217.703 256.865 253.678  1.00 88.68           C
ATOM    459  C   PHE A 186     218.722 257.419 254.663  1.00 88.68           C
ATOM    460  O   PHE A 186     219.889 257.015 254.651  1.00 88.68           O
ATOM    461  CB  PHE A 186     217.580 257.772 252.456  1.00 88.68           C
ATOM    462  CG  PHE A 186     218.810 257.800 251.599  1.00 88.68           C
ATOM    463  CD1 PHE A 186     219.265 256.650 250.979  1.00 88.68           C
ATOM    464  CD2 PHE A 186     219.506 258.978 251.402  1.00 88.68           C
ATOM    465  CE1 PHE A 186     220.395 256.675 250.189  1.00 88.68           C
ATOM    466  CE2 PHE A 186     220.634 259.008 250.610  1.00 88.68           C
ATOM    467  CZ  PHE A 186     221.077 257.853 250.002  1.00 88.68           C
ATOM    468  N   LEU A 187     218.301 258.349 255.524  1.00 95.50           N
ATOM    469  CA  LEU A 187     219.189 258.797 256.594  1.00 95.50           C
ATOM    470  C   LEU A 187     219.430 257.721 257.644  1.00 95.50           C
ATOM    471  O   LEU A 187     220.484 257.735 258.289  1.00 95.50           O
ATOM    472  CB  LEU A 187     218.640 260.054 257.272  1.00 95.50           C
ATOM    473  CG  LEU A 187     218.089 261.172 256.389  1.00 95.50           C
ATOM    474  CD1 LEU A 187     217.637 262.350 257.234  1.00 95.50           C
ATOM    475  CD2 LEU A 187     219.129 261.610 255.370  1.00 95.50           C
ATOM    476  N   ALA A 188     218.487 256.797 257.828  1.00 96.36           N
ATOM    477  CA  ALA A 188     218.632 255.729 258.808  1.00 96.36           C
ATOM    478  C   ALA A 188     219.549 254.610 258.342  1.00 96.36           C
ATOM    479  O   ALA A 188     220.262 254.021 259.162  1.00 96.36           O
ATOM    480  CB  ALA A 188     217.261 255.135 259.140  1.00 96.36           C
ATOM    481  N   ALA A 189     219.538 254.300 257.045  1.00 89.21           N
ATOM    482  CA  ALA A 189     220.276 253.142 256.555  1.00 89.21           C
ATOM    483  C   ALA A 189     221.783 253.323 256.680  1.00 89.21           C
ATOM    484  O   ALA A 189     222.504 252.343 256.900  1.00 89.21           O
ATOM    485  CB  ALA A 189     219.892 252.857 255.106  1.00 89.21           C
ATOM    486  N   HIS A 190     222.279 254.554 256.551  1.00 89.60           N
ATOM    487  CA  HIS A 190     223.718 254.794 256.581  1.00 89.60           C
ATOM    488  C   HIS A 190     224.335 254.579 257.955  1.00 89.60           C
ATOM    489  O   HIS A 190     225.566 254.533 258.057  1.00 89.60           O
ATOM    490  CB  HIS A 190     224.024 256.216 256.110  1.00 89.60           C
ATOM    491  CG  HIS A 190     223.673 256.468 254.679  1.00 89.60           C
ATOM    492  ND1 HIS A 190     222.602 257.249 254.303  1.00 89.60           N
ATOM    493  CD2 HIS A 190     224.252 256.046 253.531  1.00 89.60           C
ATOM    494  CE1 HIS A 190     222.536 257.296 252.985  1.00 89.60           C
ATOM    495  NE2 HIS A 190     223.526 256.574 252.492  1.00 89.60           N
ATOM    496  N   LEU A 191     223.527 254.449 259.008  1.00 99.87           N
ATOM    497  CA  LEU A 191     224.087 254.331 260.350  1.00 99.87           C
ATOM    498  C   LEU A 191     224.472 252.895 260.678  1.00 99.87           C
ATOM    499  O   LEU A 191     225.421 252.668 261.436  1.00 99.87           O
ATOM    500  CB  LEU A 191     223.100 254.878 261.381  1.00 99.87           C
ATOM    501  CG  LEU A 191     222.633 256.319 261.155  1.00 99.87           C
ATOM    502  CD1 LEU A 191     221.977 256.879 262.403  1.00 99.87           C
ATOM    503  CD2 LEU A 191     223.791 257.205 260.722  1.00 99.87           C
ATOM    504  N   ASN A 192     223.754 251.916 260.127  1.00 97.85           N
ATOM    505  CA  ASN A 192     224.091 250.497 260.264  1.00 97.85           C
ATOM    506  C   ASN A 192     224.269 249.916 258.862  1.00 97.85           C
ATOM    507  O   ASN A 192     223.349 249.330 258.286  1.00 97.85           O
ATOM    508  CB  ASN A 192     223.029 249.750 261.085  1.00 97.85           C
ATOM    509  CG  ASN A 192     221.615 249.966 260.569  1.00 97.85           C
ATOM    510  OD1 ASN A 192     221.400 250.643 259.565  1.00 97.85           O
ATOM    511  ND2 ASN A 192     220.642 249.380 261.257  1.00 97.85           N
ATOM    512  N   ALA A 193     225.473 250.058 258.318  1.00 90.85           N
ATOM    513  CA  ALA A 193     225.748 249.646 256.942  1.00 90.85           C
ATOM    514  C   ALA A 193     226.151 248.178 256.861  1.00 90.85           C
ATOM    515  O   ALA A 193     227.169 247.819 256.271  1.00 90.85           O
ATOM    516  CB  ALA A 193     226.820 250.543 256.337  1.00 90.85           C
ATOM    517  N   SER A 194     225.343 247.314 257.472  1.00 87.43           N
ATOM    518  CA  SER A 194     225.497 245.874 257.316  1.00 87.43           C
ATOM    519  C   SER A 194     224.181 245.140 257.129  1.00 87.43           C
ATOM    520  O   SER A 194     224.204 243.976 256.721  1.00 87.43           O
ATOM    521  CB  SER A 194     226.237 245.278 258.522  1.00 87.43           C
ATOM    522  OG  SER A 194     227.566 245.762 258.589  1.00 87.43           O
ATOM    523  N   ASP A 195     223.042 245.771 257.403  1.00 86.25           N
ATOM    524  CA  ASP A 195     221.733 245.135 257.272  1.00 86.25           C
ATOM    525  C   ASP A 195     221.253 245.368 255.845  1.00 86.25           C
ATOM    526  O   ASP A 195     220.462 246.270 255.571  1.00 86.25           O
ATOM    527  CB  ASP A 195     220.763 245.700 258.305  1.00 86.25           C
ATOM    528  CG  ASP A 195     219.374 245.077 258.231  1.00 86.25           C
ATOM    529  OD1 ASP A 195     218.568 245.338 259.149  1.00 86.25           O
ATOM    530  OD2 ASP A 195     219.082 244.319 257.283  1.00 86.25           O
ATOM    531  N   TRP A 196     221.746 244.541 254.919  1.00 80.84           N
ATOM    532  CA  TRP A 196     221.314 244.647 253.529  1.00 80.84           C
ATOM    533  C   TRP A 196     219.820 244.402 253.370  1.00 80.84           C
ATOM    534  O   TRP A 196     219.229 244.876 252.395  1.00 80.84           O
ATOM    535  CB  TRP A 196     222.105 243.675 252.651  1.00 80.84           C
ATOM    536  CG  TRP A 196     222.136 242.266 253.150  1.00 80.84           C
ATOM    537  CD1 TRP A 196     222.959 241.755 254.110  1.00 80.84           C
ATOM    538  CD2 TRP A 196     221.327 241.176 252.696  1.00 80.84           C
ATOM    539  NE1 TRP A 196     222.703 240.418 254.291  1.00 80.84           N
ATOM    540  CE2 TRP A 196     221.705 240.039 253.433  1.00 80.84           C
ATOM    541  CE3 TRP A 196     220.313 241.054 251.742  1.00 80.84           C
ATOM    542  CZ2 TRP A 196     221.107 238.797 253.246  1.00 80.84           C
ATOM    543  CZ3 TRP A 196     219.722 239.819 251.557  1.00 80.84           C
ATOM    544  CH2 TRP A 196     220.120 238.708 252.306  1.00 80.84           C
ATOM    545  N   GLU A 197     219.199 243.686 254.308  1.00 83.68           N
ATOM    546  CA  GLU A 197     217.747 243.556 254.287  1.00 83.68           C
ATOM    547  C   GLU A 197     217.066 244.885 254.580  1.00 83.68           C
ATOM    548  O   GLU A 197     215.885 245.058 254.257  1.00 83.68           O
ATOM    549  CB  GLU A 197     217.298 242.491 255.289  1.00 83.68           C
ATOM    550  CG  GLU A 197     217.265 241.079 254.723  1.00 83.68           C
ATOM    551  CD  GLU A 197     216.444 240.977 253.451  1.00 83.68           C
ATOM    552  OE1 GLU A 197     215.216 240.777 253.549  1.00 83.68           O
ATOM    553  OE2 GLU A 197     217.027 241.092 252.353  1.00 83.68           O
ATOM    554  N   PHE A 198     217.785 245.829 255.190  1.00 87.48           N
ATOM    555  CA  PHE A 198     217.238 247.167 255.381  1.00 87.48           C
ATOM    556  C   PHE A 198     217.603 248.096 254.234  1.00 87.48           C
ATOM    557  O   PHE A 198     216.884 249.067 253.978  1.00 87.48           O
ATOM    558  CB  PHE A 198     217.718 247.766 256.701  1.00 87.48           C
ATOM    559  CG  PHE A 198     217.058 249.069 257.042  1.00 87.48           C
ATOM    560  CD1 PHE A 198     215.717 249.113 257.380  1.00 87.48           C
ATOM    561  CD2 PHE A 198     217.773 250.251 257.011  1.00 87.48           C
ATOM    562  CE1 PHE A 198     215.105 250.311 257.689  1.00 87.48           C
ATOM    563  CE2 PHE A 198     217.167 251.452 257.320  1.00 87.48           C
ATOM    564  CZ  PHE A 198     215.831 251.482 257.659  1.00 87.48           C
ATOM    565  N   TRP A 199     218.716 247.834 253.551  1.00 78.47           N
ATOM    566  CA  TRP A 199     219.027 248.590 252.347  1.00 78.47           C
ATOM    567  C   TRP A 199     218.091 248.241 251.200  1.00 78.47           C
ATOM    568  O   TRP A 199     217.708 249.130 250.435  1.00 78.47           O
ATOM    569  CB  TRP A 199     220.477 248.345 251.930  1.00 78.47           C
ATOM    570  CG  TRP A 199     221.464 249.265 252.576  1.00 78.47           C
ATOM    571  CD1 TRP A 199     222.472 248.917 253.425  1.00 78.47           C
ATOM    572  CD2 TRP A 199     221.543 250.685 252.419  1.00 78.47           C
ATOM    573  NE1 TRP A 199     223.172 250.033 253.810  1.00 78.47           N
ATOM    574  CE2 TRP A 199     222.621 251.131 253.206  1.00 78.47           C
ATOM    575  CE3 TRP A 199     220.806 251.623 251.693  1.00 78.47           C
ATOM    576  CZ2 TRP A 199     222.977 252.472 253.287  1.00 78.47           C
ATOM    577  CZ3 TRP A 199     221.163 252.952 251.773  1.00 78.47           C
ATOM    578  CH2 TRP A 199     222.240 253.364 252.562  1.00 78.47           C
ATOM    579  N   LYS A 200     217.694 246.974 251.075  1.00 77.33           N
ATOM    580  CA  LYS A 200     216.823 246.573 249.976  1.00 77.33           C
ATOM    581  C   LYS A 200     215.413 247.132 250.134  1.00 77.33           C
ATOM    582  O   LYS A 200     214.788 247.534 249.144  1.00 77.33           O
ATOM    583  CB  LYS A 200     216.785 245.049 249.874  1.00 77.33           C
ATOM    584  CG  LYS A 200     215.818 244.518 248.834  1.00 77.33           C
ATOM    585  CD  LYS A 200     215.707 243.008 248.913  1.00 77.33           C
ATOM    586  CE  LYS A 200     214.468 242.509 248.199  1.00 77.33           C
ATOM    587  NZ  LYS A 200     214.344 241.027 248.272  1.00 77.33           N
ATOM    588  N   ILE A 201     214.894 247.168 251.363  1.00 80.26           N
ATOM    589  CA  ILE A 201     213.542 247.670 251.574  1.00 80.26           C
ATOM    590  C   ILE A 201     213.453 249.166 251.303  1.00 80.26           C
ATOM    591  O   ILE A 201     212.420 249.644 250.823  1.00 80.26           O
ATOM    592  CB  ILE A 201     213.049 247.327 252.995  1.00 80.26           C
ATOM    593  CG1 ILE A 201     211.628 247.844 253.219  1.00 80.26           C
ATOM    594  CG2 ILE A 201     213.975 247.894 254.047  1.00 80.26           C
ATOM    595  CD1 ILE A 201     211.052 247.470 254.568  1.00 80.26           C
ATOM    596  N   VAL A 202     214.518 249.924 251.577  1.00 79.44           N
ATOM    597  CA  VAL A 202     214.504 251.342 251.238  1.00 79.44           C
ATOM    598  C   VAL A 202     214.838 251.562 249.767  1.00 79.44           C
ATOM    599  O   VAL A 202     214.348 252.525 249.166  1.00 79.44           O
ATOM    600  CB  VAL A 202     215.455 252.135 252.154  1.00 79.44           C
ATOM    601  CG1 VAL A 202     216.869 251.621 252.046  1.00 79.44           C
ATOM    602  CG2 VAL A 202     215.398 253.621 251.844  1.00 79.44           C
ATOM    603  N   ALA A 203     215.618 250.669 249.151  1.00 73.92           N
ATOM    604  CA  ALA A 203     215.856 250.762 247.716  1.00 73.92           C
ATOM    605  C   ALA A 203     214.571 250.565 246.923  1.00 73.92           C
ATOM    606  O   ALA A 203     214.288 251.333 245.996  1.00 73.92           O
ATOM    607  CB  ALA A 203     216.901 249.733 247.292  1.00 73.92           C
ATOM    608  N   ILE A 204     213.784 249.544 247.271  1.00 75.19           N
ATOM    609  CA  ILE A 204     212.524 249.315 246.572  1.00 75.19           C
ATOM    610  C   ILE A 204     211.545 250.455 246.805  1.00 75.19           C
ATOM    611  O   ILE A 204     210.785 250.812 245.898  1.00 75.19           O
ATOM    612  CB  ILE A 204     211.906 247.971 246.996  1.00 75.19           C
ATOM    613  CG1 ILE A 204     212.816 246.813 246.592  1.00 75.19           C
ATOM    614  CG2 ILE A 204     210.535 247.785 246.374  1.00 75.19           C
ATOM    615  CD1 ILE A 204     212.672 245.603 247.476  1.00 75.19           C
ATOM    616  N   LEU A 205     211.558 251.058 247.991  1.00 79.91           N
ATOM    617  CA  LEU A 205     210.683 252.186 248.277  1.00 79.91           C
ATOM    618  C   LEU A 205     211.117 253.458 247.565  1.00 79.91           C
ATOM    619  O   LEU A 205     210.265 254.289 247.235  1.00 79.91           O
ATOM    620  CB  LEU A 205     210.618 252.432 249.789  1.00 79.91           C
ATOM    621  CG  LEU A 205     209.435 253.237 250.333  1.00 79.91           C
ATOM    622  CD1 LEU A 205     209.078 252.749 251.723  1.00 79.91           C
ATOM    623  CD2 LEU A 205     209.739 254.721 250.371  1.00 79.91           C
ATOM    624  N   SER A 206     212.415 253.633 247.323  1.00 76.62           N
ATOM    625  CA  SER A 206     212.898 254.776 246.563  1.00 76.62           C
ATOM    626  C   SER A 206     212.798 254.576 245.058  1.00 76.62           C
ATOM    627  O   SER A 206     212.808 255.564 244.315  1.00 76.62           O
ATOM    628  CB  SER A 206     214.352 255.082 246.933  1.00 76.62           C
ATOM    629  OG  SER A 206     214.512 255.174 248.337  1.00 76.62           O
ATOM    630  N   ALA A 207     212.702 253.329 244.593  1.00 75.68           N
ATOM    631  CA  ALA A 207     212.688 253.073 243.155  1.00 75.68           C
ATOM    632  C   ALA A 207     211.374 253.497 242.512  1.00 75.68           C
ATOM    633  O   ALA A 207     211.378 254.085 241.425  1.00 75.68           O
ATOM    634  CB  ALA A 207     212.957 251.594 242.883  1.00 75.68           C
ATOM    635  N   ASP A 208     210.246 253.209 243.159  1.00 81.82           N
ATOM    636  CA  ASP A 208     208.945 253.515 242.577  1.00 81.82           C
ATOM    637  C   ASP A 208     208.538 254.973 242.749  1.00 81.82           C
ATOM    638  O   ASP A 208     207.596 255.416 242.083  1.00 81.82           O
ATOM    639  CB  ASP A 208     207.872 252.605 243.181  1.00 81.82           C
ATOM    640  CG  ASP A 208     207.660 252.853 244.658  1.00 81.82           C
ATOM    641  OD1 ASP A 208     208.523 253.501 245.285  1.00 81.82           O
ATOM    642  OD2 ASP A 208     206.628 252.401 245.195  1.00 81.82           O
ATOM    643  N   LEU A 209     209.218 255.726 243.616  1.00 83.83           N
ATOM    644  CA  LEU A 209     208.909 257.133 243.840  1.00 83.83           C
ATOM    645  C   LEU A 209     209.687 258.062 242.916  1.00 83.83           C
ATOM    646  O   LEU A 209     209.947 259.215 243.285  1.00 83.83           O
ATOM    647  CB  LEU A 209     209.165 257.503 245.302  1.00 83.83           C
ATOM    648  CG  LEU A 209     208.344 256.751 246.349  1.00 83.83           C
ATOM    649  CD1 LEU A 209     208.703 257.221 247.749  1.00 83.83           C
ATOM    650  CD2 LEU A 209     206.856 256.919 246.087  1.00 83.83           C
ATOM    651  N   ASP A 210     210.093 257.577 241.740  1.00 79.71           N
ATOM    652  CA  ASP A 210     210.772 258.362 240.706  1.00 79.71           C
ATOM    653  C   ASP A 210     212.197 258.741 241.117  1.00 79.71           C
ATOM    654  O   ASP A 210     212.900 259.444 240.385  1.00 79.71           O
ATOM    655  CB  ASP A 210     209.950 259.610 240.340  1.00 79.71           C
ATOM    656  CG  ASP A 210     210.562 260.422 239.212  1.00 79.71           C
ATOM    657  OD1 ASP A 210     210.395 261.659 239.210  1.00 79.71           O
ATOM    658  OD2 ASP A 210     211.189 259.823 238.313  1.00 79.71           O
ATOM    659  N   HIS A 211     212.663 258.264 242.271  1.00 74.83           N
ATOM    660  CA  HIS A 211     214.016 258.554 242.743  1.00 74.83           C
ATOM    661  C   HIS A 211     214.941 257.451 242.238  1.00 74.83           C
ATOM    662  O   HIS A 211     215.354 256.557 242.974  1.00 74.83           O
ATOM    663  CB  HIS A 211     214.039 258.673 244.262  1.00 74.83           C
ATOM    664  CG  HIS A 211     213.381 259.915 244.778  1.00 74.83           C
ATOM    665  ND1 HIS A 211     213.125 260.123 246.116  1.00 74.83           N
ATOM    666  CD2 HIS A 211     212.924 261.015 244.132  1.00 74.83           C
ATOM    667  CE1 HIS A 211     212.540 261.296 246.273  1.00 74.83           C
ATOM    668  NE2 HIS A 211     212.406 261.858 245.084  1.00 74.83           N
ATOM    669  N   VAL A 212     215.273 257.531 240.950  1.00 62.21           N
ATOM    670  CA  VAL A 212     216.033 256.466 240.303  1.00 62.21           C
ATOM    671  C   VAL A 212     217.481 256.462 240.774  1.00 62.21           C
ATOM    672  O   VAL A 212     218.031 255.409 241.115  1.00 62.21           O
ATOM    673  CB  VAL A 212     215.939 256.603 238.773  1.00 62.21           C
ATOM    674  CG1 VAL A 212     216.437 255.342 238.103  1.00 62.21           C
ATOM    675  CG2 VAL A 212     214.512 256.900 238.358  1.00 62.21           C
ATOM    676  N   ARG A 213     218.124 257.632 240.791  1.00 58.83           N
ATOM    677  CA  ARG A 213     219.540 257.690 241.143  1.00 58.83           C
ATOM    678  C   ARG A 213     219.783 257.287 242.590  1.00 58.83           C
ATOM    679  O   ARG A 213     220.767 256.600 242.881  1.00 58.83           O
ATOM    680  CB  ARG A 213     220.087 259.092 240.885  1.00 58.83           C
ATOM    681  CG  ARG A 213     219.797 259.610 239.491  1.00 58.83           C
ATOM    682  CD  ARG A 213     220.383 260.990 239.274  1.00 58.83           C
ATOM    683  NE  ARG A 213     220.193 261.444 237.901  1.00 58.83           N
ATOM    684  CZ  ARG A 213     220.983 261.107 236.888  1.00 58.83           C
ATOM    685  NH1 ARG A 213     222.025 260.313 237.090  1.00 58.83           N
ATOM    686  NH2 ARG A 213     220.733 261.564 235.669  1.00 58.83           N
ATOM    687  N   GLN A 214     218.907 257.699 243.507  1.00 67.36           N
ATOM    688  CA  GLN A 214     219.036 257.268 244.894  1.00 67.36           C
ATOM    689  C   GLN A 214     218.741 255.782 245.043  1.00 67.36           C
ATOM    690  O   GLN A 214     219.375 255.102 245.858  1.00 67.36           O
ATOM    691  CB  GLN A 214     218.106 258.096 245.779  1.00 67.36           C
ATOM    692  CG  GLN A 214     217.974 257.601 247.204  1.00 67.36           C
ATOM    693  CD  GLN A 214     217.195 258.562 248.080  1.00 67.36           C
ATOM    694  OE1 GLN A 214     217.047 259.738 247.751  1.00 67.36           O
ATOM    695  NE2 GLN A 214     216.685 258.063 249.199  1.00 67.36           N
ATOM    696  N   ALA A 215     217.800 255.259 244.255  1.00 61.80           N
ATOM    697  CA  ALA A 215     217.485 253.837 244.325  1.00 61.80           C
ATOM    698  C   ALA A 215     218.650 252.986 243.840  1.00 61.80           C
ATOM    699  O   ALA A 215     218.921 251.923 244.404  1.00 61.80           O
ATOM    700  CB  ALA A 215     216.232 253.536 243.509  1.00 61.80           C
ATOM    701  N   ILE A 216     219.347 253.435 242.796  1.00 56.39           N
ATOM    702  CA  ILE A 216     220.507 252.691 242.315  1.00 56.39           C
ATOM    703  C   ILE A 216     221.599 252.672 243.373  1.00 56.39           C
ATOM    704  O   ILE A 216     222.273 251.654 243.573  1.00 56.39           O
ATOM    705  CB  ILE A 216     221.017 253.281 240.990  1.00 56.39           C
ATOM    706  CG1 ILE A 216     219.953 253.158 239.907  1.00 56.39           C
ATOM    707  CG2 ILE A 216     222.269 252.570 240.550  1.00 56.39           C
ATOM    708  CD1 ILE A 216     220.330 253.842 238.626  1.00 56.39           C
ATOM    709  N   TYR A 217     221.788 253.790 244.075  1.00 66.04           N
ATOM    710  CA  TYR A 217     222.774 253.813 245.148  1.00 66.04           C
ATOM    711  C   TYR A 217     222.386 252.879 246.283  1.00 66.04           C
ATOM    712  O   TYR A 217     223.234 252.142 246.795  1.00 66.04           O
ATOM    713  CB  TYR A 217     222.953 255.228 245.686  1.00 66.04           C
ATOM    714  CG  TYR A 217     223.694 255.266 246.999  1.00 66.04           C
ATOM    715  CD1 TYR A 217     225.030 254.905 247.073  1.00 66.04           C
ATOM    716  CD2 TYR A 217     223.057 255.653 248.167  1.00 66.04           C
ATOM    717  CE1 TYR A 217     225.712 254.932 248.271  1.00 66.04           C
ATOM    718  CE2 TYR A 217     223.730 255.683 249.368  1.00 66.04           C
ATOM    719  CZ  TYR A 217     225.057 255.321 249.416  1.00 66.04           C
ATOM    720  OH  TYR A 217     225.730 255.351 250.614  1.00 66.04           O
ATOM    721  N   CYS A 218     221.116 252.898 246.694  1.00 67.71           N
ATOM    722  CA  CYS A 218     220.673 251.989 247.744  1.00 67.71           C
ATOM    723  C   CYS A 218     220.809 250.529 247.333  1.00 67.71           C
ATOM    724  O   CYS A 218     221.151 249.687 248.168  1.00 67.71           O
ATOM    725  CB  CYS A 218     219.226 252.286 248.132  1.00 67.71           C
ATOM    726  SG  CYS A 218     218.930 253.960 248.723  1.00 67.71           S
ATOM    727  N   PHE A 219     220.555 250.212 246.063  1.00 61.99           N
ATOM    728  CA  PHE A 219     220.709 248.841 245.594  1.00 61.99           C
ATOM    729  C   PHE A 219     222.169 248.420 245.526  1.00 61.99           C
ATOM    730  O   PHE A 219     222.492 247.283 245.878  1.00 61.99           O
ATOM    731  CB  PHE A 219     220.059 248.672 244.220  1.00 61.99           C
ATOM    732  CG  PHE A 219     218.604 248.320 244.276  1.00 61.99           C
ATOM    733  CD1 PHE A 219     218.175 247.210 244.977  1.00 61.99           C
ATOM    734  CD2 PHE A 219     217.664 249.094 243.620  1.00 61.99           C
ATOM    735  CE1 PHE A 219     216.839 246.883 245.027  1.00 61.99           C
ATOM    736  CE2 PHE A 219     216.328 248.771 243.670  1.00 61.99           C
ATOM    737  CZ  PHE A 219     215.915 247.663 244.374  1.00 61.99           C
ATOM    738  N   SER A 220     223.060 249.314 245.088  1.00 64.30           N
ATOM    739  CA  SER A 220     224.470 248.973 244.953  1.00 64.30           C
ATOM    740  C   SER A 220     225.091 248.503 246.258  1.00 64.30           C
ATOM    741  O   SER A 220     225.910 247.579 246.241  1.00 64.30           O
ATOM    742  CB  SER A 220     225.253 250.173 244.421  1.00 64.30           C
ATOM    743  OG  SER A 220     224.831 250.519 243.116  1.00 64.30           O
ATOM    744  N   ARG A 221     224.707 249.097 247.386  1.00 70.40           N
ATOM    745  CA  ARG A 221     225.213 248.652 248.677  1.00 70.40           C
ATOM    746  C   ARG A 221     224.713 247.264 249.059  1.00 70.40           C
ATOM    747  O   ARG A 221     225.415 246.551 249.783  1.00 70.40           O
ATOM    748  CB  ARG A 221     224.832 249.664 249.757  1.00 70.40           C
ATOM    749  CG  ARG A 221     225.659 250.935 249.706  1.00 70.40           C
ATOM    750  CD  ARG A 221     225.239 251.911 250.783  1.00 70.40           C
ATOM    751  NE  ARG A 221     226.338 252.768 251.218  1.00 70.40           N
ATOM    752  CZ  ARG A 221     227.214 252.438 252.162  1.00 70.40           C
ATOM    753  NH1 ARG A 221     227.126 251.265 252.772  1.00 70.40           N
ATOM    754  NH2 ARG A 221     228.179 253.281 252.495  1.00 70.40           N
ATOM    755  N   VAL A 222     223.543 246.854 248.570  1.00 68.06           N
ATOM    756  CA  VAL A 222     223.065 245.498 248.824  1.00 68.06           C
ATOM    757  C   VAL A 222     223.945 244.478 248.115  1.00 68.06           C
ATOM    758  O   VAL A 222     224.401 243.506 248.724  1.00 68.06           O
ATOM    759  CB  VAL A 222     221.593 245.358 248.402  1.00 68.06           C
ATOM    760  CG1 VAL A 222     221.016 244.074 248.950  1.00 68.06           C
ATOM    761  CG2 VAL A 222     220.788 246.543 248.880  1.00 68.06           C
ATOM    762  N   ILE A 223     224.193 244.679 246.818  1.00 65.89           N
ATOM    763  CA  ILE A 223     225.082 243.774 246.097  1.00 65.89           C
ATOM    764  C   ILE A 223     226.494 243.843 246.664  1.00 65.89           C
ATOM    765  O   ILE A 223     227.215 242.837 246.680  1.00 65.89           O
ATOM    766  CB  ILE A 223     225.058 244.073 244.584  1.00 65.89           C
ATOM    767  CG1 ILE A 223     223.696 243.734 243.982  1.00 65.89           C
ATOM    768  CG2 ILE A 223     226.140 243.296 243.856  1.00 65.89           C
ATOM    769  CD1 ILE A 223     222.740 244.887 243.911  1.00 65.89           C
ATOM    770  N   SER A 224     226.908 245.009 247.165  1.00 69.17           N
ATOM    771  CA  SER A 224     228.219 245.106 247.794  1.00 69.17           C
ATOM    772  C   SER A 224     228.275 244.326 249.100  1.00 69.17           C
ATOM    773  O   SER A 224     229.340 243.826 249.475  1.00 69.17           O
ATOM    774  CB  SER A 224     228.579 246.570 248.038  1.00 69.17           C
ATOM    775  OG  SER A 224     229.922 246.697 248.467  1.00 69.17           O
ATOM    776  N   LEU A 225     227.147 244.209 249.803  1.00 73.25           N
ATOM    777  CA  LEU A 225     227.136 243.476 251.064  1.00 73.25           C
ATOM    778  C   LEU A 225     227.112 241.969 250.828  1.00 73.25           C
ATOM    779  O   LEU A 225     227.947 241.233 251.365  1.00 73.25           O
ATOM    780  CB  LEU A 225     225.944 243.919 251.916  1.00 73.25           C
ATOM    781  CG  LEU A 225     226.218 245.167 252.758  1.00 73.25           C
ATOM    782  CD1 LEU A 225     225.023 245.527 253.620  1.00 73.25           C
ATOM    783  CD2 LEU A 225     227.455 244.968 253.616  1.00 73.25           C
ATOM    784  N   ASN A 226     226.162 241.489 250.026  1.00 72.58           N
ATOM    785  CA  ASN A 226     226.120 240.086 249.621  1.00 72.58           C
ATOM    786  C   ASN A 226     225.983 240.035 248.106  1.00 72.58           C
ATOM    787  O   ASN A 226     224.920 240.409 247.569  1.00 72.58           O
ATOM    788  CB  ASN A 226     224.979 239.329 250.308  1.00 72.58           C
ATOM    789  CG  ASN A 226     223.644 240.025 250.169  1.00 72.58           C
ATOM    790  OD1 ASN A 226     223.573 241.250 250.133  1.00 72.58           O
ATOM    791  ND2 ASN A 226     222.576 239.243 250.087  1.00 72.58           N
ATOM    792  N   PRO A 227     227.009 239.592 247.377  1.00 71.58           N
ATOM    793  CA  PRO A 227     226.942 239.594 245.911  1.00 71.58           C
ATOM    794  C   PRO A 227     226.056 238.511 245.319  1.00 71.58           C
ATOM    795  O   PRO A 227     225.858 238.502 244.099  1.00 71.58           O
ATOM    796  CB  PRO A 227     228.407 239.379 245.510  1.00 71.58           C
ATOM    797  CG  PRO A 227     228.973 238.582 246.626  1.00 71.58           C
ATOM    798  CD  PRO A 227     228.293 239.073 247.875  1.00 71.58           C
ATOM    799  N   MET A 228     225.521 237.605 246.132  1.00 73.40           N
ATOM    800  CA  MET A 228     224.703 236.506 245.641  1.00 73.40           C
ATOM    801  C   MET A 228     223.210 236.771 245.772  1.00 73.40           C
ATOM    802  O   MET A 228     222.443 235.827 245.981  1.00 73.40           O
ATOM    803  CB  MET A 228     225.066 235.210 246.373  1.00 73.40           C
ATOM    804  CG  MET A 228     226.464 234.704 246.073  1.00 73.40           C
ATOM    805  SD  MET A 228     226.744 234.472 244.309  1.00 73.40           S
ATOM    806  CE  MET A 228     228.528 234.345 244.263  1.00 73.40           C
ATOM    807  N   GLU A 229     222.783 238.024 245.664  1.00 68.89           N
ATOM    808  CA  GLU A 229     221.368 238.370 245.663  1.00 68.89           C
ATOM    809  C   GLU A 229     220.931 238.692 244.243  1.00 68.89           C
ATOM    810  O   GLU A 229     221.493 239.584 243.606  1.00 68.89           O
ATOM    811  CB  GLU A 229     221.085 239.560 246.577  1.00 68.89           C
ATOM    812  CG  GLU A 229     219.636 239.998 246.548  1.00 68.89           C
ATOM    813  CD  GLU A 229     219.246 240.798 247.765  1.00 68.89           C
ATOM    814  OE1 GLU A 229     220.122 241.039 248.619  1.00 68.89           O
ATOM    815  OE2 GLU A 229     218.063 241.179 247.873  1.00 68.89           O
ATOM    816  N   TRP A 230     219.925 237.971 243.755  1.00 64.68           N
ATOM    817  CA  TRP A 230     219.462 238.119 242.385  1.00 64.68           C
ATOM    818  C   TRP A 230     218.201 238.961 242.270  1.00 64.68           C
ATOM    819  O   TRP A 230     217.829 239.347 241.159  1.00 64.68           O
ATOM    820  CB  TRP A 230     219.226 236.742 241.763  1.00 64.68           C
ATOM    821  CG  TRP A 230     220.335 235.782 242.041  1.00 64.68           C
ATOM    822  CD1 TRP A 230     220.254 234.618 242.742  1.00 64.68           C
ATOM    823  CD2 TRP A 230     221.701 235.910 241.631  1.00 64.68           C
ATOM    824  NE1 TRP A 230     221.482 234.008 242.789  1.00 64.68           N
ATOM    825  CE2 TRP A 230     222.388 234.782 242.115  1.00 64.68           C
ATOM    826  CE3 TRP A 230     222.408 236.867 240.899  1.00 64.68           C
ATOM    827  CZ2 TRP A 230     223.746 234.586 241.892  1.00 64.68           C
ATOM    828  CZ3 TRP A 230     223.755 236.671 240.678  1.00 64.68           C
ATOM    829  CH2 TRP A 230     224.411 235.541 241.173  1.00 64.68           C
ATOM    830  N   GLU A 231     217.539 239.253 243.384  1.00 64.68           N
ATOM    831  CA  GLU A 231     216.400 240.158 243.375  1.00 64.68           C
ATOM    832  C   GLU A 231     216.821 241.614 243.234  1.00 64.68           C
ATOM    833  O   GLU A 231     216.043 242.425 242.718  1.00 64.68           O
ATOM    834  CB  GLU A 231     215.574 239.964 244.654  1.00 64.68           C
ATOM    835  CG  GLU A 231     214.538 241.041 244.943  1.00 64.68           C
ATOM    836  CD  GLU A 231     213.429 241.092 243.912  1.00 64.68           C
ATOM    837  OE1 GLU A 231     213.223 240.087 243.200  1.00 64.68           O
ATOM    838  OE2 GLU A 231     212.755 242.138 243.818  1.00 64.68           O
ATOM    839  N   SER A 232     218.044 241.952 243.645  1.00 60.99           N
ATOM    840  CA  SER A 232     218.534 243.320 243.579  1.00 60.99           C
ATOM    841  C   SER A 232     219.338 243.627 242.327  1.00 60.99           C
ATOM    842  O   SER A 232     219.222 244.739 241.807  1.00 60.99           O
ATOM    843  CB  SER A 232     219.393 243.640 244.809  1.00 60.99           C
ATOM    844  OG  SER A 232     218.584 244.046 245.897  1.00 60.99           O
ATOM    845  N   ILE A 233     220.152 242.689 241.836  1.00 55.87           N
ATOM    846  CA  ILE A 233     220.841 242.915 240.569  1.00 55.87           C
ATOM    847  C   ILE A 233     219.858 243.100 239.423  1.00 55.87           C
ATOM    848  O   ILE A 233     220.183 243.772 238.438  1.00 55.87           O
ATOM    849  CB  ILE A 233     221.806 241.765 240.237  1.00 55.87           C
ATOM    850  CG1 ILE A 233     222.656 241.409 241.450  1.00 55.87           C
ATOM    851  CG2 ILE A 233     222.720 242.146 239.094  1.00 55.87           C
ATOM    852  CD1 ILE A 233     223.608 240.266 241.201  1.00 55.87           C
ATOM    853  N   TYR A 234     218.657 242.540 239.530  1.00 55.06           N
ATOM    854  CA  TYR A 234     217.629 242.737 238.519  1.00 55.06           C
ATOM    855  C   TYR A 234     216.994 244.115 238.620  1.00 55.06           C
ATOM    856  O   TYR A 234     216.886 244.825 237.614  1.00 55.06           O
ATOM    857  CB  TYR A 234     216.555 241.654 238.648  1.00 55.06           C
ATOM    858  CG  TYR A 234     215.518 241.677 237.550  1.00 55.06           C
ATOM    859  CD1 TYR A 234     214.355 242.420 237.682  1.00 55.06           C
ATOM    860  CD2 TYR A 234     215.701 240.950 236.384  1.00 55.06           C
ATOM    861  CE1 TYR A 234     213.408 242.444 236.683  1.00 55.06           C
ATOM    862  CE2 TYR A 234     214.759 240.967 235.379  1.00 55.06           C
ATOM    863  CZ  TYR A 234     213.614 241.716 235.535  1.00 55.06           C
ATOM    864  OH  TYR A 234     212.669 241.737 234.535  1.00 55.06           O
ATOM    865  N   ARG A 235     216.576 244.511 239.824  1.00 56.49           N
ATOM    866  CA  ARG A 235     215.924 245.804 239.990  1.00 56.49           C
ATOM    867  C   ARG A 235     216.893 246.950 239.737  1.00 56.49           C
ATOM    868  O   ARG A 235     216.482 248.035 239.312  1.00 56.49           O
ATOM    869  CB  ARG A 235     215.319 245.907 241.386  1.00 56.49           C
ATOM    870  CG  ARG A 235     214.154 244.970 241.620  1.00 56.49           C
ATOM    871  CD  ARG A 235     213.591 245.143 243.014  1.00 56.49           C
ATOM    872  NE  ARG A 235     212.323 244.442 243.176  1.00 56.49           N
ATOM    873  CZ  ARG A 235     211.140 244.977 242.903  1.00 56.49           C
ATOM    874  NH1 ARG A 235     210.034 244.266 243.078  1.00 56.49           N
ATOM    875  NH2 ARG A 235     211.061 246.221 242.457  1.00 56.49           N
ATOM    876  N   ARG A 236     218.183 246.732 239.992  1.00 53.20           N
ATOM    877  CA  ARG A 236     219.188 247.746 239.707  1.00 53.20           C
ATOM    878  C   ARG A 236     219.563 247.788 238.235  1.00 53.20           C
ATOM    879  O   ARG A 236     219.766 248.878 237.691  1.00 53.20           O
ATOM    880  CB  ARG A 236     220.435 247.496 240.556  1.00 53.20           C
ATOM    881  CG  ARG A 236     221.444 248.621 240.533  1.00 53.20           C
ATOM    882  CD  ARG A 236     222.725 248.207 241.228  1.00 53.20           C
ATOM    883  NE  ARG A 236     223.334 247.044 240.595  1.00 53.20           N
ATOM    884  CZ  ARG A 236     224.624 246.740 240.675  1.00 53.20           C
ATOM    885  NH1 ARG A 236     225.447 247.514 241.366  1.00 53.20           N
ATOM    886  NH2 ARG A 236     225.090 245.661 240.065  1.00 53.20           N
ATOM    887  N   SER A 237     219.651 246.632 237.575  1.00 49.82           N
ATOM    888  CA  SER A 237     219.891 246.610 236.141  1.00 49.82           C
ATOM    889  C   SER A 237     218.725 247.183 235.352  1.00 49.82           C
ATOM    890  O   SER A 237     218.936 247.708 234.256  1.00 49.82           O
ATOM    891  CB  SER A 237     220.169 245.184 235.672  1.00 49.82           C
ATOM    892  OG  SER A 237     221.367 244.693 236.243  1.00 49.82           O
ATOM    893  N   MET A 238     217.504 247.091 235.879  1.00 50.80           N
ATOM    894  CA  MET A 238     216.364 247.700 235.210  1.00 50.80           C
ATOM    895  C   MET A 238     216.294 249.204 235.432  1.00 50.80           C
ATOM    896  O   MET A 238     215.651 249.901 234.641  1.00 50.80           O
ATOM    897  CB  MET A 238     215.064 247.045 235.677  1.00 50.80           C
ATOM    898  CG  MET A 238     214.887 245.619 235.194  1.00 50.80           C
ATOM    899  SD  MET A 238     214.853 245.496 233.397  1.00 50.80           S
ATOM    900  CE  MET A 238     213.325 246.356 233.033  1.00 50.80           C
ATOM    901  N   LEU A 239     216.933 249.715 236.484  1.00 50.68           N
ATOM    902  CA  LEU A 239     217.025 251.156 236.684  1.00 50.68           C
ATOM    903  C   LEU A 239     218.220 251.760 235.964  1.00 50.68           C
ATOM    904  O   LEU A 239     218.195 252.950 235.634  1.00 50.68           O
ATOM    905  CB  LEU A 239     217.108 251.481 238.175  1.00 50.68           C
ATOM    906  CG  LEU A 239     215.849 251.219 239.001  1.00 50.68           C
ATOM    907  CD1 LEU A 239     216.125 251.449 240.472  1.00 50.68           C
ATOM    908  CD2 LEU A 239     214.706 252.090 238.526  1.00 50.68           C
ATOM    909  N   TYR A 240     219.263 250.967 235.724  1.00 47.44           N
ATOM    910  CA  TYR A 240     220.388 251.443 234.927  1.00 47.44           C
ATOM    911  C   TYR A 240     219.945 251.781 233.509  1.00 47.44           C
ATOM    912  O   TYR A 240     220.448 252.731 232.901  1.00 47.44           O
ATOM    913  CB  TYR A 240     221.497 250.394 234.914  1.00 47.44           C
ATOM    914  CG  TYR A 240     222.459 250.521 236.067  1.00 47.44           C
ATOM    915  CD1 TYR A 240     222.921 251.760 236.473  1.00 47.44           C
ATOM    916  CD2 TYR A 240     222.900 249.402 236.755  1.00 47.44           C
ATOM    917  CE1 TYR A 240     223.799 251.883 237.523  1.00 47.44           C
ATOM    918  CE2 TYR A 240     223.778 249.517 237.809  1.00 47.44           C
ATOM    919  CZ  TYR A 240     224.224 250.761 238.188  1.00 47.44           C
ATOM    920  OH  TYR A 240     225.100 250.885 239.240  1.00 47.44           O
ATOM    921  N   LYS A 241     219.004 251.006 232.964  1.00 48.78           N
ATOM    922  CA  LYS A 241     218.430 251.343 231.665  1.00 48.78           C
ATOM    923  C   LYS A 241     217.697 252.674 231.716  1.00 48.78           C
ATOM    924  O   LYS A 241     217.835 253.505 230.813  1.00 48.78           O
ATOM    925  CB  LYS A 241     217.481 250.239 231.206  1.00 48.78           C
ATOM    926  CG  LYS A 241     218.145 248.907 230.941  1.00 48.78           C
ATOM    927  CD  LYS A 241     217.106 247.848 230.625  1.00 48.78           C
ATOM    928  CE  LYS A 241     216.435 248.127 229.292  1.00 48.78           C
ATOM    929  NZ  LYS A 241     215.478 247.054 228.917  1.00 48.78           N
ATOM    930  N   LYS A 242     216.905 252.891 232.769  1.00 50.70           N
ATOM    931  CA  LYS A 242     216.141 254.127 232.892  1.00 50.70           C
ATOM    932  C   LYS A 242     217.050 255.334 233.081  1.00 50.70           C
ATOM    933  O   LYS A 242     216.708 256.439 232.645  1.00 50.70           O
ATOM    934  CB  LYS A 242     215.156 254.014 234.053  1.00 50.70           C
ATOM    935  CG  LYS A 242     214.070 255.068 234.060  1.00 50.70           C
ATOM    936  CD  LYS A 242     213.129 254.869 235.234  1.00 50.70           C
ATOM    937  CE  LYS A 242     212.606 253.444 235.282  1.00 50.70           C
ATOM    938  NZ  LYS A 242     211.812 253.185 236.514  1.00 50.70           N
ATOM    939  N   THR A 243     218.205 255.145 233.722  1.00 50.68           N
ATOM    940  CA  THR A 243     219.139 256.253 233.890  1.00 50.68           C
ATOM    941  C   THR A 243     219.900 256.535 232.601  1.00 50.68           C
ATOM    942  O   THR A 243     220.119 257.698 232.242  1.00 50.68           O
ATOM    943  CB  THR A 243     220.111 255.957 235.030  1.00 50.68           C
ATOM    944  OG1 THR A 243     219.379 255.779 236.247  1.00 50.68           O
ATOM    945  CG2 THR A 243     221.084 257.102 235.200  1.00 50.68           C
ATOM    946  N   GLY A 244     220.303 255.489 231.887  1.00 47.97           N
ATOM    947  CA  GLY A 244     221.012 255.659 230.637  1.00 47.97           C
ATOM    948  C   GLY A 244     222.353 254.957 230.617  1.00 47.97           C
ATOM    949  O   GLY A 244     223.072 255.006 229.615  1.00 47.97           O
ATOM    950  N   GLN A 245     222.699 254.295 231.721  1.00 47.25           N
ATOM    951  CA  GLN A 245     223.961 253.566 231.826  1.00 47.25           C
ATOM    952  C   GLN A 245     223.714 252.120 231.414  1.00 47.25           C
ATOM    953  O   GLN A 245     223.663 251.202 232.233  1.00 47.25           O
ATOM    954  CB  GLN A 245     224.519 253.662 233.239  1.00 47.25           C
ATOM    955  CG  GLN A 245     224.489 255.059 233.816  1.00 47.25           C
ATOM    956  CD  GLN A 245     224.640 255.064 235.317  1.00 47.25           C
ATOM    957  OE1 GLN A 245     225.192 254.136 235.899  1.00 47.25           O
ATOM    958  NE2 GLN A 245     224.152 256.117 235.956  1.00 47.25           N
ATOM    959  N   LEU A 246     223.551 251.923 230.105  1.00 48.24           N
ATOM    960  CA  LEU A 246     223.225 250.602 229.584  1.00 48.24           C
ATOM    961  C   LEU A 246     224.349 249.596 229.801  1.00 48.24           C
ATOM    962  O   LEU A 246     224.077 248.394 229.883  1.00 48.24           O
ATOM    963  CB  LEU A 246     222.886 250.688 228.093  1.00 48.24           C
ATOM    964  CG  LEU A 246     221.486 251.143 227.666  1.00 48.24           C
ATOM    965  CD1 LEU A 246     220.419 250.219 228.218  1.00 48.24           C
ATOM    966  CD2 LEU A 246     221.205 252.589 228.046  1.00 48.24           C
ATOM    967  N   ALA A 247     225.602 250.052 229.888  1.00 49.05           N
ATOM    968  CA  ALA A 247     226.708 249.129 230.113  1.00 49.05           C
ATOM    969  C   ALA A 247     226.602 248.441 231.464  1.00 49.05           C
ATOM    970  O   ALA A 247     226.856 247.237 231.564  1.00 49.05           O
ATOM    971  CB  ALA A 247     228.043 249.864 230.003  1.00 49.05           C
ATOM    972  N   ARG A 248     226.214 249.180 232.501  1.00 49.03           N
ATOM    973  CA  ARG A 248     225.988 248.577 233.805  1.00 49.03           C
ATOM    974  C   ARG A 248     224.815 247.605 233.781  1.00 49.03           C
ATOM    975  O   ARG A 248     224.888 246.536 234.397  1.00 49.03           O
ATOM    976  CB  ARG A 248     225.756 249.672 234.843  1.00 49.03           C
ATOM    977  CG  ARG A 248     226.912 250.646 234.963  1.00 49.03           C
ATOM    978  CD  ARG A 248     228.178 249.927 235.374  1.00 49.03           C
ATOM    979  NE  ARG A 248     229.235 250.857 235.755  1.00 49.03           N
ATOM    980  CZ  ARG A 248     229.644 251.047 237.002  1.00 49.03           C
ATOM    981  NH1 ARG A 248     229.083 250.371 237.993  1.00 49.03           N
ATOM    982  NH2 ARG A 248     230.613 251.913 237.258  1.00 49.03           N
ATOM    983  N   ALA A 249     223.740 247.953 233.071  1.00 47.93           N
ATOM    984  CA  ALA A 249     222.611 247.040 232.940  1.00 47.93           C
ATOM    985  C   ALA A 249     223.034 245.733 232.285  1.00 47.93           C
ATOM    986  O   ALA A 249     222.649 244.652 232.741  1.00 47.93           O
ATOM    987  CB  ALA A 249     221.495 247.702 232.137  1.00 47.93           C
ATOM    988  N   LEU A 250     223.836 245.811 231.222  1.00 50.13           N
ATOM    989  CA  LEU A 250     224.293 244.600 230.548  1.00 50.13           C
ATOM    990  C   LEU A 250     225.234 243.792 231.431  1.00 50.13           C
ATOM    991  O   LEU A 250     225.147 242.560 231.476  1.00 50.13           O
ATOM    992  CB  LEU A 250     224.972 244.960 229.227  1.00 50.13           C
ATOM    993  CG  LEU A 250     225.444 243.788 228.369  1.00 50.13           C
ATOM    994  CD1 LEU A 250     224.382 242.728 228.303  1.00 50.13           C
ATOM    995  CD2 LEU A 250     225.790 244.235 226.979  1.00 50.13           C
ATOM    996  N   ASP A 251     226.155 244.461 232.127  1.00 52.26           N
ATOM    997  CA  ASP A 251     227.058 243.751 233.023  1.00 52.26           C
ATOM    998  C   ASP A 251     226.320 243.098 234.183  1.00 52.26           C
ATOM    999  O   ASP A 251     226.802 242.097 234.721  1.00 52.26           O
ATOM   1000  CB  ASP A 251     228.130 244.704 233.551  1.00 52.26           C
ATOM   1001  CG  ASP A 251     229.097 245.152 232.471  1.00 52.26           C
ATOM   1002  OD1 ASP A 251     228.706 245.169 231.283  1.00 52.26           O
ATOM   1003  OD2 ASP A 251     230.249 245.488 232.810  1.00 52.26           O
ATOM   1004  N   GLY A 252     225.170 243.636 234.573  1.00 51.90           N
ATOM   1005  CA  GLY A 252     224.394 243.044 235.644  1.00 51.90           C
ATOM   1006  C   GLY A 252     223.419 241.988 235.167  1.00 51.90           C
ATOM   1007  O   GLY A 252     222.981 241.144 235.951  1.00 51.90           O
ATOM   1008  N   PHE A 253     223.066 242.025 233.881  1.00 50.40           N
ATOM   1009  CA  PHE A 253     222.181 241.016 233.316  1.00 50.40           C
ATOM   1010  C   PHE A 253     222.916 239.789 232.803  1.00 50.40           C
ATOM   1011  O   PHE A 253     222.372 238.686 232.893  1.00 50.40           O
ATOM   1012  CB  PHE A 253     221.339 241.610 232.184  1.00 50.40           C
ATOM   1013  CG  PHE A 253     219.991 242.092 232.629  1.00 50.40           C
ATOM   1014  CD1 PHE A 253     219.118 241.239 233.276  1.00 50.40           C
ATOM   1015  CD2 PHE A 253     219.603 243.400 232.414  1.00 50.40           C
ATOM   1016  CE1 PHE A 253     217.880 241.679 233.693  1.00 50.40           C
ATOM   1017  CE2 PHE A 253     218.366 243.845 232.829  1.00 50.40           C
ATOM   1018  CZ  PHE A 253     217.505 242.983 233.470  1.00 50.40           C
ATOM   1019  N   GLN A 254     224.133 239.938 232.281  1.00 54.01           N
ATOM   1020  CA  GLN A 254     224.931 238.763 231.956  1.00 54.01           C
ATOM   1021  C   GLN A 254     225.267 237.940 233.190  1.00 54.01           C
ATOM   1022  O   GLN A 254     225.165 236.709 233.150  1.00 54.01           O
ATOM   1023  CB  GLN A 254     226.220 239.172 231.245  1.00 54.01           C
ATOM   1024  CG  GLN A 254     226.001 239.910 229.945  1.00 54.01           C
ATOM   1025  CD  GLN A 254     227.296 240.199 229.222  1.00 54.01           C
ATOM   1026  OE1 GLN A 254     227.911 241.245 229.422  1.00 54.01           O
ATOM   1027  NE2 GLN A 254     227.719 239.271 228.375  1.00 54.01           N
ATOM   1028  N   ARG A 255     225.659 238.592 234.282  1.00 58.84           N
ATOM   1029  CA  ARG A 255     225.897 237.929 235.554  1.00 58.84           C
ATOM   1030  C   ARG A 255     224.638 237.307 236.138  1.00 58.84           C
ATOM   1031  O   ARG A 255     224.733 236.320 236.873  1.00 58.84           O
ATOM   1032  CB  ARG A 255     226.490 238.927 236.553  1.00 58.84           C
ATOM   1033  CG  ARG A 255     226.966 238.324 237.857  1.00 58.84           C
ATOM   1034  CD  ARG A 255     227.131 239.400 238.911  1.00 58.84           C
ATOM   1035  NE  ARG A 255     227.806 240.578 238.375  1.00 58.84           N
ATOM   1036  CZ  ARG A 255     227.628 241.814 238.832  1.00 58.84           C
ATOM   1037  NH1 ARG A 255     226.796 242.037 239.838  1.00 58.84           N
ATOM   1038  NH2 ARG A 255     228.285 242.827 238.284  1.00 58.84           N
ATOM   1039  N   LEU A 256     223.466 237.853 235.821  1.00 56.22           N
ATOM   1040  CA  LEU A 256     222.203 237.306 236.294  1.00 56.22           C
ATOM   1041  C   LEU A 256     221.724 236.140 235.445  1.00 56.22           C
ATOM   1042  O   LEU A 256     221.020 235.260 235.951  1.00 56.22           O
ATOM   1043  CB  LEU A 256     221.140 238.406 236.313  1.00 56.22           C
ATOM   1044  CG  LEU A 256     219.821 238.119 237.021  1.00 56.22           C
ATOM   1045  CD1 LEU A 256     220.068 237.402 238.325  1.00 56.22           C
ATOM   1046  CD2 LEU A 256     219.076 239.413 237.260  1.00 56.22           C
ATOM   1047  N   TYR A 257     222.090 236.120 234.168  1.00 60.11           N
ATOM   1048  CA  TYR A 257     221.791 235.009 233.279  1.00 60.11           C
ATOM   1049  C   TYR A 257     222.768 233.854 233.432  1.00 60.11           C
ATOM   1050  O   TYR A 257     222.396 232.708 233.164  1.00 60.11           O
ATOM   1051  CB  TYR A 257     221.794 235.494 231.826  1.00 60.11           C
ATOM   1052  CG  TYR A 257     221.473 234.433 230.800  1.00 60.11           C
ATOM   1053  CD1 TYR A 257     220.162 234.083 230.520  1.00 60.11           C
ATOM   1054  CD2 TYR A 257     222.486 233.796 230.097  1.00 60.11           C
ATOM   1055  CE1 TYR A 257     219.867 233.118 229.579  1.00 60.11           C
ATOM   1056  CE2 TYR A 257     222.201 232.831 229.154  1.00 60.11           C
ATOM   1057  CZ  TYR A 257     220.891 232.497 228.898  1.00 60.11           C
ATOM   1058  OH  TYR A 257     220.604 231.535 227.958  1.00 60.11           O
ATOM   1059  N   MET A 258     223.999 234.123 233.858  1.00 66.66           N
ATOM   1060  CA  MET A 258     224.966 233.063 234.102  1.00 66.66           C
ATOM   1061  C   MET A 258     224.664 232.257 235.359  1.00 66.66           C
ATOM   1062  O   MET A 258     225.286 231.210 235.566  1.00 66.66           O
ATOM   1063  CB  MET A 258     226.376 233.650 234.207  1.00 66.66           C
ATOM   1064  CG  MET A 258     227.469 232.732 233.692  1.00 66.66           C
ATOM   1065  SD  MET A 258     229.031 233.594 233.431  1.00 66.66           S
ATOM   1066  CE  MET A 258     228.566 234.763 232.157  1.00 66.66           C
ATOM   1067  N   TYR A 259     223.736 232.710 236.196  1.00 68.42           N
ATOM   1068  CA  TYR A 259     223.407 232.033 237.445  1.00 68.42           C
ATOM   1069  C   TYR A 259     221.976 231.526 237.498  1.00 68.42           C
ATOM   1070  O   TYR A 259     221.664 230.668 238.325  1.00 68.42           O
ATOM   1071  CB  TYR A 259     223.652 232.971 238.631  1.00 68.42           C
ATOM   1072  CG  TYR A 259     225.081 232.970 239.123  1.00 68.42           C
ATOM   1073  CD1 TYR A 259     226.020 233.843 238.588  1.00 68.42           C
ATOM   1074  CD2 TYR A 259     225.492 232.101 240.123  1.00 68.42           C
ATOM   1075  CE1 TYR A 259     227.326 233.847 239.036  1.00 68.42           C
ATOM   1076  CE2 TYR A 259     226.796 232.099 240.576  1.00 68.42           C
ATOM   1077  CZ  TYR A 259     227.709 232.974 240.029  1.00 68.42           C
ATOM   1078  OH  TYR A 259     229.009 232.974 240.478  1.00 68.42           O
ATOM   1079  N   ASN A 260     221.095 232.041 236.645  1.00 65.97           N
ATOM   1080  CA  ASN A 260     219.713 231.571 236.537  1.00 65.97           C
ATOM   1081  C   ASN A 260     219.340 231.488 235.063  1.00 65.97           C
ATOM   1082  O   ASN A 260     218.506 232.258 234.575  1.00 65.97           O
ATOM   1083  CB  ASN A 260     218.756 232.497 237.290  1.00 65.97           C
ATOM   1084  CG  ASN A 260     219.157 232.700 238.735  1.00 65.97           C
ATOM   1085  OD1 ASN A 260     219.589 233.783 239.124  1.00 65.97           O
ATOM   1086  ND2 ASN A 260     219.008 231.657 239.544  1.00 65.97           N
ATOM   1087  N   PRO A 261     219.940 230.554 234.321  1.00 64.48           N
ATOM   1088  CA  PRO A 261     219.717 230.520 232.870  1.00 64.48           C
ATOM   1089  C   PRO A 261     218.430 229.811 232.481  1.00 64.48           C
ATOM   1090  O   PRO A 261     218.229 229.487 231.308  1.00 64.48           O
ATOM   1091  CB  PRO A 261     220.947 229.767 232.355  1.00 64.48           C
ATOM   1092  CG  PRO A 261     221.283 228.833 233.464  1.00 64.48           C
ATOM   1093  CD  PRO A 261     220.865 229.493 234.757  1.00 64.48           C
ATOM   1094  N   TYR A 262     217.552 229.562 233.455  1.00 65.57           N
ATOM   1095  CA  TYR A 262     216.284 228.886 233.212  1.00 65.57           C
ATOM   1096  C   TYR A 262     215.089 229.793 233.478  1.00 65.57           C
ATOM   1097  O   TYR A 262     213.976 229.301 233.684  1.00 65.57           O
ATOM   1098  CB  TYR A 262     216.189 227.616 234.058  1.00 65.57           C
ATOM   1099  CG  TYR A 262     217.347 226.670 233.848  1.00 65.57           C
ATOM   1100  CD1 TYR A 262     217.838 226.419 232.575  1.00 65.57           C
ATOM   1101  CD2 TYR A 262     217.958 226.039 234.921  1.00 65.57           C
ATOM   1102  CE1 TYR A 262     218.899 225.560 232.376  1.00 65.57           C
ATOM   1103  CE2 TYR A 262     219.021 225.178 234.732  1.00 65.57           C
ATOM   1104  CZ  TYR A 262     219.486 224.943 233.457  1.00 65.57           C
ATOM   1105  OH  TYR A 262     220.545 224.086 233.262  1.00 65.57           O
ATOM   1106  N   ASP A 263     215.297 231.105 233.480  1.00 60.39           N
ATOM   1107  CA  ASP A 263     214.238 232.078 233.699  1.00 60.39           C
ATOM   1108  C   ASP A 263     214.026 232.897 232.433  1.00 60.39           C
ATOM   1109  O   ASP A 263     214.988 233.349 231.807  1.00 60.39           O
ATOM   1110  CB  ASP A 263     214.576 232.998 234.872  1.00 60.39           C
ATOM   1111  CG  ASP A 263     213.344 233.572 235.538  1.00 60.39           C
ATOM   1112  OD1 ASP A 263     212.892 232.995 236.547  1.00 60.39           O
ATOM   1113  OD2 ASP A 263     212.829 234.603 235.055  1.00 60.39           O
ATOM   1114  N   ALA A 264     212.759 233.089 232.064  1.00 56.73           N
ATOM   1115  CA  ALA A 264     212.433 233.740 230.803  1.00 56.73           C
ATOM   1116  C   ALA A 264     212.577 235.253 230.854  1.00 56.73           C
ATOM   1117  O   ALA A 264     212.851 235.867 229.818  1.00 56.73           O
ATOM   1118  CB  ALA A 264     211.008 233.381 230.380  1.00 56.73           C
ATOM   1119  N   ASN A 265     212.402 235.869 232.024  1.00 54.89           N
ATOM   1120  CA  ASN A 265     212.494 237.322 232.117  1.00 54.89           C
ATOM   1121  C   ASN A 265     213.924 237.808 231.916  1.00 54.89           C
ATOM   1122  O   ASN A 265     214.156 238.782 231.189  1.00 54.89           O
ATOM   1123  CB  ASN A 265     211.959 237.792 233.467  1.00 54.89           C
ATOM   1124  CG  ASN A 265     210.555 237.302 233.737  1.00 54.89           C
ATOM   1125  OD1 ASN A 265     209.615 237.653 233.025  1.00 54.89           O
ATOM   1126  ND2 ASN A 265     210.404 236.481 234.767  1.00 54.89           N
ATOM   1127  N   ILE A 266     214.888 237.151 232.563  1.00 53.62           N
ATOM   1128  CA  ILE A 266     216.287 237.516 232.380  1.00 53.62           C
ATOM   1129  C   ILE A 266     216.688 237.370 230.918  1.00 53.62           C
ATOM   1130  O   ILE A 266     217.419 238.205 230.379  1.00 53.62           O
ATOM   1131  CB  ILE A 266     217.192 236.680 233.303  1.00 53.62           C
ATOM   1132  CG1 ILE A 266     216.966 237.052 234.771  1.00 53.62           C
ATOM   1133  CG2 ILE A 266     218.647 236.871 232.939  1.00 53.62           C
ATOM   1134  CD1 ILE A 266     215.924 236.224 235.477  1.00 53.62           C
ATOM   1135  N   LEU A 267     216.199 236.326 230.248  1.00 50.71           N
ATOM   1136  CA  LEU A 267     216.505 236.152 228.831  1.00 50.71           C
ATOM   1137  C   LEU A 267     215.873 237.252 227.988  1.00 50.71           C
ATOM   1138  O   LEU A 267     216.526 237.818 227.100  1.00 50.71           O
ATOM   1139  CB  LEU A 267     216.025 234.781 228.362  1.00 50.71           C
ATOM   1140  CG  LEU A 267     216.166 234.476 226.874  1.00 50.71           C
ATOM   1141  CD1 LEU A 267     217.612 234.210 226.535  1.00 50.71           C
ATOM   1142  CD2 LEU A 267     215.303 233.292 226.493  1.00 50.71           C
ATOM   1143  N   ARG A 268     214.603 237.566 228.251  1.00 50.55           N
ATOM   1144  CA  ARG A 268     213.904 238.585 227.478  1.00 50.55           C
ATOM   1145  C   ARG A 268     214.548 239.953 227.644  1.00 50.55           C
ATOM   1146  O   ARG A 268     214.518 240.765 226.714  1.00 50.55           O
ATOM   1147  CB  ARG A 268     212.432 238.619 227.891  1.00 50.55           C
ATOM   1148  CG  ARG A 268     211.519 239.496 227.043  1.00 50.55           C
ATOM   1149  CD  ARG A 268     211.411 240.907 227.594  1.00 50.55           C
ATOM   1150  NE  ARG A 268     211.048 240.907 229.008  1.00 50.55           N
ATOM   1151  CZ  ARG A 268     209.812 240.759 229.464  1.00 50.55           C
ATOM   1152  NH1 ARG A 268     209.580 240.772 230.769  1.00 50.55           N
ATOM   1153  NH2 ARG A 268     208.805 240.596 228.618  1.00 50.55           N
ATOM   1154  N   GLU A 269     215.134 240.227 228.809  1.00 49.59           N
ATOM   1155  CA  GLU A 269     215.805 241.506 229.017  1.00 49.59           C
ATOM   1156  C   GLU A 269     217.234 241.512 228.497  1.00 49.59           C
ATOM   1157  O   GLU A 269     217.689 242.533 227.963  1.00 49.59           O
ATOM   1158  CB  GLU A 269     215.800 241.871 230.500  1.00 49.59           C
ATOM   1159  CG  GLU A 269     214.418 241.905 231.123  1.00 49.59           C
ATOM   1160  CD  GLU A 269     213.555 243.022 230.579  1.00 49.59           C
ATOM   1161  OE1 GLU A 269     214.115 244.023 230.087  1.00 49.59           O
ATOM   1162  OE2 GLU A 269     212.315 242.899 230.643  1.00 49.59           O
ATOM   1163  N   LEU A 270     217.953 240.399 228.634  1.00 46.67           N
ATOM   1164  CA  LEU A 270     219.298 240.306 228.088  1.00 46.67           C
ATOM   1165  C   LEU A 270     219.289 240.421 226.572  1.00 46.67           C
ATOM   1166  O   LEU A 270     220.202 241.019 225.992  1.00 46.67           O
ATOM   1167  CB  LEU A 270     219.939 238.991 228.525  1.00 46.67           C
ATOM   1168  CG  LEU A 270     221.396 238.763 228.150  1.00 46.67           C
ATOM   1169  CD1 LEU A 270     222.226 239.929 228.603  1.00 46.67           C
ATOM   1170  CD2 LEU A 270     221.904 237.480 228.765  1.00 46.67           C
ATOM   1171  N   ALA A 271     218.263 239.876 225.914  1.00 46.17           N
ATOM   1172  CA  ALA A 271     218.165 240.030 224.468  1.00 46.17           C
ATOM   1173  C   ALA A 271     217.929 241.481 224.073  1.00 46.17           C
ATOM   1174  O   ALA A 271     218.524 241.963 223.104  1.00 46.17           O
ATOM   1175  CB  ALA A 271     217.053 239.138 223.918  1.00 46.17           C
ATOM   1176  N   ILE A 272     217.079 242.195 224.814  1.00 46.41           N
ATOM   1177  CA  ILE A 272     216.857 243.611 224.539  1.00 46.41           C
ATOM   1178  C   ILE A 272     218.150 244.395 224.710  1.00 46.41           C
ATOM   1179  O   ILE A 272     218.484 245.259 223.890  1.00 46.41           O
ATOM   1180  CB  ILE A 272     215.739 244.160 225.441  1.00 46.41           C
ATOM   1181  CG1 ILE A 272     214.397 243.531 225.073  1.00 46.41           C
ATOM   1182  CG2 ILE A 272     215.655 245.669 225.327  1.00 46.41           C
ATOM   1183  CD1 ILE A 272     213.264 243.946 225.980  1.00 46.41           C
ATOM   1184  N   LEU A 273     218.902 244.106 225.776  1.00 47.15           N
ATOM   1185  CA  LEU A 273     220.177 244.788 225.978  1.00 47.15           C
ATOM   1186  C   LEU A 273     221.160 244.504 224.850  1.00 47.15           C
ATOM   1187  O   LEU A 273     221.821 245.426 224.365  1.00 47.15           O
ATOM   1188  CB  LEU A 273     220.787 244.399 227.322  1.00 47.15           C
ATOM   1189  CG  LEU A 273     220.426 245.282 228.516  1.00 47.15           C
ATOM   1190  CD1 LEU A 273     220.947 246.678 228.272  1.00 47.15           C
ATOM   1191  CD2 LEU A 273     218.940 245.315 228.784  1.00 47.15           C
ATOM   1192  N   TYR A 274     221.282 243.243 224.427  1.00 47.77           N
ATOM   1193  CA  TYR A 274     222.146 242.931 223.294  1.00 47.77           C
ATOM   1194  C   TYR A 274     221.703 243.633 222.018  1.00 47.77           C
ATOM   1195  O   TYR A 274     222.547 244.026 221.208  1.00 47.77           O
ATOM   1196  CB  TYR A 274     222.198 241.423 223.063  1.00 47.77           C
ATOM   1197  CG  TYR A 274     223.145 240.679 223.970  1.00 47.77           C
ATOM   1198  CD1 TYR A 274     224.156 241.342 224.642  1.00 47.77           C
ATOM   1199  CD2 TYR A 274     223.034 239.310 224.143  1.00 47.77           C
ATOM   1200  CE1 TYR A 274     225.029 240.663 225.461  1.00 47.77           C
ATOM   1201  CE2 TYR A 274     223.898 238.624 224.962  1.00 47.77           C
ATOM   1202  CZ  TYR A 274     224.893 239.304 225.618  1.00 47.77           C
ATOM   1203  OH  TYR A 274     225.757 238.616 226.437  1.00 47.77           O
ATOM   1204  N   VAL A 275     220.396 243.800 221.815  1.00 47.16           N
ATOM   1205  CA  VAL A 275     219.924 244.449 220.596  1.00 47.16           C
ATOM   1206  C   VAL A 275     220.191 245.949 220.649  1.00 47.16           C
ATOM   1207  O   VAL A 275     220.445 246.586 219.619  1.00 47.16           O
ATOM   1208  CB  VAL A 275     218.434 244.137 220.366  1.00 47.16           C
ATOM   1209  CG1 VAL A 275     217.874 244.967 219.224  1.00 47.16           C
ATOM   1210  CG2 VAL A 275     218.253 242.663 220.069  1.00 47.16           C
ATOM   1211  N   ASP A 276     220.161 246.536 221.850  1.00 50.78           N
ATOM   1212  CA  ASP A 276     220.432 247.965 221.985  1.00 50.78           C
ATOM   1213  C   ASP A 276     221.850 248.327 221.555  1.00 50.78           C
ATOM   1214  O   ASP A 276     222.105 249.478 221.187  1.00 50.78           O
ATOM   1215  CB  ASP A 276     220.193 248.414 223.426  1.00 50.78           C
ATOM   1216  CG  ASP A 276     218.723 248.508 223.770  1.00 50.78           C
ATOM   1217  OD1 ASP A 276     217.901 247.914 223.043  1.00 50.78           O
ATOM   1218  OD2 ASP A 276     218.390 249.179 224.770  1.00 50.78           O
ATOM   1219  N   TYR A 277     222.781 247.377 221.604  1.00 51.46           N
ATOM   1220  CA  TYR A 277     224.164 247.617 221.215  1.00 51.46           C
ATOM   1221  C   TYR A 277     224.468 247.221 219.781  1.00 51.46           C
ATOM   1222  O   TYR A 277     225.641 247.225 219.396  1.00 51.46           O
ATOM   1223  CB  TYR A 277     225.122 246.868 222.139  1.00 51.46           C
ATOM   1224  CG  TYR A 277     225.257 247.475 223.498  1.00 51.46           C
ATOM   1225  CD1 TYR A 277     224.689 248.704 223.782  1.00 51.46           C
ATOM   1226  CD2 TYR A 277     225.995 246.848 224.483  1.00 51.46           C
ATOM   1227  CE1 TYR A 277     224.819 249.269 225.015  1.00 51.46           C
ATOM   1228  CE2 TYR A 277     226.135 247.414 225.720  1.00 51.46           C
ATOM   1229  CZ  TYR A 277     225.543 248.624 225.978  1.00 51.46           C
ATOM   1230  OH  TYR A 277     225.676 249.194 227.212  1.00 51.46           O
ATOM   1231  N   ASP A 278     223.457 246.878 218.991  1.00 51.49           N
ATOM   1232  CA  ASP A 278     223.657 246.309 217.662  1.00 51.49           C
ATOM   1233  C   ASP A 278     224.558 245.079 217.745  1.00 51.49           C
ATOM   1234  O   ASP A 278     225.520 244.913 216.993  1.00 51.49           O
ATOM   1235  CB  ASP A 278     224.218 247.350 216.689  1.00 51.49           C
ATOM   1236  CG  ASP A 278     223.744 247.133 215.266  1.00 51.49           C
ATOM   1237  OD1 ASP A 278     222.572 246.746 215.078  1.00 51.49           O
ATOM   1238  OD2 ASP A 278     224.544 247.351 214.333  1.00 51.49           O
ATOM   1239  N   ARG A 279     224.218 244.205 218.690  1.00 52.08           N
ATOM   1240  CA  ARG A 279     224.913 242.937 218.870  1.00 52.08           C
ATOM   1241  C   ARG A 279     223.934 241.807 218.602  1.00 52.08           C
ATOM   1242  O   ARG A 279     223.855 240.840 219.364  1.00 52.08           O
ATOM   1243  CB  ARG A 279     225.501 242.825 220.276  1.00 52.08           C
ATOM   1244  CG  ARG A 279     226.606 243.820 220.563  1.00 52.08           C
ATOM   1245  CD  ARG A 279     227.063 243.722 221.999  1.00 52.08           C
ATOM   1246  NE  ARG A 279     227.593 242.396 222.292  1.00 52.08           N
ATOM   1247  CZ  ARG A 279     228.065 242.025 223.476  1.00 52.08           C
ATOM   1248  NH1 ARG A 279     228.077 242.881 224.486  1.00 52.08           N
ATOM   1249  NH2 ARG A 279     228.524 240.796 223.649  1.00 52.08           N
ATOM   1250  N   ILE A 280     223.177 241.944 217.512  1.00 51.97           N
ATOM   1251  CA  ILE A 280     222.120 240.998 217.177  1.00 51.97           C
ATOM   1252  C   ILE A 280     222.681 239.602 216.940  1.00 51.97           C
ATOM   1253  O   ILE A 280     221.998 238.603 217.187  1.00 51.97           O
ATOM   1254  CB  ILE A 280     221.349 241.523 215.955  1.00 51.97           C
ATOM   1255  CG1 ILE A 280     220.867 242.946 216.231  1.00 51.97           C
ATOM   1256  CG2 ILE A 280     220.171 240.628 215.640  1.00 51.97           C
ATOM   1257  CD1 ILE A 280     220.838 243.828 215.015  1.00 51.97           C
ATOM   1258  N   GLU A 281     223.927 239.500 216.475  1.00 55.39           N
ATOM   1259  CA  GLU A 281     224.530 238.185 216.293  1.00 55.39           C
ATOM   1260  C   GLU A 281     224.745 237.478 217.626  1.00 55.39           C
ATOM   1261  O   GLU A 281     224.791 236.244 217.670  1.00 55.39           O
ATOM   1262  CB  GLU A 281     225.851 238.309 215.530  1.00 55.39           C
ATOM   1263  CG  GLU A 281     226.974 238.975 216.314  1.00 55.39           C
ATOM   1264  CD  GLU A 281     226.980 240.488 216.179  1.00 55.39           C
ATOM   1265  OE1 GLU A 281     225.981 241.052 215.688  1.00 55.39           O
ATOM   1266  OE2 GLU A 281     227.985 241.114 216.577  1.00 55.39           O
ATOM   1267  N   ASP A 282     224.877 238.234 218.716  1.00 51.68           N
ATOM   1268  CA  ASP A 282     225.044 237.661 220.045  1.00 51.68           C
ATOM   1269  C   ASP A 282     223.717 237.463 220.768  1.00 51.68           C
ATOM   1270  O   ASP A 282     223.662 236.702 221.738  1.00 51.68           O
ATOM   1271  CB  ASP A 282     225.965 238.553 220.886  1.00 51.68           C
ATOM   1272  CG  ASP A 282     226.751 237.776 221.927  1.00 51.68           C
ATOM   1273  OD1 ASP A 282     227.891 238.184 222.227  1.00 51.68           O
ATOM   1274  OD2 ASP A 282     226.241 236.762 222.445  1.00 51.68           O
ATOM   1275  N   SER A 283     222.652 238.122 220.316  1.00 48.74           N
ATOM   1276  CA  SER A 283     221.314 237.888 220.838  1.00 48.74           C
ATOM   1277  C   SER A 283     220.583 236.776 220.106  1.00 48.74           C
ATOM   1278  O   SER A 283     219.652 236.189 220.662  1.00 48.74           O
ATOM   1279  CB  SER A 283     220.481 239.169 220.756  1.00 48.74           C
ATOM   1280  OG  SER A 283     219.141 238.922 221.134  1.00 48.74           O
ATOM   1281  N   ILE A 284     220.985 236.479 218.869  1.00 48.81           N
ATOM   1282  CA  ILE A 284     220.392 235.368 218.135  1.00 48.81           C
ATOM   1283  C   ILE A 284     220.872 234.043 218.706  1.00 48.81           C
ATOM   1284  O   ILE A 284     220.085 233.106 218.883  1.00 48.81           O
ATOM   1285  CB  ILE A 284     220.712 235.496 216.636  1.00 48.81           C
ATOM   1286  CG1 ILE A 284     219.758 236.488 215.974  1.00 48.81           C
ATOM   1287  CG2 ILE A 284     220.627 234.150 215.949  1.00 48.81           C
ATOM   1288  CD1 ILE A 284     220.117 236.817 214.552  1.00 48.81           C
ATOM   1289  N   GLU A 285     222.167 233.939 219.008  1.00 52.11           N
ATOM   1290  CA  GLU A 285     222.681 232.738 219.650  1.00 52.11           C
ATOM   1291  C   GLU A 285     222.117 232.546 221.047  1.00 52.11           C
ATOM   1292  O   GLU A 285     222.050 231.408 221.519  1.00 52.11           O
ATOM   1293  CB  GLU A 285     224.208 232.783 219.705  1.00 52.11           C
ATOM   1294  CG  GLU A 285     224.881 232.743 218.338  1.00 52.11           C
ATOM   1295  CD  GLU A 285     224.555 231.485 217.550  1.00 52.11           C
ATOM   1296  OE1 GLU A 285     224.293 230.435 218.173  1.00 52.11           O
ATOM   1297  OE2 GLU A 285     224.562 231.546 216.303  1.00 52.11           O
ATOM   1298  N   LEU A 286     221.668 233.622 221.694  1.00 48.59           N
ATOM   1299  CA  LEU A 286     221.051 233.499 223.008  1.00 48.59           C
ATOM   1300  C   LEU A 286     219.752 232.708 222.944  1.00 48.59           C
ATOM   1301  O   LEU A 286     219.461 231.925 223.854  1.00 48.59           O
ATOM   1302  CB  LEU A 286     220.802 234.888 223.589  1.00 48.59           C
ATOM   1303  CG  LEU A 286     220.842 235.022 225.105  1.00 48.59           C
ATOM   1304  CD1 LEU A 286     222.249 234.772 225.612  1.00 48.59           C
ATOM   1305  CD2 LEU A 286     220.364 236.397 225.505  1.00 48.59           C
ATOM   1306  N   TYR A 287     218.965 232.894 221.886  1.00 47.03           N
ATOM   1307  CA  TYR A 287     217.769 232.099 221.654  1.00 47.03           C
ATOM   1308  C   TYR A 287     218.071 230.768 220.985  1.00 47.03           C
ATOM   1309  O   TYR A 287     217.331 229.799 221.193  1.00 47.03           O
ATOM   1310  CB  TYR A 287     216.771 232.881 220.798  1.00 47.03           C
ATOM   1311  CG  TYR A 287     215.996 233.917 221.569  1.00 47.03           C
ATOM   1312  CD1 TYR A 287     214.978 233.546 222.433  1.00 47.03           C
ATOM   1313  CD2 TYR A 287     216.284 235.265 221.437  1.00 47.03           C
ATOM   1314  CE1 TYR A 287     214.267 234.488 223.143  1.00 47.03           C
ATOM   1315  CE2 TYR A 287     215.578 236.215 222.143  1.00 47.03           C
ATOM   1316  CZ  TYR A 287     214.571 235.821 222.994  1.00 47.03           C
ATOM   1317  OH  TYR A 287     213.863 236.764 223.698  1.00 47.03           O
ATOM   1318  N   MET A 288     219.140 230.693 220.193  1.00 52.20           N
ATOM   1319  CA  MET A 288     219.517 229.423 219.587  1.00 52.20           C
ATOM   1320  C   MET A 288     219.981 228.425 220.638  1.00 52.20           C
ATOM   1321  O   MET A 288     219.773 227.218 220.486  1.00 52.20           O
ATOM   1322  CB  MET A 288     220.596 229.647 218.531  1.00 52.20           C
ATOM   1323  CG  MET A 288     220.042 230.036 217.173  1.00 52.20           C
ATOM   1324  SD  MET A 288     219.468 228.606 216.241  1.00 52.20           S
ATOM   1325  CE  MET A 288     217.729 228.589 216.659  1.00 52.20           C
ATOM   1326  N   LYS A 289     220.595 228.906 221.721  1.00 52.76           N
ATOM   1327  CA  LYS A 289     220.954 228.003 222.809  1.00 52.76           C
ATOM   1328  C   LYS A 289     219.718 227.464 223.516  1.00 52.76           C
ATOM   1329  O   LYS A 289     219.676 226.282 223.871  1.00 52.76           O
ATOM   1330  CB  LYS A 289     221.873 228.713 223.801  1.00 52.76           C
ATOM   1331  CG  LYS A 289     223.345 228.640 223.435  1.00 52.76           C
ATOM   1332  CD  LYS A 289     224.223 228.807 224.661  1.00 52.76           C
ATOM   1333  CE  LYS A 289     224.142 230.219 225.212  1.00 52.76           C
ATOM   1334  NZ  LYS A 289     225.161 231.113 224.598  1.00 52.76           N
ATOM   1335  N   VAL A 290     218.697 228.303 223.705  1.00 49.89           N
ATOM   1336  CA  VAL A 290     217.440 227.828 224.274  1.00 49.89           C
ATOM   1337  C   VAL A 290     216.794 226.803 223.352  1.00 49.89           C
ATOM   1338  O   VAL A 290     216.253 225.787 223.808  1.00 49.89           O
ATOM   1339  CB  VAL A 290     216.501 229.015 224.548  1.00 49.89           C
ATOM   1340  CG1 VAL A 290     215.101 228.527 224.862  1.00 49.89           C
ATOM   1341  CG2 VAL A 290     217.039 229.858 225.688  1.00 49.89           C
ATOM   1342  N   PHE A 291     216.848 227.044 222.041  1.00 50.16           N
ATOM   1343  CA  PHE A 291     216.289 226.083 221.095  1.00 50.16           C
ATOM   1344  C   PHE A 291     217.029 224.752 221.159  1.00 50.16           C
ATOM   1345  O   PHE A 291     216.403 223.689 221.199  1.00 50.16           O
ATOM   1346  CB  PHE A 291     216.327 226.642 219.675  1.00 50.16           C
ATOM   1347  CG  PHE A 291     215.878 225.657 218.637  1.00 50.16           C
ATOM   1348  CD1 PHE A 291     214.569 225.214 218.608  1.00 50.16           C
ATOM   1349  CD2 PHE A 291     216.766 225.166 217.698  1.00 50.16           C
ATOM   1350  CE1 PHE A 291     214.153 224.306 217.662  1.00 50.16           C
ATOM   1351  CE2 PHE A 291     216.355 224.255 216.748  1.00 50.16           C
ATOM   1352  CZ  PHE A 291     215.047 223.826 216.731  1.00 50.16           C
ATOM   1353  N   ASN A 292     218.362 224.790 221.150  1.00 52.83           N
ATOM   1354  CA  ASN A 292     219.139 223.559 221.210  1.00 52.83           C
ATOM   1355  C   ASN A 292     219.002 222.852 222.551  1.00 52.83           C
ATOM   1356  O   ASN A 292     219.239 221.643 222.623  1.00 52.83           O
ATOM   1357  CB  ASN A 292     220.611 223.844 220.921  1.00 52.83           C
ATOM   1358  CG  ASN A 292     220.825 224.473 219.560  1.00 52.83           C
ATOM   1359  OD1 ASN A 292     221.667 225.356 219.396  1.00 52.83           O
ATOM   1360  ND2 ASN A 292     220.062 224.021 218.574  1.00 52.83           N
ATOM   1361  N   ALA A 293     218.637 223.574 223.611  1.00 52.25           N
ATOM   1362  CA  ALA A 293     218.346 222.922 224.881  1.00 52.25           C
ATOM   1363  C   ALA A 293     216.962 222.293 224.904  1.00 52.25           C
ATOM   1364  O   ALA A 293     216.780 221.256 225.548  1.00 52.25           O
ATOM   1365  CB  ALA A 293     218.476 223.921 226.031  1.00 52.25           C
ATOM   1366  N   ASN A 294     215.989 222.898 224.223  1.00 51.68           N
ATOM   1367  CA  ASN A 294     214.682 222.278 224.048  1.00 51.68           C
ATOM   1368  C   ASN A 294     214.743 221.040 223.168  1.00 51.68           C
ATOM   1369  O   ASN A 294     214.034 220.058 223.431  1.00 51.68           O
ATOM   1370  CB  ASN A 294     213.700 223.276 223.431  1.00 51.68           C
ATOM   1371  CG  ASN A 294     213.103 224.212 224.451  1.00 51.68           C
ATOM   1372  OD1 ASN A 294     213.453 225.387 224.506  1.00 51.68           O
ATOM   1373  ND2 ASN A 294     212.188 223.699 225.263  1.00 51.68           N
ATOM   1374  N   VAL A 295     215.572 221.078 222.123  1.00 53.16           N
ATOM   1375  CA  VAL A 295     215.696 219.939 221.220  1.00 53.16           C
ATOM   1376  C   VAL A 295     216.233 218.725 221.962  1.00 53.16           C
ATOM   1377  O   VAL A 295     215.695 217.621 221.834  1.00 53.16           O
ATOM   1378  CB  VAL A 295     216.580 220.302 220.016  1.00 53.16           C
ATOM   1379  CG1 VAL A 295     216.842 219.073 219.173  1.00 53.16           C
ATOM   1380  CG2 VAL A 295     215.912 221.365 219.177  1.00 53.16           C
ATOM   1381  N   ALA A 296     217.296 218.905 222.749  1.00 56.88           N
ATOM   1382  CA  ALA A 296     217.840 217.797 223.524  1.00 56.88           C
ATOM   1383  C   ALA A 296     216.857 217.286 224.566  1.00 56.88           C
ATOM   1384  O   ALA A 296     216.774 216.072 224.779  1.00 56.88           O
ATOM   1385  CB  ALA A 296     219.146 218.214 224.198  1.00 56.88           C
ATOM   1386  N   LYS A 297     216.092 218.178 225.199  1.00 58.22           N
ATOM   1387  CA  LYS A 297     215.087 217.735 226.159  1.00 58.22           C
ATOM   1388  C   LYS A 297     214.036 216.859 225.491  1.00 58.22           C
ATOM   1389  O   LYS A 297     213.770 215.744 225.953  1.00 58.22           O
ATOM   1390  CB  LYS A 297     214.429 218.936 226.831  1.00 58.22           C
ATOM   1391  CG  LYS A 297     213.212 218.580 227.668  1.00 58.22           C
ATOM   1392  CD  LYS A 297     212.729 219.773 228.474  1.00 58.22           C
ATOM   1393  CE  LYS A 297     211.659 219.372 229.473  1.00 58.22           C
ATOM   1394  NZ  LYS A 297     210.374 219.033 228.806  1.00 58.22           N
ATOM   1395  N   LYS A 298     213.434 217.342 224.402  1.00 55.76           N
ATOM   1396  CA  LYS A 298     212.420 216.543 223.720  1.00 55.76           C
ATOM   1397  C   LYS A 298     213.007 215.261 223.149  1.00 55.76           C
ATOM   1398  O   LYS A 298     212.318 214.236 223.097  1.00 55.76           O
ATOM   1399  CB  LYS A 298     211.750 217.356 222.613  1.00 55.76           C
ATOM   1400  CG  LYS A 298     210.614 216.621 221.916  1.00 55.76           C
ATOM   1401  CD  LYS A 298     210.310 217.213 220.551  1.00 55.76           C
ATOM   1402  CE  LYS A 298     209.209 218.255 220.630  1.00 55.76           C
ATOM   1403  NZ  LYS A 298     208.993 218.928 219.325  1.00 55.76           N
ATOM   1404  N   THR A 299     214.273 215.289 222.728  1.00 62.48           N
ATOM   1405  CA  THR A 299     214.907 214.087 222.206  1.00 62.48           C
ATOM   1406  C   THR A 299     215.122 213.058 223.306  1.00 62.48           C
ATOM   1407  O   THR A 299     215.034 211.852 223.058  1.00 62.48           O
ATOM   1408  CB  THR A 299     216.234 214.446 221.537  1.00 62.48           C
ATOM   1409  OG1 THR A 299     215.994 215.360 220.460  1.00 62.48           O
ATOM   1410  CG2 THR A 299     216.916 213.208 220.985  1.00 62.48           C
ATOM   1411  N   LYS A 300     215.393 213.511 224.529  1.00 68.30           N
ATOM   1412  CA  LYS A 300     215.623 212.608 225.648  1.00 68.30           C
ATOM   1413  C   LYS A 300     214.353 212.248 226.405  1.00 68.30           C
ATOM   1414  O   LYS A 300     214.403 211.391 227.292  1.00 68.30           O
ATOM   1415  CB  LYS A 300     216.646 213.214 226.611  1.00 68.30           C
ATOM   1416  CG  LYS A 300     218.047 213.318 226.029  1.00 68.30           C
ATOM   1417  CD  LYS A 300     218.382 212.112 225.167  1.00 68.30           C
ATOM   1418  CE  LYS A 300     219.788 212.210 224.600  1.00 68.30           C
ATOM   1419  NZ  LYS A 300     219.859 213.156 223.453  1.00 68.30           N
ATOM   1420  N   VAL A 301     213.218 212.880 226.090  1.00 69.29           N
ATOM   1421  CA  VAL A 301     211.938 212.407 226.615  1.00 69.29           C
ATOM   1422  C   VAL A 301     211.500 211.115 225.939  1.00 69.29           C
ATOM   1423  O   VAL A 301     210.736 210.338 226.535  1.00 69.29           O
ATOM   1424  CB  VAL A 301     210.855 213.499 226.471  1.00 69.29           C
ATOM   1425  CG1 VAL A 301     209.487 212.989 226.891  1.00 69.29           C
ATOM   1426  CG2 VAL A 301     211.211 214.706 227.310  1.00 69.29           C
ATOM   1427  N   TYR A 302     212.004 210.826 224.743  1.00 75.40           N
ATOM   1428  CA  TYR A 302     211.609 209.635 224.001  1.00 75.40           C
ATOM   1429  C   TYR A 302     212.221 208.362 224.588  1.00 75.40           C
ATOM   1430  O   TYR A 302     211.483 207.398 224.829  1.00 75.40           O
ATOM   1431  CB  TYR A 302     211.969 209.786 222.521  1.00 75.40           C
ATOM   1432  CG  TYR A 302     211.038 210.704 221.766  1.00 75.40           C
ATOM   1433  CD1 TYR A 302     209.801 211.049 222.292  1.00 75.40           C
ATOM   1434  CD2 TYR A 302     211.395 211.226 220.532  1.00 75.40           C
ATOM   1435  CE1 TYR A 302     208.945 211.886 221.608  1.00 75.40           C
ATOM   1436  CE2 TYR A 302     210.545 212.064 219.841  1.00 75.40           C
ATOM   1437  CZ  TYR A 302     209.320 212.391 220.383  1.00 75.40           C
ATOM   1438  OH  TYR A 302     208.468 213.226 219.697  1.00 75.40           O
ATOM   1439  N   PRO A 303     213.538 208.290 224.830  1.00 77.55           N
ATOM   1440  CA  PRO A 303     214.087 207.079 225.463  1.00 77.55           C
ATOM   1441  C   PRO A 303     213.564 206.833 226.865  1.00 77.55           C
ATOM   1442  O   PRO A 303     213.728 205.719 227.378  1.00 77.55           O
ATOM   1443  CB  PRO A 303     215.598 207.343 225.478  1.00 77.55           C
ATOM   1444  CG  PRO A 303     215.814 208.331 224.400  1.00 77.55           C
ATOM   1445  CD  PRO A 303     214.620 209.223 224.477  1.00 77.55           C
ATOM   1446  N   GLY A 304     212.948 207.829 227.503  1.00 80.42           N
ATOM   1447  CA  GLY A 304     212.313 207.602 228.787  1.00 80.42           C
ATOM   1448  C   GLY A 304     211.096 206.708 228.715  1.00 80.42           C
ATOM   1449  O   GLY A 304     210.629 206.227 229.753  1.00 80.42           O
ATOM   1450  N   THR A 305     210.572 206.471 227.512  1.00 82.43           N
ATOM   1451  CA  THR A 305     209.409 205.620 227.313  1.00 82.43           C
ATOM   1452  C   THR A 305     209.778 204.150 227.135  1.00 82.43           C
ATOM   1453  O   THR A 305     208.981 203.385 226.580  1.00 82.43           O
ATOM   1454  CB  THR A 305     208.600 206.104 226.109  1.00 82.43           C
ATOM   1455  OG1 THR A 305     209.239 205.676 224.899  1.00 82.43           O
ATOM   1456  CG2 THR A 305     208.493 207.622 226.113  1.00 82.43           C
ATOM   1457  N   LYS A 306     210.960 203.742 227.587  1.00 84.33           N
ATOM   1458  CA  LYS A 306     211.371 202.345 227.510  1.00 84.33           C
ATOM   1459  C   LYS A 306     210.865 201.567 228.718  1.00 84.33           C
ATOM   1460  O   LYS A 306     210.720 202.120 229.808  1.00 84.33           O
ATOM   1461  CB  LYS A 306     212.893 202.231 227.411  1.00 84.33           C
ATOM   1462  CG  LYS A 306     213.445 202.433 226.013  1.00 84.33           C
ATOM   1463  CD  LYS A 306     214.960 202.315 226.001  1.00 84.33           C
ATOM   1464  CE  LYS A 306     215.520 202.468 224.597  1.00 84.33           C
ATOM   1465  NZ  LYS A 306     217.005 202.581 224.602  1.00 84.33           N
ATOM   1466  N   ILE A 341     208.085 206.577 232.622  1.00 93.57           N
ATOM   1467  CA  ILE A 341     208.375 208.004 232.620  1.00 93.57           C
ATOM   1468  C   ILE A 341     208.886 208.452 233.984  1.00 93.57           C
ATOM   1469  O   ILE A 341     208.274 208.169 235.014  1.00 93.57           O
ATOM   1470  CB  ILE A 341     207.136 208.823 232.209  1.00 93.57           C
ATOM   1471  CG1 ILE A 341     205.892 208.317 232.945  1.00 93.57           C
ATOM   1472  CG2 ILE A 341     206.939 208.775 230.704  1.00 93.57           C
ATOM   1473  CD1 ILE A 341     204.709 209.248 232.858  1.00 93.57           C
ATOM   1474  N   ASN A 342     210.018 209.151 233.985  1.00 91.98           N
ATOM   1475  CA  ASN A 342     210.589 209.726 235.199  1.00 91.98           C
ATOM   1476  C   ASN A 342     210.645 211.234 235.018  1.00 91.98           C
ATOM   1477  O   ASN A 342     211.671 211.773 234.594  1.00 91.98           O
ATOM   1478  CB  ASN A 342     211.977 209.156 235.486  1.00 91.98           C
ATOM   1479  CG  ASN A 342     211.948 208.024 236.492  1.00 91.98           C
ATOM   1480  OD1 ASN A 342     210.894 207.683 237.030  1.00 91.98           O
ATOM   1481  ND2 ASN A 342     213.109 207.435 236.755  1.00 91.98           N
ATOM   1482  N   TRP A 343     209.540 211.913 235.336  1.00 92.13           N
ATOM   1483  CA  TRP A 343     209.508 213.364 235.199  1.00 92.13           C
ATOM   1484  C   TRP A 343     210.501 214.039 236.135  1.00 92.13           C
ATOM   1485  O   TRP A 343     211.150 215.014 235.745  1.00 92.13           O
ATOM   1486  CB  TRP A 343     208.095 213.888 235.451  1.00 92.13           C
ATOM   1487  CG  TRP A 343     207.143 213.616 234.327  1.00 92.13           C
ATOM   1488  CD1 TRP A 343     205.989 212.893 234.388  1.00 92.13           C
ATOM   1489  CD2 TRP A 343     207.261 214.069 232.972  1.00 92.13           C
ATOM   1490  NE1 TRP A 343     205.382 212.865 233.157  1.00 92.13           N
ATOM   1491  CE2 TRP A 343     206.143 213.580 232.271  1.00 92.13           C
ATOM   1492  CE3 TRP A 343     208.202 214.840 232.286  1.00 92.13           C
ATOM   1493  CZ2 TRP A 343     205.943 213.837 230.918  1.00 92.13           C
ATOM   1494  CZ3 TRP A 343     208.003 215.091 230.944  1.00 92.13           C
ATOM   1495  CH2 TRP A 343     206.882 214.593 230.275  1.00 92.13           C
ATOM   1496  N   LYS A 344     210.648 213.526 237.357  1.00 89.83           N
ATOM   1497  CA  LYS A 344     211.604 214.079 238.306  1.00 89.83           C
ATOM   1498  C   LYS A 344     213.051 213.906 237.864  1.00 89.83           C
ATOM   1499  O   LYS A 344     213.935 214.552 238.435  1.00 89.83           O
ATOM   1500  CB  LYS A 344     211.409 213.439 239.682  1.00 89.83           C
ATOM   1501  CG  LYS A 344     211.684 211.947 239.717  1.00 89.83           C
ATOM   1502  CD  LYS A 344     211.184 211.329 241.012  1.00 89.83           C
ATOM   1503  CE  LYS A 344     209.687 211.069 240.958  1.00 89.83           C
ATOM   1504  NZ  LYS A 344     209.247 210.119 242.017  1.00 89.83           N
ATOM   1505  N   LYS A 345     213.313 213.059 236.871  1.00 86.22           N
ATOM   1506  CA  LYS A 345     214.651 212.874 236.326  1.00 86.22           C
ATOM   1507  C   LYS A 345     214.863 213.629 235.022  1.00 86.22           C
ATOM   1508  O   LYS A 345     215.851 214.359 234.886  1.00 86.22           O
ATOM   1509  CB  LYS A 345     214.927 211.383 236.104  1.00 86.22           C
ATOM   1510  CG  LYS A 345     216.318 211.078 235.575  1.00 86.22           C
ATOM   1511  CD  LYS A 345     217.387 211.816 236.362  1.00 86.22           C
ATOM   1512  CE  LYS A 345     218.703 211.830 235.609  1.00 86.22           C
ATOM   1513  NZ  LYS A 345     218.510 212.239 234.193  1.00 86.22           N
ATOM   1514  N   ILE A 346     213.951 213.467 234.059  1.00 83.86           N
ATOM   1515  CA  ILE A 346     214.050 214.203 232.806  1.00 83.86           C
ATOM   1516  C   ILE A 346     213.906 215.701 233.034  1.00 83.86           C
ATOM   1517  O   ILE A 346     214.344 216.498 232.197  1.00 83.86           O
ATOM   1518  CB  ILE A 346     212.997 213.688 231.806  1.00 83.86           C
ATOM   1519  CG1 ILE A 346     213.338 214.135 230.387  1.00 83.86           C
ATOM   1520  CG2 ILE A 346     211.614 214.172 232.189  1.00 83.86           C
ATOM   1521  CD1 ILE A 346     214.589 213.498 229.844  1.00 83.86           C
ATOM   1522  N   ASP A 347     213.315 216.108 234.159  1.00 84.16           N
ATOM   1523  CA  ASP A 347     213.205 217.516 234.506  1.00 84.16           C
ATOM   1524  C   ASP A 347     214.422 218.022 235.263  1.00 84.16           C
ATOM   1525  O   ASP A 347     214.825 219.175 235.072  1.00 84.16           O
ATOM   1526  CB  ASP A 347     211.947 217.749 235.348  1.00 84.16           C
ATOM   1527  CG  ASP A 347     211.321 219.101 235.097  1.00 84.16           C
ATOM   1528  OD1 ASP A 347     210.079 219.172 234.999  1.00 84.16           O
ATOM   1529  OD2 ASP A 347     212.070 220.095 234.999  1.00 84.16           O
ATOM   1530  N   ALA A 348     215.018 217.187 236.115  1.00 81.34           N
ATOM   1531  CA  ALA A 348     216.203 217.610 236.850  1.00 81.34           C
ATOM   1532  C   ALA A 348     217.425 217.651 235.945  1.00 81.34           C
ATOM   1533  O   ALA A 348     218.354 218.433 236.181  1.00 81.34           O
ATOM   1534  CB  ALA A 348     216.446 216.682 238.040  1.00 81.34           C
ATOM   1535  N   LYS A 349     217.449 216.818 234.906  1.00 79.48           N
ATOM   1536  CA  LYS A 349     218.583 216.808 233.991  1.00 79.48           C
ATOM   1537  C   LYS A 349     218.406 217.781 232.832  1.00 79.48           C
ATOM   1538  O   LYS A 349     219.316 218.559 232.535  1.00 79.48           O
ATOM   1539  CB  LYS A 349     218.813 215.395 233.451  1.00 79.48           C
ATOM   1540  CG  LYS A 349     220.005 215.279 232.522  1.00 79.48           C
ATOM   1541  CD  LYS A 349     221.300 215.608 233.242  1.00 79.48           C
ATOM   1542  CE  LYS A 349     222.467 215.671 232.271  1.00 79.48           C
ATOM   1543  NZ  LYS A 349     222.288 216.753 231.266  1.00 79.48           N
ATOM   1544  N   TYR A 350     217.250 217.753 232.172  1.00 75.02           N
ATOM   1545  CA  TYR A 350     216.972 218.587 231.003  1.00 75.02           C
ATOM   1546  C   TYR A 350     215.849 219.559 231.352  1.00 75.02           C
ATOM   1547  O   TYR A 350     214.668 219.218 231.268  1.00 75.02           O
ATOM   1548  CB  TYR A 350     216.607 217.728 229.797  1.00 75.02           C
ATOM   1549  CG  TYR A 350     217.659 216.712 229.417  1.00 75.02           C
ATOM   1550  CD1 TYR A 350     218.784 217.086 228.698  1.00 75.02           C
ATOM   1551  CD2 TYR A 350     217.525 215.380 229.778  1.00 75.02           C
ATOM   1552  CE1 TYR A 350     219.745 216.161 228.348  1.00 75.02           C
ATOM   1553  CE2 TYR A 350     218.481 214.449 229.433  1.00 75.02           C
ATOM   1554  CZ  TYR A 350     219.588 214.844 228.719  1.00 75.02           C
ATOM   1555  OH  TYR A 350     220.543 213.919 228.372  1.00 75.02           O
ATOM   1556  N   LYS A 351     216.224 220.774 231.746  1.00 71.75           N
ATOM   1557  CA  LYS A 351     215.275 221.851 231.991  1.00 71.75           C
ATOM   1558  C   LYS A 351     215.725 223.083 231.222  1.00 71.75           C
ATOM   1559  O   LYS A 351     216.926 223.318 231.060  1.00 71.75           O
ATOM   1560  CB  LYS A 351     215.154 222.167 233.487  1.00 71.75           C
ATOM   1561  CG  LYS A 351     216.369 222.848 234.085  1.00 71.75           C
ATOM   1562  CD  LYS A 351     216.220 223.027 235.582  1.00 71.75           C
ATOM   1563  CE  LYS A 351     216.331 221.699 236.302  1.00 71.75           C
ATOM   1564  NZ  LYS A 351     217.522 220.934 235.845  1.00 71.75           N
ATOM   1565  N   CYS A 352     214.758 223.862 230.743  1.00 62.14           N
ATOM   1566  CA  CYS A 352     215.054 225.003 229.888  1.00 62.14           C
ATOM   1567  C   CYS A 352     213.800 225.852 229.745  1.00 62.14           C
ATOM   1568  O   CYS A 352     212.716 225.478 230.196  1.00 62.14           O
ATOM   1569  CB  CYS A 352     215.564 224.551 228.518  1.00 62.14           C
ATOM   1570  SG  CYS A 352     214.625 223.187 227.802  1.00 62.14           S
ATOM   1571  N   ILE A 353     213.967 227.006 229.111  1.00 58.46           N
ATOM   1572  CA  ILE A 353     212.819 227.871 228.813  1.00 58.46           C
ATOM   1573  C   ILE A 353     212.027 227.258 227.663  1.00 58.46           C
ATOM   1574  O   ILE A 353     212.618 226.925 226.621  1.00 58.46           O
ATOM   1575  CB  ILE A 353     213.289 229.285 228.461  1.00 58.46           C
ATOM   1576  CG1 ILE A 353     214.036 229.927 229.629  1.00 58.46           C
ATOM   1577  CG2 ILE A 353     212.109 230.155 228.065  1.00 58.46           C
ATOM   1578  CD1 ILE A 353     215.533 229.750 229.570  1.00 58.46           C
ATOM   1579  N   PRO A 354     210.713 227.082 227.795  1.00 56.81           N
ATOM   1580  CA  PRO A 354     209.943 226.450 226.715  1.00 56.81           C
ATOM   1581  C   PRO A 354     209.983 227.282 225.442  1.00 56.81           C
ATOM   1582  O   PRO A 354     209.788 228.499 225.469  1.00 56.81           O
ATOM   1583  CB  PRO A 354     208.524 226.368 227.291  1.00 56.81           C
ATOM   1584  CG  PRO A 354     208.488 227.405 228.363  1.00 56.81           C
ATOM   1585  CD  PRO A 354     209.865 227.428 228.947  1.00 56.81           C
ATOM   1586  N   PHE A 355     210.241 226.612 224.322  1.00 50.55           N
ATOM   1587  CA  PHE A 355     210.290 227.241 223.009  1.00 50.55           C
ATOM   1588  C   PHE A 355     208.943 227.050 222.326  1.00 50.55           C
ATOM   1589  O   PHE A 355     208.497 225.914 222.132  1.00 50.55           O
ATOM   1590  CB  PHE A 355     211.414 226.642 222.166  1.00 50.55           C
ATOM   1591  CG  PHE A 355     211.890 227.534 221.057  1.00 50.55           C
ATOM   1592  CD1 PHE A 355     212.866 228.487 221.287  1.00 50.55           C
ATOM   1593  CD2 PHE A 355     211.376 227.407 219.779  1.00 50.55           C
ATOM   1594  CE1 PHE A 355     213.310 229.305 220.268  1.00 50.55           C
ATOM   1595  CE2 PHE A 355     211.816 228.222 218.757  1.00 50.55           C
ATOM   1596  CZ  PHE A 355     212.785 229.171 219.002  1.00 50.55           C
ATOM   1597  N   ASP A 356     208.297 228.155 221.967  1.00 49.52           N
ATOM   1598  CA  ASP A 356     206.993 228.115 221.323  1.00 49.52           C
ATOM   1599  C   ASP A 356     206.977 229.165 220.219  1.00 49.52           C
ATOM   1600  O   ASP A 356     208.019 229.699 219.829  1.00 49.52           O
ATOM   1601  CB  ASP A 356     205.871 228.320 222.349  1.00 49.52           C
ATOM   1602  CG  ASP A 356     206.061 229.574 223.180  1.00 49.52           C
ATOM   1603  OD1 ASP A 356     207.157 229.755 223.748  1.00 49.52           O
ATOM   1604  OD2 ASP A 356     205.109 230.377 223.270  1.00 49.52           O
ATOM   1605  N   TRP A 357     205.781 229.460 219.707  1.00 46.20           N
ATOM   1606  CA  TRP A 357     205.657 230.378 218.582  1.00 46.20           C
ATOM   1607  C   TRP A 357     206.123 231.789 218.919  1.00 46.20           C
ATOM   1608  O   TRP A 357     206.571 232.507 218.020  1.00 46.20           O
ATOM   1609  CB  TRP A 357     204.211 230.410 218.093  1.00 46.20           C
ATOM   1610  CG  TRP A 357     203.787 229.165 217.380  1.00 46.20           C
ATOM   1611  CD1 TRP A 357     202.768 228.332 217.728  1.00 46.20           C
ATOM   1612  CD2 TRP A 357     204.370 228.611 216.194  1.00 46.20           C
ATOM   1613  NE1 TRP A 357     202.678 227.293 216.835  1.00 46.20           N
ATOM   1614  CE2 TRP A 357     203.651 227.443 215.883  1.00 46.20           C
ATOM   1615  CE3 TRP A 357     205.428 228.989 215.365  1.00 46.20           C
ATOM   1616  CZ2 TRP A 357     203.957 226.652 214.782  1.00 46.20           C
ATOM   1617  CZ3 TRP A 357     205.727 228.204 214.272  1.00 46.20           C
ATOM   1618  CH2 TRP A 357     204.997 227.050 213.992  1.00 46.20           C
ATOM   1619  N   SER A 358     206.040 232.200 220.185  1.00 47.39           N
ATOM   1620  CA  SER A 358     206.496 233.537 220.553  1.00 47.39           C
ATOM   1621  C   SER A 358     208.011 233.662 220.453  1.00 47.39           C
ATOM   1622  O   SER A 358     208.516 234.656 219.914  1.00 47.39           O
ATOM   1623  CB  SER A 358     206.028 233.879 221.966  1.00 47.39           C
ATOM   1624  OG  SER A 358     204.626 233.720 222.088  1.00 47.39           O
ATOM   1625  N   SER A 359     208.748 232.677 220.967  1.00 46.59           N
ATOM   1626  CA  SER A 359     210.199 232.696 220.836  1.00 46.59           C
ATOM   1627  C   SER A 359     210.633 232.635 219.381  1.00 46.59           C
ATOM   1628  O   SER A 359     211.602 233.299 219.000  1.00 46.59           O
ATOM   1629  CB  SER A 359     210.815 231.539 221.619  1.00 46.59           C
ATOM   1630  OG  SER A 359     210.802 231.803 223.010  1.00 46.59           O
ATOM   1631  N   LEU A 360     209.923 231.867 218.553  1.00 45.22           N
ATOM   1632  CA  LEU A 360     210.244 231.835 217.133  1.00 45.22           C
ATOM   1633  C   LEU A 360     209.932 233.158 216.452  1.00 45.22           C
ATOM   1634  O   LEU A 360     210.663 233.566 215.545  1.00 45.22           O
ATOM   1635  CB  LEU A 360     209.492 230.702 216.440  1.00 45.22           C
ATOM   1636  CG  LEU A 360     209.777 230.600 214.943  1.00 45.22           C
ATOM   1637  CD1 LEU A 360     211.260 230.392 214.700  1.00 45.22           C
ATOM   1638  CD2 LEU A 360     208.974 229.490 214.318  1.00 45.22           C
ATOM   1639  N   ASN A 361     208.873 233.848 216.875  1.00 45.97           N
ATOM   1640  CA  ASN A 361     208.599 235.171 216.324  1.00 45.97           C
ATOM   1641  C   ASN A 361     209.700 236.155 216.694  1.00 45.97           C
ATOM   1642  O   ASN A 361     210.133 236.955 215.857  1.00 45.97           O
ATOM   1643  CB  ASN A 361     207.242 235.668 216.812  1.00 45.97           C
ATOM   1644  CG  ASN A 361     206.861 236.997 216.206  1.00 45.97           C
ATOM   1645  OD1 ASN A 361     207.394 237.399 215.175  1.00 45.97           O
ATOM   1646  ND2 ASN A 361     205.930 237.691 216.848  1.00 45.97           N
ATOM   1647  N   ILE A 362     210.171 236.103 217.942  1.00 46.12           N
ATOM   1648  CA  ILE A 362     211.292 236.947 218.351  1.00 46.12           C
ATOM   1649  C   ILE A 362     212.532 236.635 217.520  1.00 46.12           C
ATOM   1650  O   ILE A 362     213.226 237.541 217.041  1.00 46.12           O
ATOM   1651  CB  ILE A 362     211.568 236.779 219.855  1.00 46.12           C
ATOM   1652  CG1 ILE A 362     210.326 237.134 220.673  1.00 46.12           C
ATOM   1653  CG2 ILE A 362     212.747 237.631 220.278  1.00 46.12           C
ATOM   1654  CD1 ILE A 362     209.778 238.507 220.381  1.00 46.12           C
ATOM   1655  N   LEU A 363     212.829 235.347 217.336  1.00 43.93           N
ATOM   1656  CA  LEU A 363     214.015 234.962 216.581  1.00 43.93           C
ATOM   1657  C   LEU A 363     213.915 235.397 215.124  1.00 43.93           C
ATOM   1658  O   LEU A 363     214.902 235.855 214.541  1.00 43.93           O
ATOM   1659  CB  LEU A 363     214.225 233.456 216.683  1.00 43.93           C
ATOM   1660  CG  LEU A 363     215.504 232.917 216.056  1.00 43.93           C
ATOM   1661  CD1 LEU A 363     216.712 233.583 216.677  1.00 43.93           C
ATOM   1662  CD2 LEU A 363     215.566 231.419 216.235  1.00 43.93           C
ATOM   1663  N   ALA A 364     212.732 235.263 214.521  1.00 44.78           N
ATOM   1664  CA  ALA A 364     212.528 235.737 213.159  1.00 44.78           C
ATOM   1665  C   ALA A 364     212.664 237.245 213.051  1.00 44.78           C
ATOM   1666  O   ALA A 364     213.220 237.736 212.064  1.00 44.78           O
ATOM   1667  CB  ALA A 364     211.154 235.306 212.650  1.00 44.78           C
ATOM   1668  N   GLU A 365     212.172 237.991 214.042  1.00 50.57           N
ATOM   1669  CA  GLU A 365     212.338 239.437 214.035  1.00 50.57           C
ATOM   1670  C   GLU A 365     213.797 239.841 214.188  1.00 50.57           C
ATOM   1671  O   GLU A 365     214.196 240.887 213.666  1.00 50.57           O
ATOM   1672  CB  GLU A 365     211.494 240.062 215.147  1.00 50.57           C
ATOM   1673  CG  GLU A 365     211.489 241.578 215.154  1.00 50.57           C
ATOM   1674  CD  GLU A 365     210.578 242.149 216.221  1.00 50.57           C
ATOM   1675  OE1 GLU A 365     209.968 241.353 216.966  1.00 50.57           O
ATOM   1676  OE2 GLU A 365     210.471 243.390 216.314  1.00 50.57           O
ATOM   1677  N   LEU A 366     214.601 239.033 214.880  1.00 46.34           N
ATOM   1678  CA  LEU A 366     216.027 239.322 214.993  1.00 46.34           C
ATOM   1679  C   LEU A 366     216.782 239.109 213.687  1.00 46.34           C
ATOM   1680  O   LEU A 366     217.778 239.799 213.444  1.00 46.34           O
ATOM   1681  CB  LEU A 366     216.659 238.463 216.089  1.00 46.34           C
ATOM   1682  CG  LEU A 366     216.242 238.796 217.520  1.00 46.34           C
ATOM   1683  CD1 LEU A 366     216.850 237.810 218.496  1.00 46.34           C
ATOM   1684  CD2 LEU A 366     216.645 240.214 217.863  1.00 46.34           C
ATOM   1685  N   PHE A 367     216.336 238.178 212.839  1.00 44.70           N
ATOM   1686  CA  PHE A 367     217.024 237.938 211.576  1.00 44.70           C
ATOM   1687  C   PHE A 367     216.809 239.067 210.580  1.00 44.70           C
ATOM   1688  O   PHE A 367     217.661 239.282 209.713  1.00 44.70           O
ATOM   1689  CB  PHE A 367     216.572 236.612 210.969  1.00 44.70           C
ATOM   1690  CG  PHE A 367     217.228 235.413 211.584  1.00 44.70           C
ATOM   1691  CD1 PHE A 367     218.599 235.255 211.531  1.00 44.70           C
ATOM   1692  CD2 PHE A 367     216.475 234.443 212.216  1.00 44.70           C
ATOM   1693  CE1 PHE A 367     219.206 234.154 212.098  1.00 44.70           C
ATOM   1694  CE2 PHE A 367     217.077 233.341 212.784  1.00 44.70           C
ATOM   1695  CZ  PHE A 367     218.443 233.197 212.725  1.00 44.70           C
ATOM   1696  N   LEU A 368     215.693 239.791 210.680  1.00 47.33           N
ATOM   1697  CA  LEU A 368     215.518 240.989 209.868  1.00 47.33           C
ATOM   1698  C   LEU A 368     216.459 242.097 210.318  1.00 47.33           C
ATOM   1699  O   LEU A 368     216.903 242.914 209.504  1.00 47.33           O
ATOM   1700  CB  LEU A 368     214.069 241.463 209.939  1.00 47.33           C
ATOM   1701  CG  LEU A 368     213.068 240.742 209.045  1.00 47.33           C
ATOM   1702  CD1 LEU A 368     211.670 241.215 209.363  1.00 47.33           C
ATOM   1703  CD2 LEU A 368     213.400 241.000 207.589  1.00 47.33           C
ATOM   1704  N   LYS A 369     216.767 242.145 211.615  1.00 48.96           N
ATOM   1705  CA  LYS A 369     217.736 243.115 212.110  1.00 48.96           C
ATOM   1706  C   LYS A 369     219.156 242.729 211.723  1.00 48.96           C
ATOM   1707  O   LYS A 369     219.986 243.608 211.466  1.00 48.96           O
ATOM   1708  CB  LYS A 369     217.618 243.246 213.625  1.00 48.96           C
ATOM   1709  CG  LYS A 369     216.355 243.938 214.093  1.00 48.96           C
ATOM   1710  CD  LYS A 369     216.342 244.081 215.601  1.00 48.96           C
ATOM   1711  CE  LYS A 369     215.196 244.965 216.056  1.00 48.96           C
ATOM   1712  NZ  LYS A 369     215.285 246.329 215.464  1.00 48.96           N
ATOM   1713  N   LEU A 370     219.453 241.429 211.683  1.00 51.07           N
ATOM   1714  CA  LEU A 370     220.773 240.977 211.254  1.00 51.07           C
ATOM   1715  C   LEU A 370     221.056 241.409 209.820  1.00 51.07           C
ATOM   1716  O   LEU A 370     222.019 242.139 209.556  1.00 51.07           O
ATOM   1717  CB  LEU A 370     220.873 239.458 211.394  1.00 51.07           C
ATOM   1718  CG  LEU A 370     222.276 238.860 211.405  1.00 51.07           C
ATOM   1719  CD1 LEU A 370     223.106 239.497 212.498  1.00 51.07           C
ATOM   1720  CD2 LEU A 370     222.213 237.358 211.586  1.00 51.07           C
ATOM   1721  N   ALA A 371     220.227 240.954 208.879  1.00 55.99           N
ATOM   1722  CA  ALA A 371     220.240 241.418 207.490  1.00 55.99           C
ATOM   1723  C   ALA A 371     221.552 241.098 206.775  1.00 55.99           C
ATOM   1724  O   ALA A 371     221.942 241.798 205.838  1.00 55.99           O
ATOM   1725  CB  ALA A 371     219.939 242.917 207.403  1.00 55.99           C
ATOM   1726  N   VAL A 372     222.248 240.042 207.199  1.00 59.03           N
ATOM   1727  CA  VAL A 372     223.458 239.586 206.530  1.00 59.03           C
ATOM   1728  C   VAL A 372     223.330 238.149 206.037  1.00 59.03           C
ATOM   1729  O   VAL A 372     223.788 237.826 204.935  1.00 59.03           O
ATOM   1730  CB  VAL A 372     224.707 239.752 207.429  1.00 59.03           C
ATOM   1731  CG1 VAL A 372     224.793 241.175 207.956  1.00 59.03           C
ATOM   1732  CG2 VAL A 372     224.708 238.763 208.588  1.00 59.03           C
ATOM   1733  N   SER A 373     222.712 237.274 206.823  1.00 61.99           N
ATOM   1734  CA  SER A 373     222.516 235.872 206.464  1.00 61.99           C
ATOM   1735  C   SER A 373     221.014 235.656 206.314  1.00 61.99           C
ATOM   1736  O   SER A 373     220.325 235.292 207.267  1.00 61.99           O
ATOM   1737  CB  SER A 373     223.121 234.943 207.512  1.00 61.99           C
ATOM   1738  OG  SER A 373     224.527 234.861 207.371  1.00 61.99           O
ATOM   1739  N   GLU A 374     220.508 235.890 205.103  1.00 57.01           N
ATOM   1740  CA  GLU A 374     219.072 235.798 204.868  1.00 57.01           C
ATOM   1741  C   GLU A 374     218.629 234.349 204.707  1.00 57.01           C
ATOM   1742  O   GLU A 374     217.781 233.861 205.461  1.00 57.01           O
ATOM   1743  CB  GLU A 374     218.691 236.618 203.636  1.00 57.01           C
ATOM   1744  CG  GLU A 374     219.406 237.952 203.522  1.00 57.01           C
ATOM   1745  CD  GLU A 374     218.792 239.024 204.396  1.00 57.01           C
ATOM   1746  OE1 GLU A 374     217.641 238.845 204.845  1.00 57.01           O
ATOM   1747  OE2 GLU A 374     219.460 240.053 204.631  1.00 57.01           O
ATOM   1748  N   VAL A 375     219.199 233.642 203.730  1.00 55.07           N
ATOM   1749  CA  VAL A 375     218.792 232.262 203.483  1.00 55.07           C
ATOM   1750  C   VAL A 375     219.209 231.360 204.636  1.00 55.07           C
ATOM   1751  O   VAL A 375     218.487 230.420 204.991  1.00 55.07           O
ATOM   1752  CB  VAL A 375     219.367 231.768 202.144  1.00 55.07           C
ATOM   1753  CG1 VAL A 375     218.721 230.453 201.745  1.00 55.07           C
ATOM   1754  CG2 VAL A 375     219.158 232.816 201.065  1.00 55.07           C
ATOM   1755  N   ASP A 376     220.361 231.634 205.251  1.00 55.79           N
ATOM   1756  CA  ASP A 376     220.767 230.878 206.429  1.00 55.79           C
ATOM   1757  C   ASP A 376     219.879 231.173 207.628  1.00 55.79           C
ATOM   1758  O   ASP A 376     219.802 230.347 208.543  1.00 55.79           O
ATOM   1759  CB  ASP A 376     222.226 231.177 206.769  1.00 55.79           C
ATOM   1760  CG  ASP A 376     223.187 230.627 205.736  1.00 55.79           C
ATOM   1761  OD1 ASP A 376     222.853 229.608 205.096  1.00 55.79           O
ATOM   1762  OD2 ASP A 376     224.277 231.210 205.564  1.00 55.79           O
ATOM   1763  N   GLY A 377     219.215 232.331 207.648  1.00 48.22           N
ATOM   1764  CA  GLY A 377     218.200 232.586 208.649  1.00 48.22           C
ATOM   1765  C   GLY A 377     216.849 231.996 208.317  1.00 48.22           C
ATOM   1766  O   GLY A 377     216.123 231.586 209.227  1.00 48.22           O
ATOM   1767  N   ILE A 378     216.502 231.934 207.030  1.00 45.96           N
ATOM   1768  CA  ILE A 378     215.269 231.269 206.622  1.00 45.96           C
ATOM   1769  C   ILE A 378     215.333 229.784 206.947  1.00 45.96           C
ATOM   1770  O   ILE A 378     214.347 229.193 207.403  1.00 45.96           O
ATOM   1771  CB  ILE A 378     215.005 231.506 205.126  1.00 45.96           C
ATOM   1772  CG1 ILE A 378     214.807 232.994 204.857  1.00 45.96           C
ATOM   1773  CG2 ILE A 378     213.795 230.725 204.672  1.00 45.96           C
ATOM   1774  CD1 ILE A 378     214.749 233.345 203.398  1.00 45.96           C
ATOM   1775  N   LYS A 379     216.491 229.160 206.725  1.00 47.61           N
ATOM   1776  CA  LYS A 379     216.662 227.764 207.104  1.00 47.61           C
ATOM   1777  C   LYS A 379     216.419 227.542 208.589  1.00 47.61           C
ATOM   1778  O   LYS A 379     215.710 226.600 208.955  1.00 47.61           O
ATOM   1779  CB  LYS A 379     218.065 227.280 206.738  1.00 47.61           C
ATOM   1780  CG  LYS A 379     218.344 227.234 205.246  1.00 47.61           C
ATOM   1781  CD  LYS A 379     217.591 226.102 204.575  1.00 47.61           C
ATOM   1782  CE  LYS A 379     216.643 226.628 203.513  1.00 47.61           C
ATOM   1783  NZ  LYS A 379     215.861 225.531 202.885  1.00 47.61           N
ATOM   1784  N   THR A 380     216.969 228.400 209.448  1.00 45.16           N
ATOM   1785  CA  THR A 380     216.788 228.245 210.885  1.00 45.16           C
ATOM   1786  C   THR A 380     215.345 228.502 211.301  1.00 45.16           C
ATOM   1787  O   THR A 380     214.799 227.773 212.140  1.00 45.16           O
ATOM   1788  CB  THR A 380     217.734 229.185 211.631  1.00 45.16           C
ATOM   1789  OG1 THR A 380     219.089 228.823 211.343  1.00 45.16           O
ATOM   1790  CG2 THR A 380     217.506 229.093 213.119  1.00 45.16           C
ATOM   1791  N   ILE A 381     214.713 229.530 210.732  1.00 43.92           N
ATOM   1792  CA  ILE A 381     213.318 229.805 211.054  1.00 43.92           C
ATOM   1793  C   ILE A 381     212.441 228.621 210.678  1.00 43.92           C
ATOM   1794  O   ILE A 381     211.575 228.205 211.454  1.00 43.92           O
ATOM   1795  CB  ILE A 381     212.849 231.096 210.363  1.00 43.92           C
ATOM   1796  CG1 ILE A 381     213.540 232.312 210.975  1.00 43.92           C
ATOM   1797  CG2 ILE A 381     211.345 231.241 210.472  1.00 43.92           C
ATOM   1798  CD1 ILE A 381     213.332 233.580 210.187  1.00 43.92           C
ATOM   1799  N   LYS A 382     212.662 228.044 209.495  1.00 43.94           N
ATOM   1800  CA  LYS A 382     211.874 226.886 209.090  1.00 43.94           C
ATOM   1801  C   LYS A 382     212.168 225.672 209.961  1.00 43.94           C
ATOM   1802  O   LYS A 382     211.252 224.904 210.277  1.00 43.94           O
ATOM   1803  CB  LYS A 382     212.135 226.562 207.622  1.00 43.94           C
ATOM   1804  CG  LYS A 382     211.524 227.555 206.657  1.00 43.94           C
ATOM   1805  CD  LYS A 382     211.525 227.006 205.248  1.00 43.94           C
ATOM   1806  CE  LYS A 382     212.936 226.724 204.770  1.00 43.94           C
ATOM   1807  NZ  LYS A 382     212.952 226.078 203.431  1.00 43.94           N
ATOM   1808  N   LYS A 383     213.426 225.486 210.366  1.00 43.95           N
ATOM   1809  CA  LYS A 383     213.764 224.346 211.212  1.00 43.95           C
ATOM   1810  C   LYS A 383     213.065 224.434 212.560  1.00 43.95           C
ATOM   1811  O   LYS A 383     212.490 223.447 213.032  1.00 43.95           O
ATOM   1812  CB  LYS A 383     215.277 224.260 211.396  1.00 43.95           C
ATOM   1813  CG  LYS A 383     215.745 222.999 212.093  1.00 43.95           C
ATOM   1814  CD  LYS A 383     217.243 222.832 211.944  1.00 43.95           C
ATOM   1815  CE  LYS A 383     217.605 222.482 210.513  1.00 43.95           C
ATOM   1816  NZ  LYS A 383     219.069 222.286 210.326  1.00 43.95           N
ATOM   1817  N   CYS A 384     213.086 225.610 213.187  1.00 42.84           N
ATOM   1818  CA  CYS A 384     212.360 225.776 214.441  1.00 42.84           C
ATOM   1819  C   CYS A 384     210.851 225.696 214.259  1.00 42.84           C
ATOM   1820  O   CYS A 384     210.169 225.128 215.121  1.00 42.84           O
ATOM   1821  CB  CYS A 384     212.731 227.102 215.107  1.00 42.84           C
ATOM   1822  SG  CYS A 384     214.496 227.461 215.146  1.00 42.84           S
ATOM   1823  N   ALA A 385     210.314 226.231 213.161  1.00 42.97           N
ATOM   1824  CA  ALA A 385     208.882 226.137 212.913  1.00 42.97           C
ATOM   1825  C   ALA A 385     208.427 224.699 212.736  1.00 42.97           C
ATOM   1826  O   ALA A 385     207.318 224.352 213.155  1.00 42.97           O
ATOM   1827  CB  ALA A 385     208.504 226.957 211.681  1.00 42.97           C
ATOM   1828  N   ARG A 386     209.253 223.851 212.126  1.00 44.33           N
ATOM   1829  CA  ARG A 386     208.870 222.454 211.977  1.00 44.33           C
ATOM   1830  C   ARG A 386     209.178 221.633 213.219  1.00 44.33           C
ATOM   1831  O   ARG A 386     208.540 220.598 213.430  1.00 44.33           O
ATOM   1832  CB  ARG A 386     209.547 221.839 210.750  1.00 44.33           C
ATOM   1833  CG  ARG A 386     210.802 221.042 211.025  1.00 44.33           C
ATOM   1834  CD  ARG A 386     211.265 220.341 209.763  1.00 44.33           C
ATOM   1835  NE  ARG A 386     211.677 221.296 208.743  1.00 44.33           N
ATOM   1836  CZ  ARG A 386     212.940 221.610 208.486  1.00 44.33           C
ATOM   1837  NH1 ARG A 386     213.918 221.035 209.170  1.00 44.33           N
ATOM   1838  NH2 ARG A 386     213.227 222.497 207.545  1.00 44.33           N
ATOM   1839  N   TRP A 387     210.131 222.064 214.047  1.00 45.76           N
ATOM   1840  CA  TRP A 387     210.329 221.394 215.326  1.00 45.76           C
ATOM   1841  C   TRP A 387     209.183 221.667 216.288  1.00 45.76           C
ATOM   1842  O   TRP A 387     208.772 220.765 217.024  1.00 45.76           O
ATOM   1843  CB  TRP A 387     211.649 221.826 215.963  1.00 45.76           C
ATOM   1844  CG  TRP A 387     211.866 221.225 217.316  1.00 45.76           C
ATOM   1845  CD1 TRP A 387     212.470 220.038 217.594  1.00 45.76           C
ATOM   1846  CD2 TRP A 387     211.470 221.777 218.578  1.00 45.76           C
ATOM   1847  NE1 TRP A 387     212.479 219.817 218.948  1.00 45.76           N
ATOM   1848  CE2 TRP A 387     211.869 220.870 219.574  1.00 45.76           C
ATOM   1849  CE3 TRP A 387     210.816 222.952 218.960  1.00 45.76           C
ATOM   1850  CZ2 TRP A 387     211.638 221.101 220.925  1.00 45.76           C
ATOM   1851  CZ3 TRP A 387     210.588 223.176 220.301  1.00 45.76           C
ATOM   1852  CH2 TRP A 387     210.999 222.257 221.266  1.00 45.76           C
ATOM   1853  N   ILE A 388     208.661 222.897 216.303  1.00 42.86           N
ATOM   1854  CA  ILE A 388     207.534 223.213 217.175  1.00 42.86           C
ATOM   1855  C   ILE A 388     206.306 222.400 216.790  1.00 42.86           C
ATOM   1856  O   ILE A 388     205.505 222.022 217.653  1.00 42.86           O
ATOM   1857  CB  ILE A 388     207.249 224.726 217.139  1.00 42.86           C
ATOM   1858  CG1 ILE A 388     208.405 225.497 217.768  1.00 42.86           C
ATOM   1859  CG2 ILE A 388     205.955 225.052 217.855  1.00 42.86           C
ATOM   1860  CD1 ILE A 388     208.342 226.980 217.522  1.00 42.86           C
ATOM   1861  N   GLN A 389     206.148 222.094 215.506  1.00 46.67           N
ATOM   1862  CA  GLN A 389     204.993 221.355 215.014  1.00 46.67           C
ATOM   1863  C   GLN A 389     205.161 219.846 215.115  1.00 46.67           C
ATOM   1864  O   GLN A 389     204.380 219.116 214.499  1.00 46.67           O
ATOM   1865  CB  GLN A 389     204.702 221.748 213.565  1.00 46.67           C
ATOM   1866  CG  GLN A 389     204.315 223.201 213.391  1.00 46.67           C
ATOM   1867  CD  GLN A 389     204.270 223.619 211.943  1.00 46.67           C
ATOM   1868  OE1 GLN A 389     204.968 223.058 211.102  1.00 46.67           O
ATOM   1869  NE2 GLN A 389     203.446 224.611 211.639  1.00 46.67           N
ATOM   1870  N   ARG A 390     206.161 219.372 215.862  1.00 51.49           N
ATOM   1871  CA  ARG A 390     206.399 217.941 216.067  1.00 51.49           C
ATOM   1872  C   ARG A 390     206.748 217.240 214.758  1.00 51.49           C
ATOM   1873  O   ARG A 390     206.346 216.102 214.516  1.00 51.49           O
ATOM   1874  CB  ARG A 390     205.201 217.267 216.740  1.00 51.49           C
ATOM   1875  CG  ARG A 390     204.886 217.790 218.129  1.00 51.49           C
ATOM   1876  CD  ARG A 390     205.891 217.277 219.142  1.00 51.49           C
ATOM   1877  NE  ARG A 390     205.782 217.966 220.423  1.00 51.49           N
ATOM   1878  CZ  ARG A 390     205.057 217.527 221.446  1.00 51.49           C
ATOM   1879  NH1 ARG A 390     204.371 216.398 221.339  1.00 51.49           N
ATOM   1880  NH2 ARG A 390     205.015 218.219 222.577  1.00 51.49           N
ATOM   1881  N   ARG A 391     207.507 217.922 213.905  1.00 46.95           N
ATOM   1882  CA  ARG A 391     207.942 217.377 212.624  1.00 46.95           C
ATOM   1883  C   ARG A 391     209.444 217.525 212.461  1.00 46.95           C
ATOM   1884  O   ARG A 391     209.940 217.854 211.381  1.00 46.95           O
ATOM   1885  CB  ARG A 391     207.222 218.053 211.463  1.00 46.95           C
ATOM   1886  CG  ARG A 391     205.717 217.938 211.489  1.00 46.95           C
ATOM   1887  CD  ARG A 391     205.123 218.533 210.231  1.00 46.95           C
ATOM   1888  NE  ARG A 391     205.428 219.953 210.100  1.00 46.95           N
ATOM   1889  CZ  ARG A 391     206.314 220.450 209.247  1.00 46.95           C
ATOM   1890  NH1 ARG A 391     206.993 219.645 208.448  1.00 46.95           N
ATOM   1891  NH2 ARG A 391     206.527 221.755 209.197  1.00 46.95           N
ATOM   1892  N   GLU A 392     210.199 217.285 213.530  1.00 51.73           N
ATOM   1893  CA  GLU A 392     211.647 217.418 213.459  1.00 51.73           C
ATOM   1894  C   GLU A 392     212.306 216.290 212.683  1.00 51.73           C
ATOM   1895  O   GLU A 392     213.473 216.426 212.300  1.00 51.73           O
ATOM   1896  CB  GLU A 392     212.240 217.487 214.867  1.00 51.73           C
ATOM   1897  CG  GLU A 392     212.040 216.232 215.694  1.00 51.73           C
ATOM   1898  CD  GLU A 392     210.752 216.256 216.491  1.00 51.73           C
ATOM   1899  OE1 GLU A 392     209.858 217.058 216.156  1.00 51.73           O
ATOM   1900  OE2 GLU A 392     210.633 215.472 217.456  1.00 51.73           O
ATOM   1901  N   SER A 393     211.597 215.189 212.439  1.00 54.59           N
ATOM   1902  CA  SER A 393     212.151 214.071 211.689  1.00 54.59           C
ATOM   1903  C   SER A 393     212.101 214.282 210.185  1.00 54.59           C
ATOM   1904  O   SER A 393     212.754 213.533 209.451  1.00 54.59           O
ATOM   1905  CB  SER A 393     211.413 212.781 212.051  1.00 54.59           C
ATOM   1906  OG  SER A 393     210.059 212.841 211.643  1.00 54.59           O
ATOM   1907  N   GLN A 394     211.351 215.273 209.708  1.00 48.29           N
ATOM   1908  CA  GLN A 394     211.271 215.570 208.278  1.00 48.29           C
ATOM   1909  C   GLN A 394     212.469 216.426 207.873  1.00 48.29           C
ATOM   1910  O   GLN A 394     212.353 217.590 207.488  1.00 48.29           O
ATOM   1911  CB  GLN A 394     209.952 216.254 207.950  1.00 48.29           C
ATOM   1912  CG  GLN A 394     208.726 215.451 208.329  1.00 48.29           C
ATOM   1913  CD  GLN A 394     207.451 216.074 207.810  1.00 48.29           C
ATOM   1914  OE1 GLN A 394     207.486 217.084 207.111  1.00 48.29           O
ATOM   1915  NE2 GLN A 394     206.319 215.481 208.151  1.00 48.29           N
ATOM   1916  N   THR A 395     213.647 215.809 207.965  1.00 52.28           N
ATOM   1917  CA  THR A 395     214.890 216.516 207.694  1.00 52.28           C
ATOM   1918  C   THR A 395     215.073 216.807 206.208  1.00 52.28           C
ATOM   1919  O   THR A 395     215.863 217.686 205.851  1.00 52.28           O
ATOM   1920  CB  THR A 395     216.066 215.698 208.239  1.00 52.28           C
ATOM   1921  OG1 THR A 395     215.834 215.404 209.621  1.00 52.28           O
ATOM   1922  CG2 THR A 395     217.367 216.471 208.139  1.00 52.28           C
ATOM   1923  N   PHE A 396     214.331 216.123 205.336  1.00 48.08           N
ATOM   1924  CA  PHE A 396     214.478 216.338 203.902  1.00 48.08           C
ATOM   1925  C   PHE A 396     214.020 217.719 203.456  1.00 48.08           C
ATOM   1926  O   PHE A 396     214.312 218.108 202.322  1.00 48.08           O
ATOM   1927  CB  PHE A 396     213.715 215.265 203.126  1.00 48.08           C
ATOM   1928  CG  PHE A 396     212.234 215.270 203.366  1.00 48.08           C
ATOM   1929  CD1 PHE A 396     211.683 214.509 204.380  1.00 48.08           C
ATOM   1930  CD2 PHE A 396     211.390 216.014 202.566  1.00 48.08           C
ATOM   1931  CE1 PHE A 396     210.326 214.503 204.598  1.00 48.08           C
ATOM   1932  CE2 PHE A 396     210.032 216.009 202.782  1.00 48.08           C
ATOM   1933  CZ  PHE A 396     209.501 215.252 203.799  1.00 48.08           C
ATOM   1934  N   TRP A 397     213.314 218.462 204.307  1.00 47.94           N
ATOM   1935  CA  TRP A 397     212.923 219.824 203.975  1.00 47.94           C
ATOM   1936  C   TRP A 397     214.082 220.803 204.073  1.00 47.94           C
ATOM   1937  O   TRP A 397     213.959 221.932 203.590  1.00 47.94           O
ATOM   1938  CB  TRP A 397     211.796 220.297 204.894  1.00 47.94           C
ATOM   1939  CG  TRP A 397     210.483 219.606 204.705  1.00 47.94           C
ATOM   1940  CD1 TRP A 397     209.840 218.823 205.611  1.00 47.94           C
ATOM   1941  CD2 TRP A 397     209.640 219.659 203.550  1.00 47.94           C
ATOM   1942  NE1 TRP A 397     208.653 218.374 205.092  1.00 47.94           N
ATOM   1943  CE2 TRP A 397     208.507 218.873 203.825  1.00 47.94           C
ATOM   1944  CE3 TRP A 397     209.735 220.289 202.307  1.00 47.94           C
ATOM   1945  CZ2 TRP A 397     207.478 218.701 202.908  1.00 47.94           C
ATOM   1946  CZ3 TRP A 397     208.713 220.117 201.399  1.00 47.94           C
ATOM   1947  CH2 TRP A 397     207.600 219.330 201.702  1.00 47.94           C
ATOM   1948  N   ASP A 398     215.194 220.407 204.689  1.00 52.41           N
ATOM   1949  CA  ASP A 398     216.346 221.286 204.829  1.00 52.41           C
ATOM   1950  C   ASP A 398     217.071 221.534 203.516  1.00 52.41           C
ATOM   1951  O   ASP A 398     217.963 222.388 203.475  1.00 52.41           O
ATOM   1952  CB  ASP A 398     217.331 220.703 205.843  1.00 52.41           C
ATOM   1953  CG  ASP A 398     216.821 220.781 207.262  1.00 52.41           C
ATOM   1954  OD1 ASP A 398     215.830 221.502 207.500  1.00 52.41           O
ATOM   1955  OD2 ASP A 398     217.413 220.125 208.143  1.00 52.41           O
ATOM   1956  N   HIS A 399     216.719 220.819 202.451  1.00 54.78           N
ATOM   1957  CA  HIS A 399     217.444 220.894 201.193  1.00 54.78           C
ATOM   1958  C   HIS A 399     216.621 221.471 200.052  1.00 54.78           C
ATOM   1959  O   HIS A 399     217.168 221.687 198.967  1.00 54.78           O
ATOM   1960  CB  HIS A 399     217.961 219.504 200.806  1.00 54.78           C
ATOM   1961  CG  HIS A 399     218.544 218.742 201.953  1.00 54.78           C
ATOM   1962  ND1 HIS A 399     219.673 219.155 202.624  1.00 54.78           N
ATOM   1963  CD2 HIS A 399     218.150 217.593 202.551  1.00 54.78           C
ATOM   1964  CE1 HIS A 399     219.952 218.295 203.586  1.00 54.78           C
ATOM   1965  NE2 HIS A 399     219.043 217.338 203.564  1.00 54.78           N
ATOM   1966  N   VAL A 400     215.333 221.725 200.256  1.00 54.29           N
ATOM   1967  CA  VAL A 400     214.488 222.339 199.235  1.00 54.29           C
ATOM   1968  C   VAL A 400     214.644 223.854 199.346  1.00 54.29           C
ATOM   1969  O   VAL A 400     214.370 224.416 200.416  1.00 54.29           O
ATOM   1970  CB  VAL A 400     213.021 221.907 199.372  1.00 54.29           C
ATOM   1971  CG1 VAL A 400     212.884 220.431 199.060  1.00 54.29           C
ATOM   1972  CG2 VAL A 400     212.485 222.169 200.766  1.00 54.29           C
ATOM   1973  N   PRO A 401     215.126 224.538 198.299  1.00 57.82           N
ATOM   1974  CA  PRO A 401     215.213 226.003 198.308  1.00 57.82           C
ATOM   1975  C   PRO A 401     213.933 226.665 197.810  1.00 57.82           C
ATOM   1976  O   PRO A 401     213.961 227.550 196.948  1.00 57.82           O
ATOM   1977  CB  PRO A 401     216.393 226.270 197.371  1.00 57.82           C
ATOM   1978  CG  PRO A 401     216.268 225.182 196.351  1.00 57.82           C
ATOM   1979  CD  PRO A 401     215.673 223.974 197.054  1.00 57.82           C
ATOM   1980  N   ASP A 402     212.795 226.242 198.355  1.00 56.55           N
ATOM   1981  CA  ASP A 402     211.516 226.625 197.776  1.00 56.55           C
ATOM   1982  C   ASP A 402     210.479 227.077 198.793  1.00 56.55           C
ATOM   1983  O   ASP A 402     209.482 227.679 198.384  1.00 56.55           O
ATOM   1984  CB  ASP A 402     210.949 225.441 196.973  1.00 56.55           C
ATOM   1985  CG  ASP A 402     209.889 225.854 195.969  1.00 56.55           C
ATOM   1986  OD1 ASP A 402     209.624 227.064 195.823  1.00 56.55           O
ATOM   1987  OD2 ASP A 402     209.310 224.957 195.324  1.00 56.55           O
ATOM   1988  N   ASP A 403     210.674 226.833 200.090  1.00 53.78           N
ATOM   1989  CA  ASP A 403     209.630 227.059 201.093  1.00 53.78           C
ATOM   1990  C   ASP A 403     208.360 226.297 200.725  1.00 53.78           C
ATOM   1991  O   ASP A 403     207.243 226.793 200.880  1.00 53.78           O
ATOM   1992  CB  ASP A 403     209.338 228.550 201.281  1.00 53.78           C
ATOM   1993  CG  ASP A 403     210.531 229.318 201.813  1.00 53.78           C
ATOM   1994  OD1 ASP A 403     211.265 228.767 202.656  1.00 53.78           O
ATOM   1995  OD2 ASP A 403     210.732 230.475 201.390  1.00 53.78           O
ATOM   1996  N   SER A 404     208.541 225.072 200.223  1.00 53.59           N
ATOM   1997  CA  SER A 404     207.407 224.273 199.770  1.00 53.59           C
ATOM   1998  C   SER A 404     206.509 223.863 200.926  1.00 53.59           C
ATOM   1999  O   SER A 404     205.281 223.908 200.796  1.00 53.59           O
ATOM   2000  CB  SER A 404     207.898 223.038 199.021  1.00 53.59           C
ATOM   2001  OG  SER A 404     208.363 223.379 197.729  1.00 53.59           O
ATOM   2002  N   GLU A 405     207.089 223.452 202.052  1.00 49.48           N
ATOM   2003  CA  GLU A 405     206.289 223.222 203.242  1.00 49.48           C
ATOM   2004  C   GLU A 405     205.670 224.538 203.706  1.00 49.48           C
ATOM   2005  O   GLU A 405     206.014 225.622 203.225  1.00 49.48           O
ATOM   2006  CB  GLU A 405     207.131 222.592 204.350  1.00 49.48           C
ATOM   2007  CG  GLU A 405     208.409 223.335 204.689  1.00 49.48           C
ATOM   2008  CD  GLU A 405     209.109 222.757 205.906  1.00 49.48           C
ATOM   2009  OE1 GLU A 405     208.464 222.001 206.661  1.00 49.48           O
ATOM   2010  OE2 GLU A 405     210.302 223.058 206.109  1.00 49.48           O
ATOM   2011  N   PHE A 406     204.736 224.435 204.650  1.00 48.30           N
ATOM   2012  CA  PHE A 406     203.932 225.578 205.085  1.00 48.30           C
ATOM   2013  C   PHE A 406     203.153 226.188 203.926  1.00 48.30           C
ATOM   2014  O   PHE A 406     202.724 227.341 203.992  1.00 48.30           O
ATOM   2015  CB  PHE A 406     204.787 226.655 205.759  1.00 48.30           C
ATOM   2016  CG  PHE A 406     205.878 226.114 206.626  1.00 48.30           C
ATOM   2017  CD1 PHE A 406     205.585 225.303 207.704  1.00 48.30           C
ATOM   2018  CD2 PHE A 406     207.199 226.424 206.366  1.00 48.30           C
ATOM   2019  CE1 PHE A 406     206.588 224.809 208.503  1.00 48.30           C
ATOM   2020  CE2 PHE A 406     208.205 225.930 207.162  1.00 48.30           C
ATOM   2021  CZ  PHE A 406     207.901 225.121 208.231  1.00 48.30           C
ATOM   2022  N   ASP A 407     202.961 225.421 202.855  1.00 54.49           N
ATOM   2023  CA  ASP A 407     202.302 225.929 201.663  1.00 54.49           C
ATOM   2024  C   ASP A 407     201.682 224.752 200.927  1.00 54.49           C
ATOM   2025  O   ASP A 407     202.159 223.619 201.023  1.00 54.49           O
ATOM   2026  CB  ASP A 407     203.280 226.687 200.760  1.00 54.49           C
ATOM   2027  CG  ASP A 407     202.583 227.653 199.827  1.00 54.49           C
ATOM   2028  OD1 ASP A 407     202.121 228.710 200.305  1.00 54.49           O
ATOM   2029  OD2 ASP A 407     202.498 227.361 198.619  1.00 54.49           O
ATOM   2030  N   ASN A 408     200.612 225.035 200.192  1.00 56.04           N
ATOM   2031  CA  ASN A 408     199.810 223.987 199.573  1.00 56.04           C
ATOM   2032  C   ASN A 408     200.525 223.296 198.417  1.00 56.04           C
ATOM   2033  O   ASN A 408     199.987 222.331 197.865  1.00 56.04           O
ATOM   2034  CB  ASN A 408     198.482 224.577 199.093  1.00 56.04           C
ATOM   2035  CG  ASN A 408     197.413 223.524 198.886  1.00 56.04           C
ATOM   2036  OD1 ASN A 408     197.629 222.341 199.142  1.00 56.04           O
ATOM   2037  ND2 ASN A 408     196.248 223.952 198.416  1.00 56.04           N
ATOM   2038  N   ARG A 409     201.719 223.750 198.037  1.00 55.13           N
ATOM   2039  CA  ARG A 409     202.494 223.108 196.986  1.00 55.13           C
ATOM   2040  C   ARG A 409     203.476 222.081 197.530  1.00 55.13           C
ATOM   2041  O   ARG A 409     204.486 221.792 196.879  1.00 55.13           O
ATOM   2042  CB  ARG A 409     203.238 224.159 196.160  1.00 55.13           C
ATOM   2043  CG  ARG A 409     203.997 225.165 196.991  1.00 55.13           C
ATOM   2044  CD  ARG A 409     204.848 226.078 196.134  1.00 55.13           C
ATOM   2045  NE  ARG A 409     205.397 227.172 196.926  1.00 55.13           N
ATOM   2046  CZ  ARG A 409     206.458 227.890 196.580  1.00 55.13           C
ATOM   2047  NH1 ARG A 409     207.094 227.633 195.445  1.00 55.13           N
ATOM   2048  NH2 ARG A 409     206.883 228.866 197.369  1.00 55.13           N
ATOM   2049  N   ARG A 410     203.208 221.530 198.713  1.00 51.42           N
ATOM   2050  CA  ARG A 410     204.041 220.483 199.282  1.00 51.42           C
ATOM   2051  C   ARG A 410     203.604 219.090 198.860  1.00 51.42           C
ATOM   2052  O   ARG A 410     204.348 218.131 199.084  1.00 51.42           O
ATOM   2053  CB  ARG A 410     204.030 220.574 200.806  1.00 51.42           C
ATOM   2054  CG  ARG A 410     202.667 220.325 201.414  1.00 51.42           C
ATOM   2055  CD  ARG A 410     202.691 220.499 202.913  1.00 51.42           C
ATOM   2056  NE  ARG A 410     201.452 220.038 203.527  1.00 51.42           N
ATOM   2057  CZ  ARG A 410     200.419 220.826 203.798  1.00 51.42           C
ATOM   2058  NH1 ARG A 410     200.478 222.117 203.510  1.00 51.42           N
ATOM   2059  NH2 ARG A 410     199.330 220.325 204.358  1.00 51.42           N
ATOM   2060  N   PHE A 411     202.420 218.956 198.265  1.00 52.15           N
ATOM   2061  CA  PHE A 411     201.965 217.670 197.757  1.00 52.15           C
ATOM   2062  C   PHE A 411     202.626 217.293 196.440  1.00 52.15           C
ATOM   2063  O   PHE A 411     202.548 216.128 196.038  1.00 52.15           O
ATOM   2064  CB  PHE A 411     200.448 217.684 197.590  1.00 52.15           C
ATOM   2065  CG  PHE A 411     199.706 217.992 198.855  1.00 52.15           C
ATOM   2066  CD1 PHE A 411     199.513 217.014 199.813  1.00 52.15           C
ATOM   2067  CD2 PHE A 411     199.205 219.258 199.089  1.00 52.15           C
ATOM   2068  CE1 PHE A 411     198.833 217.293 200.977  1.00 52.15           C
ATOM   2069  CE2 PHE A 411     198.523 219.541 200.250  1.00 52.15           C
ATOM   2070  CZ  PHE A 411     198.338 218.558 201.196  1.00 52.15           C
ATOM   2071  N   LYS A 412     203.263 218.243 195.764  1.00 52.53           N
ATOM   2072  CA  LYS A 412     204.036 217.971 194.563  1.00 52.53           C
ATOM   2073  C   LYS A 412     205.451 217.505 194.877  1.00 52.53           C
ATOM   2074  O   LYS A 412     206.256 217.344 193.955  1.00 52.53           O
ATOM   2075  CB  LYS A 412     204.081 219.215 193.674  1.00 52.53           C
ATOM   2076  CG  LYS A 412     202.716 219.809 193.375  1.00 52.53           C
ATOM   2077  CD  LYS A 412     201.817 218.798 192.684  1.00 52.53           C
ATOM   2078  CE  LYS A 412     200.405 219.333 192.510  1.00 52.53           C
ATOM   2079  NZ  LYS A 412     199.693 219.464 193.811  1.00 52.53           N
ATOM   2080  N   ASN A 413     205.770 217.296 196.150  1.00 50.41           N
ATOM   2081  CA  ASN A 413     207.097 216.847 196.542  1.00 50.41           C
ATOM   2082  C   ASN A 413     207.170 215.328 196.475  1.00 50.41           C
ATOM   2083  O   ASN A 413     206.269 214.632 196.950  1.00 50.41           O
ATOM   2084  CB  ASN A 413     207.429 217.333 197.951  1.00 50.41           C
ATOM   2085  CG  ASN A 413     208.902 217.225 198.271  1.00 50.41           C
ATOM   2086  OD1 ASN A 413     209.711 216.876 197.415  1.00 50.41           O
ATOM   2087  ND2 ASN A 413     209.260 217.518 199.511  1.00 50.41           N
ATOM   2088  N   SER A 414     208.250 214.817 195.880  1.00 51.70           N
ATOM   2089  CA  SER A 414     208.396 213.379 195.698  1.00 51.70           C
ATOM   2090  C   SER A 414     208.596 212.639 197.011  1.00 51.70           C
ATOM   2091  O   SER A 414     208.167 211.487 197.127  1.00 51.70           O
ATOM   2092  CB  SER A 414     209.566 213.089 194.760  1.00 51.70           C
ATOM   2093  OG  SER A 414     210.672 213.923 195.062  1.00 51.70           O
ATOM   2094  N   THR A 415     209.235 213.265 197.996  1.00 50.42           N
ATOM   2095  CA  THR A 415     209.479 212.615 199.276  1.00 50.42           C
ATOM   2096  C   THR A 415     208.316 212.771 200.245  1.00 50.42           C
ATOM   2097  O   THR A 415     208.043 211.850 201.021  1.00 50.42           O
ATOM   2098  CB  THR A 415     210.751 213.170 199.919  1.00 50.42           C
ATOM   2099  OG1 THR A 415     211.785 213.256 198.934  1.00 50.42           O
ATOM   2100  CG2 THR A 415     211.217 212.261 201.039  1.00 50.42           C
ATOM   2101  N   PHE A 416     207.626 213.913 200.217  1.00 49.81           N
ATOM   2102  CA  PHE A 416     206.479 214.100 201.098  1.00 49.81           C
ATOM   2103  C   PHE A 416     205.346 213.143 200.757  1.00 49.81           C
ATOM   2104  O   PHE A 416     204.578 212.754 201.642  1.00 49.81           O
ATOM   2105  CB  PHE A 416     205.990 215.546 201.030  1.00 49.81           C
ATOM   2106  CG  PHE A 416     204.720 215.795 201.793  1.00 49.81           C
ATOM   2107  CD1 PHE A 416     204.739 215.955 203.164  1.00 49.81           C
ATOM   2108  CD2 PHE A 416     203.505 215.873 201.137  1.00 49.81           C
ATOM   2109  CE1 PHE A 416     203.574 216.183 203.864  1.00 49.81           C
ATOM   2110  CE2 PHE A 416     202.340 216.101 201.832  1.00 49.81           C
ATOM   2111  CZ  PHE A 416     202.375 216.257 203.196  1.00 49.81           C
ATOM   2112  N   ASP A 417     205.222 212.751 199.489  1.00 54.26           N
ATOM   2113  CA  ASP A 417     204.192 211.791 199.111  1.00 54.26           C
ATOM   2114  C   ASP A 417     204.511 210.378 199.573  1.00 54.26           C
ATOM   2115  O   ASP A 417     203.643 209.505 199.481  1.00 54.26           O
ATOM   2116  CB  ASP A 417     203.989 211.803 197.599  1.00 54.26           C
ATOM   2117  CG  ASP A 417     203.148 212.970 197.141  1.00 54.26           C
ATOM   2118  OD1 ASP A 417     203.223 214.038 197.780  1.00 54.26           O
ATOM   2119  OD2 ASP A 417     202.408 212.818 196.146  1.00 54.26           O
ATOM   2120  N   SER A 418     205.725 210.133 200.057  1.00 50.96           N
ATOM   2121  CA  SER A 418     206.108 208.838 200.593  1.00 50.96           C
ATOM   2122  C   SER A 418     206.030 208.787 202.110  1.00 50.96           C
ATOM   2123  O   SER A 418     206.238 207.720 202.692  1.00 50.96           O
ATOM   2124  CB  SER A 418     207.524 208.480 200.139  1.00 50.96           C
ATOM   2125  OG  SER A 418     208.489 209.016 201.024  1.00 50.96           O
ATOM   2126  N   LEU A 419     205.739 209.910 202.759  1.00 49.91           N
ATOM   2127  CA  LEU A 419     205.638 209.943 204.208  1.00 49.91           C
ATOM   2128  C   LEU A 419     204.470 209.089 204.681  1.00 49.91           C
ATOM   2129  O   LEU A 419     203.474 208.901 203.978  1.00 49.91           O
ATOM   2130  CB  LEU A 419     205.469 211.377 204.704  1.00 49.91           C
ATOM   2131  CG  LEU A 419     206.738 212.223 204.756  1.00 49.91           C
ATOM   2132  CD1 LEU A 419     206.424 213.602 205.290  1.00 49.91           C
ATOM   2133  CD2 LEU A 419     207.791 211.548 205.607  1.00 49.91           C
ATOM   2134  N   LEU A 420     204.613 208.555 205.890  1.00 53.07           N
ATOM   2135  CA  LEU A 420     203.578 207.721 206.476  1.00 53.07           C
ATOM   2136  C   LEU A 420     202.264 208.490 206.564  1.00 53.07           C
ATOM   2137  O   LEU A 420     202.244 209.715 206.692  1.00 53.07           O
ATOM   2138  CB  LEU A 420     204.015 207.240 207.858  1.00 53.07           C
ATOM   2139  CG  LEU A 420     203.164 206.170 208.537  1.00 53.07           C
ATOM   2140  CD1 LEU A 420     202.993 204.971 207.626  1.00 53.07           C
ATOM   2141  CD2 LEU A 420     203.801 205.755 209.848  1.00 53.07           C
ATOM   2142  N   ALA A 421     201.154 207.752 206.470  1.00 53.72           N
ATOM   2143  CA  ALA A 421     199.840 208.386 206.452  1.00 53.72           C
ATOM   2144  C   ALA A 421     199.581 209.202 207.712  1.00 53.72           C
ATOM   2145  O   ALA A 421     198.879 210.218 207.659  1.00 53.72           O
ATOM   2146  CB  ALA A 421     198.750 207.330 206.272  1.00 53.72           C
ATOM   2147  N   ALA A 422     200.135 208.780 208.847  1.00 54.88           N
ATOM   2148  CA  ALA A 422     199.972 209.514 210.095  1.00 54.88           C
ATOM   2149  C   ALA A 422     200.879 210.732 210.186  1.00 54.88           C
ATOM   2150  O   ALA A 422     200.696 211.553 211.091  1.00 54.88           O
ATOM   2151  CB  ALA A 422     200.237 208.592 211.285  1.00 54.88           C
ATOM   2152  N   GLU A 423     201.844 210.868 209.280  1.00 52.55           N
ATOM   2153  CA  GLU A 423     202.757 212.001 209.283  1.00 52.55           C
ATOM   2154  C   GLU A 423     202.263 213.154 208.422  1.00 52.55           C
ATOM   2155  O   GLU A 423     202.662 214.300 208.655  1.00 52.55           O
ATOM   2156  CB  GLU A 423     204.138 211.554 208.795  1.00 52.55           C
ATOM   2157  CG  GLU A 423     205.252 212.549 209.029  1.00 52.55           C
ATOM   2158  CD  GLU A 423     205.817 212.469 210.430  1.00 52.55           C
ATOM   2159  OE1 GLU A 423     205.729 211.384 211.040  1.00 52.55           O
ATOM   2160  OE2 GLU A 423     206.352 213.485 210.920  1.00 52.55           O
ATOM   2161  N   LYS A 424     201.405 212.879 207.441  1.00 54.12           N
ATOM   2162  CA  LYS A 424     200.883 213.932 206.579  1.00 54.12           C
ATOM   2163  C   LYS A 424     199.836 214.784 207.281  1.00 54.12           C
ATOM   2164  O   LYS A 424     199.587 215.919 206.861  1.00 54.12           O
ATOM   2165  CB  LYS A 424     200.280 213.323 205.312  1.00 54.12           C
ATOM   2166  CG  LYS A 424     201.286 212.899 204.259  1.00 54.12           C
ATOM   2167  CD  LYS A 424     200.643 211.941 203.271  1.00 54.12           C
ATOM   2168  CE  LYS A 424     201.541 211.661 202.085  1.00 54.12           C
ATOM   2169  NZ  LYS A 424     201.478 212.752 201.080  1.00 54.12           N
ATOM   2170  N   GLU A 425     199.213 214.264 208.337  1.00 56.95           N
ATOM   2171  CA  GLU A 425     198.114 214.940 209.010  1.00 56.95           C
ATOM   2172  C   GLU A 425     198.576 215.836 210.152  1.00 56.95           C
ATOM   2173  O   GLU A 425     197.742 216.311 210.930  1.00 56.95           O
ATOM   2174  CB  GLU A 425     197.103 213.915 209.524  1.00 56.95           C
ATOM   2175  CG  GLU A 425     196.815 212.787 208.551  1.00 56.95           C
ATOM   2176  CD  GLU A 425     195.836 213.184 207.462  1.00 56.95           C
ATOM   2177  OE1 GLU A 425     195.529 212.333 206.600  1.00 56.95           O
ATOM   2178  OE2 GLU A 425     195.369 214.342 207.467  1.00 56.95           O
ATOM   2179  N   LYS A 426     199.878 216.074 210.277  1.00 51.91           N
ATOM   2180  CA  LYS A 426     200.364 217.016 211.268  1.00 51.91           C
ATOM   2181  C   LYS A 426     200.136 218.447 210.786  1.00 51.91           C
ATOM   2182  O   LYS A 426     199.626 218.690 209.689  1.00 51.91           O
ATOM   2183  CB  LYS A 426     201.840 216.767 211.566  1.00 51.91           C
ATOM   2184  CG  LYS A 426     202.090 215.481 212.323  1.00 51.91           C
ATOM   2185  CD  LYS A 426     203.516 215.389 212.827  1.00 51.91           C
ATOM   2186  CE  LYS A 426     203.731 214.105 213.605  1.00 51.91           C
ATOM   2187  NZ  LYS A 426     205.145 213.938 214.026  1.00 51.91           N
ATOM   2188  N   SER A 427     200.519 219.405 211.623  1.00 50.91           N
ATOM   2189  CA  SER A 427     200.269 220.806 211.323  1.00 50.91           C
ATOM   2190  C   SER A 427     201.361 221.355 210.416  1.00 50.91           C
ATOM   2191  O   SER A 427     202.540 221.353 210.779  1.00 50.91           O
ATOM   2192  CB  SER A 427     200.193 221.619 212.614  1.00 50.91           C
ATOM   2193  OG  SER A 427     199.958 222.988 212.338  1.00 50.91           O
ATOM   2194  N   TYR A 428     200.966 221.823 209.235  1.00 49.54           N
ATOM   2195  CA  TYR A 428     201.872 222.400 208.251  1.00 49.54           C
ATOM   2196  C   TYR A 428     201.537 223.863 207.987  1.00 49.54           C
ATOM   2197  O   TYR A 428     201.584 224.330 206.850  1.00 49.54           O
ATOM   2198  CB  TYR A 428     201.836 221.614 206.945  1.00 49.54           C
ATOM   2199  CG  TYR A 428     202.522 220.270 206.987  1.00 49.54           C
ATOM   2200  CD1 TYR A 428     203.842 220.134 206.595  1.00 49.54           C
ATOM   2201  CD2 TYR A 428     201.844 219.136 207.402  1.00 49.54           C
ATOM   2202  CE1 TYR A 428     204.469 218.910 206.625  1.00 49.54           C
ATOM   2203  CE2 TYR A 428     202.463 217.908 207.435  1.00 49.54           C
ATOM   2204  CZ  TYR A 428     203.776 217.800 207.046  1.00 49.54           C
ATOM   2205  OH  TYR A 428     204.401 216.576 207.078  1.00 49.54           O
ATOM   2206  N   ASN A 429     201.180 224.606 209.032  1.00 50.36           N
ATOM   2207  CA  ASN A 429     200.861 226.018 208.891  1.00 50.36           C
ATOM   2208  C   ASN A 429     201.520 226.805 210.011  1.00 50.36           C
ATOM   2209  O   ASN A 429     201.503 226.385 211.170  1.00 50.36           O
ATOM   2210  CB  ASN A 429     199.346 226.263 208.895  1.00 50.36           C
ATOM   2211  CG  ASN A 429     198.636 225.515 210.003  1.00 50.36           C
ATOM   2212  OD1 ASN A 429     199.261 224.811 210.793  1.00 50.36           O
ATOM   2213  ND2 ASN A 429     197.319 225.666 210.067  1.00 50.36           N
ATOM   2214  N   ILE A 430     202.098 227.948 209.656  1.00 47.66           N
ATOM   2215  CA  ILE A 430     202.780 228.808 210.617  1.00 47.66           C
ATOM   2216  C   ILE A 430     201.936 230.056 210.842  1.00 47.66           C
ATOM   2217  O   ILE A 430     201.169 230.447 209.951  1.00 47.66           O
ATOM   2218  CB  ILE A 430     204.194 229.162 210.133  1.00 47.66           C
ATOM   2219  CG1 ILE A 430     204.157 229.648 208.688  1.00 47.66           C
ATOM   2220  CG2 ILE A 430     205.111 227.965 210.253  1.00 47.66           C
ATOM   2221  CD1 ILE A 430     205.510 230.025 208.148  1.00 47.66           C
ATOM   2222  N   PRO A 431     202.025 230.701 212.003  1.00 47.86           N
ATOM   2223  CA  PRO A 431     201.234 231.912 212.241  1.00 47.86           C
ATOM   2224  C   PRO A 431     201.614 233.023 211.276  1.00 47.86           C
ATOM   2225  O   PRO A 431     202.684 233.027 210.665  1.00 47.86           O
ATOM   2226  CB  PRO A 431     201.576 232.285 213.686  1.00 47.86           C
ATOM   2227  CG  PRO A 431     202.865 231.602 213.960  1.00 47.86           C
ATOM   2228  CD  PRO A 431     202.808 230.324 213.189  1.00 47.86           C
ATOM   2229  N   ILE A 432     200.704 233.988 211.150  1.00 49.62           N
ATOM   2230  CA  ILE A 432     200.883 235.050 210.171  1.00 49.62           C
ATOM   2231  C   ILE A 432     201.954 236.043 210.597  1.00 49.62           C
ATOM   2232  O   ILE A 432     202.464 236.794 209.759  1.00 49.62           O
ATOM   2233  CB  ILE A 432     199.543 235.761 209.913  1.00 49.62           C
ATOM   2234  CG1 ILE A 432     199.558 236.442 208.546  1.00 49.62           C
ATOM   2235  CG2 ILE A 432     199.252 236.768 211.008  1.00 49.62           C
ATOM   2236  CD1 ILE A 432     199.895 235.509 207.413  1.00 49.62           C
ATOM   2237  N   ASP A 433     202.319 236.068 211.879  1.00 48.50           N
ATOM   2238  CA  ASP A 433     203.364 236.982 212.319  1.00 48.50           C
ATOM   2239  C   ASP A 433     204.737 236.541 211.834  1.00 48.50           C
ATOM   2240  O   ASP A 433     205.605 237.384 211.593  1.00 48.50           O
ATOM   2241  CB  ASP A 433     203.356 237.099 213.843  1.00 48.50           C
ATOM   2242  CG  ASP A 433     202.250 238.002 214.352  1.00 48.50           C
ATOM   2243  OD1 ASP A 433     201.177 237.480 214.720  1.00 48.50           O
ATOM   2244  OD2 ASP A 433     202.457 239.233 214.387  1.00 48.50           O
ATOM   2245  N   ILE A 434     204.949 235.235 211.679  1.00 46.92           N
ATOM   2246  CA  ILE A 434     206.245 234.690 211.294  1.00 46.92           C
ATOM   2247  C   ILE A 434     206.298 234.534 209.780  1.00 46.92           C
ATOM   2248  O   ILE A 434     207.371 234.600 209.171  1.00 46.92           O
ATOM   2249  CB  ILE A 434     206.510 233.350 212.003  1.00 46.92           C
ATOM   2250  CG1 ILE A 434     206.388 233.525 213.513  1.00 46.92           C
ATOM   2251  CG2 ILE A 434     207.887 232.817 211.664  1.00 46.92           C
ATOM   2252  CD1 ILE A 434     206.406 232.231 214.273  1.00 46.92           C
ATOM   2253  N   ARG A 435     205.137 234.337 209.158  1.00 46.52           N
ATOM   2254  CA  ARG A 435     205.109 234.170 207.711  1.00 46.52           C
ATOM   2255  C   ARG A 435     205.459 235.463 206.986  1.00 46.52           C
ATOM   2256  O   ARG A 435     206.129 235.428 205.948  1.00 46.52           O
ATOM   2257  CB  ARG A 435     203.741 233.670 207.267  1.00 46.52           C
ATOM   2258  CG  ARG A 435     203.698 233.245 205.825  1.00 46.52           C
ATOM   2259  CD  ARG A 435     202.341 232.693 205.478  1.00 46.52           C
ATOM   2260  NE  ARG A 435     202.209 231.290 205.846  1.00 46.52           N
ATOM   2261  CZ  ARG A 435     202.682 230.281 205.125  1.00 46.52           C
ATOM   2262  NH1 ARG A 435     203.328 230.514 203.993  1.00 46.52           N
ATOM   2263  NH2 ARG A 435     202.508 229.035 205.539  1.00 46.52           N
ATOM   2264  N   VAL A 436     205.031 236.610 207.512  1.00 44.97           N
ATOM   2265  CA  VAL A 436     205.425 237.874 206.902  1.00 44.97           C
ATOM   2266  C   VAL A 436     206.911 238.127 207.111  1.00 44.97           C
ATOM   2267  O   VAL A 436     207.578 238.690 206.235  1.00 44.97           O
ATOM   2268  CB  VAL A 436     204.564 239.024 207.450  1.00 44.97           C
ATOM   2269  CG1 VAL A 436     204.943 240.332 206.792  1.00 44.97           C
ATOM   2270  CG2 VAL A 436     203.101 238.726 207.213  1.00 44.97           C
ATOM   2271  N   ARG A 437     207.466 237.710 208.252  1.00 47.65           N
ATOM   2272  CA  ARG A 437     208.913 237.786 208.422  1.00 47.65           C
ATOM   2273  C   ARG A 437     209.634 236.919 207.401  1.00 47.65           C
ATOM   2274  O   ARG A 437     210.661 237.330 206.859  1.00 47.65           O
ATOM   2275  CB  ARG A 437     209.318 237.365 209.833  1.00 47.65           C
ATOM   2276  CG  ARG A 437     208.563 238.059 210.942  1.00 47.65           C
ATOM   2277  CD  ARG A 437     208.797 239.553 210.938  1.00 47.65           C
ATOM   2278  NE  ARG A 437     207.692 240.267 211.565  1.00 47.65           N
ATOM   2279  CZ  ARG A 437     207.490 240.329 212.877  1.00 47.65           C
ATOM   2280  NH1 ARG A 437     208.326 239.727 213.710  1.00 47.65           N
ATOM   2281  NH2 ARG A 437     206.454 241.003 213.356  1.00 47.65           N
ATOM   2282  N   LEU A 438     209.118 235.719 207.138  1.00 44.56           N
ATOM   2283  CA  LEU A 438     209.704 234.877 206.102  1.00 44.56           C
ATOM   2284  C   LEU A 438     209.621 235.540 204.735  1.00 44.56           C
ATOM   2285  O   LEU A 438     210.581 235.485 203.959  1.00 44.56           O
ATOM   2286  CB  LEU A 438     209.011 233.518 206.075  1.00 44.56           C
ATOM   2287  CG  LEU A 438     209.600 232.437 206.974  1.00 44.56           C
ATOM   2288  CD1 LEU A 438     208.774 231.171 206.878  1.00 44.56           C
ATOM   2289  CD2 LEU A 438     211.036 232.167 206.590  1.00 44.56           C
ATOM   2290  N   GLY A 439     208.486 236.165 204.424  1.00 44.06           N
ATOM   2291  CA  GLY A 439     208.361 236.917 203.191  1.00 44.06           C
ATOM   2292  C   GLY A 439     209.356 238.050 203.063  1.00 44.06           C
ATOM   2293  O   GLY A 439     209.912 238.253 201.982  1.00 44.06           O
ATOM   2294  N   LEU A 440     209.601 238.787 204.144  1.00 43.45           N
ATOM   2295  CA  LEU A 440     210.597 239.852 204.127  1.00 43.45           C
ATOM   2296  C   LEU A 440     212.019 239.322 204.001  1.00 43.45           C
ATOM   2297  O   LEU A 440     212.831 239.916 203.282  1.00 43.45           O
ATOM   2298  CB  LEU A 440     210.475 240.713 205.388  1.00 43.45           C
ATOM   2299  CG  LEU A 440     209.101 241.335 205.651  1.00 43.45           C
ATOM   2300  CD1 LEU A 440     209.044 241.978 207.021  1.00 43.45           C
ATOM   2301  CD2 LEU A 440     208.752 242.340 204.580  1.00 43.45           C
ATOM   2302  N   LEU A 441     212.336 238.215 204.676  1.00 45.33           N
ATOM   2303  CA  LEU A 441     213.631 237.568 204.477  1.00 45.33           C
ATOM   2304  C   LEU A 441     213.813 237.136 203.028  1.00 45.33           C
ATOM   2305  O   LEU A 441     214.919 237.217 202.484  1.00 45.33           O
ATOM   2306  CB  LEU A 441     213.777 236.362 205.404  1.00 45.33           C
ATOM   2307  CG  LEU A 441     214.384 236.470 206.809  1.00 45.33           C
ATOM   2308  CD1 LEU A 441     215.831 236.918 206.735  1.00 45.33           C
ATOM   2309  CD2 LEU A 441     213.597 237.381 207.712  1.00 45.33           C
ATOM   2310  N   ARG A 442     212.740 236.661 202.391  1.00 46.19           N
ATOM   2311  CA  ARG A 442     212.832 236.263 200.991  1.00 46.19           C
ATOM   2312  C   ARG A 442     212.999 237.468 200.077  1.00 46.19           C
ATOM   2313  O   ARG A 442     213.770 237.411 199.114  1.00 46.19           O
ATOM   2314  CB  ARG A 442     211.592 235.468 200.589  1.00 46.19           C
ATOM   2315  CG  ARG A 442     211.612 234.028 201.046  1.00 46.19           C
ATOM   2316  CD  ARG A 442     212.726 233.271 200.367  1.00 46.19           C
ATOM   2317  NE  ARG A 442     212.757 231.870 200.759  1.00 46.19           N
ATOM   2318  CZ  ARG A 442     213.780 231.060 200.517  1.00 46.19           C
ATOM   2319  NH1 ARG A 442     214.849 231.521 199.886  1.00 46.19           N
ATOM   2320  NH2 ARG A 442     213.737 229.794 200.904  1.00 46.19           N
ATOM   2321  N   LEU A 443     212.283 238.556 200.356  1.00 47.20           N
ATOM   2322  CA  LEU A 443     212.412 239.762 199.547  1.00 47.20           C
ATOM   2323  C   LEU A 443     213.786 240.397 199.701  1.00 47.20           C
ATOM   2324  O   LEU A 443     214.263 241.067 198.780  1.00 47.20           O
ATOM   2325  CB  LEU A 443     211.320 240.760 199.924  1.00 47.20           C
ATOM   2326  CG  LEU A 443     211.153 241.980 199.024  1.00 47.20           C
ATOM   2327  CD1 LEU A 443     210.580 241.573 197.687  1.00 47.20           C
ATOM   2328  CD2 LEU A 443     210.264 242.997 199.700  1.00 47.20           C
ATOM   2329  N   ASN A 444     214.435 240.202 200.851  1.00 50.75           N
ATOM   2330  CA  ASN A 444     215.786 240.720 201.033  1.00 50.75           C
ATOM   2331  C   ASN A 444     216.799 240.037 200.124  1.00 50.75           C
ATOM   2332  O   ASN A 444     217.908 240.554 199.957  1.00 50.75           O
ATOM   2333  CB  ASN A 444     216.219 240.570 202.491  1.00 50.75           C
ATOM   2334  CG  ASN A 444     215.807 241.750 203.341  1.00 50.75           C
ATOM   2335  OD1 ASN A 444     215.231 242.715 202.844  1.00 50.75           O
ATOM   2336  ND2 ASN A 444     216.104 241.681 204.633  1.00 50.75           N
ATOM   2337  N   THR A 445     216.450 238.893 199.540  1.00 51.04           N
ATOM   2338  CA  THR A 445     217.294 238.213 198.570  1.00 51.04           C
ATOM   2339  C   THR A 445     216.842 238.448 197.136  1.00 51.04           C
ATOM   2340  O   THR A 445     217.297 237.739 196.233  1.00 51.04           O
ATOM   2341  CB  THR A 445     217.324 236.711 198.853  1.00 51.04           C
ATOM   2342  OG1 THR A 445     216.040 236.144 198.568  1.00 51.04           O
ATOM   2343  CG2 THR A 445     217.655 236.456 200.300  1.00 51.04           C
ATOM   2344  N   ASP A 446     215.957 239.422 196.912  1.00 56.20           N
ATOM   2345  CA  ASP A 446     215.348 239.663 195.603  1.00 56.20           C
ATOM   2346  C   ASP A 446     214.676 238.403 195.066  1.00 56.20           C
ATOM   2347  O   ASP A 446     214.671 238.136 193.863  1.00 56.20           O
ATOM   2348  CB  ASP A 446     216.367 240.210 194.604  1.00 56.20           C
ATOM   2349  CG  ASP A 446     216.765 241.640 194.903  1.00 56.20           C
ATOM   2350  OD1 ASP A 446     215.937 242.381 195.475  1.00 56.20           O
ATOM   2351  OD2 ASP A 446     217.901 242.028 194.560  1.00 56.20           O
ATOM   2352  N   ASN A 447     214.105 237.614 195.975  1.00 49.73           N
ATOM   2353  CA  ASN A 447     213.298 236.454 195.611  1.00 49.73           C
ATOM   2354  C   ASN A 447     211.839 236.887 195.686  1.00 49.73           C
ATOM   2355  O   ASN A 447     211.104 236.548 196.613  1.00 49.73           O
ATOM   2356  CB  ASN A 447     213.601 235.276 196.531  1.00 49.73           C
ATOM   2357  CG  ASN A 447     213.051 233.967 196.008  1.00 49.73           C
ATOM   2358  OD1 ASN A 447     212.022 233.934 195.336  1.00 49.73           O
ATOM   2359  ND2 ASN A 447     213.738 232.876 196.316  1.00 49.73           N
ATOM   2360  N   LEU A 448     211.419 237.658 194.682  1.00 51.94           N
ATOM   2361  CA  LEU A 448     210.079 238.232 194.705  1.00 51.94           C
ATOM   2362  C   LEU A 448     208.999 237.163 194.630  1.00 51.94           C
ATOM   2363  O   LEU A 448     207.916 237.338 195.199  1.00 51.94           O
ATOM   2364  CB  LEU A 448     209.916 239.226 193.558  1.00 51.94           C
ATOM   2365  CG  LEU A 448     208.565 239.934 193.499  1.00 51.94           C
ATOM   2366  CD1 LEU A 448     208.501 241.002 194.567  1.00 51.94           C
ATOM   2367  CD2 LEU A 448     208.325 240.525 192.121  1.00 51.94           C
ATOM   2368  N   VAL A 449     209.270 236.048 193.950  1.00 52.27           N
ATOM   2369  CA  VAL A 449     208.271 234.991 193.847  1.00 52.27           C
ATOM   2370  C   VAL A 449     207.994 234.386 195.216  1.00 52.27           C
ATOM   2371  O   VAL A 449     206.835 234.219 195.614  1.00 52.27           O
ATOM   2372  CB  VAL A 449     208.724 233.925 192.835  1.00 52.27           C
ATOM   2373  CG1 VAL A 449     207.711 232.797 192.770  1.00 52.27           C
ATOM   2374  CG2 VAL A 449     208.923 234.551 191.467  1.00 52.27           C
ATOM   2375  N   GLU A 450     209.046 234.066 195.968  1.00 51.68           N
ATOM   2376  CA  GLU A 450     208.862 233.520 197.304  1.00 51.68           C
ATOM   2377  C   GLU A 450     208.359 234.556 198.296  1.00 51.68           C
ATOM   2378  O   GLU A 450     207.687 234.189 199.264  1.00 51.68           O
ATOM   2379  CB  GLU A 450     210.168 232.915 197.813  1.00 51.68           C
ATOM   2380  CG  GLU A 450     210.534 231.620 197.127  1.00 51.68           C
ATOM   2381  CD  GLU A 450     209.485 230.552 197.325  1.00 51.68           C
ATOM   2382  OE1 GLU A 450     208.882 230.501 198.416  1.00 51.68           O
ATOM   2383  OE2 GLU A 450     209.249 229.772 196.382  1.00 51.68           O
ATOM   2384  N   ALA A 451     208.667 235.836 198.084  1.00 46.64           N
ATOM   2385  CA  ALA A 451     208.098 236.871 198.939  1.00 46.64           C
ATOM   2386  C   ALA A 451     206.596 236.986 198.728  1.00 46.64           C
ATOM   2387  O   ALA A 451     205.834 237.100 199.695  1.00 46.64           O
ATOM   2388  CB  ALA A 451     208.784 238.209 198.677  1.00 46.64           C
ATOM   2389  N   LEU A 452     206.147 236.951 197.473  1.00 48.84           N
ATOM   2390  CA  LEU A 452     204.714 236.989 197.208  1.00 48.84           C
ATOM   2391  C   LEU A 452     204.021 235.713 197.662  1.00 48.84           C
ATOM   2392  O   LEU A 452     202.880 235.770 198.125  1.00 48.84           O
ATOM   2393  CB  LEU A 452     204.445 237.234 195.725  1.00 48.84           C
ATOM   2394  CG  LEU A 452     204.266 238.688 195.290  1.00 48.84           C
ATOM   2395  CD1 LEU A 452     203.023 239.269 195.938  1.00 48.84           C
ATOM   2396  CD2 LEU A 452     205.473 239.524 195.634  1.00 48.84           C
ATOM   2397  N   ASN A 453     204.682 234.561 197.551  1.00 50.66           N
ATOM   2398  CA  ASN A 453     204.058 233.326 198.011  1.00 50.66           C
ATOM   2399  C   ASN A 453     203.810 233.331 199.513  1.00 50.66           C
ATOM   2400  O   ASN A 453     202.997 232.539 199.996  1.00 50.66           O
ATOM   2401  CB  ASN A 453     204.916 232.123 197.623  1.00 50.66           C
ATOM   2402  CG  ASN A 453     204.741 231.734 196.170  1.00 50.66           C
ATOM   2403  OD1 ASN A 453     203.687 231.962 195.579  1.00 50.66           O
ATOM   2404  ND2 ASN A 453     205.776 231.143 195.586  1.00 50.66           N
ATOM   2405  N   HIS A 454     204.485 234.206 200.256  1.00 45.98           N
ATOM   2406  CA  HIS A 454     204.226 234.377 201.678  1.00 45.98           C
ATOM   2407  C   HIS A 454     203.299 235.546 201.971  1.00 45.98           C
ATOM   2408  O   HIS A 454     202.503 235.468 202.911  1.00 45.98           O
ATOM   2409  CB  HIS A 454     205.541 234.574 202.435  1.00 45.98           C
ATOM   2410  CG  HIS A 454     206.384 233.341 202.512  1.00 45.98           C
ATOM   2411  ND1 HIS A 454     207.729 233.341 202.216  1.00 45.98           N
ATOM   2412  CD2 HIS A 454     206.074 232.070 202.854  1.00 45.98           C
ATOM   2413  CE1 HIS A 454     208.212 232.122 202.370  1.00 45.98           C
ATOM   2414  NE2 HIS A 454     207.228 231.332 202.758  1.00 45.98           N
ATOM   2415  N   PHE A 455     203.383 236.622 201.193  1.00 46.62           N
ATOM   2416  CA  PHE A 455     202.512 237.773 201.386  1.00 46.62           C
ATOM   2417  C   PHE A 455     201.083 237.522 200.924  1.00 46.62           C
ATOM   2418  O   PHE A 455     200.166 238.205 201.387  1.00 46.62           O
ATOM   2419  CB  PHE A 455     203.072 238.990 200.646  1.00 46.62           C
ATOM   2420  CG  PHE A 455     204.343 239.528 201.231  1.00 46.62           C
ATOM   2421  CD1 PHE A 455     204.725 239.198 202.514  1.00 46.62           C
ATOM   2422  CD2 PHE A 455     205.152 240.372 200.494  1.00 46.62           C
ATOM   2423  CE1 PHE A 455     205.893 239.695 203.049  1.00 46.62           C
ATOM   2424  CE2 PHE A 455     206.318 240.870 201.026  1.00 46.62           C
ATOM   2425  CZ  PHE A 455     206.688 240.531 202.304  1.00 46.62           C
ATOM   2426  N   GLN A 456     200.867 236.571 200.015  1.00 53.25           N
ATOM   2427  CA  GLN A 456     199.520 236.249 199.563  1.00 53.25           C
ATOM   2428  C   GLN A 456     198.746 235.413 200.570  1.00 53.25           C
ATOM   2429  O   GLN A 456     197.521 235.307 200.449  1.00 53.25           O
ATOM   2430  CB  GLN A 456     199.567 235.517 198.220  1.00 53.25           C
ATOM   2431  CG  GLN A 456     200.085 236.353 197.059  1.00 53.25           C
ATOM   2432  CD  GLN A 456     199.028 237.258 196.466  1.00 53.25           C
ATOM   2433  OE1 GLN A 456     197.838 236.956 196.517  1.00 53.25           O
ATOM   2434  NE2 GLN A 456     199.460 238.375 195.893  1.00 53.25           N
ATOM   2435  N   CYS A 457     199.421 234.810 201.548  1.00 54.97           N
ATOM   2436  CA  CYS A 457     198.755 234.138 202.652  1.00 54.97           C
ATOM   2437  C   CYS A 457     198.279 235.119 203.711  1.00 54.97           C
ATOM   2438  O   CYS A 457     197.929 234.706 204.821  1.00 54.97           O
ATOM   2439  CB  CYS A 457     199.679 233.095 203.279  1.00 54.97           C
ATOM   2440  SG  CYS A 457     200.639 232.129 202.095  1.00 54.97           S
ATOM   2441  N   LEU A 458     198.266 236.408 203.385  1.00 52.74           N
ATOM   2442  CA  LEU A 458     197.806 237.455 204.279  1.00 52.74           C
ATOM   2443  C   LEU A 458     196.365 237.857 204.009  1.00 52.74           C
ATOM   2444  O   LEU A 458     195.774 238.578 204.818  1.00 52.74           O
ATOM   2445  CB  LEU A 458     198.722 238.678 204.142  1.00 52.74           C
ATOM   2446  CG  LEU A 458     198.693 239.838 205.127  1.00 52.74           C
ATOM   2447  CD1 LEU A 458     199.002 239.351 206.519  1.00 52.74           C
ATOM   2448  CD2 LEU A 458     199.709 240.871 204.700  1.00 52.74           C
ATOM   2449  N   TYR A 459     195.789 237.400 202.895  1.00 57.21           N
ATOM   2450  CA  TYR A 459     194.404 237.714 202.575  1.00 57.21           C
ATOM   2451  C   TYR A 459     193.422 236.793 203.285  1.00 57.21           C
ATOM   2452  O   TYR A 459     192.219 237.074 203.286  1.00 57.21           O
ATOM   2453  CB  TYR A 459     194.181 237.631 201.066  1.00 57.21           C
ATOM   2454  CG  TYR A 459     195.051 238.566 200.261  1.00 57.21           C
ATOM   2455  CD1 TYR A 459     194.771 239.922 200.195  1.00 57.21           C
ATOM   2456  CD2 TYR A 459     196.151 238.091 199.565  1.00 57.21           C
ATOM   2457  CE1 TYR A 459     195.563 240.779 199.460  1.00 57.21           C
ATOM   2458  CE2 TYR A 459     196.948 238.941 198.828  1.00 57.21           C
ATOM   2459  CZ  TYR A 459     196.649 240.283 198.780  1.00 57.21           C
ATOM   2460  OH  TYR A 459     197.439 241.133 198.046  1.00 57.21           O
ATOM   2461  N   ASP A 460     193.903 235.701 203.880  1.00 64.62           N
ATOM   2462  CA  ASP A 460     193.022 234.762 204.562  1.00 64.62           C
ATOM   2463  C   ASP A 460     192.640 235.218 205.962  1.00 64.62           C
ATOM   2464  O   ASP A 460     191.502 234.988 206.384  1.00 64.62           O
ATOM   2465  CB  ASP A 460     193.680 233.383 204.632  1.00 64.62           C
ATOM   2466  CG  ASP A 460     194.068 232.855 203.268  1.00 64.62           C
ATOM   2467  OD1 ASP A 460     195.090 232.145 203.173  1.00 64.62           O
ATOM   2468  OD2 ASP A 460     193.351 233.149 202.289  1.00 64.62           O
ATOM   2469  N   GLU A 461     193.553 235.857 206.688  1.00 63.74           N
ATOM   2470  CA  GLU A 461     193.254 236.324 208.030  1.00 63.74           C
ATOM   2471  C   GLU A 461     192.302 237.514 207.985  1.00 63.74           C
ATOM   2472  O   GLU A 461     192.173 238.208 206.974  1.00 63.74           O
ATOM   2473  CB  GLU A 461     194.536 236.706 208.769  1.00 63.74           C
ATOM   2474  CG  GLU A 461     195.405 235.527 209.163  1.00 63.74           C
ATOM   2475  CD  GLU A 461     196.291 235.051 208.037  1.00 63.74           C
ATOM   2476  OE1 GLU A 461     196.269 235.680 206.960  1.00 63.74           O
ATOM   2477  OE2 GLU A 461     197.009 234.049 208.226  1.00 63.74           O
ATOM   2478  N   THR A 462     191.619 237.735 209.106  1.00 66.10           N
ATOM   2479  CA  THR A 462     190.745 238.893 209.239  1.00 66.10           C
ATOM   2480  C   THR A 462     191.552 240.168 209.042  1.00 66.10           C
ATOM   2481  O   THR A 462     192.562 240.385 209.718  1.00 66.10           O
ATOM   2482  CB  THR A 462     190.072 238.897 210.610  1.00 66.10           C
ATOM   2483  OG1 THR A 462     189.640 237.570 210.934  1.00 66.10           O
ATOM   2484  CG2 THR A 462     188.870 239.826 210.609  1.00 66.10           C
ATOM   2485  N   PHE A 463     191.110 241.005 208.101  1.00 64.76           N
ATOM   2486  CA  PHE A 463     191.901 242.167 207.708  1.00 64.76           C
ATOM   2487  C   PHE A 463     192.183 243.083 208.893  1.00 64.76           C
ATOM   2488  O   PHE A 463     193.288 243.623 209.015  1.00 64.76           O
ATOM   2489  CB  PHE A 463     191.191 242.935 206.595  1.00 64.76           C
ATOM   2490  CG  PHE A 463     191.796 244.276 206.308  1.00 64.76           C
ATOM   2491  CD1 PHE A 463     193.149 244.396 206.034  1.00 64.76           C
ATOM   2492  CD2 PHE A 463     191.016 245.417 206.311  1.00 64.76           C
ATOM   2493  CE1 PHE A 463     193.706 245.624 205.775  1.00 64.76           C
ATOM   2494  CE2 PHE A 463     191.570 246.646 206.048  1.00 64.76           C
ATOM   2495  CZ  PHE A 463     192.918 246.750 205.780  1.00 64.76           C
ATOM   2496  N   SER A 464     191.203 243.267 209.778  1.00 64.55           N
ATOM   2497  CA  SER A 464     191.399 244.142 210.927  1.00 64.55           C
ATOM   2498  C   SER A 464     192.496 243.645 211.858  1.00 64.55           C
ATOM   2499  O   SER A 464     193.060 244.446 212.611  1.00 64.55           O
ATOM   2500  CB  SER A 464     190.090 244.291 211.701  1.00 64.55           C
ATOM   2501  OG  SER A 464     189.099 244.916 210.905  1.00 64.55           O
ATOM   2502  N   ASP A 465     192.819 242.353 211.820  1.00 65.08           N
ATOM   2503  CA  ASP A 465     193.837 241.794 212.699  1.00 65.08           C
ATOM   2504  C   ASP A 465     195.235 241.857 212.103  1.00 65.08           C
ATOM   2505  O   ASP A 465     196.218 241.868 212.854  1.00 65.08           O
ATOM   2506  CB  ASP A 465     193.502 240.341 213.042  1.00 65.08           C
ATOM   2507  CG  ASP A 465     192.135 240.190 213.676  1.00 65.08           C
ATOM   2508  OD1 ASP A 465     191.616 241.188 214.219  1.00 65.08           O
ATOM   2509  OD2 ASP A 465     191.580 239.073 213.633  1.00 65.08           O
ATOM   2510  N   VAL A 466     195.352 241.894 210.778  1.00 60.16           N
ATOM   2511  CA  VAL A 466     196.653 241.891 210.119  1.00 60.16           C
ATOM   2512  C   VAL A 466     196.851 243.191 209.353  1.00 60.16           C
ATOM   2513  O   VAL A 466     197.706 243.273 208.464  1.00 60.16           O
ATOM   2514  CB  VAL A 466     196.800 240.676 209.188  1.00 60.16           C
ATOM   2515  CG1 VAL A 466     196.671 239.391 209.977  1.00 60.16           C
ATOM   2516  CG2 VAL A 466     195.757 240.724 208.091  1.00 60.16           C
ATOM   2517  N   ALA A 467     196.071 244.219 209.695  1.00 59.73           N
ATOM   2518  CA  ALA A 467     196.176 245.496 208.994  1.00 59.73           C
ATOM   2519  C   ALA A 467     197.557 246.116 209.145  1.00 59.73           C
ATOM   2520  O   ALA A 467     197.946 246.965 208.337  1.00 59.73           O
ATOM   2521  CB  ALA A 467     195.106 246.462 209.497  1.00 59.73           C
ATOM   2522  N   ASP A 468     198.309 245.716 210.171  1.00 60.58           N
ATOM   2523  CA  ASP A 468     199.676 246.192 210.320  1.00 60.58           C
ATOM   2524  C   ASP A 468     200.630 245.449 209.394  1.00 60.58           C
ATOM   2525  O   ASP A 468     201.567 246.057 208.864  1.00 60.58           O
ATOM   2526  CB  ASP A 468     200.109 246.037 211.780  1.00 60.58           C
ATOM   2527  CG  ASP A 468     201.519 246.536 212.046  1.00 60.58           C
ATOM   2528  OD1 ASP A 468     202.098 247.232 211.186  1.00 60.58           O
ATOM   2529  OD2 ASP A 468     202.054 246.225 213.130  1.00 60.58           O
ATOM   2530  N   LEU A 469     200.397 244.157 209.167  1.00 54.97           N
ATOM   2531  CA  LEU A 469     201.241 243.388 208.261  1.00 54.97           C
ATOM   2532  C   LEU A 469     201.068 243.804 206.809  1.00 54.97           C
ATOM   2533  O   LEU A 469     202.039 243.755 206.048  1.00 54.97           O
ATOM   2534  CB  LEU A 469     200.948 241.897 208.417  1.00 54.97           C
ATOM   2535  CG  LEU A 469     201.148 241.361 209.832  1.00 54.97           C
ATOM   2536  CD1 LEU A 469     200.833 239.884 209.889  1.00 54.97           C
ATOM   2537  CD2 LEU A 469     202.563 241.622 210.300  1.00 54.97           C
ATOM   2538  N   TYR A 470     199.862 244.216 206.408  1.00 54.95           N
ATOM   2539  CA  TYR A 470     199.681 244.771 205.071  1.00 54.95           C
ATOM   2540  C   TYR A 470     200.631 245.935 204.832  1.00 54.95           C
ATOM   2541  O   TYR A 470     201.288 246.007 203.789  1.00 54.95           O
ATOM   2542  CB  TYR A 470     198.236 245.220 204.875  1.00 54.95           C
ATOM   2543  CG  TYR A 470     197.296 244.140 204.402  1.00 54.95           C
ATOM   2544  CD1 TYR A 470     197.050 243.955 203.052  1.00 54.95           C
ATOM   2545  CD2 TYR A 470     196.645 243.317 205.303  1.00 54.95           C
ATOM   2546  CE1 TYR A 470     196.188 242.974 202.614  1.00 54.95           C
ATOM   2547  CE2 TYR A 470     195.782 242.333 204.874  1.00 54.95           C
ATOM   2548  CZ  TYR A 470     195.557 242.166 203.530  1.00 54.95           C
ATOM   2549  OH  TYR A 470     194.696 241.187 203.102  1.00 54.95           O
ATOM   2550  N   PHE A 471     200.733 246.847 205.798  1.00 55.96           N
ATOM   2551  CA  PHE A 471     201.644 247.976 205.665  1.00 55.96           C
ATOM   2552  C   PHE A 471     203.101 247.546 205.761  1.00 55.96           C
ATOM   2553  O   PHE A 471     203.934 248.027 204.988  1.00 55.96           O
ATOM   2554  CB  PHE A 471     201.338 249.027 206.732  1.00 55.96           C
ATOM   2555  CG  PHE A 471     202.132 250.289 206.586  1.00 55.96           C
ATOM   2556  CD1 PHE A 471     201.704 251.298 205.742  1.00 55.96           C
ATOM   2557  CD2 PHE A 471     203.304 250.473 207.297  1.00 55.96           C
ATOM   2558  CE1 PHE A 471     202.433 252.460 205.605  1.00 55.96           C
ATOM   2559  CE2 PHE A 471     204.036 251.632 207.165  1.00 55.96           C
ATOM   2560  CZ  PHE A 471     203.599 252.627 206.319  1.00 55.96           C
ATOM   2561  N   GLU A 472     203.426 246.646 206.692  1.00 57.96           N
ATOM   2562  CA  GLU A 472     204.813 246.214 206.842  1.00 57.96           C
ATOM   2563  C   GLU A 472     205.298 245.441 205.623  1.00 57.96           C
ATOM   2564  O   GLU A 472     206.508 245.295 205.427  1.00 57.96           O
ATOM   2565  CB  GLU A 472     204.967 245.368 208.105  1.00 57.96           C
ATOM   2566  CG  GLU A 472     206.385 245.312 208.647  1.00 57.96           C
ATOM   2567  CD  GLU A 472     206.527 244.363 209.823  1.00 57.96           C
ATOM   2568  OE1 GLU A 472     207.652 244.231 210.351  1.00 57.96           O
ATOM   2569  OE2 GLU A 472     205.517 243.748 210.222  1.00 57.96           O
ATOM   2570  N   ALA A 473     204.377 244.937 204.803  1.00 53.92           N
ATOM   2571  CA  ALA A 473     204.745 244.270 203.561  1.00 53.92           C
ATOM   2572  C   ALA A 473     204.746 245.221 202.370  1.00 53.92           C
ATOM   2573  O   ALA A 473     205.641 245.149 201.522  1.00 53.92           O
ATOM   2574  CB  ALA A 473     203.798 243.100 203.292  1.00 53.92           C
ATOM   2575  N   ALA A 474     203.762 246.120 202.289  1.00 53.81           N
ATOM   2576  CA  ALA A 474     203.720 247.068 201.183  1.00 53.81           C
ATOM   2577  C   ALA A 474     204.874 248.058 201.244  1.00 53.81           C
ATOM   2578  O   ALA A 474     205.419 248.432 200.199  1.00 53.81           O
ATOM   2579  CB  ALA A 474     202.385 247.807 201.179  1.00 53.81           C
ATOM   2580  N   THR A 475     205.274 248.483 202.443  1.00 54.14           N
ATOM   2581  CA  THR A 475     206.427 249.368 202.555  1.00 54.14           C
ATOM   2582  C   THR A 475     207.701 248.669 202.101  1.00 54.14           C
ATOM   2583  O   THR A 475     208.530 249.269 201.408  1.00 54.14           O
ATOM   2584  CB  THR A 475     206.568 249.864 203.992  1.00 54.14           C
ATOM   2585  OG1 THR A 475     205.432 250.665 204.333  1.00 54.14           O
ATOM   2586  CG2 THR A 475     207.827 250.697 204.147  1.00 54.14           C
ATOM   2587  N   ALA A 476     207.867 247.396 202.462  1.00 51.35           N
ATOM   2588  CA  ALA A 476     209.053 246.664 202.034  1.00 51.35           C
ATOM   2589  C   ALA A 476     209.039 246.392 200.539  1.00 51.35           C
ATOM   2590  O   ALA A 476     210.101 246.331 199.913  1.00 51.35           O
ATOM   2591  CB  ALA A 476     209.172 245.354 202.805  1.00 51.35           C
ATOM   2592  N   LEU A 477     207.856 246.216 199.951  1.00 51.85           N
ATOM   2593  CA  LEU A 477     207.767 246.042 198.508  1.00 51.85           C
ATOM   2594  C   LEU A 477     207.981 247.346 197.753  1.00 51.85           C
ATOM   2595  O   LEU A 477     208.410 247.312 196.596  1.00 51.85           O
ATOM   2596  CB  LEU A 477     206.414 245.441 198.128  1.00 51.85           C
ATOM   2597  CG  LEU A 477     206.256 243.944 198.385  1.00 51.85           C
ATOM   2598  CD1 LEU A 477     204.838 243.503 198.101  1.00 51.85           C
ATOM   2599  CD2 LEU A 477     207.235 243.162 197.536  1.00 51.85           C
ATOM   2600  N   THR A 478     207.692 248.487 198.376  1.00 55.66           N
ATOM   2601  CA  THR A 478     208.009 249.773 197.769  1.00 55.66           C
ATOM   2602  C   THR A 478     209.489 250.114 197.903  1.00 55.66           C
ATOM   2603  O   THR A 478     210.073 250.708 196.991  1.00 55.66           O
ATOM   2604  CB  THR A 478     207.151 250.876 198.396  1.00 55.66           C
ATOM   2605  OG1 THR A 478     205.771 250.624 198.111  1.00 55.66           O
ATOM   2606  CG2 THR A 478     207.519 252.233 197.837  1.00 55.66           C
ATOM   2607  N   ARG A 479     210.116 249.729 199.018  1.00 59.67           N
ATOM   2608  CA  ARG A 479     211.552 249.943 199.165  1.00 59.67           C
ATOM   2609  C   ARG A 479     212.350 249.057 198.220  1.00 59.67           C
ATOM   2610  O   ARG A 479     213.433 249.449 197.771  1.00 59.67           O
ATOM   2611  CB  ARG A 479     211.983 249.690 200.608  1.00 59.67           C
ATOM   2612  CG  ARG A 479     211.339 250.614 201.624  1.00 59.67           C
ATOM   2613  CD  ARG A 479     211.877 252.030 201.520  1.00 59.67           C
ATOM   2614  NE  ARG A 479     211.050 252.981 202.257  1.00 59.67           N
ATOM   2615  CZ  ARG A 479     211.057 253.114 203.580  1.00 59.67           C
ATOM   2616  NH1 ARG A 479     211.851 252.358 204.326  1.00 59.67           N
ATOM   2617  NH2 ARG A 479     210.268 254.009 204.159  1.00 59.67           N
ATOM   2618  N   ALA A 480     211.843 247.866 197.908  1.00 57.70           N
ATOM   2619  CA  ALA A 480     212.497 246.956 196.982  1.00 57.70           C
ATOM   2620  C   ALA A 480     212.102 247.212 195.534  1.00 57.70           C
ATOM   2621  O   ALA A 480     212.263 246.322 194.690  1.00 57.70           O
ATOM   2622  CB  ALA A 480     212.194 245.506 197.362  1.00 57.70           C
ATOM   2623  N   GLU A 481     211.576 248.399 195.235  1.00 61.34           N
ATOM   2624  CA  GLU A 481     211.283 248.851 193.876  1.00 61.34           C
ATOM   2625  C   GLU A 481     210.261 247.970 193.166  1.00 61.34           C
ATOM   2626  O   GLU A 481     210.236 247.918 191.934  1.00 61.34           O
ATOM   2627  CB  GLU A 481     212.562 248.948 193.040  1.00 61.34           C
ATOM   2628  CG  GLU A 481     213.372 250.202 193.305  1.00 61.34           C
ATOM   2629  CD  GLU A 481     214.562 250.328 192.379  1.00 61.34           C
ATOM   2630  OE1 GLU A 481     215.590 249.667 192.639  1.00 61.34           O
ATOM   2631  OE2 GLU A 481     214.469 251.086 191.392  1.00 61.34           O
ATOM   2632  N   LYS A 482     209.410 247.272 193.917  1.00 57.04           N
ATOM   2633  CA  LYS A 482     208.352 246.449 193.334  1.00 57.04           C
ATOM   2634  C   LYS A 482     207.054 247.247 193.388  1.00 57.04           C
ATOM   2635  O   LYS A 482     206.185 247.027 194.230  1.00 57.04           O
ATOM   2636  CB  LYS A 482     208.244 245.120 194.069  1.00 57.04           C
ATOM   2637  CG  LYS A 482     209.547 244.349 194.131  1.00 57.04           C
ATOM   2638  CD  LYS A 482     210.051 244.004 192.742  1.00 57.04           C
ATOM   2639  CE  LYS A 482     211.313 243.162 192.805  1.00 57.04           C
ATOM   2640  NZ  LYS A 482     212.376 243.809 193.619  1.00 57.04           N
ATOM   2641  N   TYR A 483     206.926 248.191 192.457  1.00 60.39           N
ATOM   2642  CA  TYR A 483     205.828 249.146 192.492  1.00 60.39           C
ATOM   2643  C   TYR A 483     204.506 248.562 192.016  1.00 60.39           C
ATOM   2644  O   TYR A 483     203.456 249.156 192.277  1.00 60.39           O
ATOM   2645  CB  TYR A 483     206.185 250.372 191.653  1.00 60.39           C
ATOM   2646  CG  TYR A 483     207.436 251.063 192.130  1.00 60.39           C
ATOM   2647  CD1 TYR A 483     207.536 251.533 193.428  1.00 60.39           C
ATOM   2648  CD2 TYR A 483     208.525 251.227 191.289  1.00 60.39           C
ATOM   2649  CE1 TYR A 483     208.677 252.159 193.872  1.00 60.39           C
ATOM   2650  CE2 TYR A 483     209.670 251.852 191.724  1.00 60.39           C
ATOM   2651  CZ  TYR A 483     209.742 252.315 193.017  1.00 60.39           C
ATOM   2652  OH  TYR A 483     210.884 252.940 193.460  1.00 60.39           O
ATOM   2653  N   LYS A 484     204.527 247.425 191.325  1.00 59.65           N
ATOM   2654  CA  LYS A 484     203.275 246.806 190.907  1.00 59.65           C
ATOM   2655  C   LYS A 484     202.685 245.945 192.018  1.00 59.65           C
ATOM   2656  O   LYS A 484     201.461 245.853 192.152  1.00 59.65           O
ATOM   2657  CB  LYS A 484     203.498 245.976 189.642  1.00 59.65           C
ATOM   2658  CG  LYS A 484     202.265 245.239 189.144  1.00 59.65           C
ATOM   2659  CD  LYS A 484     201.085 246.179 188.965  1.00 59.65           C
ATOM   2660  CE  LYS A 484     199.893 245.452 188.365  1.00 59.65           C
ATOM   2661  NZ  LYS A 484     199.530 244.243 189.155  1.00 59.65           N
ATOM   2662  N   GLU A 485     203.540 245.320 192.826  1.00 57.78           N
ATOM   2663  CA  GLU A 485     203.081 244.437 193.889  1.00 57.78           C
ATOM   2664  C   GLU A 485     202.736 245.175 195.175  1.00 57.78           C
ATOM   2665  O   GLU A 485     202.095 244.583 196.050  1.00 57.78           O
ATOM   2666  CB  GLU A 485     204.142 243.375 194.184  1.00 57.78           C
ATOM   2667  CG  GLU A 485     204.328 242.363 193.072  1.00 57.78           C
ATOM   2668  CD  GLU A 485     205.232 242.869 191.968  1.00 57.78           C
ATOM   2669  OE1 GLU A 485     205.903 243.898 192.177  1.00 57.78           O
ATOM   2670  OE2 GLU A 485     205.270 242.238 190.892  1.00 57.78           O
ATOM   2671  N   ALA A 486     203.138 246.435 195.316  1.00 55.04           N
ATOM   2672  CA  ALA A 486     202.844 247.194 196.523  1.00 55.04           C
ATOM   2673  C   ALA A 486     201.455 247.811 196.517  1.00 55.04           C
ATOM   2674  O   ALA A 486     200.866 247.989 197.589  1.00 55.04           O
ATOM   2675  CB  ALA A 486     203.886 248.298 196.721  1.00 55.04           C
ATOM   2676  N   ILE A 487     200.912 248.138 195.341  1.00 57.82           N
ATOM   2677  CA  ILE A 487     199.563 248.694 195.273  1.00 57.82           C
ATOM   2678  C   ILE A 487     198.490 247.649 195.515  1.00 57.82           C
ATOM   2679  O   ILE A 487     197.305 247.996 195.576  1.00 57.82           O
ATOM   2680  CB  ILE A 487     199.306 249.371 193.915  1.00 57.82           C
ATOM   2681  CG1 ILE A 487     199.538 248.383 192.774  1.00 57.82           C
ATOM   2682  CG2 ILE A 487     200.202 250.577 193.756  1.00 57.82           C
ATOM   2683  CD1 ILE A 487     199.551 249.023 191.406  1.00 57.82           C
ATOM   2684  N   ASP A 488     198.868 246.379 195.647  1.00 58.85           N
ATOM   2685  CA  ASP A 488     197.936 245.340 196.058  1.00 58.85           C
ATOM   2686  C   ASP A 488     197.859 245.194 197.569  1.00 58.85           C
ATOM   2687  O   ASP A 488     196.862 244.672 198.075  1.00 58.85           O
ATOM   2688  CB  ASP A 488     198.331 243.998 195.439  1.00 58.85           C
ATOM   2689  CG  ASP A 488     198.461 244.068 193.933  1.00 58.85           C
ATOM   2690  OD1 ASP A 488     197.676 244.806 193.301  1.00 58.85           O
ATOM   2691  OD2 ASP A 488     199.350 243.387 193.382  1.00 58.85           O
ATOM   2692  N   PHE A 489     198.888 245.633 198.293  1.00 53.95           N
ATOM   2693  CA  PHE A 489     198.882 245.621 199.744  1.00 53.95           C
ATOM   2694  C   PHE A 489     198.686 246.998 200.356  1.00 53.95           C
ATOM   2695  O   PHE A 489     198.545 247.093 201.579  1.00 53.95           O
ATOM   2696  CB  PHE A 489     200.187 245.015 200.282  1.00 53.95           C
ATOM   2697  CG  PHE A 489     200.412 243.599 199.851  1.00 53.95           C
ATOM   2698  CD1 PHE A 489     199.750 242.559 200.473  1.00 53.95           C
ATOM   2699  CD2 PHE A 489     201.280 243.309 198.817  1.00 53.95           C
ATOM   2700  CE1 PHE A 489     199.952 241.258 200.073  1.00 53.95           C
ATOM   2701  CE2 PHE A 489     201.487 242.010 198.414  1.00 53.95           C
ATOM   2702  CZ  PHE A 489     200.822 240.984 199.042  1.00 53.95           C
ATOM   2703  N   PHE A 490     198.684 248.061 199.554  1.00 56.17           N
ATOM   2704  CA  PHE A 490     198.341 249.383 200.064  1.00 56.17           C
ATOM   2705  C   PHE A 490     196.867 249.711 199.898  1.00 56.17           C
ATOM   2706  O   PHE A 490     196.282 250.356 200.775  1.00 56.17           O
ATOM   2707  CB  PHE A 490     199.169 250.465 199.369  1.00 56.17           C
ATOM   2708  CG  PHE A 490     200.468 250.764 200.048  1.00 56.17           C
ATOM   2709  CD1 PHE A 490     200.503 251.056 201.397  1.00 56.17           C
ATOM   2710  CD2 PHE A 490     201.650 250.777 199.335  1.00 56.17           C
ATOM   2711  CE1 PHE A 490     201.695 251.337 202.027  1.00 56.17           C
ATOM   2712  CE2 PHE A 490     202.844 251.061 199.959  1.00 56.17           C
ATOM   2713  CZ  PHE A 490     202.867 251.340 201.307  1.00 56.17           C
ATOM   2714  N   THR A 491     196.255 249.290 198.796  1.00 58.61           N
ATOM   2715  CA  THR A 491     194.857 249.595 198.514  1.00 58.61           C
ATOM   2716  C   THR A 491     193.895 249.005 199.545  1.00 58.61           C
ATOM   2717  O   THR A 491     192.903 249.662 199.883  1.00 58.61           O
ATOM   2718  CB  THR A 491     194.481 249.110 197.113  1.00 58.61           C
ATOM   2719  OG1 THR A 491     195.519 249.460 196.190  1.00 58.61           O
ATOM   2720  CG2 THR A 491     193.183 249.754 196.664  1.00 58.61           C
ATOM   2721  N   PRO A 492     194.118 247.790 200.065  1.00 60.49           N
ATOM   2722  CA  PRO A 492     193.233 247.311 201.139  1.00 60.49           C
ATOM   2723  C   PRO A 492     193.285 248.169 202.388  1.00 60.49           C
ATOM   2724  O   PRO A 492     192.271 248.283 203.086  1.00 60.49           O
ATOM   2725  CB  PRO A 492     193.745 245.891 201.409  1.00 60.49           C
ATOM   2726  CG  PRO A 492     194.345 245.473 200.133  1.00 60.49           C
ATOM   2727  CD  PRO A 492     194.995 246.705 199.588  1.00 60.49           C
ATOM   2728  N   LEU A 493     194.431 248.780 202.692  1.00 59.64           N
ATOM   2729  CA  LEU A 493     194.537 249.640 203.862  1.00 59.64           C
ATOM   2730  C   LEU A 493     193.668 250.883 203.763  1.00 59.64           C
ATOM   2731  O   LEU A 493     193.407 251.514 204.792  1.00 59.64           O
ATOM   2732  CB  LEU A 493     195.991 250.051 204.081  1.00 59.64           C
ATOM   2733  CG  LEU A 493     196.934 248.924 204.485  1.00 59.64           C
ATOM   2734  CD1 LEU A 493     198.313 249.475 204.770  1.00 59.64           C
ATOM   2735  CD2 LEU A 493     196.383 248.207 205.696  1.00 59.64           C
ATOM   2736  N   LEU A 494     193.216 251.249 202.567  1.00 65.78           N
ATOM   2737  CA  LEU A 494     192.338 252.396 202.393  1.00 65.78           C
ATOM   2738  C   LEU A 494     190.881 252.072 202.680  1.00 65.78           C
ATOM   2739  O   LEU A 494     190.026 252.952 202.539  1.00 65.78           O
ATOM   2740  CB  LEU A 494     192.471 252.958 200.976  1.00 65.78           C
ATOM   2741  CG  LEU A 494     193.865 253.433 200.577  1.00 65.78           C
ATOM   2742  CD1 LEU A 494     193.789 254.223 199.291  1.00 65.78           C
ATOM   2743  CD2 LEU A 494     194.488 254.263 201.683  1.00 65.78           C
ATOM   2744  N   SER A 495     190.575 250.836 203.069  1.00 69.48           N
ATOM   2745  CA  SER A 495     189.237 250.512 203.539  1.00 69.48           C
ATOM   2746  C   SER A 495     189.003 250.989 204.963  1.00 69.48           C
ATOM   2747  O   SER A 495     187.850 251.211 205.348  1.00 69.48           O
ATOM   2748  CB  SER A 495     188.995 249.004 203.451  1.00 69.48           C
ATOM   2749  OG  SER A 495     189.449 248.486 202.214  1.00 69.48           O
ATOM   2750  N   LEU A 496     190.065 251.150 205.746  1.00 71.10           N
ATOM   2751  CA  LEU A 496     189.980 251.670 207.103  1.00 71.10           C
ATOM   2752  C   LEU A 496     190.181 253.177 207.073  1.00 71.10           C
ATOM   2753  O   LEU A 496     191.231 253.659 206.636  1.00 71.10           O
ATOM   2754  CB  LEU A 496     191.031 251.021 208.004  1.00 71.10           C
ATOM   2755  CG  LEU A 496     191.092 249.494 208.006  1.00 71.10           C
ATOM   2756  CD1 LEU A 496     192.254 249.007 208.857  1.00 71.10           C
ATOM   2757  CD2 LEU A 496     189.781 248.907 208.496  1.00 71.10           C
ATOM   2758  N   GLU A 497     189.176 253.919 207.541  1.00 75.21           N
ATOM   2759  CA  GLU A 497     189.289 255.372 207.574  1.00 75.21           C
ATOM   2760  C   GLU A 497     190.294 255.837 208.618  1.00 75.21           C
ATOM   2761  O   GLU A 497     190.614 257.030 208.682  1.00 75.21           O
ATOM   2762  CB  GLU A 497     187.918 256.000 207.832  1.00 75.21           C
ATOM   2763  CG  GLU A 497     186.757 255.273 207.163  1.00 75.21           C
ATOM   2764  CD  GLU A 497     186.891 255.196 205.651  1.00 75.21           C
ATOM   2765  OE1 GLU A 497     187.532 256.088 205.055  1.00 75.21           O
ATOM   2766  OE2 GLU A 497     186.350 254.241 205.056  1.00 75.21           O
ATOM   2767  N   GLU A 498     190.796 254.920 209.446  1.00 74.23           N
ATOM   2768  CA  GLU A 498     191.793 255.263 210.450  1.00 74.23           C
ATOM   2769  C   GLU A 498     193.219 255.114 209.944  1.00 74.23           C
ATOM   2770  O   GLU A 498     194.146 255.577 210.616  1.00 74.23           O
ATOM   2771  CB  GLU A 498     191.603 254.394 211.694  1.00 74.23           C
ATOM   2772  CG  GLU A 498     191.876 252.916 211.461  1.00 74.23           C
ATOM   2773  CD  GLU A 498     191.636 252.076 212.701  1.00 74.23           C
ATOM   2774  OE1 GLU A 498     191.239 252.643 213.740  1.00 74.23           O
ATOM   2775  OE2 GLU A 498     191.844 250.846 212.636  1.00 74.23           O
ATOM   2776  N   TRP A 499     193.420 254.486 208.785  1.00 69.01           N
ATOM   2777  CA  TRP A 499     194.760 254.221 208.287  1.00 69.01           C
ATOM   2778  C   TRP A 499     195.173 255.113 207.126  1.00 69.01           C
ATOM   2779  O   TRP A 499     196.372 255.228 206.858  1.00 69.01           O
ATOM   2780  CB  TRP A 499     194.889 252.751 207.857  1.00 69.01           C
ATOM   2781  CG  TRP A 499     196.284 252.238 207.961  1.00 69.01           C
ATOM   2782  CD1 TRP A 499     197.278 252.388 207.047  1.00 69.01           C
ATOM   2783  CD2 TRP A 499     196.845 251.491 209.045  1.00 69.01           C
ATOM   2784  NE1 TRP A 499     198.429 251.787 207.492  1.00 69.01           N
ATOM   2785  CE2 TRP A 499     198.188 251.226 208.717  1.00 69.01           C
ATOM   2786  CE3 TRP A 499     196.343 251.022 210.260  1.00 69.01           C
ATOM   2787  CZ2 TRP A 499     199.034 250.513 209.558  1.00 69.01           C
ATOM   2788  CZ3 TRP A 499     197.185 250.314 211.095  1.00 69.01           C
ATOM   2789  CH2 TRP A 499     198.516 250.065 210.739  1.00 69.01           C
ATOM   2790  N   ARG A 500     194.228 255.750 206.439  1.00 71.36           N
ATOM   2791  CA  ARG A 500     194.581 256.654 205.352  1.00 71.36           C
ATOM   2792  C   ARG A 500     195.240 257.906 205.922  1.00 71.36           C
ATOM   2793  O   ARG A 500     194.609 258.681 206.649  1.00 71.36           O
ATOM   2794  CB  ARG A 500     193.345 257.000 204.522  1.00 71.36           C
ATOM   2795  CG  ARG A 500     192.182 257.581 205.304  1.00 71.36           C
ATOM   2796  CD  ARG A 500     191.000 257.889 204.407  1.00 71.36           C
ATOM   2797  NE  ARG A 500     190.181 256.708 204.165  1.00 71.36           N
ATOM   2798  CZ  ARG A 500     189.912 256.219 202.961  1.00 71.36           C
ATOM   2799  NH1 ARG A 500     190.396 256.815 201.879  1.00 71.36           N
ATOM   2800  NH2 ARG A 500     189.157 255.137 202.835  1.00 71.36           N
ATOM   2801  N   THR A 501     196.516 258.092 205.610  1.00 72.06           N
ATOM   2802  CA  THR A 501     197.301 259.191 206.160  1.00 72.06           C
ATOM   2803  C   THR A 501     198.491 259.443 205.238  1.00 72.06           C
ATOM   2804  O   THR A 501     198.524 258.973 204.096  1.00 72.06           O
ATOM   2805  CB  THR A 501     197.715 258.892 207.606  1.00 72.06           C
ATOM   2806  OG1 THR A 501     198.357 260.040 208.174  1.00 72.06           O
ATOM   2807  CG2 THR A 501     198.634 257.692 207.670  1.00 72.06           C
ATOM   2808  N   THR A 502     199.469 260.204 205.735  1.00 74.72           N
ATOM   2809  CA  THR A 502     200.566 260.668 204.890  1.00 74.72           C
ATOM   2810  C   THR A 502     201.459 259.516 204.446  1.00 74.72           C
ATOM   2811  O   THR A 502     201.736 259.356 203.251  1.00 74.72           O
ATOM   2812  CB  THR A 502     201.386 261.724 205.633  1.00 74.72           C
ATOM   2813  OG1 THR A 502     200.535 262.811 206.015  1.00 74.72           O
ATOM   2814  CG2 THR A 502     202.502 262.250 204.745  1.00 74.72           C
ATOM   2815  N   ASP A 503     201.927 258.699 205.391  1.00 72.55           N
ATOM   2816  CA  ASP A 503     202.858 257.628 205.050  1.00 72.55           C
ATOM   2817  C   ASP A 503     202.166 256.418 204.435  1.00 72.55           C
ATOM   2818  O   ASP A 503     202.789 255.358 204.314  1.00 72.55           O
ATOM   2819  CB  ASP A 503     203.668 257.204 206.282  1.00 72.55           C
ATOM   2820  CG  ASP A 503     202.797 256.813 207.457  1.00 72.55           C
ATOM   2821  OD1 ASP A 503     201.561 256.891 207.336  1.00 72.55           O
ATOM   2822  OD2 ASP A 503     203.353 256.424 208.508  1.00 72.55           O
ATOM   2823  N   VAL A 504     200.899 256.552 204.054  1.00 67.84           N
ATOM   2824  CA  VAL A 504     200.214 255.573 203.228  1.00 67.84           C
ATOM   2825  C   VAL A 504     199.857 256.151 201.864  1.00 67.84           C
ATOM   2826  O   VAL A 504     199.950 255.458 200.850  1.00 67.84           O
ATOM   2827  CB  VAL A 504     198.957 255.033 203.944  1.00 67.84           C
ATOM   2828  CG1 VAL A 504     198.162 254.118 203.025  1.00 67.84           C
ATOM   2829  CG2 VAL A 504     199.355 254.306 205.208  1.00 67.84           C
ATOM   2830  N   PHE A 505     199.463 257.425 201.822  1.00 69.33           N
ATOM   2831  CA  PHE A 505     199.179 258.070 200.546  1.00 69.33           C
ATOM   2832  C   PHE A 505     200.447 258.384 199.767  1.00 69.33           C
ATOM   2833  O   PHE A 505     200.411 258.426 198.535  1.00 69.33           O
ATOM   2834  CB  PHE A 505     198.376 259.350 200.759  1.00 69.33           C
ATOM   2835  CG  PHE A 505     196.919 259.121 201.014  1.00 69.33           C
ATOM   2836  CD1 PHE A 505     196.335 257.909 200.713  1.00 69.33           C
ATOM   2837  CD2 PHE A 505     196.132 260.128 201.538  1.00 69.33           C
ATOM   2838  CE1 PHE A 505     194.995 257.702 200.936  1.00 69.33           C
ATOM   2839  CE2 PHE A 505     194.791 259.926 201.766  1.00 69.33           C
ATOM   2840  CZ  PHE A 505     194.221 258.712 201.465  1.00 69.33           C
ATOM   2841  N   LYS A 506     201.565 258.613 200.445  1.00 70.34           N
ATOM   2842  CA  LYS A 506     202.775 258.967 199.712  1.00 70.34           C
ATOM   2843  C   LYS A 506     203.372 257.754 198.997  1.00 70.34           C
ATOM   2844  O   LYS A 506     203.634 257.834 197.788  1.00 70.34           O
ATOM   2845  CB  LYS A 506     203.806 259.611 200.643  1.00 70.34           C
ATOM   2846  CG  LYS A 506     204.692 260.631 199.956  1.00 70.34           C
ATOM   2847  CD  LYS A 506     205.818 261.102 200.865  1.00 70.34           C
ATOM   2848  CE  LYS A 506     205.298 261.523 202.229  1.00 70.34           C
ATOM   2849  NZ  LYS A 506     206.404 261.879 203.161  1.00 70.34           N
ATOM   2850  N   PRO A 507     203.616 256.612 199.683  1.00 65.23           N
ATOM   2851  CA  PRO A 507     204.158 255.455 198.962  1.00 65.23           C
ATOM   2852  C   PRO A 507     203.198 254.930 197.911  1.00 65.23           C
ATOM   2853  O   PRO A 507     203.624 254.450 196.858  1.00 65.23           O
ATOM   2854  CB  PRO A 507     204.393 254.425 200.073  1.00 65.23           C
ATOM   2855  CG  PRO A 507     204.520 255.228 201.305  1.00 65.23           C
ATOM   2856  CD  PRO A 507     203.520 256.323 201.125  1.00 65.23           C
ATOM   2857  N   LEU A 508     201.897 255.029 198.177  1.00 63.11           N
ATOM   2858  CA  LEU A 508     200.921 254.546 197.207  1.00 63.11           C
ATOM   2859  C   LEU A 508     200.810 255.485 196.014  1.00 63.11           C
ATOM   2860  O   LEU A 508     200.502 255.039 194.903  1.00 63.11           O
ATOM   2861  CB  LEU A 508     199.560 254.365 197.874  1.00 63.11           C
ATOM   2862  CG  LEU A 508     198.368 254.044 196.975  1.00 63.11           C
ATOM   2863  CD1 LEU A 508     198.589 252.727 196.271  1.00 63.11           C
ATOM   2864  CD2 LEU A 508     197.087 253.997 197.777  1.00 63.11           C
ATOM   2865  N   ALA A 509     201.065 256.777 196.213  1.00 65.12           N
ATOM   2866  CA  ALA A 509     201.072 257.713 195.098  1.00 65.12           C
ATOM   2867  C   ALA A 509     202.392 257.721 194.348  1.00 65.12           C
ATOM   2868  O   ALA A 509     202.446 258.254 193.236  1.00 65.12           O
ATOM   2869  CB  ALA A 509     200.760 259.123 195.583  1.00 65.12           C
ATOM   2870  N   ARG A 510     203.458 257.175 194.930  1.00 64.99           N
ATOM   2871  CA  ARG A 510     204.648 256.889 194.140  1.00 64.99           C
ATOM   2872  C   ARG A 510     204.524 255.589 193.362  1.00 64.99           C
ATOM   2873  O   ARG A 510     204.888 255.547 192.184  1.00 64.99           O
ATOM   2874  CB  ARG A 510     205.892 256.823 195.027  1.00 64.99           C
ATOM   2875  CG  ARG A 510     207.123 256.331 194.288  1.00 64.99           C
ATOM   2876  CD  ARG A 510     208.390 256.544 195.096  1.00 64.99           C
ATOM   2877  NE  ARG A 510     208.410 255.754 196.321  1.00 64.99           N
ATOM   2878  CZ  ARG A 510     209.315 255.890 197.285  1.00 64.99           C
ATOM   2879  NH1 ARG A 510     210.281 256.789 197.169  1.00 64.99           N
ATOM   2880  NH2 ARG A 510     209.256 255.124 198.364  1.00 64.99           N
ATOM   2881  N   CYS A 511     204.009 254.529 193.987  1.00 61.52           N
ATOM   2882  CA  CYS A 511     203.803 253.272 193.279  1.00 61.52           C
ATOM   2883  C   CYS A 511     202.761 253.384 192.172  1.00 61.52           C
ATOM   2884  O   CYS A 511     202.587 252.429 191.412  1.00 61.52           O
ATOM   2885  CB  CYS A 511     203.406 252.165 194.257  1.00 61.52           C
ATOM   2886  SG  CYS A 511     204.609 251.832 195.565  1.00 61.52           S
ATOM   2887  N   TYR A 512     202.045 254.503 192.077  1.00 63.67           N
ATOM   2888  CA  TYR A 512     201.204 254.776 190.918  1.00 63.67           C
ATOM   2889  C   TYR A 512     201.898 255.625 189.863  1.00 63.67           C
ATOM   2890  O   TYR A 512     201.377 255.739 188.749  1.00 63.67           O
ATOM   2891  CB  TYR A 512     199.902 255.463 191.338  1.00 63.67           C
ATOM   2892  CG  TYR A 512     198.807 254.523 191.777  1.00 63.67           C
ATOM   2893  CD1 TYR A 512     198.836 253.182 191.430  1.00 63.67           C
ATOM   2894  CD2 TYR A 512     197.736 254.982 192.525  1.00 63.67           C
ATOM   2895  CE1 TYR A 512     197.830 252.323 191.821  1.00 63.67           C
ATOM   2896  CE2 TYR A 512     196.729 254.130 192.924  1.00 63.67           C
ATOM   2897  CZ  TYR A 512     196.781 252.804 192.568  1.00 63.67           C
ATOM   2898  OH  TYR A 512     195.773 251.958 192.967  1.00 63.67           O
ATOM   2899  N   LYS A 513     203.050 256.212 190.172  1.00 68.30           N
ATOM   2900  CA  LYS A 513     203.775 257.006 189.189  1.00 68.30           C
ATOM   2901  C   LYS A 513     204.703 256.165 188.327  1.00 68.30           C
ATOM   2902  O   LYS A 513     205.009 256.557 187.196  1.00 68.30           O
ATOM   2903  CB  LYS A 513     204.581 258.102 189.888  1.00 68.30           C
ATOM   2904  CG  LYS A 513     204.880 259.304 189.016  1.00 68.30           C
ATOM   2905  CD  LYS A 513     205.806 260.271 189.725  1.00 68.30           C
ATOM   2906  CE  LYS A 513     207.095 259.586 190.141  1.00 68.30           C
ATOM   2907  NZ  LYS A 513     208.047 260.536 190.778  1.00 68.30           N
ATOM   2908  N   GLU A 514     205.157 255.020 188.830  1.00 67.20           N
ATOM   2909  CA  GLU A 514     206.028 254.130 188.077  1.00 67.20           C
ATOM   2910  C   GLU A 514     205.268 253.130 187.219  1.00 67.20           C
ATOM   2911  O   GLU A 514     205.872 252.512 186.335  1.00 67.20           O
ATOM   2912  CB  GLU A 514     206.967 253.387 189.029  1.00 67.20           C
ATOM   2913  CG  GLU A 514     208.312 254.067 189.239  1.00 67.20           C
ATOM   2914  CD  GLU A 514     208.235 255.296 190.123  1.00 67.20           C
ATOM   2915  OE1 GLU A 514     207.125 255.650 190.565  1.00 67.20           O
ATOM   2916  OE2 GLU A 514     209.292 255.910 190.377  1.00 67.20           O
ATOM   2917  N   ILE A 515     203.965 252.947 187.454  1.00 68.23           N
ATOM   2918  CA  ILE A 515     203.146 252.104 186.589  1.00 68.23           C
ATOM   2919  C   ILE A 515     202.593 252.883 185.403  1.00 68.23           C
ATOM   2920  O   ILE A 515     201.727 252.371 184.678  1.00 68.23           O
ATOM   2921  CB  ILE A 515     202.012 251.444 187.404  1.00 68.23           C
ATOM   2922  CG1 ILE A 515     202.541 250.973 188.751  1.00 68.23           C
ATOM   2923  CG2 ILE A 515     201.464 250.220 186.694  1.00 68.23           C
ATOM   2924  CD1 ILE A 515     203.644 249.945 188.649  1.00 68.23           C
ATOM   2925  N   GLU A 516     203.067 254.110 185.180  1.00 73.95           N
ATOM   2926  CA  GLU A 516     202.603 254.961 184.083  1.00 73.95           C
ATOM   2927  C   GLU A 516     201.108 255.245 184.182  1.00 73.95           C
ATOM   2928  O   GLU A 516     200.449 255.518 183.175  1.00 73.95           O
ATOM   2929  CB  GLU A 516     202.944 254.353 182.719  1.00 73.95           C
ATOM   2930  CG  GLU A 516     204.292 254.776 182.166  1.00 73.95           C
ATOM   2931  CD  GLU A 516     204.343 254.700 180.652  1.00 73.95           C
ATOM   2932  OE1 GLU A 516     203.825 253.715 180.087  1.00 73.95           O
ATOM   2933  OE2 GLU A 516     204.889 255.632 180.027  1.00 73.95           O
ATOM   2934  N   SER A 517     200.559 255.180 185.395  1.00 71.87           N
ATOM   2935  CA  SER A 517     199.170 255.553 185.646  1.00 71.87           C
ATOM   2936  C   SER A 517     199.179 256.844 186.459  1.00 71.87           C
ATOM   2937  O   SER A 517     199.094 256.845 187.685  1.00 71.87           O
ATOM   2938  CB  SER A 517     198.432 254.430 186.365  1.00 71.87           C
ATOM   2939  OG  SER A 517     197.196 254.887 186.884  1.00 71.87           O
ATOM   2940  N   TYR A 518     199.276 257.965 185.748  1.00 73.06           N
ATOM   2941  CA  TYR A 518     199.428 259.260 186.396  1.00 73.06           C
ATOM   2942  C   TYR A 518     198.102 259.908 186.758  1.00 73.06           C
ATOM   2943  O   TYR A 518     198.054 260.690 187.712  1.00 73.06           O
ATOM   2944  CB  TYR A 518     200.226 260.209 185.500  1.00 73.06           C
ATOM   2945  CG  TYR A 518     201.510 259.608 184.985  1.00 73.06           C
ATOM   2946  CD1 TYR A 518     202.632 259.527 185.793  1.00 73.06           C
ATOM   2947  CD2 TYR A 518     201.597 259.116 183.692  1.00 73.06           C
ATOM   2948  CE1 TYR A 518     203.804 258.976 185.328  1.00 73.06           C
ATOM   2949  CE2 TYR A 518     202.764 258.563 183.219  1.00 73.06           C
ATOM   2950  CZ  TYR A 518     203.865 258.496 184.041  1.00 73.06           C
ATOM   2951  OH  TYR A 518     205.035 257.945 183.575  1.00 73.06           O
ATOM   2952  N   GLU A 519     197.029 259.608 186.026  1.00 73.75           N
ATOM   2953  CA  GLU A 519     195.727 260.153 186.389  1.00 73.75           C
ATOM   2954  C   GLU A 519     195.266 259.616 187.738  1.00 73.75           C
ATOM   2955  O   GLU A 519     194.526 260.290 188.462  1.00 73.75           O
ATOM   2956  CB  GLU A 519     194.703 259.838 185.301  1.00 73.75           C
ATOM   2957  CG  GLU A 519     193.336 260.456 185.542  1.00 73.75           C
ATOM   2958  CD  GLU A 519     193.396 261.964 185.689  1.00 73.75           C
ATOM   2959  OE1 GLU A 519     194.192 262.604 184.971  1.00 73.75           O
ATOM   2960  OE2 GLU A 519     192.648 262.510 186.527  1.00 73.75           O
ATOM   2961  N   THR A 520     195.697 258.407 188.092  1.00 69.84           N
ATOM   2962  CA  THR A 520     195.374 257.823 189.386  1.00 69.84           C
ATOM   2963  C   THR A 520     196.404 258.183 190.452  1.00 69.84           C
ATOM   2964  O   THR A 520     196.140 258.001 191.643  1.00 69.84           O
ATOM   2965  CB  THR A 520     195.249 256.299 189.233  1.00 69.84           C
ATOM   2966  OG1 THR A 520     194.283 256.009 188.219  1.00 69.84           O
ATOM   2967  CG2 THR A 520     194.771 255.648 190.516  1.00 69.84           C
ATOM   2968  N   ALA A 521     197.546 258.747 190.061  1.00 68.55           N
ATOM   2969  CA  ALA A 521     198.528 259.229 191.020  1.00 68.55           C
ATOM   2970  C   ALA A 521     198.373 260.709 191.327  1.00 68.55           C
ATOM   2971  O   ALA A 521     198.801 261.154 192.398  1.00 68.55           O
ATOM   2972  CB  ALA A 521     199.949 258.969 190.512  1.00 68.55           C
ATOM   2973  N   LYS A 522     197.762 261.473 190.424  1.00 72.33           N
ATOM   2974  CA  LYS A 522     197.475 262.870 190.712  1.00 72.33           C
ATOM   2975  C   LYS A 522     196.448 263.004 191.826  1.00 72.33           C
ATOM   2976  O   LYS A 522     196.599 263.863 192.703  1.00 72.33           O
ATOM   2977  CB  LYS A 522     196.993 263.576 189.441  1.00 72.33           C
ATOM   2978  CG  LYS A 522     196.760 265.071 189.591  1.00 72.33           C
ATOM   2979  CD  LYS A 522     195.294 265.414 189.799  1.00 72.33           C
ATOM   2980  CE  LYS A 522     194.497 265.241 188.519  1.00 72.33           C
ATOM   2981  NZ  LYS A 522     193.068 265.621 188.703  1.00 72.33           N
ATOM   2982  N   GLU A 523     195.418 262.156 191.824  1.00 73.09           N
ATOM   2983  CA  GLU A 523     194.395 262.196 192.858  1.00 73.09           C
ATOM   2984  C   GLU A 523     194.885 261.666 194.198  1.00 73.09           C
ATOM   2985  O   GLU A 523     194.191 261.843 195.203  1.00 73.09           O
ATOM   2986  CB  GLU A 523     193.163 261.403 192.413  1.00 73.09           C
ATOM   2987  CG  GLU A 523     192.139 262.202 191.600  1.00 73.09           C
ATOM   2988  CD  GLU A 523     191.532 263.389 192.343  1.00 73.09           C
ATOM   2989  OE1 GLU A 523     191.829 263.594 193.539  1.00 73.09           O
ATOM   2990  OE2 GLU A 523     190.744 264.129 191.718  1.00 73.09           O
ATOM   2991  N   PHE A 524     196.048 261.019 194.239  1.00 68.51           N
ATOM   2992  CA  PHE A 524     196.655 260.631 195.503  1.00 68.51           C
ATOM   2993  C   PHE A 524     197.717 261.613 195.976  1.00 68.51           C
ATOM   2994  O   PHE A 524     197.888 261.777 197.186  1.00 68.51           O
ATOM   2995  CB  PHE A 524     197.261 259.229 195.402  1.00 68.51           C
ATOM   2996  CG  PHE A 524     196.280 258.127 195.666  1.00 68.51           C
ATOM   2997  CD1 PHE A 524     195.844 257.868 196.951  1.00 68.51           C
ATOM   2998  CD2 PHE A 524     195.795 257.348 194.632  1.00 68.51           C
ATOM   2999  CE1 PHE A 524     194.943 256.856 197.198  1.00 68.51           C
ATOM   3000  CE2 PHE A 524     194.893 256.335 194.874  1.00 68.51           C
ATOM   3001  CZ  PHE A 524     194.467 256.088 196.159  1.00 68.51           C
ATOM   3002  N   TYR A 525     198.414 262.288 195.061  1.00 73.32           N
ATOM   3003  CA  TYR A 525     199.262 263.409 195.456  1.00 73.32           C
ATOM   3004  C   TYR A 525     198.460 264.601 195.954  1.00 73.32           C
ATOM   3005  O   TYR A 525     198.888 265.258 196.909  1.00 73.32           O
ATOM   3006  CB  TYR A 525     200.154 263.841 194.292  1.00 73.32           C
ATOM   3007  CG  TYR A 525     201.412 263.024 194.136  1.00 73.32           C
ATOM   3008  CD1 TYR A 525     201.964 262.351 195.214  1.00 73.32           C
ATOM   3009  CD2 TYR A 525     202.039 262.915 192.906  1.00 73.32           C
ATOM   3010  CE1 TYR A 525     203.116 261.605 195.076  1.00 73.32           C
ATOM   3011  CE2 TYR A 525     203.187 262.166 192.756  1.00 73.32           C
ATOM   3012  CZ  TYR A 525     203.720 261.515 193.846  1.00 73.32           C
ATOM   3013  OH  TYR A 525     204.863 260.767 193.703  1.00 73.32           O
ATOM   3014  N   GLU A 526     197.306 264.889 195.345  1.00 75.75           N
ATOM   3015  CA  GLU A 526     196.465 265.973 195.842  1.00 75.75           C
ATOM   3016  C   GLU A 526     195.973 265.684 197.255  1.00 75.75           C
ATOM   3017  O   GLU A 526     195.739 266.611 198.040  1.00 75.75           O
ATOM   3018  CB  GLU A 526     195.285 266.202 194.898  1.00 75.75           C
ATOM   3019  CG  GLU A 526     195.676 266.767 193.542  1.00 75.75           C
ATOM   3020  CD  GLU A 526     195.573 268.277 193.479  1.00 75.75           C
ATOM   3021  OE1 GLU A 526     194.493 268.787 193.112  1.00 75.75           O
ATOM   3022  OE2 GLU A 526     196.572 268.957 193.794  1.00 75.75           O
ATOM   3023  N   LEU A 527     195.806 264.405 197.597  1.00 72.93           N
ATOM   3024  CA  LEU A 527     195.425 264.021 198.949  1.00 72.93           C
ATOM   3025  C   LEU A 527     196.603 264.024 199.912  1.00 72.93           C
ATOM   3026  O   LEU A 527     196.472 264.536 201.028  1.00 72.93           O
ATOM   3027  CB  LEU A 527     194.777 262.635 198.943  1.00 72.93           C
ATOM   3028  CG  LEU A 527     193.250 262.552 198.899  1.00 72.93           C
ATOM   3029  CD1 LEU A 527     192.688 263.340 197.730  1.00 72.93           C
ATOM   3030  CD2 LEU A 527     192.805 261.102 198.827  1.00 72.93           C
ATOM   3031  N   ALA A 528     197.747 263.468 199.510  1.00 77.15           N
ATOM   3032  CA  ALA A 528     198.923 263.447 200.367  1.00 77.15           C
ATOM   3033  C   ALA A 528     199.510 264.830 200.592  1.00 77.15           C
ATOM   3034  O   ALA A 528     200.303 265.005 201.524  1.00 77.15           O
ATOM   3035  CB  ALA A 528     199.992 262.528 199.774  1.00 77.15           C
ATOM   3036  N   ILE A 529     199.148 265.813 199.768  1.00 83.10           N
ATOM   3037  CA  ILE A 529     199.587 267.185 199.992  1.00 83.10           C
ATOM   3038  C   ILE A 529     198.617 267.967 200.872  1.00 83.10           C
ATOM   3039  O   ILE A 529     199.006 269.003 201.431  1.00 83.10           O
ATOM   3040  CB  ILE A 529     199.812 267.923 198.657  1.00 83.10           C
ATOM   3041  CG1 ILE A 529     200.843 269.034 198.837  1.00 83.10           C
ATOM   3042  CG2 ILE A 529     198.509 268.494 198.130  1.00 83.10           C
ATOM   3043  CD1 ILE A 529     202.165 268.542 199.373  1.00 83.10           C
ATOM   3044  N   LYS A 530     197.373 267.503 201.017  1.00 83.78           N
ATOM   3045  CA  LYS A 530     196.437 268.151 201.926  1.00 83.78           C
ATOM   3046  C   LYS A 530     196.779 267.888 203.385  1.00 83.78           C
ATOM   3047  O   LYS A 530     196.326 268.634 204.259  1.00 83.78           O
ATOM   3048  CB  LYS A 530     195.011 267.681 201.636  1.00 83.78           C
ATOM   3049  CG  LYS A 530     193.950 268.739 201.874  1.00 83.78           C
ATOM   3050  CD  LYS A 530     192.656 268.391 201.158  1.00 83.78           C
ATOM   3051  CE  LYS A 530     192.873 268.268 199.659  1.00 83.78           C
ATOM   3052  NZ  LYS A 530     191.600 268.006 198.931  1.00 83.78           N
ATOM   3053  N   SER A 531     197.564 266.847 203.666  1.00 85.00           N
ATOM   3054  CA  SER A 531     197.941 266.546 205.043  1.00 85.00           C
ATOM   3055  C   SER A 531     198.895 267.600 205.589  1.00 85.00           C
ATOM   3056  O   SER A 531     198.602 268.265 206.589  1.00 85.00           O
ATOM   3057  CB  SER A 531     198.565 265.153 205.121  1.00 85.00           C
ATOM   3058  OG  SER A 531     197.566 264.149 205.156  1.00 85.00           O
ATOM   3059  N   GLU A 532     200.048 267.766 204.944  1.00 93.88           N
ATOM   3060  CA  GLU A 532     201.011 268.785 205.334  1.00 93.88           C
ATOM   3061  C   GLU A 532     201.537 269.480 204.084  1.00 93.88           C
ATOM   3062  O   GLU A 532     202.344 268.896 203.341  1.00 93.88           O
ATOM   3063  CB  GLU A 532     202.168 268.186 206.150  1.00 93.88           C
ATOM   3064  CG  GLU A 532     202.710 266.865 205.627  1.00 93.88           C
ATOM   3065  CD  GLU A 532     204.001 266.465 206.310  1.00 93.88           C
ATOM   3066  OE1 GLU A 532     204.575 267.306 207.033  1.00 93.88           O
ATOM   3067  OE2 GLU A 532     204.444 265.311 206.127  1.00 93.88           O
ATOM   3068  N   PRO A 533     201.107 270.715 203.810  1.00 95.38           N
ATOM   3069  CA  PRO A 533     201.613 271.429 202.631  1.00 95.38           C
ATOM   3070  C   PRO A 533     203.055 271.889 202.759  1.00 95.38           C
ATOM   3071  O   PRO A 533     203.607 272.409 201.781  1.00 95.38           O
ATOM   3072  CB  PRO A 533     200.664 272.634 202.518  1.00 95.38           C
ATOM   3073  CG  PRO A 533     199.476 272.284 203.366  1.00 95.38           C
ATOM   3074  CD  PRO A 533     200.023 271.451 204.475  1.00 95.38           C
ATOM   3075  N   ASP A 534     203.679 271.714 203.921  1.00 97.42           N
ATOM   3076  CA  ASP A 534     205.038 272.178 204.155  1.00 97.42           C
ATOM   3077  C   ASP A 534     206.089 271.303 203.482  1.00 97.42           C
ATOM   3078  O   ASP A 534     207.256 271.700 203.415  1.00 97.42           O
ATOM   3079  CB  ASP A 534     205.309 272.253 205.663  1.00 97.42           C
ATOM   3080  CG  ASP A 534     206.570 273.025 205.996  1.00 97.42           C
ATOM   3081  OD1 ASP A 534     207.647 272.401 206.081  1.00 97.42           O
ATOM   3082  OD2 ASP A 534     206.482 274.258 206.173  1.00 97.42           O
ATOM   3083  N   ASP A 535     205.707 270.135 202.974  1.00 95.03           N
ATOM   3084  CA  ASP A 535     206.627 269.256 202.268  1.00 95.03           C
ATOM   3085  C   ASP A 535     206.598 269.578 200.780  1.00 95.03           C
ATOM   3086  O   ASP A 535     205.530 269.798 200.203  1.00 95.03           O
ATOM   3087  CB  ASP A 535     206.269 267.787 202.494  1.00 95.03           C
ATOM   3088  CG  ASP A 535     207.467 266.871 202.363  1.00 95.03           C
ATOM   3089  OD1 ASP A 535     208.581 267.382 202.125  1.00 95.03           O
ATOM   3090  OD2 ASP A 535     207.296 265.643 202.497  1.00 95.03           O
ATOM   3091  N   LEU A 536     207.781 269.602 200.162  1.00 94.09           N
ATOM   3092  CA  LEU A 536     207.910 269.976 198.762  1.00 94.09           C
ATOM   3093  C   LEU A 536     208.251 268.822 197.834  1.00 94.09           C
ATOM   3094  O   LEU A 536     207.969 268.923 196.636  1.00 94.09           O
ATOM   3095  CB  LEU A 536     208.974 271.073 198.587  1.00 94.09           C
ATOM   3096  CG  LEU A 536     210.446 270.669 198.499  1.00 94.09           C
ATOM   3097  CD1 LEU A 536     211.291 271.871 198.117  1.00 94.09           C
ATOM   3098  CD2 LEU A 536     210.938 270.068 199.806  1.00 94.09           C
ATOM   3099  N   ASP A 537     208.859 267.744 198.335  1.00 90.29           N
ATOM   3100  CA  ASP A 537     209.102 266.586 197.484  1.00 90.29           C
ATOM   3101  C   ASP A 537     207.800 266.035 196.922  1.00 90.29           C
ATOM   3102  O   ASP A 537     207.753 265.601 195.765  1.00 90.29           O
ATOM   3103  CB  ASP A 537     209.869 265.513 198.261  1.00 90.29           C
ATOM   3104  CG  ASP A 537     209.123 265.033 199.492  1.00 90.29           C
ATOM   3105  OD1 ASP A 537     208.007 264.494 199.353  1.00 90.29           O
ATOM   3106  OD2 ASP A 537     209.660 265.201 200.607  1.00 90.29           O
ATOM   3107  N   ILE A 538     206.731 266.062 197.719  1.00 85.98           N
ATOM   3108  CA  ILE A 538     205.410 265.745 197.190  1.00 85.98           C
ATOM   3109  C   ILE A 538     204.994 266.782 196.157  1.00 85.98           C
ATOM   3110  O   ILE A 538     204.396 266.447 195.131  1.00 85.98           O
ATOM   3111  CB  ILE A 538     204.385 265.639 198.332  1.00 85.98           C
ATOM   3112  CG1 ILE A 538     204.816 264.572 199.338  1.00 85.98           C
ATOM   3113  CG2 ILE A 538     203.009 265.315 197.783  1.00 85.98           C
ATOM   3114  CD1 ILE A 538     203.958 264.526 200.577  1.00 85.98           C
ATOM   3115  N   ARG A 539     205.319 268.053 196.396  1.00 88.78           N
ATOM   3116  CA  ARG A 539     205.006 269.100 195.431  1.00 88.78           C
ATOM   3117  C   ARG A 539     205.871 269.018 194.180  1.00 88.78           C
ATOM   3118  O   ARG A 539     205.443 269.481 193.117  1.00 88.78           O
ATOM   3119  CB  ARG A 539     205.162 270.476 196.077  1.00 88.78           C
ATOM   3120  CG  ARG A 539     204.322 270.661 197.325  1.00 88.78           C
ATOM   3121  CD  ARG A 539     204.406 272.076 197.863  1.00 88.78           C
ATOM   3122  NE  ARG A 539     203.271 272.389 198.724  1.00 88.78           N
ATOM   3123  CZ  ARG A 539     202.102 272.840 198.283  1.00 88.78           C
ATOM   3124  NH1 ARG A 539     201.913 273.036 196.985  1.00 88.78           N
ATOM   3125  NH2 ARG A 539     201.121 273.097 199.136  1.00 88.78           N
ATOM   3126  N   VAL A 540     207.072 268.449 194.284  1.00 87.29           N
ATOM   3127  CA  VAL A 540     207.903 268.232 193.102  1.00 87.29           C
ATOM   3128  C   VAL A 540     207.361 267.068 192.284  1.00 87.29           C
ATOM   3129  O   VAL A 540     207.252 267.141 191.052  1.00 87.29           O
ATOM   3130  CB  VAL A 540     209.366 267.997 193.515  1.00 87.29           C
ATOM   3131  CG1 VAL A 540     210.171 267.474 192.344  1.00 87.29           C
ATOM   3132  CG2 VAL A 540     209.976 269.275 194.051  1.00 87.29           C
ATOM   3133  N   SER A 541     207.030 265.966 192.958  1.00 81.56           N
ATOM   3134  CA  SER A 541     206.438 264.823 192.280  1.00 81.56           C
ATOM   3135  C   SER A 541     205.103 265.172 191.638  1.00 81.56           C
ATOM   3136  O   SER A 541     204.825 264.724 190.522  1.00 81.56           O
ATOM   3137  CB  SER A 541     206.269 263.666 193.262  1.00 81.56           C
ATOM   3138  OG  SER A 541     207.512 263.048 193.539  1.00 81.56           O
ATOM   3139  N   LEU A 542     204.269 265.966 192.313  1.00 80.61           N
ATOM   3140  CA  LEU A 542     203.011 266.385 191.711  1.00 80.61           C
ATOM   3141  C   LEU A 542     203.241 267.358 190.565  1.00 80.61           C
ATOM   3142  O   LEU A 542     202.484 267.349 189.591  1.00 80.61           O
ATOM   3143  CB  LEU A 542     202.101 267.009 192.767  1.00 80.61           C
ATOM   3144  CG  LEU A 542     200.728 267.461 192.272  1.00 80.61           C
ATOM   3145  CD1 LEU A 542     200.002 266.321 191.586  1.00 80.61           C
ATOM   3146  CD2 LEU A 542     199.901 268.006 193.421  1.00 80.61           C
ATOM   3147  N   ALA A 543     204.281 268.189 190.651  1.00 83.51           N
ATOM   3148  CA  ALA A 543     204.630 269.037 189.516  1.00 83.51           C
ATOM   3149  C   ALA A 543     204.978 268.197 188.293  1.00 83.51           C
ATOM   3150  O   ALA A 543     204.429 268.408 187.204  1.00 83.51           O
ATOM   3151  CB  ALA A 543     205.792 269.958 189.884  1.00 83.51           C
ATOM   3152  N   GLU A 544     205.872 267.226 188.454  1.00 82.40           N
ATOM   3153  CA  GLU A 544     206.234 266.401 187.310  1.00 82.40           C
ATOM   3154  C   GLU A 544     205.087 265.515 186.839  1.00 82.40           C
ATOM   3155  O   GLU A 544     205.037 265.182 185.651  1.00 82.40           O
ATOM   3156  CB  GLU A 544     207.466 265.546 187.622  1.00 82.40           C
ATOM   3157  CG  GLU A 544     207.205 264.316 188.456  1.00 82.40           C
ATOM   3158  CD  GLU A 544     208.465 263.516 188.705  1.00 82.40           C
ATOM   3159  OE1 GLU A 544     209.550 263.973 188.289  1.00 82.40           O
ATOM   3160  OE2 GLU A 544     208.374 262.430 189.313  1.00 82.40           O
ATOM   3161  N   VAL A 545     204.152 265.153 187.720  1.00 78.38           N
ATOM   3162  CA  VAL A 545     202.980 264.398 187.283  1.00 78.38           C
ATOM   3163  C   VAL A 545     202.034 265.295 186.496  1.00 78.38           C
ATOM   3164  O   VAL A 545     201.412 264.862 185.517  1.00 78.38           O
ATOM   3165  CB  VAL A 545     202.281 263.748 188.491  1.00 78.38           C
ATOM   3166  CG1 VAL A 545     200.863 263.350 188.139  1.00 78.38           C
ATOM   3167  CG2 VAL A 545     203.060 262.536 188.953  1.00 78.38           C
ATOM   3168  N   TYR A 546     201.919 266.562 186.897  1.00 82.13           N
ATOM   3169  CA  TYR A 546     201.191 267.530 186.089  1.00 82.13           C
ATOM   3170  C   TYR A 546     201.882 267.753 184.754  1.00 82.13           C
ATOM   3171  O   TYR A 546     201.244 268.180 183.787  1.00 82.13           O
ATOM   3172  CB  TYR A 546     201.060 268.853 186.840  1.00 82.13           C
ATOM   3173  CG  TYR A 546     199.816 268.963 187.687  1.00 82.13           C
ATOM   3174  CD1 TYR A 546     198.554 268.912 187.113  1.00 82.13           C
ATOM   3175  CD2 TYR A 546     199.904 269.131 189.061  1.00 82.13           C
ATOM   3176  CE1 TYR A 546     197.418 269.016 187.883  1.00 82.13           C
ATOM   3177  CE2 TYR A 546     198.773 269.236 189.840  1.00 82.13           C
ATOM   3178  CZ  TYR A 546     197.532 269.178 189.247  1.00 82.13           C
ATOM   3179  OH  TYR A 546     196.401 269.284 190.022  1.00 82.13           O
ATOM   3180  N   TYR A 547     203.189 267.500 184.695  1.00 85.48           N
ATOM   3181  CA  TYR A 547     203.895 267.570 183.419  1.00 85.48           C
ATOM   3182  C   TYR A 547     203.562 266.373 182.532  1.00 85.48           C
ATOM   3183  O   TYR A 547     203.223 266.541 181.356  1.00 85.48           O
ATOM   3184  CB  TYR A 547     205.407 267.665 183.640  1.00 85.48           C
ATOM   3185  CG  TYR A 547     206.206 267.385 182.384  1.00 85.48           C
ATOM   3186  CD1 TYR A 547     205.953 268.079 181.206  1.00 85.48           C
ATOM   3187  CD2 TYR A 547     207.202 266.420 182.373  1.00 85.48           C
ATOM   3188  CE1 TYR A 547     206.671 267.818 180.055  1.00 85.48           C
ATOM   3189  CE2 TYR A 547     207.928 266.156 181.226  1.00 85.48           C
ATOM   3190  CZ  TYR A 547     207.658 266.858 180.073  1.00 85.48           C
ATOM   3191  OH  TYR A 547     208.380 266.597 178.932  1.00 85.48           O
ATOM   3192  N   ARG A 548     203.675 265.153 183.074  1.00 79.40           N
ATOM   3193  CA  ARG A 548     203.436 263.952 182.272  1.00 79.40           C
ATOM   3194  C   ARG A 548     202.079 264.013 181.583  1.00 79.40           C
ATOM   3195  O   ARG A 548     201.974 263.787 180.372  1.00 79.40           O
ATOM   3196  CB  ARG A 548     203.535 262.696 183.137  1.00 79.40           C
ATOM   3197  CG  ARG A 548     204.739 262.647 184.046  1.00 79.40           C
ATOM   3198  CD  ARG A 548     206.021 262.416 183.278  1.00 79.40           C
ATOM   3199  NE  ARG A 548     207.124 262.083 184.171  1.00 79.40           N
ATOM   3200  CZ  ARG A 548     207.944 261.053 183.993  1.00 79.40           C
ATOM   3201  NH1 ARG A 548     207.788 260.252 182.951  1.00 79.40           N
ATOM   3202  NH2 ARG A 548     208.922 260.826 184.861  1.00 79.40           N
ATOM   3203  N   LEU A 549     201.027 264.309 182.340  1.00 83.61           N
ATOM   3204  CA  LEU A 549     199.760 264.692 181.732  1.00 83.61           C
ATOM   3205  C   LEU A 549     199.973 265.995 180.978  1.00 83.61           C
ATOM   3206  O   LEU A 549     200.333 267.008 181.583  1.00 83.61           O
ATOM   3207  CB  LEU A 549     198.662 264.845 182.787  1.00 83.61           C
ATOM   3208  CG  LEU A 549     197.716 263.662 182.989  1.00 83.61           C
ATOM   3209  CD1 LEU A 549     196.863 263.448 181.749  1.00 83.61           C
ATOM   3210  CD2 LEU A 549     198.490 262.405 183.323  1.00 83.61           C
ATOM   3211  N   ASN A 550     199.770 265.990 179.662  1.00 90.02           N
ATOM   3212  CA  ASN A 550     200.130 267.167 178.885  1.00 90.02           C
ATOM   3213  C   ASN A 550     199.196 268.331 179.207  1.00 90.02           C
ATOM   3214  O   ASN A 550     198.099 268.453 178.654  1.00 90.02           O
ATOM   3215  CB  ASN A 550     200.146 266.828 177.388  1.00 90.02           C
ATOM   3216  CG  ASN A 550     198.782 266.445 176.852  1.00 90.02           C
ATOM   3217  OD1 ASN A 550     198.359 265.296 176.966  1.00 90.02           O
ATOM   3218  ND2 ASN A 550     198.084 267.410 176.264  1.00 90.02           N
ATOM   3219  N   ASP A 551     199.640 269.185 180.128  1.00 95.76           N
ATOM   3220  CA  ASP A 551     198.905 270.361 180.571  1.00 95.76           C
ATOM   3221  C   ASP A 551     199.863 271.294 181.303  1.00 95.76           C
ATOM   3222  O   ASP A 551     199.901 271.300 182.540  1.00 95.76           O
ATOM   3223  CB  ASP A 551     197.733 269.951 181.465  1.00 95.76           C
ATOM   3224  CG  ASP A 551     197.003 271.139 182.054  1.00 95.76           C
ATOM   3225  OD1 ASP A 551     196.533 271.997 181.277  1.00 95.76           O
ATOM   3226  OD2 ASP A 551     196.893 271.208 183.295  1.00 95.76           O
ATOM   3227  N   PRO A 552     200.666 272.080 180.584  1.00 96.79           N
ATOM   3228  CA  PRO A 552     201.678 272.908 181.257  1.00 96.79           C
ATOM   3229  C   PRO A 552     201.118 274.143 181.948  1.00 96.79           C
ATOM   3230  O   PRO A 552     201.813 274.752 182.770  1.00 96.79           O
ATOM   3231  CB  PRO A 552     202.631 273.298 180.116  1.00 96.79           C
ATOM   3232  CG  PRO A 552     202.285 272.399 178.968  1.00 96.79           C
ATOM   3233  CD  PRO A 552     200.846 272.060 179.125  1.00 96.79           C
ATOM   3234  N   GLU A 553     199.877 274.529 181.628  1.00 98.74           N
ATOM   3235  CA  GLU A 553     199.297 275.722 182.240  1.00 98.74           C
ATOM   3236  C   GLU A 553     199.232 275.594 183.757  1.00 98.74           C
ATOM   3237  O   GLU A 553     199.464 276.570 184.480  1.00 98.74           O
ATOM   3238  CB  GLU A 553     197.902 275.993 181.671  1.00 98.74           C
ATOM   3239  CG  GLU A 553     197.858 276.241 180.170  1.00 98.74           C
ATOM   3240  CD  GLU A 553     197.678 274.970 179.367  1.00 98.74           C
ATOM   3241  OE1 GLU A 553     198.534 274.072 179.476  1.00 98.74           O
ATOM   3242  OE2 GLU A 553     196.677 274.868 178.627  1.00 98.74           O
ATOM   3243  N   THR A 554     198.919 274.403 184.258  1.00 96.25           N
ATOM   3244  CA  THR A 554     198.929 274.136 185.689  1.00 96.25           C
ATOM   3245  C   THR A 554     200.253 273.563 186.168  1.00 96.25           C
ATOM   3246  O   THR A 554     200.436 273.385 187.377  1.00 96.25           O
ATOM   3247  CB  THR A 554     197.792 273.180 186.059  1.00 96.25           C
ATOM   3248  OG1 THR A 554     198.143 271.844 185.680  1.00 96.25           O
ATOM   3249  CG2 THR A 554     196.507 273.587 185.356  1.00 96.25           C
ATOM   3250  N   PHE A 555     201.178 273.271 185.254  1.00 95.44           N
ATOM   3251  CA  PHE A 555     202.493 272.782 185.646  1.00 95.44           C
ATOM   3252  C   PHE A 555     203.427 273.933 185.995  1.00 95.44           C
ATOM   3253  O   PHE A 555     204.197 273.843 186.958  1.00 95.44           O
ATOM   3254  CB  PHE A 555     203.080 271.926 184.523  1.00 95.44           C
ATOM   3255  CG  PHE A 555     204.543 271.634 184.677  1.00 95.44           C
ATOM   3256  CD1 PHE A 555     205.033 271.068 185.840  1.00 95.44           C
ATOM   3257  CD2 PHE A 555     205.427 271.909 183.649  1.00 95.44           C
ATOM   3258  CE1 PHE A 555     206.378 270.790 185.978  1.00 95.44           C
ATOM   3259  CE2 PHE A 555     206.773 271.635 183.782  1.00 95.44           C
ATOM   3260  CZ  PHE A 555     207.248 271.073 184.948  1.00 95.44           C
ATOM   3261  N   LYS A 556     203.363 275.027 185.231  1.00 99.93           N
ATOM   3262  CA  LYS A 556     204.189 276.190 185.541  1.00 99.93           C
ATOM   3263  C   LYS A 556     203.828 276.775 186.902  1.00 99.93           C
ATOM   3264  O   LYS A 556     204.702 277.258 187.632  1.00 99.93           O
ATOM   3265  CB  LYS A 556     204.047 277.245 184.445  1.00 99.93           C
ATOM   3266  CG  LYS A 556     202.614 277.561 184.059  1.00 99.93           C
ATOM   3267  CD  LYS A 556     202.533 278.846 183.254  1.00 99.93           C
ATOM   3268  CE  LYS A 556     203.103 280.022 184.030  1.00 99.93           C
ATOM   3269  NZ  LYS A 556     202.884 281.313 183.324  1.00 99.93           N
ATOM   3270  N   HIS A 557     202.544 276.735 187.266  1.00102.02           N
ATOM   3271  CA  HIS A 557     202.135 277.274 188.558  1.00102.02           C
ATOM   3272  C   HIS A 557     202.613 276.388 189.702  1.00102.02           C
ATOM   3273  O   HIS A 557     203.052 276.891 190.743  1.00102.02           O
ATOM   3274  CB  HIS A 557     200.619 277.451 188.598  1.00102.02           C
ATOM   3275  CG  HIS A 557     200.144 278.699 187.922  1.00102.02           C
ATOM   3276  ND1 HIS A 557     198.869 279.197 188.086  1.00102.02           N
ATOM   3277  CD2 HIS A 557     200.776 279.552 187.082  1.00102.02           C
ATOM   3278  CE1 HIS A 557     198.736 280.302 187.374  1.00102.02           C
ATOM   3279  NE2 HIS A 557     199.878 280.540 186.755  1.00102.02           N
ATOM   3280  N   MET A 558     202.543 275.068 189.530  1.00100.42           N
ATOM   3281  CA  MET A 558     203.125 274.179 190.531  1.00100.42           C
ATOM   3282  C   MET A 558     204.623 274.418 190.656  1.00100.42           C
ATOM   3283  O   MET A 558     205.178 274.392 191.763  1.00100.42           O
ATOM   3284  CB  MET A 558     202.838 272.721 190.172  1.00100.42           C
ATOM   3285  CG  MET A 558     201.462 272.227 190.596  1.00100.42           C
ATOM   3286  SD  MET A 558     201.253 272.072 192.381  1.00100.42           S
ATOM   3287  CE  MET A 558     202.862 271.461 192.876  1.00100.42           C
ATOM   3288  N   LEU A 559     205.290 274.678 189.528  1.00102.14           N
ATOM   3289  CA  LEU A 559     206.720 274.964 189.560  1.00102.14           C
ATOM   3290  C   LEU A 559     207.017 276.236 190.344  1.00102.14           C
ATOM   3291  O   LEU A 559     207.928 276.257 191.181  1.00102.14           O
ATOM   3292  CB  LEU A 559     207.270 275.081 188.141  1.00102.14           C
ATOM   3293  CG  LEU A 559     207.813 273.795 187.523  1.00102.14           C
ATOM   3294  CD1 LEU A 559     208.446 274.090 186.173  1.00102.14           C
ATOM   3295  CD2 LEU A 559     208.810 273.139 188.464  1.00102.14           C
ATOM   3296  N   VAL A 560     206.281 277.316 190.072  1.00105.52           N
ATOM   3297  CA  VAL A 560     206.553 278.562 190.782  1.00105.52           C
ATOM   3298  C   VAL A 560     206.237 278.401 192.264  1.00105.52           C
ATOM   3299  O   VAL A 560     206.962 278.915 193.124  1.00105.52           O
ATOM   3300  CB  VAL A 560     205.801 279.750 190.148  1.00105.52           C
ATOM   3301  CG1 VAL A 560     206.202 279.918 188.689  1.00105.52           C
ATOM   3302  CG2 VAL A 560     204.300 279.618 190.289  1.00105.52           C
ATOM   3303  N   ASP A 561     205.188 277.640 192.591  1.00106.18           N
ATOM   3304  CA  ASP A 561     204.875 277.398 193.996  1.00106.18           C
ATOM   3305  C   ASP A 561     206.012 276.668 194.698  1.00106.18           C
ATOM   3306  O   ASP A 561     206.441 277.077 195.786  1.00106.18           O
ATOM   3307  CB  ASP A 561     203.573 276.605 194.122  1.00106.18           C
ATOM   3308  CG  ASP A 561     202.366 277.383 193.638  1.00106.18           C
ATOM   3309  OD1 ASP A 561     201.288 276.773 193.481  1.00106.18           O
ATOM   3310  OD2 ASP A 561     202.496 278.605 193.415  1.00106.18           O
ATOM   3311  N   VAL A 562     206.530 275.599 194.089  1.00104.99           N
ATOM   3312  CA  VAL A 562     207.555 274.812 194.773  1.00104.99           C
ATOM   3313  C   VAL A 562     208.866 275.586 194.850  1.00104.99           C
ATOM   3314  O   VAL A 562     209.596 275.496 195.846  1.00104.99           O
ATOM   3315  CB  VAL A 562     207.736 273.435 194.104  1.00104.99           C
ATOM   3316  CG1 VAL A 562     208.130 273.573 192.650  1.00104.99           C
ATOM   3317  CG2 VAL A 562     208.765 272.613 194.861  1.00104.99           C
ATOM   3318  N   VAL A 563     209.178 276.390 193.827  1.00108.45           N
ATOM   3319  CA  VAL A 563     210.439 277.124 193.875  1.00108.45           C
ATOM   3320  C   VAL A 563     210.357 278.253 194.897  1.00108.45           C
ATOM   3321  O   VAL A 563     211.338 278.545 195.589  1.00108.45           O
ATOM   3322  CB  VAL A 563     210.850 277.639 192.482  1.00108.45           C
ATOM   3323  CG1 VAL A 563     209.852 278.635 191.939  1.00108.45           C
ATOM   3324  CG2 VAL A 563     212.242 278.250 192.534  1.00108.45           C
ATOM   3325  N   GLU A 564     209.185 278.881 195.045  1.00108.50           N
ATOM   3326  CA  GLU A 564     209.028 279.869 196.108  1.00108.50           C
ATOM   3327  C   GLU A 564     209.107 279.214 197.482  1.00108.50           C
ATOM   3328  O   GLU A 564     209.717 279.765 198.408  1.00108.50           O
ATOM   3329  CB  GLU A 564     207.709 280.624 195.946  1.00108.50           C
ATOM   3330  CG  GLU A 564     207.630 281.481 194.693  1.00108.50           C
ATOM   3331  CD  GLU A 564     206.778 282.719 194.888  1.00108.50           C
ATOM   3332  OE1 GLU A 564     207.138 283.783 194.342  1.00108.50           O
ATOM   3333  OE2 GLU A 564     205.748 282.628 195.588  1.00108.50           O
ATOM   3334  N   MET A 565     208.501 278.033 197.633  1.00111.75           N
ATOM   3335  CA  MET A 565     208.557 277.346 198.918  1.00111.75           C
ATOM   3336  C   MET A 565     209.991 276.973 199.275  1.00111.75           C
ATOM   3337  O   MET A 565     210.382 277.029 200.446  1.00111.75           O
ATOM   3338  CB  MET A 565     207.667 276.103 198.895  1.00111.75           C
ATOM   3339  CG  MET A 565     206.946 275.838 200.209  1.00111.75           C
ATOM   3340  SD  MET A 565     208.019 275.244 201.529  1.00111.75           S
ATOM   3341  CE  MET A 565     208.336 273.571 200.989  1.00111.75           C
ATOM   3342  N   ARG A 566     210.792 276.592 198.279  1.00112.29           N
ATOM   3343  CA  ARG A 566     212.198 276.307 198.546  1.00112.29           C
ATOM   3344  C   ARG A 566     212.976 277.590 198.811  1.00112.29           C
ATOM   3345  O   ARG A 566     213.937 277.594 199.589  1.00112.29           O
ATOM   3346  CB  ARG A 566     212.815 275.532 197.383  1.00112.29           C
ATOM   3347  CG  ARG A 566     214.230 275.050 197.659  1.00112.29           C
ATOM   3348  CD  ARG A 566     214.256 274.124 198.864  1.00112.29           C
ATOM   3349  NE  ARG A 566     215.609 273.914 199.371  1.00112.29           N
ATOM   3350  CZ  ARG A 566     216.445 272.990 198.912  1.00112.29           C
ATOM   3351  NH1 ARG A 566     217.657 272.869 199.435  1.00112.29           N
ATOM   3352  NH2 ARG A 566     216.071 272.188 197.926  1.00112.29           N
ATOM   3353  N   LYS A 567     212.578 278.692 198.169  1.00114.80           N
ATOM   3354  CA  LYS A 567     213.201 279.981 198.451  1.00114.80           C
ATOM   3355  C   LYS A 567     212.902 280.433 199.873  1.00114.80           C
ATOM   3356  O   LYS A 567     213.634 281.250 200.443  1.00114.80           O
ATOM   3357  CB  LYS A 567     212.723 281.026 197.443  1.00114.80           C
ATOM   3358  CG  LYS A 567     213.649 281.216 196.255  1.00114.80           C
ATOM   3359  CD  LYS A 567     212.857 281.457 194.981  1.00114.80           C
ATOM   3360  CE  LYS A 567     212.194 282.824 194.997  1.00114.80           C
ATOM   3361  NZ  LYS A 567     211.761 283.251 193.638  1.00114.80           N
ATOM   3362  N   HIS A 568     211.814 279.927 200.458  1.00119.81           N
ATOM   3363  CA  HIS A 568     211.553 280.189 201.869  1.00119.81           C
ATOM   3364  C   HIS A 568     212.612 279.547 202.758  1.00119.81           C
ATOM   3365  O   HIS A 568     212.747 279.903 203.934  1.00119.81           O
ATOM   3366  CB  HIS A 568     210.159 279.690 202.249  1.00119.81           C
ATOM   3367  CG  HIS A 568     209.498 280.501 203.319  1.00119.81           C
ATOM   3368  ND1 HIS A 568     209.084 281.800 203.121  1.00119.81           N
ATOM   3369  CD2 HIS A 568     209.184 280.198 204.601  1.00119.81           C
ATOM   3370  CE1 HIS A 568     208.540 282.262 204.233  1.00119.81           C
ATOM   3371  NE2 HIS A 568     208.589 281.310 205.146  1.00119.81           N
ATOM   3372  N   GLN A 569     213.370 278.588 202.217  1.00121.94           N
ATOM   3373  CA  GLN A 569     214.379 277.902 203.019  1.00121.94           C
ATOM   3374  C   GLN A 569     215.722 278.621 202.969  1.00121.94           C
ATOM   3375  O   GLN A 569     216.437 278.682 203.975  1.00121.94           O
ATOM   3376  CB  GLN A 569     214.527 276.454 202.547  1.00121.94           C
ATOM   3377  CG  GLN A 569     215.626 275.667 203.249  1.00121.94           C
ATOM   3378  CD  GLN A 569     216.947 275.704 202.502  1.00121.94           C
ATOM   3379  OE1 GLN A 569     217.061 276.329 201.449  1.00121.94           O
ATOM   3380  NE2 GLN A 569     217.955 275.032 203.048  1.00121.94           N
ATOM   3381  N   VAL A 570     216.088 279.164 201.805  1.00123.28           N
ATOM   3382  CA  VAL A 570     217.424 279.737 201.647  1.00123.28           C
ATOM   3383  C   VAL A 570     217.581 280.990 202.501  1.00123.28           C
ATOM   3384  O   VAL A 570     218.702 281.395 202.832  1.00123.28           O
ATOM   3385  CB  VAL A 570     217.719 280.024 200.162  1.00123.28           C
ATOM   3386  CG1 VAL A 570     217.928 278.725 199.400  1.00123.28           C
ATOM   3387  CG2 VAL A 570     216.607 280.845 199.541  1.00123.28           C
ATOM   3388  N   ASP A 571     216.466 281.624 202.873  1.00124.43           N
ATOM   3389  CA  ASP A 571     216.555 282.814 203.714  1.00124.43           C
ATOM   3390  C   ASP A 571     216.803 282.442 205.171  1.00124.43           C
ATOM   3391  O   ASP A 571     217.583 283.106 205.863  1.00124.43           O
ATOM   3392  CB  ASP A 571     215.288 283.661 203.573  1.00124.43           C
ATOM   3393  CG  ASP A 571     214.018 282.862 203.795  1.00124.43           C
ATOM   3394  OD1 ASP A 571     213.179 282.817 202.871  1.00124.43           O
ATOM   3395  OD2 ASP A 571     213.846 282.295 204.895  1.00124.43           O
ATOM   3396  N   GLU A 572     216.150 281.383 205.657  1.00125.99           N
ATOM   3397  CA  GLU A 572     216.389 280.939 207.026  1.00125.99           C
ATOM   3398  C   GLU A 572     217.687 280.148 207.125  1.00125.99           C
ATOM   3399  O   GLU A 572     218.319 280.111 208.188  1.00125.99           O
ATOM   3400  CB  GLU A 572     215.197 280.119 207.532  1.00125.99           C
ATOM   3401  CG  GLU A 572     214.878 278.851 206.740  1.00125.99           C
ATOM   3402  CD  GLU A 572     215.720 277.652 207.147  1.00125.99           C
ATOM   3403  OE1 GLU A 572     216.399 277.720 208.192  1.00125.99           O
ATOM   3404  OE2 GLU A 572     215.700 276.638 206.418  1.00125.99           O
ATOM   3405  N   THR A 573     218.096 279.512 206.029  1.00125.86           N
ATOM   3406  CA  THR A 573     219.336 278.740 205.962  1.00125.86           C
ATOM   3407  C   THR A 573     219.414 277.681 207.059  1.00125.86           C
ATOM   3408  O   THR A 573     218.974 276.547 206.871  1.00125.86           O
ATOM   3409  CB  THR A 573     220.574 279.654 206.057  1.00125.86           C
ATOM   3410  OG1 THR A 573     220.657 280.473 204.883  1.00125.86           O
ATOM   3411  CG2 THR A 573     221.841 278.825 206.182  1.00125.86           C
ATOM   3412  N   ASP A 612     202.570 272.315 169.110  1.00110.10           N
ATOM   3413  CA  ASP A 612     203.987 272.002 168.974  1.00110.10           C
ATOM   3414  C   ASP A 612     204.311 270.579 169.416  1.00110.10           C
ATOM   3415  O   ASP A 612     205.477 270.203 169.518  1.00110.10           O
ATOM   3416  CB  ASP A 612     204.833 273.023 169.753  1.00110.10           C
ATOM   3417  CG  ASP A 612     204.584 272.995 171.261  1.00110.10           C
ATOM   3418  OD1 ASP A 612     204.774 274.052 171.900  1.00110.10           O
ATOM   3419  OD2 ASP A 612     204.202 271.945 171.819  1.00110.10           O
ATOM   3420  N   ALA A 613     203.267 269.787 169.674  1.00111.10           N
ATOM   3421  CA  ALA A 613     203.449 268.420 170.143  1.00111.10           C
ATOM   3422  C   ALA A 613     204.250 267.561 169.175  1.00111.10           C
ATOM   3423  O   ALA A 613     204.821 266.549 169.595  1.00111.10           O
ATOM   3424  CB  ALA A 613     202.089 267.765 170.402  1.00111.10           C
ATOM   3425  N   GLU A 614     204.310 267.938 167.902  1.00111.65           N
ATOM   3426  CA  GLU A 614     205.084 267.213 166.904  1.00111.65           C
ATOM   3427  C   GLU A 614     206.151 268.065 166.238  1.00111.65           C
ATOM   3428  O   GLU A 614     207.258 267.579 165.998  1.00111.65           O
ATOM   3429  CB  GLU A 614     204.152 266.630 165.830  1.00111.65           C
ATOM   3430  CG  GLU A 614     204.810 265.622 164.890  1.00111.65           C
ATOM   3431  CD  GLU A 614     205.785 264.686 165.589  1.00111.65           C
ATOM   3432  OE1 GLU A 614     206.879 264.451 165.033  1.00111.65           O
ATOM   3433  OE2 GLU A 614     205.453 264.160 166.672  1.00111.65           O
ATOM   3434  N   ARG A 615     205.847 269.328 165.926  1.00109.62           N
ATOM   3435  CA  ARG A 615     206.840 270.188 165.294  1.00109.62           C
ATOM   3436  C   ARG A 615     208.011 270.472 166.226  1.00109.62           C
ATOM   3437  O   ARG A 615     209.151 270.599 165.767  1.00109.62           O
ATOM   3438  CB  ARG A 615     206.191 271.494 164.833  1.00109.62           C
ATOM   3439  CG  ARG A 615     207.155 272.478 164.191  1.00109.62           C
ATOM   3440  CD  ARG A 615     206.568 273.880 164.099  1.00109.62           C
ATOM   3441  NE  ARG A 615     206.360 274.492 165.408  1.00109.62           N
ATOM   3442  CZ  ARG A 615     205.191 274.530 166.040  1.00109.62           C
ATOM   3443  NH1 ARG A 615     204.115 273.991 165.484  1.00109.62           N
ATOM   3444  NH2 ARG A 615     205.097 275.111 167.229  1.00109.62           N
ATOM   3445  N   GLU A 616     207.755 270.569 167.532  1.00107.25           N
ATOM   3446  CA  GLU A 616     208.841 270.725 168.491  1.00107.25           C
ATOM   3447  C   GLU A 616     209.482 269.393 168.853  1.00107.25           C
ATOM   3448  O   GLU A 616     210.662 269.369 169.217  1.00107.25           O
ATOM   3449  CB  GLU A 616     208.329 271.438 169.749  1.00107.25           C
ATOM   3450  CG  GLU A 616     209.408 271.953 170.701  1.00107.25           C
ATOM   3451  CD  GLU A 616     209.936 270.892 171.650  1.00107.25           C
ATOM   3452  OE1 GLU A 616     209.309 269.816 171.756  1.00107.25           O
ATOM   3453  OE2 GLU A 616     210.981 271.132 172.290  1.00107.25           O
ATOM   3454  N   ARG A 617     208.746 268.286 168.742  1.00103.02           N
ATOM   3455  CA  ARG A 617     209.334 266.975 169.003  1.00103.02           C
ATOM   3456  C   ARG A 617     210.466 266.678 168.028  1.00103.02           C
ATOM   3457  O   ARG A 617     211.559 266.260 168.432  1.00103.02           O
ATOM   3458  CB  ARG A 617     208.258 265.893 168.922  1.00103.02           C
ATOM   3459  CG  ARG A 617     208.656 264.580 169.569  1.00103.02           C
ATOM   3460  CD  ARG A 617     208.751 264.729 171.076  1.00103.02           C
ATOM   3461  NE  ARG A 617     209.140 263.482 171.728  1.00103.02           N
ATOM   3462  CZ  ARG A 617     210.354 263.241 172.208  1.00103.02           C
ATOM   3463  NH1 ARG A 617     211.298 264.167 172.113  1.00103.02           N
ATOM   3464  NH2 ARG A 617     210.624 262.081 172.788  1.00103.02           N
ATOM   3465  N   ILE A 618     210.221 266.887 166.732  1.00103.04           N
ATOM   3466  CA  ILE A 618     211.264 266.650 165.743  1.00103.04           C
ATOM   3467  C   ILE A 618     212.397 267.656 165.904  1.00103.04           C
ATOM   3468  O   ILE A 618     213.569 267.313 165.716  1.00103.04           O
ATOM   3469  CB  ILE A 618     210.670 266.676 164.322  1.00103.04           C
ATOM   3470  CG1 ILE A 618     211.771 266.530 163.269  1.00103.04           C
ATOM   3471  CG2 ILE A 618     209.868 267.947 164.092  1.00103.04           C
ATOM   3472  CD1 ILE A 618     211.298 265.920 161.968  1.00103.04           C
ATOM   3473  N   GLU A 619     212.083 268.897 166.282  1.00102.50           N
ATOM   3474  CA  GLU A 619     213.117 269.903 166.486  1.00102.50           C
ATOM   3475  C   GLU A 619     213.960 269.645 167.728  1.00102.50           C
ATOM   3476  O   GLU A 619     215.087 270.143 167.805  1.00102.50           O
ATOM   3477  CB  GLU A 619     212.491 271.296 166.571  1.00102.50           C
ATOM   3478  CG  GLU A 619     212.426 272.020 165.236  1.00102.50           C
ATOM   3479  CD  GLU A 619     211.243 272.962 165.137  1.00102.50           C
ATOM   3480  OE1 GLU A 619     211.074 273.594 164.072  1.00102.50           O
ATOM   3481  OE2 GLU A 619     210.487 273.078 166.123  1.00102.50           O
ATOM   3482  N   ARG A 620     213.444 268.890 168.696  1.00 98.93           N
ATOM   3483  CA  ARG A 620     214.238 268.471 169.843  1.00 98.93           C
ATOM   3484  C   ARG A 620     215.039 267.211 169.549  1.00 98.93           C
ATOM   3485  O   ARG A 620     216.173 267.070 170.031  1.00 98.93           O
ATOM   3486  CB  ARG A 620     213.333 268.238 171.055  1.00 98.93           C
ATOM   3487  CG  ARG A 620     214.077 268.152 172.372  1.00 98.93           C
ATOM   3488  CD  ARG A 620     214.160 266.723 172.870  1.00 98.93           C
ATOM   3489  NE  ARG A 620     214.788 266.647 174.185  1.00 98.93           N
ATOM   3490  CZ  ARG A 620     215.161 265.514 174.769  1.00 98.93           C
ATOM   3491  NH1 ARG A 620     214.968 264.355 174.156  1.00 98.93           N
ATOM   3492  NH2 ARG A 620     215.726 265.539 175.968  1.00 98.93           N
ATOM   3493  N   GLU A 621     214.469 266.291 168.768  1.00 94.35           N
ATOM   3494  CA  GLU A 621     215.243 265.147 168.305  1.00 94.35           C
ATOM   3495  C   GLU A 621     216.416 265.590 167.440  1.00 94.35           C
ATOM   3496  O   GLU A 621     217.500 265.003 167.519  1.00 94.35           O
ATOM   3497  CB  GLU A 621     214.346 264.180 167.537  1.00 94.35           C
ATOM   3498  CG  GLU A 621     213.357 263.436 168.417  1.00 94.35           C
ATOM   3499  CD  GLU A 621     214.040 262.528 169.418  1.00 94.35           C
ATOM   3500  OE1 GLU A 621     215.103 261.967 169.084  1.00 94.35           O
ATOM   3501  OE2 GLU A 621     213.516 262.377 170.541  1.00 94.35           O
ATOM   3502  N   ARG A 622     216.217 266.624 166.620  1.00 96.01           N
ATOM   3503  CA  ARG A 622     217.295 267.152 165.794  1.00 96.01           C
ATOM   3504  C   ARG A 622     218.485 267.591 166.634  1.00 96.01           C
ATOM   3505  O   ARG A 622     219.633 267.458 166.196  1.00 96.01           O
ATOM   3506  CB  ARG A 622     216.775 268.318 164.954  1.00 96.01           C
ATOM   3507  CG  ARG A 622     217.799 268.946 164.030  1.00 96.01           C
ATOM   3508  CD  ARG A 622     217.124 269.817 162.982  1.00 96.01           C
ATOM   3509  NE  ARG A 622     216.149 269.069 162.191  1.00 96.01           N
ATOM   3510  CZ  ARG A 622     214.832 269.159 162.347  1.00 96.01           C
ATOM   3511  NH1 ARG A 622     214.022 268.440 161.582  1.00 96.01           N
ATOM   3512  NH2 ARG A 622     214.324 269.966 163.267  1.00 96.01           N
ATOM   3513  N   ARG A 623     218.239 268.105 167.836  1.00 95.83           N
ATOM   3514  CA  ARG A 623     219.324 268.490 168.724  1.00 95.83           C
ATOM   3515  C   ARG A 623     219.897 267.312 169.493  1.00 95.83           C
ATOM   3516  O   ARG A 623     221.121 267.220 169.646  1.00 95.83           O
ATOM   3517  CB  ARG A 623     218.850 269.558 169.716  1.00 95.83           C
ATOM   3518  CG  ARG A 623     217.953 270.623 169.112  1.00 95.83           C
ATOM   3519  CD  ARG A 623     217.102 271.297 170.178  1.00 95.83           C
ATOM   3520  NE  ARG A 623     216.321 272.405 169.636  1.00 95.83           N
ATOM   3521  CZ  ARG A 623     215.454 273.123 170.342  1.00 95.83           C
ATOM   3522  NH1 ARG A 623     215.252 272.850 171.624  1.00 95.83           N
ATOM   3523  NH2 ARG A 623     214.786 274.113 169.767  1.00 95.83           N
ATOM   3524  N   ILE A 624     219.050 266.399 169.971  1.00 86.72           N
ATOM   3525  CA  ILE A 624     219.558 265.304 170.790  1.00 86.72           C
ATOM   3526  C   ILE A 624     220.355 264.279 169.983  1.00 86.72           C
ATOM   3527  O   ILE A 624     221.402 263.812 170.458  1.00 86.72           O
ATOM   3528  CB  ILE A 624     218.423 264.620 171.577  1.00 86.72           C
ATOM   3529  CG1 ILE A 624     219.005 263.694 172.642  1.00 86.72           C
ATOM   3530  CG2 ILE A 624     217.496 263.845 170.667  1.00 86.72           C
ATOM   3531  CD1 ILE A 624     219.888 264.399 173.637  1.00 86.72           C
ATOM   3532  N   THR A 625     219.921 263.941 168.763  1.00 84.51           N
ATOM   3533  CA  THR A 625     220.725 263.047 167.936  1.00 84.51           C
ATOM   3534  C   THR A 625     222.028 263.702 167.499  1.00 84.51           C
ATOM   3535  O   THR A 625     223.057 263.024 167.426  1.00 84.51           O
ATOM   3536  CB  THR A 625     219.942 262.581 166.705  1.00 84.51           C
ATOM   3537  OG1 THR A 625     219.872 263.641 165.744  1.00 84.51           O
ATOM   3538  CG2 THR A 625     218.543 262.127 167.088  1.00 84.51           C
ATOM   3539  N   ALA A 626     222.010 265.004 167.213  1.00 83.78           N
ATOM   3540  CA  ALA A 626     223.245 265.715 166.917  1.00 83.78           C
ATOM   3541  C   ALA A 626     224.210 265.709 168.093  1.00 83.78           C
ATOM   3542  O   ALA A 626     225.412 265.508 167.891  1.00 83.78           O
ATOM   3543  CB  ALA A 626     222.945 267.157 166.506  1.00 83.78           C
ATOM   3544  N   LYS A 627     223.709 265.910 169.312  1.00 83.43           N
ATOM   3545  CA  LYS A 627     224.558 265.813 170.495  1.00 83.43           C
ATOM   3546  C   LYS A 627     225.135 264.415 170.668  1.00 83.43           C
ATOM   3547  O   LYS A 627     226.333 264.274 170.943  1.00 83.43           O
ATOM   3548  CB  LYS A 627     223.765 266.217 171.739  1.00 83.43           C
ATOM   3549  CG  LYS A 627     224.507 266.032 173.050  1.00 83.43           C
ATOM   3550  CD  LYS A 627     223.807 266.778 174.174  1.00 83.43           C
ATOM   3551  CE  LYS A 627     224.470 266.521 175.516  1.00 83.43           C
ATOM   3552  NZ  LYS A 627     224.102 265.189 176.070  1.00 83.43           N
ATOM   3553  N   VAL A 628     224.314 263.377 170.491  1.00 77.75           N
ATOM   3554  CA  VAL A 628     224.813 262.010 170.621  1.00 77.75           C
ATOM   3555  C   VAL A 628     225.875 261.719 169.570  1.00 77.75           C
ATOM   3556  O   VAL A 628     226.902 261.099 169.868  1.00 77.75           O
ATOM   3557  CB  VAL A 628     223.649 261.008 170.539  1.00 77.75           C
ATOM   3558  CG1 VAL A 628     224.177 259.591 170.498  1.00 77.75           C
ATOM   3559  CG2 VAL A 628     222.722 261.182 171.719  1.00 77.75           C
ATOM   3560  N   ASP A 629     225.656 262.165 168.331  1.00 79.94           N
ATOM   3561  CA  ASP A 629     226.634 261.933 167.275  1.00 79.94           C
ATOM   3562  C   ASP A 629     227.940 262.671 167.535  1.00 79.94           C
ATOM   3563  O   ASP A 629     229.017 262.089 167.375  1.00 79.94           O
ATOM   3564  CB  ASP A 629     226.060 262.347 165.923  1.00 79.94           C
ATOM   3565  CG  ASP A 629     225.502 261.177 165.148  1.00 79.94           C
ATOM   3566  OD1 ASP A 629     225.961 260.041 165.386  1.00 79.94           O
ATOM   3567  OD2 ASP A 629     224.608 261.391 164.304  1.00 79.94           O
ATOM   3568  N   ASP A 630     227.874 263.939 167.932  1.00 81.81           N
ATOM   3569  CA  ASP A 630     229.075 264.729 168.152  1.00 81.81           C
ATOM   3570  C   ASP A 630     229.746 264.425 169.484  1.00 81.81           C
ATOM   3571  O   ASP A 630     230.840 264.936 169.741  1.00 81.81           O
ATOM   3572  CB  ASP A 630     228.749 266.220 168.054  1.00 81.81           C
ATOM   3573  CG  ASP A 630     228.617 266.690 166.619  1.00 81.81           C
ATOM   3574  OD1 ASP A 630     228.258 265.864 165.752  1.00 81.81           O
ATOM   3575  OD2 ASP A 630     228.871 267.885 166.357  1.00 81.81           O
ATOM   3576  N   LYS A 631     229.123 263.614 170.334  1.00 76.03           N
ATOM   3577  CA  LYS A 631     229.794 263.095 171.515  1.00 76.03           C
ATOM   3578  C   LYS A 631     230.392 261.712 171.314  1.00 76.03           C
ATOM   3579  O   LYS A 631     231.501 261.460 171.792  1.00 76.03           O
ATOM   3580  CB  LYS A 631     228.824 263.047 172.703  1.00 76.03           C
ATOM   3581  CG  LYS A 631     229.481 262.713 174.024  1.00 76.03           C
ATOM   3582  CD  LYS A 631     228.436 262.415 175.079  1.00 76.03           C
ATOM   3583  CE  LYS A 631     227.405 263.528 175.163  1.00 76.03           C
ATOM   3584  NZ  LYS A 631     228.037 264.843 175.454  1.00 76.03           N
ATOM   3585  N   TYR A 632     229.703 260.820 170.598  1.00 75.00           N
ATOM   3586  CA  TYR A 632     230.252 259.497 170.328  1.00 75.00           C
ATOM   3587  C   TYR A 632     231.511 259.577 169.478  1.00 75.00           C
ATOM   3588  O   TYR A 632     232.508 258.916 169.787  1.00 75.00           O
ATOM   3589  CB  TYR A 632     229.200 258.630 169.640  1.00 75.00           C
ATOM   3590  CG  TYR A 632     229.683 257.253 169.260  1.00 75.00           C
ATOM   3591  CD1 TYR A 632     229.979 256.309 170.230  1.00 75.00           C
ATOM   3592  CD2 TYR A 632     229.832 256.895 167.930  1.00 75.00           C
ATOM   3593  CE1 TYR A 632     230.416 255.047 169.887  1.00 75.00           C
ATOM   3594  CE2 TYR A 632     230.268 255.636 167.577  1.00 75.00           C
ATOM   3595  CZ  TYR A 632     230.560 254.716 168.558  1.00 75.00           C
ATOM   3596  OH  TYR A 632     230.995 253.460 168.209  1.00 75.00           O
ATOM   3597  N   GLU A 633     231.493 260.384 168.418  1.00 79.73           N
ATOM   3598  CA  GLU A 633     232.684 260.585 167.608  1.00 79.73           C
ATOM   3599  C   GLU A 633     233.802 261.280 168.369  1.00 79.73           C
ATOM   3600  O   GLU A 633     234.970 260.921 168.188  1.00 79.73           O
ATOM   3601  CB  GLU A 633     232.344 261.393 166.352  1.00 79.73           C
ATOM   3602  CG  GLU A 633     231.769 260.556 165.221  1.00 79.73           C
ATOM   3603  CD  GLU A 633     230.974 261.380 164.228  1.00 79.73           C
ATOM   3604  OE1 GLU A 633     229.922 260.897 163.761  1.00 79.73           O
ATOM   3605  OE2 GLU A 633     231.404 262.509 163.912  1.00 79.73           O
ATOM   3606  N   LYS A 634     233.475 262.256 169.219  1.00 79.25           N
ATOM   3607  CA  LYS A 634     234.496 262.879 170.053  1.00 79.25           C
ATOM   3608  C   LYS A 634     235.162 261.862 170.968  1.00 79.25           C
ATOM   3609  O   LYS A 634     236.387 261.882 171.127  1.00 79.25           O
ATOM   3610  CB  LYS A 634     233.882 264.013 170.874  1.00 79.25           C
ATOM   3611  CG  LYS A 634     234.824 264.635 171.889  1.00 79.25           C
ATOM   3612  CD  LYS A 634     234.233 265.902 172.488  1.00 79.25           C
ATOM   3613  CE  LYS A 634     233.283 265.584 173.630  1.00 79.25           C
ATOM   3614  NZ  LYS A 634     233.836 264.550 174.547  1.00 79.25           N
ATOM   3615  N   MET A 635     234.379 260.959 171.560  1.00 77.87           N
ATOM   3616  CA  MET A 635     234.962 259.912 172.392  1.00 77.87           C
ATOM   3617  C   MET A 635     235.817 258.964 171.560  1.00 77.87           C
ATOM   3618  O   MET A 635     236.902 258.554 171.987  1.00 77.87           O
ATOM   3619  CB  MET A 635     233.863 259.139 173.117  1.00 77.87           C
ATOM   3620  CG  MET A 635     234.358 257.893 173.827  1.00 77.87           C
ATOM   3621  SD  MET A 635     233.120 256.589 173.887  1.00 77.87           S
ATOM   3622  CE  MET A 635     232.965 256.194 172.150  1.00 77.87           C
ATOM   3623  N   LYS A 636     235.343 258.603 170.365  1.00 81.05           N
ATOM   3624  CA  LYS A 636     236.080 257.655 169.535  1.00 81.05           C
ATOM   3625  C   LYS A 636     237.408 258.228 169.052  1.00 81.05           C
ATOM   3626  O   LYS A 636     238.388 257.484 168.925  1.00 81.05           O
ATOM   3627  CB  LYS A 636     235.227 257.218 168.346  1.00 81.05           C
ATOM   3628  CG  LYS A 636     234.523 255.885 168.542  1.00 81.05           C
ATOM   3629  CD  LYS A 636     234.251 255.200 167.210  1.00 81.05           C
ATOM   3630  CE  LYS A 636     233.479 256.104 166.265  1.00 81.05           C
ATOM   3631  NZ  LYS A 636     233.272 255.473 164.932  1.00 81.05           N
ATOM   3632  N   LYS A 637     237.467 259.532 168.773  1.00 84.14           N
ATOM   3633  CA  LYS A 637     238.751 260.133 168.417  1.00 84.14           C
ATOM   3634  C   LYS A 637     239.639 260.352 169.634  1.00 84.14           C
ATOM   3635  O   LYS A 637     240.849 260.112 169.560  1.00 84.14           O
ATOM   3636  CB  LYS A 637     238.563 261.464 167.682  1.00 84.14           C
ATOM   3637  CG  LYS A 637     237.478 261.493 166.623  1.00 84.14           C
ATOM   3638  CD  LYS A 637     237.708 260.445 165.550  1.00 84.14           C
ATOM   3639  CE  LYS A 637     236.398 260.034 164.900  1.00 84.14           C
ATOM   3640  NZ  LYS A 637     235.605 259.121 165.764  1.00 84.14           N
ATOM   3641  N   PHE A 638     239.070 260.803 170.753  1.00 86.93           N
ATOM   3642  CA  PHE A 638     239.879 261.069 171.937  1.00 86.93           C
ATOM   3643  C   PHE A 638     240.426 259.790 172.556  1.00 86.93           C
ATOM   3644  O   PHE A 638     241.525 259.804 173.121  1.00 86.93           O
ATOM   3645  CB  PHE A 638     239.059 261.861 172.960  1.00 86.93           C
ATOM   3646  CG  PHE A 638     239.745 262.044 174.287  1.00 86.93           C
ATOM   3647  CD1 PHE A 638     239.527 261.157 175.329  1.00 86.93           C
ATOM   3648  CD2 PHE A 638     240.616 263.102 174.487  1.00 86.93           C
ATOM   3649  CE1 PHE A 638     240.155 261.329 176.546  1.00 86.93           C
ATOM   3650  CE2 PHE A 638     241.252 263.276 175.702  1.00 86.93           C
ATOM   3651  CZ  PHE A 638     241.021 262.388 176.733  1.00 86.93           C
ATOM   3652  N   GLU A 639     239.691 258.687 172.463  1.00 83.36           N
ATOM   3653  CA  GLU A 639     240.162 257.410 172.991  1.00 83.36           C
ATOM   3654  C   GLU A 639     240.859 256.595 171.907  1.00 83.36           C
ATOM   3655  O   GLU A 639     240.600 256.776 170.718  1.00 83.36           O
ATOM   3656  CB  GLU A 639     239.004 256.610 173.586  1.00 83.36           C
ATOM   3657  CG  GLU A 639     239.419 255.280 174.195  1.00 83.36           C
ATOM   3658  CD  GLU A 639     239.661 255.372 175.688  1.00 83.36           C
ATOM   3659  OE1 GLU A 639     239.805 254.314 176.337  1.00 83.36           O
ATOM   3660  OE2 GLU A 639     239.705 256.504 176.213  1.00 83.36           O
ATOM   3661  N   LEU A 644     247.937 258.301 178.894  1.00 89.18           N
ATOM   3662  CA  LEU A 644     248.626 258.523 180.159  1.00 89.18           C
ATOM   3663  C   LEU A 644     247.696 258.267 181.343  1.00 89.18           C
ATOM   3664  O   LEU A 644     246.554 258.726 181.353  1.00 89.18           O
ATOM   3665  CB  LEU A 644     249.202 259.947 180.207  1.00 89.18           C
ATOM   3666  CG  LEU A 644     248.278 261.163 180.066  1.00 89.18           C
ATOM   3667  CD1 LEU A 644     247.729 261.636 181.408  1.00 89.18           C
ATOM   3668  CD2 LEU A 644     248.994 262.299 179.346  1.00 89.18           C
ATOM   3669  N   ASN A 645     248.191 257.510 182.325  1.00 85.34           N
ATOM   3670  CA  ASN A 645     247.454 257.209 183.553  1.00 85.34           C
ATOM   3671  C   ASN A 645     246.108 256.552 183.230  1.00 85.34           C
ATOM   3672  O   ASN A 645     245.035 257.118 183.444  1.00 85.34           O
ATOM   3673  CB  ASN A 645     247.267 258.469 184.407  1.00 85.34           C
ATOM   3674  CG  ASN A 645     247.295 258.170 185.892  1.00 85.34           C
ATOM   3675  OD1 ASN A 645     247.222 257.013 186.304  1.00 85.34           O
ATOM   3676  ND2 ASN A 645     247.400 259.216 186.704  1.00 85.34           N
ATOM   3677  N   GLU A 646     246.209 255.343 182.667  1.00 80.54           N
ATOM   3678  CA  GLU A 646     245.026 254.599 182.238  1.00 80.54           C
ATOM   3679  C   GLU A 646     243.942 254.555 183.309  1.00 80.54           C
ATOM   3680  O   GLU A 646     242.750 254.565 182.982  1.00 80.54           O
ATOM   3681  CB  GLU A 646     245.422 253.177 181.835  1.00 80.54           C
ATOM   3682  CG  GLU A 646     244.490 252.537 180.815  1.00 80.54           C
ATOM   3683  CD  GLU A 646     244.784 252.978 179.394  1.00 80.54           C
ATOM   3684  OE1 GLU A 646     245.947 253.333 179.109  1.00 80.54           O
ATOM   3685  OE2 GLU A 646     243.854 252.966 178.560  1.00 80.54           O
ATOM   3686  N   ALA A 647     244.328 254.519 184.587  1.00 76.99           N
ATOM   3687  CA  ALA A 647     243.334 254.543 185.655  1.00 76.99           C
ATOM   3688  C   ALA A 647     242.589 255.872 185.706  1.00 76.99           C
ATOM   3689  O   ALA A 647     241.515 255.955 186.310  1.00 76.99           O
ATOM   3690  CB  ALA A 647     243.999 254.257 187.000  1.00 76.99           C
ATOM   3691  N   LYS A 648     243.141 256.916 185.088  1.00 79.53           N
ATOM   3692  CA  LYS A 648     242.465 258.197 184.946  1.00 79.53           C
ATOM   3693  C   LYS A 648     241.884 258.392 183.552  1.00 79.53           C
ATOM   3694  O   LYS A 648     240.876 259.093 183.411  1.00 79.53           O
ATOM   3695  CB  LYS A 648     243.435 259.343 185.278  1.00 79.53           C
ATOM   3696  CG  LYS A 648     242.841 260.748 185.225  1.00 79.53           C
ATOM   3697  CD  LYS A 648     243.072 261.423 183.876  1.00 79.53           C
ATOM   3698  CE  LYS A 648     244.537 261.772 183.670  1.00 79.53           C
ATOM   3699  NZ  LYS A 648     244.727 262.685 182.510  1.00 79.53           N
ATOM   3700  N   GLN A 649     242.491 257.789 182.529  1.00 77.30           N
ATOM   3701  CA  GLN A 649     241.895 257.786 181.198  1.00 77.30           C
ATOM   3702  C   GLN A 649     240.550 257.073 181.200  1.00 77.30           C
ATOM   3703  O   GLN A 649     239.614 257.501 180.509  1.00 77.30           O
ATOM   3704  CB  GLN A 649     242.853 257.114 180.215  1.00 77.30           C
ATOM   3705  CG  GLN A 649     242.402 257.113 178.772  1.00 77.30           C
ATOM   3706  CD  GLN A 649     242.783 258.384 178.050  1.00 77.30           C
ATOM   3707  OE1 GLN A 649     243.839 258.963 178.306  1.00 77.30           O
ATOM   3708  NE2 GLN A 649     241.933 258.821 177.130  1.00 77.30           N
ATOM   3709  N   ALA A 650     240.431 255.999 181.981  1.00 69.22           N
ATOM   3710  CA  ALA A 650     239.173 255.274 182.087  1.00 69.22           C
ATOM   3711  C   ALA A 650     238.069 256.127 182.694  1.00 69.22           C
ATOM   3712  O   ALA A 650     236.907 255.990 182.303  1.00 69.22           O
ATOM   3713  CB  ALA A 650     239.364 254.006 182.915  1.00 69.22           C
ATOM   3714  N   SER A 651     238.400 257.008 183.638  1.00 68.17           N
ATOM   3715  CA  SER A 651     237.377 257.878 184.206  1.00 68.17           C
ATOM   3716  C   SER A 651     236.876 258.891 183.185  1.00 68.17           C
ATOM   3717  O   SER A 651     235.669 259.146 183.109  1.00 68.17           O
ATOM   3718  CB  SER A 651     237.917 258.594 185.442  1.00 68.17           C
ATOM   3719  OG  SER A 651     236.858 259.107 186.231  1.00 68.17           O
ATOM   3720  N   ILE A 652     237.782 259.478 182.400  1.00 68.70           N
ATOM   3721  CA  ILE A 652     237.360 260.403 181.354  1.00 68.70           C
ATOM   3722  C   ILE A 652     236.539 259.678 180.299  1.00 68.70           C
ATOM   3723  O   ILE A 652     235.634 260.266 179.695  1.00 68.70           O
ATOM   3724  CB  ILE A 652     238.579 261.107 180.729  1.00 68.70           C
ATOM   3725  CG1 ILE A 652     239.564 261.555 181.813  1.00 68.70           C
ATOM   3726  CG2 ILE A 652     238.140 262.294 179.891  1.00 68.70           C
ATOM   3727  CD1 ILE A 652     238.965 262.481 182.850  1.00 68.70           C
ATOM   3728  N   TRP A 653     236.830 258.398 180.056  1.00 63.15           N
ATOM   3729  CA  TRP A 653     236.017 257.642 179.108  1.00 63.15           C
ATOM   3730  C   TRP A 653     234.635 257.335 179.674  1.00 63.15           C
ATOM   3731  O   TRP A 653     233.631 257.459 178.963  1.00 63.15           O
ATOM   3732  CB  TRP A 653     236.722 256.347 178.715  1.00 63.15           C
ATOM   3733  CG  TRP A 653     236.030 255.618 177.612  1.00 63.15           C
ATOM   3734  CD1 TRP A 653     236.062 255.921 176.285  1.00 63.15           C
ATOM   3735  CD2 TRP A 653     235.193 254.464 177.739  1.00 63.15           C
ATOM   3736  NE1 TRP A 653     235.299 255.029 175.577  1.00 63.15           N
ATOM   3737  CE2 TRP A 653     234.754 254.122 176.446  1.00 63.15           C
ATOM   3738  CE3 TRP A 653     234.773 253.685 178.820  1.00 63.15           C
ATOM   3739  CZ2 TRP A 653     233.918 253.039 176.206  1.00 63.15           C
ATOM   3740  CZ3 TRP A 653     233.942 252.612 178.578  1.00 63.15           C
ATOM   3741  CH2 TRP A 653     233.523 252.298 177.283  1.00 63.15           C
ATOM   3742  N   ILE A 654     234.563 256.929 180.940  1.00 61.35           N
ATOM   3743  CA  ILE A 654     233.278 256.610 181.549  1.00 61.35           C
ATOM   3744  C   ILE A 654     232.395 257.849 181.614  1.00 61.35           C
ATOM   3745  O   ILE A 654     231.208 257.799 181.274  1.00 61.35           O
ATOM   3746  CB  ILE A 654     233.486 255.993 182.941  1.00 61.35           C
ATOM   3747  CG1 ILE A 654     234.048 254.579 182.820  1.00 61.35           C
ATOM   3748  CG2 ILE A 654     232.186 255.971 183.714  1.00 61.35           C
ATOM   3749  CD1 ILE A 654     234.546 254.017 184.128  1.00 61.35           C
ATOM   3750  N   ASN A 655     232.959 258.985 182.033  1.00 65.73           N
ATOM   3751  CA  ASN A 655     232.163 260.197 182.185  1.00 65.73           C
ATOM   3752  C   ASN A 655     231.630 260.736 180.866  1.00 65.73           C
ATOM   3753  O   ASN A 655     230.751 261.601 180.887  1.00 65.73           O
ATOM   3754  CB  ASN A 655     232.980 261.276 182.892  1.00 65.73           C
ATOM   3755  CG  ASN A 655     233.182 260.980 184.360  1.00 65.73           C
ATOM   3756  OD1 ASN A 655     232.440 260.196 184.952  1.00 65.73           O
ATOM   3757  ND2 ASN A 655     234.187 261.605 184.960  1.00 65.73           N
ATOM   3758  N   THR A 656     232.132 260.258 179.727  1.00 65.23           N
ATOM   3759  CA  THR A 656     231.536 260.585 178.441  1.00 65.23           C
ATOM   3760  C   THR A 656     230.772 259.421 177.833  1.00 65.23           C
ATOM   3761  O   THR A 656     230.113 259.606 176.806  1.00 65.23           O
ATOM   3762  CB  THR A 656     232.601 261.068 177.446  1.00 65.23           C
ATOM   3763  OG1 THR A 656     231.957 261.554 176.263  1.00 65.23           O
ATOM   3764  CG2 THR A 656     233.535 259.939 177.067  1.00 65.23           C
ATOM   3765  N   VAL A 657     230.852 258.233 178.424  1.00 63.31           N
ATOM   3766  CA  VAL A 657     229.942 257.150 178.066  1.00 63.31           C
ATOM   3767  C   VAL A 657     228.716 257.149 178.968  1.00 63.31           C
ATOM   3768  O   VAL A 657     227.594 256.941 178.501  1.00 63.31           O
ATOM   3769  CB  VAL A 657     230.679 255.799 178.109  1.00 63.31           C
ATOM   3770  CG1 VAL A 657     229.690 254.654 178.145  1.00 63.31           C
ATOM   3771  CG2 VAL A 657     231.584 255.663 176.911  1.00 63.31           C
ATOM   3772  N   SER A 658     228.901 257.410 180.262  1.00 63.27           N
ATOM   3773  CA  SER A 658     227.802 257.491 181.215  1.00 63.27           C
ATOM   3774  C   SER A 658     226.869 258.663 180.947  1.00 63.27           C
ATOM   3775  O   SER A 658     225.909 258.852 181.696  1.00 63.27           O
ATOM   3776  CB  SER A 658     228.344 257.589 182.643  1.00 63.27           C
ATOM   3777  OG  SER A 658     228.694 256.313 183.145  1.00 63.27           O
ATOM   3778  N   GLU A 659     227.137 259.464 179.919  1.00 67.48           N
ATOM   3779  CA  GLU A 659     226.214 260.499 179.477  1.00 67.48           C
ATOM   3780  C   GLU A 659     225.714 260.237 178.064  1.00 67.48           C
ATOM   3781  O   GLU A 659     224.978 261.061 177.511  1.00 67.48           O
ATOM   3782  CB  GLU A 659     226.868 261.881 179.572  1.00 67.48           C
ATOM   3783  CG  GLU A 659     227.993 262.117 178.586  1.00 67.48           C
ATOM   3784  CD  GLU A 659     228.703 263.437 178.822  1.00 67.48           C
ATOM   3785  OE1 GLU A 659     228.908 263.801 179.999  1.00 67.48           O
ATOM   3786  OE2 GLU A 659     229.060 264.111 177.833  1.00 67.48           O
ATOM   3787  N   LEU A 660     226.102 259.112 177.468  1.00 63.97           N
ATOM   3788  CA  LEU A 660     225.472 258.575 176.268  1.00 63.97           C
ATOM   3789  C   LEU A 660     224.460 257.492 176.584  1.00 63.97           C
ATOM   3790  O   LEU A 660     223.406 257.431 175.950  1.00 63.97           O
ATOM   3791  CB  LEU A 660     226.529 258.008 175.316  1.00 63.97           C
ATOM   3792  CG  LEU A 660     227.229 258.987 174.380  1.00 63.97           C
ATOM   3793  CD1 LEU A 660     228.162 258.242 173.449  1.00 63.97           C
ATOM   3794  CD2 LEU A 660     226.205 259.776 173.594  1.00 63.97           C
ATOM   3795  N   VAL A 661     224.767 256.634 177.559  1.00 62.91           N
ATOM   3796  CA  VAL A 661     223.796 255.660 178.045  1.00 62.91           C
ATOM   3797  C   VAL A 661     222.613 256.372 178.690  1.00 62.91           C
ATOM   3798  O   VAL A 661     221.486 255.861 178.698  1.00 62.91           O
ATOM   3799  CB  VAL A 661     224.488 254.683 179.015  1.00 62.91           C
ATOM   3800  CG1 VAL A 661     223.481 253.821 179.736  1.00 62.91           C
ATOM   3801  CG2 VAL A 661     225.479 253.816 178.261  1.00 62.91           C
ATOM   3802  N   ASP A 662     222.840 257.581 179.206  1.00 68.36           N
ATOM   3803  CA  ASP A 662     221.761 258.369 179.785  1.00 68.36           C
ATOM   3804  C   ASP A 662     220.769 258.849 178.738  1.00 68.36           C
ATOM   3805  O   ASP A 662     219.667 259.274 179.097  1.00 68.36           O
ATOM   3806  CB  ASP A 662     222.335 259.570 180.535  1.00 68.36           C
ATOM   3807  CG  ASP A 662     221.535 259.921 181.766  1.00 68.36           C
ATOM   3808  OD1 ASP A 662     220.500 259.267 182.008  1.00 68.36           O
ATOM   3809  OD2 ASP A 662     221.945 260.847 182.497  1.00 68.36           O
ATOM   3810  N   ILE A 663     221.137 258.803 177.463  1.00 63.35           N
ATOM   3811  CA  ILE A 663     220.243 259.229 176.395  1.00 63.35           C
ATOM   3812  C   ILE A 663     219.558 258.036 175.744  1.00 63.35           C
ATOM   3813  O   ILE A 663     218.568 258.189 175.026  1.00 63.35           O
ATOM   3814  CB  ILE A 663     221.034 260.070 175.374  1.00 63.35           C
ATOM   3815  CG1 ILE A 663     221.880 261.107 176.109  1.00 63.35           C
ATOM   3816  CG2 ILE A 663     220.103 260.766 174.409  1.00 63.35           C
ATOM   3817  CD1 ILE A 663     222.670 262.012 175.203  1.00 63.35           C
ATOM   3818  N   PHE A 664     220.062 256.830 175.999  1.00 60.83           N
ATOM   3819  CA  PHE A 664     219.438 255.629 175.461  1.00 60.83           C
ATOM   3820  C   PHE A 664     218.487 255.003 176.471  1.00 60.83           C
ATOM   3821  O   PHE A 664     217.312 254.774 176.170  1.00 60.83           O
ATOM   3822  CB  PHE A 664     220.514 254.629 175.048  1.00 60.83           C
ATOM   3823  CG  PHE A 664     219.978 253.316 174.561  1.00 60.83           C
ATOM   3824  CD1 PHE A 664     219.533 253.171 173.261  1.00 60.83           C
ATOM   3825  CD2 PHE A 664     219.931 252.223 175.401  1.00 60.83           C
ATOM   3826  CE1 PHE A 664     219.051 251.961 172.814  1.00 60.83           C
ATOM   3827  CE2 PHE A 664     219.453 251.018 174.958  1.00 60.83           C
ATOM   3828  CZ  PHE A 664     219.010 250.885 173.666  1.00 60.83           C
ATOM   3829  N   SER A 665     218.981 254.725 177.679  1.00 63.31           N
ATOM   3830  CA  SER A 665     218.164 254.067 178.690  1.00 63.31           C
ATOM   3831  C   SER A 665     217.033 254.950 179.195  1.00 63.31           C
ATOM   3832  O   SER A 665     216.056 254.430 179.741  1.00 63.31           O
ATOM   3833  CB  SER A 665     219.038 253.627 179.862  1.00 63.31           C
ATOM   3834  OG  SER A 665     219.338 254.722 180.706  1.00 63.31           O
ATOM   3835  N   SER A 666     217.134 256.265 179.029  1.00 67.53           N
ATOM   3836  CA  SER A 666     216.087 257.178 179.479  1.00 67.53           C
ATOM   3837  C   SER A 666     215.131 257.460 178.321  1.00 67.53           C
ATOM   3838  O   SER A 666     215.019 258.577 177.816  1.00 67.53           O
ATOM   3839  CB  SER A 666     216.700 258.462 180.024  1.00 67.53           C
ATOM   3840  OG  SER A 666     217.310 259.208 178.988  1.00 67.53           O
ATOM   3841  N   VAL A 667     214.436 256.404 177.904  1.00 70.05           N
ATOM   3842  CA  VAL A 667     213.507 256.491 176.785  1.00 70.05           C
ATOM   3843  C   VAL A 667     212.128 256.001 177.216  1.00 70.05           C
ATOM   3844  O   VAL A 667     211.111 256.405 176.645  1.00 70.05           O
ATOM   3845  CB  VAL A 667     214.036 255.700 175.575  1.00 70.05           C
ATOM   3846  CG1 VAL A 667     214.087 254.228 175.892  1.00 70.05           C
ATOM   3847  CG2 VAL A 667     213.188 255.954 174.346  1.00 70.05           C
ATOM   3848  N   LYS A 668     212.085 255.156 178.246  1.00 76.12           N
ATOM   3849  CA  LYS A 668     210.850 254.553 178.755  1.00 76.12           C
ATOM   3850  C   LYS A 668     210.042 253.917 177.622  1.00 76.12           C
ATOM   3851  O   LYS A 668     208.824 254.071 177.512  1.00 76.12           O
ATOM   3852  CB  LYS A 668     210.007 255.577 179.521  1.00 76.12           C
ATOM   3853  CG  LYS A 668     208.934 254.950 180.401  1.00 76.12           C
ATOM   3854  CD  LYS A 668     207.912 255.965 180.866  1.00 76.12           C
ATOM   3855  CE  LYS A 668     208.529 257.022 181.755  1.00 76.12           C
ATOM   3856  NZ  LYS A 668     208.377 256.692 183.200  1.00 76.12           N
ATOM   3857  N   ASN A 669     210.755 253.200 176.761  1.00 68.07           N
ATOM   3858  CA  ASN A 669     210.113 252.463 175.680  1.00 68.07           C
ATOM   3859  C   ASN A 669     210.624 251.044 175.532  1.00 68.07           C
ATOM   3860  O   ASN A 669     210.029 250.271 174.773  1.00 68.07           O
ATOM   3861  CB  ASN A 669     210.292 253.198 174.349  1.00 68.07           C
ATOM   3862  CG  ASN A 669     209.181 252.905 173.371  1.00 68.07           C
ATOM   3863  OD1 ASN A 669     208.264 252.142 173.667  1.00 68.07           O
ATOM   3864  ND2 ASN A 669     209.251 253.514 172.198  1.00 68.07           N
ATOM   3865  N   PHE A 670     211.698 250.667 176.219  1.00 61.43           N
ATOM   3866  CA  PHE A 670     212.238 249.318 176.193  1.00 61.43           C
ATOM   3867  C   PHE A 670     212.038 248.579 177.503  1.00 61.43           C
ATOM   3868  O   PHE A 670     211.782 247.373 177.501  1.00 61.43           O
ATOM   3869  CB  PHE A 670     213.731 249.361 175.864  1.00 61.43           C
ATOM   3870  CG  PHE A 670     214.061 250.198 174.670  1.00 61.43           C
ATOM   3871  CD1 PHE A 670     213.330 250.079 173.504  1.00 61.43           C
ATOM   3872  CD2 PHE A 670     215.100 251.103 174.710  1.00 61.43           C
ATOM   3873  CE1 PHE A 670     213.629 250.846 172.404  1.00 61.43           C
ATOM   3874  CE2 PHE A 670     215.399 251.870 173.615  1.00 61.43           C
ATOM   3875  CZ  PHE A 670     214.661 251.740 172.462  1.00 61.43           C
ATOM   3876  N   PHE A 671     212.144 249.279 178.624  1.00 62.87           N
ATOM   3877  CA  PHE A 671     212.013 248.648 179.926  1.00 62.87           C
ATOM   3878  C   PHE A 671     210.542 248.519 180.293  1.00 62.87           C
ATOM   3879  O   PHE A 671     209.792 249.498 180.238  1.00 62.87           O
ATOM   3880  CB  PHE A 671     212.758 249.458 180.987  1.00 62.87           C
ATOM   3881  CG  PHE A 671     214.158 249.842 180.593  1.00 62.87           C
ATOM   3882  CD1 PHE A 671     215.241 249.105 181.033  1.00 62.87           C
ATOM   3883  CD2 PHE A 671     214.391 250.948 179.793  1.00 62.87           C
ATOM   3884  CE1 PHE A 671     216.526 249.455 180.675  1.00 62.87           C
ATOM   3885  CE2 PHE A 671     215.671 251.302 179.432  1.00 62.87           C
ATOM   3886  CZ  PHE A 671     216.741 250.555 179.874  1.00 62.87           C
ATOM   3887  N   MET A 672     210.126 247.307 180.660  1.00 68.56           N
ATOM   3888  CA  MET A 672     208.783 247.101 181.183  1.00 68.56           C
ATOM   3889  C   MET A 672     208.597 247.722 182.558  1.00 68.56           C
ATOM   3890  O   MET A 672     207.456 247.868 183.008  1.00 68.56           O
ATOM   3891  CB  MET A 672     208.462 245.607 181.248  1.00 68.56           C
ATOM   3892  CG  MET A 672     208.990 244.800 180.075  1.00 68.56           C
ATOM   3893  SD  MET A 672     208.220 245.254 178.508  1.00 68.56           S
ATOM   3894  CE  MET A 672     209.567 244.943 177.369  1.00 68.56           C
ATOM   3895  N   LYS A 673     209.688 248.082 183.229  1.00 67.78           N
ATOM   3896  CA  LYS A 673     209.644 248.739 184.528  1.00 67.78           C
ATOM   3897  C   LYS A 673     210.462 250.021 184.473  1.00 67.78           C
ATOM   3898  O   LYS A 673     210.892 250.442 183.395  1.00 67.78           O
ATOM   3899  CB  LYS A 673     210.177 247.809 185.619  1.00 67.78           C
ATOM   3900  CG  LYS A 673     209.303 246.599 185.892  1.00 67.78           C
ATOM   3901  CD  LYS A 673     209.974 245.650 186.873  1.00 67.78           C
ATOM   3902  CE  LYS A 673     210.081 246.268 188.257  1.00 67.78           C
ATOM   3903  NZ  LYS A 673     208.749 246.422 188.904  1.00 67.78           N
ATOM   3904  N   SER A 674     210.676 250.655 185.619  1.00 69.16           N
ATOM   3905  CA  SER A 674     211.550 251.813 185.654  1.00 69.16           C
ATOM   3906  C   SER A 674     213.000 251.369 185.819  1.00 69.16           C
ATOM   3907  O   SER A 674     213.290 250.261 186.276  1.00 69.16           O
ATOM   3908  CB  SER A 674     211.155 252.754 186.792  1.00 69.16           C
ATOM   3909  OG  SER A 674     211.680 252.303 188.029  1.00 69.16           O
ATOM   3910  N   ARG A 675     213.917 252.250 185.430  1.00 68.89           N
ATOM   3911  CA  ARG A 675     215.332 251.969 185.605  1.00 68.89           C
ATOM   3912  C   ARG A 675     215.668 251.871 187.089  1.00 68.89           C
ATOM   3913  O   ARG A 675     215.178 252.650 187.912  1.00 68.89           O
ATOM   3914  CB  ARG A 675     216.183 253.052 184.947  1.00 68.89           C
ATOM   3915  CG  ARG A 675     215.841 253.315 183.497  1.00 68.89           C
ATOM   3916  CD  ARG A 675     216.821 254.294 182.880  1.00 68.89           C
ATOM   3917  NE  ARG A 675     216.678 255.641 183.422  1.00 68.89           N
ATOM   3918  CZ  ARG A 675     217.501 256.647 183.145  1.00 68.89           C
ATOM   3919  NH1 ARG A 675     218.529 256.457 182.333  1.00 68.89           N
ATOM   3920  NH2 ARG A 675     217.298 257.842 183.682  1.00 68.89           N
ATOM   3921  N   SER A 676     216.504 250.894 187.424  1.00 64.89           N
ATOM   3922  CA  SER A 676     216.867 250.666 188.814  1.00 64.89           C
ATOM   3923  C   SER A 676     217.524 251.904 189.406  1.00 64.89           C
ATOM   3924  O   SER A 676     218.260 252.621 188.724  1.00 64.89           O
ATOM   3925  CB  SER A 676     217.809 249.469 188.925  1.00 64.89           C
ATOM   3926  OG  SER A 676     217.830 248.958 190.246  1.00 64.89           O
ATOM   3927  N   ARG A 677     217.243 252.161 190.685  1.00 66.68           N
ATOM   3928  CA  ARG A 677     217.857 253.293 191.367  1.00 66.68           C
ATOM   3929  C   ARG A 677     219.374 253.182 191.408  1.00 66.68           C
ATOM   3930  O   ARG A 677     220.059 254.207 191.347  1.00 66.68           O
ATOM   3931  CB  ARG A 677     217.303 253.419 192.787  1.00 66.68           C
ATOM   3932  CG  ARG A 677     215.852 253.873 192.848  1.00 66.68           C
ATOM   3933  CD  ARG A 677     215.340 253.910 194.280  1.00 66.68           C
ATOM   3934  NE  ARG A 677     215.529 252.633 194.963  1.00 66.68           N
ATOM   3935  CZ  ARG A 677     214.942 252.303 196.108  1.00 66.68           C
ATOM   3936  NH1 ARG A 677     214.118 253.154 196.704  1.00 66.68           N
ATOM   3937  NH2 ARG A 677     215.174 251.119 196.657  1.00 66.68           N
ATOM   3938  N   LYS A 678     219.910 251.963 191.499  1.00 63.39           N
ATOM   3939  CA  LYS A 678     221.355 251.781 191.455  1.00 63.39           C
ATOM   3940  C   LYS A 678     221.919 252.187 190.101  1.00 63.39           C
ATOM   3941  O   LYS A 678     223.049 252.680 190.014  1.00 63.39           O
ATOM   3942  CB  LYS A 678     221.704 250.326 191.770  1.00 63.39           C
ATOM   3943  CG  LYS A 678     223.182 249.994 191.691  1.00 63.39           C
ATOM   3944  CD  LYS A 678     223.882 250.261 193.011  1.00 63.39           C
ATOM   3945  CE  LYS A 678     225.303 249.725 192.995  1.00 63.39           C
ATOM   3946  NZ  LYS A 678     226.016 249.998 194.272  1.00 63.39           N
ATOM   3947  N   PHE A 679     221.143 251.996 189.032  1.00 60.64           N
ATOM   3948  CA  PHE A 679     221.611 252.368 187.702  1.00 60.64           C
ATOM   3949  C   PHE A 679     221.581 253.877 187.507  1.00 60.64           C
ATOM   3950  O   PHE A 679     222.541 254.462 186.992  1.00 60.64           O
ATOM   3951  CB  PHE A 679     220.762 251.676 186.640  1.00 60.64           C
ATOM   3952  CG  PHE A 679     221.228 251.922 185.237  1.00 60.64           C
ATOM   3953  CD1 PHE A 679     222.491 251.530 184.835  1.00 60.64           C
ATOM   3954  CD2 PHE A 679     220.400 252.536 184.316  1.00 60.64           C
ATOM   3955  CE1 PHE A 679     222.920 251.747 183.544  1.00 60.64           C
ATOM   3956  CE2 PHE A 679     220.824 252.758 183.024  1.00 60.64           C
ATOM   3957  CZ  PHE A 679     222.085 252.361 182.638  1.00 60.64           C
ATOM   3958  N   VAL A 680     220.489 254.526 187.912  1.00 64.01           N
ATOM   3959  CA  VAL A 680     220.414 255.976 187.782  1.00 64.01           C
ATOM   3960  C   VAL A 680     221.423 256.646 188.706  1.00 64.01           C
ATOM   3961  O   VAL A 680     221.937 257.726 188.395  1.00 64.01           O
ATOM   3962  CB  VAL A 680     218.978 256.458 188.051  1.00 64.01           C
ATOM   3963  CG1 VAL A 680     218.890 257.970 187.947  1.00 64.01           C
ATOM   3964  CG2 VAL A 680     218.013 255.803 187.082  1.00 64.01           C
ATOM   3965  N   GLY A 681     221.745 256.014 189.837  1.00 66.18           N
ATOM   3966  CA  GLY A 681     222.789 256.541 190.695  1.00 66.18           C
ATOM   3967  C   GLY A 681     224.153 256.529 190.039  1.00 66.18           C
ATOM   3968  O   GLY A 681     224.983 257.402 190.306  1.00 66.18           O
ATOM   3969  N   ILE A 682     224.408 255.544 189.178  1.00 64.89           N
ATOM   3970  CA  ILE A 682     225.634 255.544 188.388  1.00 64.89           C
ATOM   3971  C   ILE A 682     225.550 256.589 187.290  1.00 64.89           C
ATOM   3972  O   ILE A 682     226.518 257.308 187.018  1.00 64.89           O
ATOM   3973  CB  ILE A 682     225.884 254.143 187.806  1.00 64.89           C
ATOM   3974  CG1 ILE A 682     226.071 253.132 188.927  1.00 64.89           C
ATOM   3975  CG2 ILE A 682     227.090 254.153 186.887  1.00 64.89           C
ATOM   3976  CD1 ILE A 682     225.932 251.727 188.460  1.00 64.89           C
ATOM   3977  N   LEU A 683     224.390 256.696 186.649  1.00 65.02           N
ATOM   3978  CA  LEU A 683     224.204 257.659 185.574  1.00 65.02           C
ATOM   3979  C   LEU A 683     224.172 259.093 186.082  1.00 65.02           C
ATOM   3980  O   LEU A 683     224.309 260.023 185.281  1.00 65.02           O
ATOM   3981  CB  LEU A 683     222.917 257.340 184.810  1.00 65.02           C
ATOM   3982  CG  LEU A 683     222.984 256.304 183.683  1.00 65.02           C
ATOM   3983  CD1 LEU A 683     223.594 256.908 182.457  1.00 65.02           C
ATOM   3984  CD2 LEU A 683     223.775 255.075 184.081  1.00 65.02           C
ATOM   3985  N   ARG A 684     223.998 259.289 187.390  1.00 76.26           N
ATOM   3986  CA  ARG A 684     224.018 260.604 188.014  1.00 76.26           C
ATOM   3987  C   ARG A 684     225.294 260.846 188.811  1.00 76.26           C
ATOM   3988  O   ARG A 684     225.309 261.681 189.720  1.00 76.26           O
ATOM   3989  CB  ARG A 684     222.800 260.784 188.919  1.00 76.26           C
ATOM   3990  CG  ARG A 684     221.585 261.379 188.238  1.00 76.26           C
ATOM   3991  CD  ARG A 684     220.636 261.948 189.276  1.00 76.26           C
ATOM   3992  NE  ARG A 684     220.507 261.061 190.429  1.00 76.26           N
ATOM   3993  CZ  ARG A 684     219.396 260.403 190.744  1.00 76.26           C
ATOM   3994  NH1 ARG A 684     218.311 260.537 189.995  1.00 76.26           N
ATOM   3995  NH2 ARG A 684     219.369 259.616 191.810  1.00 76.26           N
ATOM   3996  N   ARG A 685     226.366 260.122 188.492  1.00 77.76           N
ATOM   3997  CA  ARG A 685     227.649 260.285 189.161  1.00 77.76           C
ATOM   3998  C   ARG A 685     228.456 261.440 188.580  1.00 77.76           C
ATOM   3999  O   ARG A 685     229.641 261.588 188.898  1.00 77.76           O
ATOM   4000  CB  ARG A 685     228.447 258.984 189.089  1.00 77.76           C
ATOM   4001  CG  ARG A 685     229.357 258.739 190.276  1.00 77.76           C
ATOM   4002  CD  ARG A 685     229.978 257.358 190.209  1.00 77.76           C
ATOM   4003  NE  ARG A 685     229.164 256.361 190.898  1.00 77.76           N
ATOM   4004  CZ  ARG A 685     229.322 255.049 190.767  1.00 77.76           C
ATOM   4005  NH1 ARG A 685     228.536 254.216 191.435  1.00 77.76           N
ATOM   4006  NH2 ARG A 685     230.262 254.567 189.965  1.00 77.76           N
ATOM   4007  N   THR A 686     227.834 262.263 187.740  1.00 92.76           N
ATOM   4008  CA  THR A 686     228.476 263.423 187.141  1.00 92.76           C
ATOM   4009  C   THR A 686     228.395 264.662 188.027  1.00 92.76           C
ATOM   4010  O   THR A 686     228.879 265.726 187.627  1.00 92.76           O
ATOM   4011  CB  THR A 686     227.855 263.716 185.773  1.00 92.76           C
ATOM   4012  OG1 THR A 686     226.565 264.313 185.952  1.00 92.76           O
ATOM   4013  CG2 THR A 686     227.705 262.430 184.970  1.00 92.76           C
ATOM   4014  N   LYS A 687     227.795 264.542 189.213  1.00103.28           N
ATOM   4015  CA  LYS A 687     227.705 265.617 190.201  1.00103.28           C
ATOM   4016  C   LYS A 687     226.992 266.844 189.621  1.00103.28           C
ATOM   4017  O   LYS A 687     227.546 267.939 189.509  1.00103.28           O
ATOM   4018  CB  LYS A 687     229.094 265.986 190.739  1.00103.28           C
ATOM   4019  CG  LYS A 687     229.489 265.238 192.004  1.00103.28           C
ATOM   4020  CD  LYS A 687     228.532 265.527 193.154  1.00103.28           C
ATOM   4021  CE  LYS A 687     228.411 267.019 193.426  1.00103.28           C
ATOM   4022  NZ  LYS A 687     227.717 267.299 194.713  1.00103.28           N
ATOM   4023  N   LYS A 688     225.730 266.623 189.259  1.00108.50           N
ATOM   4024  CA  LYS A 688     224.842 267.694 188.830  1.00108.50           C
ATOM   4025  C   LYS A 688     223.761 268.003 189.857  1.00108.50           C
ATOM   4026  O   LYS A 688     222.911 268.864 189.604  1.00108.50           O
ATOM   4027  CB  LYS A 688     224.197 267.347 187.482  1.00108.50           C
ATOM   4028  CG  LYS A 688     225.192 267.134 186.351  1.00108.50           C
ATOM   4029  CD  LYS A 688     226.174 268.290 186.233  1.00108.50           C
ATOM   4030  CE  LYS A 688     225.473 269.581 185.837  1.00108.50           C
ATOM   4031  NZ  LYS A 688     225.120 269.603 184.391  1.00108.50           N
ATOM   4032  N   PHE A 689     223.772 267.327 191.001  1.00113.62           N
ATOM   4033  CA  PHE A 689     222.846 267.588 192.090  1.00113.62           C
ATOM   4034  C   PHE A 689     223.570 268.347 193.192  1.00113.62           C
ATOM   4035  O   PHE A 689     224.780 268.194 193.378  1.00113.62           O
ATOM   4036  CB  PHE A 689     222.256 266.286 192.652  1.00113.62           C
ATOM   4037  CG  PHE A 689     223.285 265.332 193.190  1.00113.62           C
ATOM   4038  CD1 PHE A 689     223.979 264.486 192.342  1.00113.62           C
ATOM   4039  CD2 PHE A 689     223.555 265.279 194.548  1.00113.62           C
ATOM   4040  CE1 PHE A 689     224.925 263.607 192.836  1.00113.62           C
ATOM   4041  CE2 PHE A 689     224.500 264.403 195.048  1.00113.62           C
ATOM   4042  CZ  PHE A 689     225.185 263.566 194.191  1.00113.62           C
ATOM   4043  N   ASN A 690     222.824 269.175 193.923  1.00116.42           N
ATOM   4044  CA  ASN A 690     223.454 269.954 194.982  1.00116.42           C
ATOM   4045  C   ASN A 690     223.621 269.131 196.254  1.00116.42           C
ATOM   4046  O   ASN A 690     224.751 268.818 196.648  1.00116.42           O
ATOM   4047  CB  ASN A 690     222.646 271.223 195.251  1.00116.42           C
ATOM   4048  CG  ASN A 690     222.777 272.239 194.133  1.00116.42           C
ATOM   4049  OD1 ASN A 690     223.865 272.447 193.597  1.00116.42           O
ATOM   4050  ND2 ASN A 690     221.671 272.878 193.776  1.00116.42           N
ATOM   4051  N   THR A 691     222.521 268.770 196.916  1.00118.34           N
ATOM   4052  CA  THR A 691     222.650 267.827 198.020  1.00118.34           C
ATOM   4053  C   THR A 691     221.858 266.537 197.808  1.00118.34           C
ATOM   4054  O   THR A 691     222.457 265.459 197.718  1.00118.34           O
ATOM   4055  CB  THR A 691     222.254 268.506 199.338  1.00118.34           C
ATOM   4056  OG1 THR A 691     222.060 267.520 200.360  1.00118.34           O
ATOM   4057  CG2 THR A 691     221.006 269.370 199.172  1.00118.34           C
ATOM   4058  N   GLU A 692     220.528 266.614 197.713  1.00115.96           N
ATOM   4059  CA  GLU A 692     219.751 265.410 197.429  1.00115.96           C
ATOM   4060  C   GLU A 692     218.682 265.617 196.358  1.00115.96           C
ATOM   4061  O   GLU A 692     218.430 264.718 195.550  1.00115.96           O
ATOM   4062  CB  GLU A 692     219.113 264.858 198.712  1.00115.96           C
ATOM   4063  CG  GLU A 692     217.796 265.501 199.136  1.00115.96           C
ATOM   4064  CD  GLU A 692     217.967 266.925 199.618  1.00115.96           C
ATOM   4065  OE1 GLU A 692     219.021 267.221 200.211  1.00115.96           O
ATOM   4066  OE2 GLU A 692     217.051 267.746 199.404  1.00115.96           O
ATOM   4067  N   LEU A 693     218.049 266.793 196.338  1.00111.25           N
ATOM   4068  CA  LEU A 693     216.801 266.970 195.610  1.00111.25           C
ATOM   4069  C   LEU A 693     216.789 268.181 194.688  1.00111.25           C
ATOM   4070  O   LEU A 693     215.941 268.243 193.792  1.00111.25           O
ATOM   4071  CB  LEU A 693     215.626 267.067 196.597  1.00111.25           C
ATOM   4072  CG  LEU A 693     214.190 267.145 196.073  1.00111.25           C
ATOM   4073  CD1 LEU A 693     213.289 266.205 196.855  1.00111.25           C
ATOM   4074  CD2 LEU A 693     213.669 268.573 196.151  1.00111.25           C
ATOM   4075  N   ASP A 694     217.702 269.136 194.871  1.00110.19           N
ATOM   4076  CA  ASP A 694     217.780 270.279 193.970  1.00110.19           C
ATOM   4077  C   ASP A 694     217.954 269.865 192.514  1.00110.19           C
ATOM   4078  O   ASP A 694     217.652 270.665 191.622  1.00110.19           O
ATOM   4079  CB  ASP A 694     218.925 271.196 194.394  1.00110.19           C
ATOM   4080  CG  ASP A 694     218.933 271.463 195.886  1.00110.19           C
ATOM   4081  OD1 ASP A 694     218.189 272.358 196.336  1.00110.19           O
ATOM   4082  OD2 ASP A 694     219.681 270.774 196.607  1.00110.19           O
ATOM   4083  N   PHE A 695     218.418 268.640 192.258  1.00105.04           N
ATOM   4084  CA  PHE A 695     218.511 268.137 190.893  1.00105.04           C
ATOM   4085  C   PHE A 695     217.145 268.056 190.226  1.00105.04           C
ATOM   4086  O   PHE A 695     217.004 268.422 189.056  1.00105.04           O
ATOM   4087  CB  PHE A 695     219.180 266.764 190.881  1.00105.04           C
ATOM   4088  CG  PHE A 695     219.020 266.028 189.583  1.00105.04           C
ATOM   4089  CD1 PHE A 695     219.652 266.475 188.435  1.00105.04           C
ATOM   4090  CD2 PHE A 695     218.236 264.891 189.510  1.00105.04           C
ATOM   4091  CE1 PHE A 695     219.504 265.801 187.240  1.00105.04           C
ATOM   4092  CE2 PHE A 695     218.085 264.212 188.318  1.00105.04           C
ATOM   4093  CZ  PHE A 695     218.719 264.668 187.181  1.00105.04           C
ATOM   4094  N   GLN A 696     216.128 267.577 190.947  1.00103.02           N
ATOM   4095  CA  GLN A 696     214.795 267.482 190.365  1.00103.02           C
ATOM   4096  C   GLN A 696     214.188 268.850 190.082  1.00103.02           C
ATOM   4097  O   GLN A 696     213.610 269.047 189.008  1.00103.02           O
ATOM   4098  CB  GLN A 696     213.876 266.678 191.283  1.00103.02           C
ATOM   4099  CG  GLN A 696     214.223 265.200 191.352  1.00103.02           C
ATOM   4100  CD  GLN A 696     213.194 264.389 192.114  1.00103.02           C
ATOM   4101  OE1 GLN A 696     212.036 264.788 192.233  1.00103.02           O
ATOM   4102  NE2 GLN A 696     213.615 263.244 192.637  1.00103.02           N
ATOM   4103  N   ILE A 697     214.312 269.796 191.015  1.00103.22           N
ATOM   4104  CA  ILE A 697     213.803 271.141 190.776  1.00103.22           C
ATOM   4105  C   ILE A 697     214.550 271.802 189.626  1.00103.22           C
ATOM   4106  O   ILE A 697     213.957 272.536 188.828  1.00103.22           O
ATOM   4107  CB  ILE A 697     213.890 271.981 192.061  1.00103.22           C
ATOM   4108  CG1 ILE A 697     213.405 271.170 193.261  1.00103.22           C
ATOM   4109  CG2 ILE A 697     213.074 273.254 191.915  1.00103.22           C
ATOM   4110  CD1 ILE A 697     213.412 271.940 194.559  1.00103.22           C
ATOM   4111  N   GLU A 698     215.857 271.551 189.515  1.00103.55           N
ATOM   4112  CA  GLU A 698     216.619 272.103 188.401  1.00103.55           C
ATOM   4113  C   GLU A 698     216.180 271.504 187.075  1.00103.55           C
ATOM   4114  O   GLU A 698     216.006 272.233 186.093  1.00103.55           O
ATOM   4115  CB  GLU A 698     218.114 271.867 188.619  1.00103.55           C
ATOM   4116  CG  GLU A 698     219.048 272.627 187.675  1.00103.55           C
ATOM   4117  CD  GLU A 698     218.732 274.112 187.560  1.00103.55           C
ATOM   4118  OE1 GLU A 698     217.742 274.479 186.890  1.00103.55           O
ATOM   4119  OE2 GLU A 698     219.483 274.918 188.148  1.00103.55           O
ATOM   4120  N   ARG A 699     215.994 270.184 187.029  1.00100.16           N
ATOM   4121  CA  ARG A 699     215.550 269.530 185.803  1.00100.16           C
ATOM   4122  C   ARG A 699     214.165 270.003 185.389  1.00100.16           C
ATOM   4123  O   ARG A 699     213.899 270.163 184.193  1.00100.16           O
ATOM   4124  CB  ARG A 699     215.561 268.014 185.995  1.00100.16           C
ATOM   4125  CG  ARG A 699     215.244 267.216 184.746  1.00100.16           C
ATOM   4126  CD  ARG A 699     215.400 265.731 185.013  1.00100.16           C
ATOM   4127  NE  ARG A 699     214.534 265.281 186.098  1.00100.16           N
ATOM   4128  CZ  ARG A 699     214.558 264.058 186.616  1.00100.16           C
ATOM   4129  NH1 ARG A 699     215.410 263.156 186.151  1.00100.16           N
ATOM   4130  NH2 ARG A 699     213.732 263.736 187.603  1.00100.16           N
ATOM   4131  N   LEU A 700     213.278 270.239 186.356  1.00102.00           N
ATOM   4132  CA  LEU A 700     211.937 270.704 186.024  1.00102.00           C
ATOM   4133  C   LEU A 700     211.922 272.169 185.608  1.00102.00           C
ATOM   4134  O   LEU A 700     211.174 272.539 184.697  1.00102.00           O
ATOM   4135  CB  LEU A 700     210.999 270.483 187.210  1.00102.00           C
ATOM   4136  CG  LEU A 700     210.696 269.024 187.543  1.00102.00           C
ATOM   4137  CD1 LEU A 700     210.178 268.903 188.960  1.00102.00           C
ATOM   4138  CD2 LEU A 700     209.692 268.461 186.556  1.00102.00           C
ATOM   4139  N   SER A 701     212.727 273.013 186.258  1.00103.56           N
ATOM   4140  CA  SER A 701     212.756 274.426 185.898  1.00103.56           C
ATOM   4141  C   SER A 701     213.256 274.633 184.476  1.00103.56           C
ATOM   4142  O   SER A 701     212.676 275.426 183.728  1.00103.56           O
ATOM   4143  CB  SER A 701     213.626 275.201 186.883  1.00103.56           C
ATOM   4144  OG  SER A 701     214.837 274.512 187.137  1.00103.56           O
ATOM   4145  N   LYS A 702     214.321 273.931 184.085  1.00103.58           N
ATOM   4146  CA  LYS A 702     214.837 274.015 182.725  1.00103.58           C
ATOM   4147  C   LYS A 702     213.978 273.258 181.722  1.00103.58           C
ATOM   4148  O   LYS A 702     214.268 273.310 180.522  1.00103.58           O
ATOM   4149  CB  LYS A 702     216.269 273.480 182.666  1.00103.58           C
ATOM   4150  CG  LYS A 702     217.223 274.117 183.662  1.00103.58           C
ATOM   4151  CD  LYS A 702     218.570 273.412 183.660  1.00103.58           C
ATOM   4152  CE  LYS A 702     218.420 271.930 183.964  1.00103.58           C
ATOM   4153  NZ  LYS A 702     219.736 271.255 184.134  1.00103.58           N
ATOM   4154  N   LEU A 703     212.938 272.561 182.181  1.00102.49           N
ATOM   4155  CA  LEU A 703     212.112 271.753 181.294  1.00102.49           C
ATOM   4156  C   LEU A 703     211.005 272.560 180.630  1.00102.49           C
ATOM   4157  O   LEU A 703     210.594 272.221 179.516  1.00102.49           O
ATOM   4158  CB  LEU A 703     211.522 270.575 182.078  1.00102.49           C
ATOM   4159  CG  LEU A 703     210.928 269.372 181.345  1.00102.49           C
ATOM   4160  CD1 LEU A 703     210.962 268.163 182.256  1.00102.49           C
ATOM   4161  CD2 LEU A 703     209.502 269.639 180.909  1.00102.49           C
ATOM   4162  N   ALA A 704     210.526 273.623 181.277  1.00105.89           N
ATOM   4163  CA  ALA A 704     209.475 274.447 180.696  1.00105.89           C
ATOM   4164  C   ALA A 704     209.952 275.255 179.496  1.00105.89           C
ATOM   4165  O   ALA A 704     209.129 275.896 178.832  1.00105.89           O
ATOM   4166  CB  ALA A 704     208.900 275.390 181.755  1.00105.89           C
ATOM   4167  N   GLU A 705     211.249 275.240 179.203  1.00108.03           N
ATOM   4168  CA  GLU A 705     211.803 276.025 178.112  1.00108.03           C
ATOM   4169  C   GLU A 705     211.841 275.198 176.827  1.00108.03           C
ATOM   4170  O   GLU A 705     211.279 274.103 176.739  1.00108.03           O
ATOM   4171  CB  GLU A 705     213.191 276.539 178.484  1.00108.03           C
ATOM   4172  CG  GLU A 705     213.188 277.758 179.403  1.00108.03           C
ATOM   4173  CD  GLU A 705     212.531 277.491 180.744  1.00108.03           C
ATOM   4174  OE1 GLU A 705     212.468 276.313 181.155  1.00108.03           O
ATOM   4175  OE2 GLU A 705     212.072 278.459 181.386  1.00108.03           O
ATOM   4176  N   GLY A 706     212.516 275.733 175.814  1.00110.06           N
ATOM   4177  CA  GLY A 706     212.554 275.103 174.510  1.00110.06           C
ATOM   4178  C   GLY A 706     213.558 273.977 174.373  1.00110.06           C
ATOM   4179  O   GLY A 706     213.327 273.025 173.622  1.00110.06           O
ATOM   4180  N   ASP A 707     214.677 274.069 175.085  1.00112.12           N
ATOM   4181  CA  ASP A 707     215.753 273.094 174.973  1.00112.12           C
ATOM   4182  C   ASP A 707     215.958 272.380 176.302  1.00112.12           C
ATOM   4183  O   ASP A 707     215.956 273.014 177.363  1.00112.12           O
ATOM   4184  CB  ASP A 707     217.051 273.769 174.528  1.00112.12           C
ATOM   4185  CG  ASP A 707     217.544 274.799 175.523  1.00112.12           C
ATOM   4186  OD1 ASP A 707     217.186 275.987 175.380  1.00112.12           O
ATOM   4187  OD2 ASP A 707     218.291 274.421 176.449  1.00112.12           O
ATOM   4188  N   SER A 708     216.126 271.061 176.240  1.00109.77           N
ATOM   4189  CA  SER A 708     216.415 270.230 177.402  1.00109.77           C
ATOM   4190  C   SER A 708     217.498 269.213 177.070  1.00109.77           C
ATOM   4191  O   SER A 708     217.407 268.036 177.433  1.00109.77           O
ATOM   4192  CB  SER A 708     215.155 269.532 177.905  1.00109.77           C
ATOM   4193  OG  SER A 708     215.450 268.660 178.982  1.00109.77           O
ATOM   4194  N   VAL A 709     218.543 269.655 176.370  1.00106.76           N
ATOM   4195  CA  VAL A 709     219.616 268.772 175.929  1.00106.76           C
ATOM   4196  C   VAL A 709     220.806 268.795 176.883  1.00106.76           C
ATOM   4197  O   VAL A 709     221.802 268.108 176.637  1.00106.76           O
ATOM   4198  CB  VAL A 709     220.056 269.117 174.498  1.00106.76           C
ATOM   4199  CG1 VAL A 709     218.844 269.227 173.587  1.00106.76           C
ATOM   4200  CG2 VAL A 709     220.855 270.410 174.487  1.00106.76           C
ATOM   4201  N   PHE A 710     220.726 269.565 177.970  1.00108.72           N
ATOM   4202  CA  PHE A 710     221.842 269.635 178.908  1.00108.72           C
ATOM   4203  C   PHE A 710     221.938 268.371 179.749  1.00108.72           C
ATOM   4204  O   PHE A 710     223.041 267.959 180.130  1.00108.72           O
ATOM   4205  CB  PHE A 710     221.697 270.872 179.793  1.00108.72           C
ATOM   4206  CG  PHE A 710     221.519 272.146 179.017  1.00108.72           C
ATOM   4207  CD1 PHE A 710     222.186 272.340 177.817  1.00108.72           C
ATOM   4208  CD2 PHE A 710     220.674 273.141 179.476  1.00108.72           C
ATOM   4209  CE1 PHE A 710     222.022 273.505 177.096  1.00108.72           C
ATOM   4210  CE2 PHE A 710     220.506 274.310 178.758  1.00108.72           C
ATOM   4211  CZ  PHE A 710     221.182 274.492 177.568  1.00108.72           C
ATOM   4212  N   GLU A 711     220.803 267.756 180.056  1.00103.77           N
ATOM   4213  CA  GLU A 711     220.722 266.377 180.503  1.00103.77           C
ATOM   4214  C   GLU A 711     219.993 265.581 179.429  1.00103.77           C
ATOM   4215  O   GLU A 711     219.492 266.143 178.450  1.00103.77           O
ATOM   4216  CB  GLU A 711     220.004 266.281 181.856  1.00103.77           C
ATOM   4217  CG  GLU A 711     220.482 265.152 182.760  1.00103.77           C
ATOM   4218  CD  GLU A 711     219.584 263.932 182.702  1.00103.77           C
ATOM   4219  OE1 GLU A 711     218.424 264.063 182.260  1.00103.77           O
ATOM   4220  OE2 GLU A 711     220.036 262.844 183.113  1.00103.77           O
ATOM   4221  N   GLY A 712     219.950 264.262 179.593  1.00 99.70           N
ATOM   4222  CA  GLY A 712     219.189 263.475 178.646  1.00 99.70           C
ATOM   4223  C   GLY A 712     217.719 263.819 178.742  1.00 99.70           C
ATOM   4224  O   GLY A 712     217.175 264.501 177.869  1.00 99.70           O
ATOM   4225  N   LEU A 713     217.078 263.346 179.807  1.00 95.44           N
ATOM   4226  CA  LEU A 713     215.799 263.818 180.327  1.00 95.44           C
ATOM   4227  C   LEU A 713     215.517 262.932 181.533  1.00 95.44           C
ATOM   4228  O   LEU A 713     216.268 261.995 181.820  1.00 95.44           O
ATOM   4229  CB  LEU A 713     214.652 263.760 179.308  1.00 95.44           C
ATOM   4230  CG  LEU A 713     213.372 264.510 179.701  1.00 95.44           C
ATOM   4231  CD1 LEU A 713     213.637 266.005 179.800  1.00 95.44           C
ATOM   4232  CD2 LEU A 713     212.228 264.228 178.754  1.00 95.44           C
ATOM   4233  N   MET A 714     214.441 263.244 182.251  1.00 92.53           N
ATOM   4234  CA  MET A 714     213.930 262.296 183.229  1.00 92.53           C
ATOM   4235  C   MET A 714     213.600 260.991 182.514  1.00 92.53           C
ATOM   4236  O   MET A 714     214.285 259.987 182.718  1.00 92.53           O
ATOM   4237  CB  MET A 714     212.715 262.880 183.957  1.00 92.53           C
ATOM   4238  CG  MET A 714     211.721 263.611 183.057  1.00 92.53           C
ATOM   4239  SD  MET A 714     210.337 264.328 183.955  1.00 92.53           S
ATOM   4240  CE  MET A 714     211.185 265.571 184.921  1.00 92.53           C
ATOM   4241  N   GLU A 715     212.572 261.025 181.663  1.00 85.23           N
ATOM   4242  CA  GLU A 715     212.172 260.027 180.672  1.00 85.23           C
ATOM   4243  C   GLU A 715     211.045 260.662 179.868  1.00 85.23           C
ATOM   4244  O   GLU A 715     210.269 261.446 180.423  1.00 85.23           O
ATOM   4245  CB  GLU A 715     211.732 258.703 181.309  1.00 85.23           C
ATOM   4246  CG  GLU A 715     212.875 257.746 181.626  1.00 85.23           C
ATOM   4247  CD  GLU A 715     212.449 256.533 182.427  1.00 85.23           C
ATOM   4248  OE1 GLU A 715     211.301 256.501 182.900  1.00 85.23           O
ATOM   4249  OE2 GLU A 715     213.274 255.608 182.591  1.00 85.23           O
ATOM   4250  N   GLU A 716     210.924 260.353 178.577  1.00 89.60           N
ATOM   4251  CA  GLU A 716     209.975 261.086 177.743  1.00 89.60           C
ATOM   4252  C   GLU A 716     208.586 260.460 177.751  1.00 89.60           C
ATOM   4253  O   GLU A 716     207.661 261.018 178.345  1.00 89.60           O
ATOM   4254  CB  GLU A 716     210.485 261.148 176.297  1.00 89.60           C
ATOM   4255  CG  GLU A 716     211.869 261.720 176.106  1.00 89.60           C
ATOM   4256  CD  GLU A 716     211.823 263.157 175.636  1.00 89.60           C
ATOM   4257  OE1 GLU A 716     210.722 263.632 175.289  1.00 89.60           O
ATOM   4258  OE2 GLU A 716     212.884 263.810 175.609  1.00 89.60           O
ATOM   4259  N   ARG A 717     208.453 259.278 177.154  1.00 80.82           N
ATOM   4260  CA  ARG A 717     207.248 258.484 176.936  1.00 80.82           C
ATOM   4261  C   ARG A 717     207.693 257.283 176.118  1.00 80.82           C
ATOM   4262  O   ARG A 717     208.809 257.293 175.586  1.00 80.82           O
ATOM   4263  CB  ARG A 717     206.149 259.236 176.168  1.00 80.82           C
ATOM   4264  CG  ARG A 717     205.261 260.204 176.954  1.00 80.82           C
ATOM   4265  CD  ARG A 717     204.197 259.502 177.793  1.00 80.82           C
ATOM   4266  NE  ARG A 717     204.766 258.774 178.923  1.00 80.82           N
ATOM   4267  CZ  ARG A 717     205.294 259.352 179.997  1.00 80.82           C
ATOM   4268  NH1 ARG A 717     205.790 258.607 180.974  1.00 80.82           N
ATOM   4269  NH2 ARG A 717     205.329 260.674 180.099  1.00 80.82           N
ATOM   4270  N   PRO A 718     206.878 256.242 175.983  1.00 80.66           N
ATOM   4271  CA  PRO A 718     207.067 255.353 174.835  1.00 80.66           C
ATOM   4272  C   PRO A 718     207.025 256.190 173.566  1.00 80.66           C
ATOM   4273  O   PRO A 718     205.978 256.743 173.217  1.00 80.66           O
ATOM   4274  CB  PRO A 718     205.887 254.382 174.941  1.00 80.66           C
ATOM   4275  CG  PRO A 718     205.597 254.333 176.405  1.00 80.66           C
ATOM   4276  CD  PRO A 718     205.862 255.727 176.917  1.00 80.66           C
ATOM   4277  N   VAL A 719     208.157 256.298 172.874  1.00 79.79           N
ATOM   4278  CA  VAL A 719     208.283 257.291 171.816  1.00 79.79           C
ATOM   4279  C   VAL A 719     207.864 256.692 170.478  1.00 79.79           C
ATOM   4280  O   VAL A 719     207.862 255.476 170.275  1.00 79.79           O
ATOM   4281  CB  VAL A 719     209.716 257.847 171.749  1.00 79.79           C
ATOM   4282  CG1 VAL A 719     209.973 258.786 172.913  1.00 79.79           C
ATOM   4283  CG2 VAL A 719     210.722 256.711 171.748  1.00 79.79           C
ATOM   4284  N   THR A 720     207.500 257.577 169.549  1.00 83.20           N
ATOM   4285  CA  THR A 720     207.194 257.185 168.174  1.00 83.20           C
ATOM   4286  C   THR A 720     208.511 257.052 167.415  1.00 83.20           C
ATOM   4287  O   THR A 720     208.807 257.781 166.467  1.00 83.20           O
ATOM   4288  CB  THR A 720     206.251 258.192 167.525  1.00 83.20           C
ATOM   4289  OG1 THR A 720     206.175 257.945 166.115  1.00 83.20           O
ATOM   4290  CG2 THR A 720     206.714 259.625 167.782  1.00 83.20           C
ATOM   4291  N   LEU A 721     209.316 256.080 167.855  1.00 80.87           N
ATOM   4292  CA  LEU A 721     210.652 255.906 167.293  1.00 80.87           C
ATOM   4293  C   LEU A 721     210.597 255.608 165.799  1.00 80.87           C
ATOM   4294  O   LEU A 721     211.421 256.121 165.034  1.00 80.87           O
ATOM   4295  CB  LEU A 721     211.398 254.813 168.064  1.00 80.87           C
ATOM   4296  CG  LEU A 721     210.802 253.409 168.222  1.00 80.87           C
ATOM   4297  CD1 LEU A 721     211.158 252.499 167.060  1.00 80.87           C
ATOM   4298  CD2 LEU A 721     211.256 252.793 169.536  1.00 80.87           C
ATOM   4299  N   THR A 722     209.646 254.768 165.375  1.00 84.20           N
ATOM   4300  CA  THR A 722     209.327 254.480 163.975  1.00 84.20           C
ATOM   4301  C   THR A 722     210.564 254.264 163.103  1.00 84.20           C
ATOM   4302  O   THR A 722     210.521 254.469 161.886  1.00 84.20           O
ATOM   4303  CB  THR A 722     208.426 255.584 163.390  1.00 84.20           C
ATOM   4304  OG1 THR A 722     207.795 255.106 162.195  1.00 84.20           O
ATOM   4305  CG2 THR A 722     209.194 256.877 163.080  1.00 84.20           C
ATOM   4306  N   SER A 723     211.656 253.803 163.708  1.00 79.68           N
ATOM   4307  CA  SER A 723     212.914 253.602 163.006  1.00 79.68           C
ATOM   4308  C   SER A 723     213.534 252.291 163.459  1.00 79.68           C
ATOM   4309  O   SER A 723     213.836 252.121 164.644  1.00 79.68           O
ATOM   4310  CB  SER A 723     213.881 254.762 163.260  1.00 79.68           C
ATOM   4311  OG  SER A 723     213.361 255.975 162.744  1.00 79.68           O
ATOM   4312  N   ALA A 724     213.719 251.372 162.519  1.00 76.52           N
ATOM   4313  CA  ALA A 724     214.316 250.076 162.808  1.00 76.52           C
ATOM   4314  C   ALA A 724     215.834 250.204 162.767  1.00 76.52           C
ATOM   4315  O   ALA A 724     216.383 250.849 161.866  1.00 76.52           O
ATOM   4316  CB  ALA A 724     213.836 249.023 161.812  1.00 76.52           C
ATOM   4317  N   THR A 725     216.503 249.601 163.750  1.00 73.53           N
ATOM   4318  CA  THR A 725     217.966 249.568 163.836  1.00 73.53           C
ATOM   4319  C   THR A 725     218.574 250.963 163.948  1.00 73.53           C
ATOM   4320  O   THR A 725     219.756 251.153 163.656  1.00 73.53           O
ATOM   4321  CB  THR A 725     218.586 248.817 162.652  1.00 73.53           C
ATOM   4322  OG1 THR A 725     218.577 249.657 161.491  1.00 73.53           O
ATOM   4323  CG2 THR A 725     217.821 247.533 162.362  1.00 73.53           C
ATOM   4324  N   GLU A 726     217.790 251.947 164.386  1.00 73.26           N
ATOM   4325  CA  GLU A 726     218.273 253.312 164.573  1.00 73.26           C
ATOM   4326  C   GLU A 726     217.471 253.987 165.674  1.00 73.26           C
ATOM   4327  O   GLU A 726     216.238 253.976 165.640  1.00 73.26           O
ATOM   4328  CB  GLU A 726     218.160 254.139 163.282  1.00 73.26           C
ATOM   4329  CG  GLU A 726     219.139 253.774 162.177  1.00 73.26           C
ATOM   4330  CD  GLU A 726     220.533 254.317 162.423  1.00 73.26           C
ATOM   4331  OE1 GLU A 726     220.702 255.127 163.358  1.00 73.26           O
ATOM   4332  OE2 GLU A 726     221.461 253.935 161.679  1.00 73.26           O
ATOM   4333  N   LEU A 727     218.170 254.565 166.649  1.00 69.17           N
ATOM   4334  CA  LEU A 727     217.547 255.393 167.675  1.00 69.17           C
ATOM   4335  C   LEU A 727     218.065 256.821 167.640  1.00 69.17           C
ATOM   4336  O   LEU A 727     217.275 257.770 167.579  1.00 69.17           O
ATOM   4337  CB  LEU A 727     217.791 254.782 169.061  1.00 69.17           C
ATOM   4338  CG  LEU A 727     216.784 255.110 170.163  1.00 69.17           C
ATOM   4339  CD1 LEU A 727     216.803 254.009 171.180  1.00 69.17           C
ATOM   4340  CD2 LEU A 727     217.075 256.426 170.834  1.00 69.17           C
ATOM   4341  N   ARG A 728     219.381 256.987 167.682  1.00 70.90           N
ATOM   4342  CA  ARG A 728     220.047 258.269 167.495  1.00 70.90           C
ATOM   4343  C   ARG A 728     221.040 258.019 166.365  1.00 70.90           C
ATOM   4344  O   ARG A 728     220.898 257.074 165.579  1.00 70.90           O
ATOM   4345  CB  ARG A 728     220.714 258.778 168.779  1.00 70.90           C
ATOM   4346  CG  ARG A 728     219.903 258.588 170.047  1.00 70.90           C
ATOM   4347  CD  ARG A 728     218.695 259.508 170.104  1.00 70.90           C
ATOM   4348  NE  ARG A 728     218.061 259.467 171.418  1.00 70.90           N
ATOM   4349  CZ  ARG A 728     216.888 260.020 171.704  1.00 70.90           C
ATOM   4350  NH1 ARG A 728     216.210 260.661 170.764  1.00 70.90           N
ATOM   4351  NH2 ARG A 728     216.390 259.930 172.930  1.00 70.90           N
ATOM   4352  N   GLY A 729     222.020 258.907 166.221  1.00 70.79           N
ATOM   4353  CA  GLY A 729     223.118 258.634 165.307  1.00 70.79           C
ATOM   4354  C   GLY A 729     223.687 257.231 165.437  1.00 70.79           C
ATOM   4355  O   GLY A 729     224.237 256.691 164.473  1.00 70.79           O
ATOM   4356  N   LEU A 730     223.562 256.622 166.614  1.00 66.24           N
ATOM   4357  CA  LEU A 730     223.975 255.241 166.814  1.00 66.24           C
ATOM   4358  C   LEU A 730     222.846 254.288 166.424  1.00 66.24           C
ATOM   4359  O   LEU A 730     221.667 254.646 166.434  1.00 66.24           O
ATOM   4360  CB  LEU A 730     224.395 255.011 168.265  1.00 66.24           C
ATOM   4361  CG  LEU A 730     225.814 255.439 168.645  1.00 66.24           C
ATOM   4362  CD1 LEU A 730     225.963 256.948 168.657  1.00 66.24           C
ATOM   4363  CD2 LEU A 730     226.191 254.864 169.990  1.00 66.24           C
ATOM   4364  N   SER A 731     223.215 253.049 166.101  1.00 66.07           N
ATOM   4365  CA  SER A 731     222.331 252.172 165.340  1.00 66.07           C
ATOM   4366  C   SER A 731     222.142 250.817 166.007  1.00 66.07           C
ATOM   4367  O   SER A 731     222.239 249.772 165.358  1.00 66.07           O
ATOM   4368  CB  SER A 731     222.858 251.988 163.921  1.00 66.07           C
ATOM   4369  OG  SER A 731     223.786 250.919 163.863  1.00 66.07           O
ATOM   4370  N   TYR A 732     221.899 250.807 167.319  1.00 63.64           N
ATOM   4371  CA  TYR A 732     221.423 249.629 168.044  1.00 63.64           C
ATOM   4372  C   TYR A 732     222.451 248.507 168.105  1.00 63.64           C
ATOM   4373  O   TYR A 732     222.226 247.494 168.774  1.00 63.64           O
ATOM   4374  CB  TYR A 732     220.130 249.090 167.426  1.00 63.64           C
ATOM   4375  CG  TYR A 732     218.865 249.690 167.990  1.00 63.64           C
ATOM   4376  CD1 TYR A 732     218.578 249.609 169.342  1.00 63.64           C
ATOM   4377  CD2 TYR A 732     217.951 250.322 167.166  1.00 63.64           C
ATOM   4378  CE1 TYR A 732     217.420 250.153 169.854  1.00 63.64           C
ATOM   4379  CE2 TYR A 732     216.793 250.865 167.665  1.00 63.64           C
ATOM   4380  CZ  TYR A 732     216.530 250.778 169.009  1.00 63.64           C
ATOM   4381  OH  TYR A 732     215.371 251.324 169.504  1.00 63.64           O
ATOM   4382  N   GLU A 733     223.576 248.672 167.419  1.00 64.64           N
ATOM   4383  CA  GLU A 733     224.710 247.776 167.557  1.00 64.64           C
ATOM   4384  C   GLU A 733     225.919 248.483 168.136  1.00 64.64           C
ATOM   4385  O   GLU A 733     226.833 247.816 168.631  1.00 64.64           O
ATOM   4386  CB  GLU A 733     225.077 247.150 166.203  1.00 64.64           C
ATOM   4387  CG  GLU A 733     225.917 248.047 165.315  1.00 64.64           C
ATOM   4388  CD  GLU A 733     225.812 247.683 163.850  1.00 64.64           C
ATOM   4389  OE1 GLU A 733     225.569 248.590 163.026  1.00 64.64           O
ATOM   4390  OE2 GLU A 733     225.975 246.490 163.520  1.00 64.64           O
ATOM   4391  N   GLN A 734     225.946 249.812 168.078  1.00 61.23           N
ATOM   4392  CA  GLN A 734     226.890 250.607 168.844  1.00 61.23           C
ATOM   4393  C   GLN A 734     226.313 251.009 170.191  1.00 61.23           C
ATOM   4394  O   GLN A 734     227.070 251.365 171.101  1.00 61.23           O
ATOM   4395  CB  GLN A 734     227.293 251.849 168.049  1.00 61.23           C
ATOM   4396  CG  GLN A 734     227.338 251.618 166.549  1.00 61.23           C
ATOM   4397  CD  GLN A 734     227.619 252.882 165.767  1.00 61.23           C
ATOM   4398  OE1 GLN A 734     227.974 253.911 166.337  1.00 61.23           O
ATOM   4399  NE2 GLN A 734     227.461 252.811 164.452  1.00 61.23           N
ATOM   4400  N   TRP A 735     224.986 250.962 170.335  1.00 58.04           N
ATOM   4401  CA  TRP A 735     224.375 251.135 171.649  1.00 58.04           C
ATOM   4402  C   TRP A 735     224.622 249.916 172.523  1.00 58.04           C
ATOM   4403  O   TRP A 735     224.755 250.037 173.746  1.00 58.04           O
ATOM   4404  CB  TRP A 735     222.874 251.380 171.510  1.00 58.04           C
ATOM   4405  CG  TRP A 735     222.492 252.766 171.112  1.00 58.04           C
ATOM   4406  CD1 TRP A 735     221.821 253.132 169.985  1.00 58.04           C
ATOM   4407  CD2 TRP A 735     222.742 253.974 171.840  1.00 58.04           C
ATOM   4408  NE1 TRP A 735     221.639 254.492 169.963  1.00 58.04           N
ATOM   4409  CE2 TRP A 735     222.198 255.033 171.091  1.00 58.04           C
ATOM   4410  CE3 TRP A 735     223.377 254.263 173.049  1.00 58.04           C
ATOM   4411  CZ2 TRP A 735     222.269 256.356 171.511  1.00 58.04           C
ATOM   4412  CZ3 TRP A 735     223.447 255.575 173.463  1.00 58.04           C
ATOM   4413  CH2 TRP A 735     222.896 256.607 172.697  1.00 58.04           C
ATOM   4414  N   PHE A 736     224.675 248.730 171.914  1.00 55.23           N
ATOM   4415  CA  PHE A 736     224.960 247.520 172.673  1.00 55.23           C
ATOM   4416  C   PHE A 736     226.425 247.441 173.066  1.00 55.23           C
ATOM   4417  O   PHE A 736     226.740 247.098 174.212  1.00 55.23           O
ATOM   4418  CB  PHE A 736     224.565 246.287 171.865  1.00 55.23           C
ATOM   4419  CG  PHE A 736     224.794 244.998 172.588  1.00 55.23           C
ATOM   4420  CD1 PHE A 736     224.075 244.694 173.728  1.00 55.23           C
ATOM   4421  CD2 PHE A 736     225.727 244.088 172.132  1.00 55.23           C
ATOM   4422  CE1 PHE A 736     224.283 243.511 174.396  1.00 55.23           C
ATOM   4423  CE2 PHE A 736     225.938 242.902 172.799  1.00 55.23           C
ATOM   4424  CZ  PHE A 736     225.214 242.614 173.931  1.00 55.23           C
ATOM   4425  N   GLU A 737     227.330 247.743 172.137  1.00 56.36           N
ATOM   4426  CA  GLU A 737     228.752 247.747 172.442  1.00 56.36           C
ATOM   4427  C   GLU A 737     229.150 248.882 173.371  1.00 56.36           C
ATOM   4428  O   GLU A 737     230.275 248.878 173.877  1.00 56.36           O
ATOM   4429  CB  GLU A 737     229.563 247.824 171.149  1.00 56.36           C
ATOM   4430  CG  GLU A 737     229.296 246.673 170.198  1.00 56.36           C
ATOM   4431  CD  GLU A 737     230.018 246.829 168.876  1.00 56.36           C
ATOM   4432  OE1 GLU A 737     230.675 247.870 168.674  1.00 56.36           O
ATOM   4433  OE2 GLU A 737     229.927 245.908 168.038  1.00 56.36           O
ATOM   4434  N   LEU A 738     228.265 249.850 173.604  1.00 55.53           N
ATOM   4435  CA  LEU A 738     228.485 250.834 174.653  1.00 55.53           C
ATOM   4436  C   LEU A 738     228.110 250.301 176.021  1.00 55.53           C
ATOM   4437  O   LEU A 738     228.879 250.471 176.972  1.00 55.53           O
ATOM   4438  CB  LEU A 738     227.687 252.109 174.373  1.00 55.53           C
ATOM   4439  CG  LEU A 738     228.358 253.140 173.474  1.00 55.53           C
ATOM   4440  CD1 LEU A 738     227.451 254.334 173.296  1.00 55.53           C
ATOM   4441  CD2 LEU A 738     229.683 253.561 174.071  1.00 55.53           C
ATOM   4442  N   PHE A 739     226.949 249.657 176.144  1.00 53.34           N
ATOM   4443  CA  PHE A 739     226.602 249.001 177.398  1.00 53.34           C
ATOM   4444  C   PHE A 739     227.627 247.946 177.781  1.00 53.34           C
ATOM   4445  O   PHE A 739     228.093 247.927 178.924  1.00 53.34           O
ATOM   4446  CB  PHE A 739     225.218 248.366 177.299  1.00 53.34           C
ATOM   4447  CG  PHE A 739     224.098 249.291 177.658  1.00 53.34           C
ATOM   4448  CD1 PHE A 739     223.703 249.439 178.974  1.00 53.34           C
ATOM   4449  CD2 PHE A 739     223.441 250.011 176.683  1.00 53.34           C
ATOM   4450  CE1 PHE A 739     222.674 250.284 179.307  1.00 53.34           C
ATOM   4451  CE2 PHE A 739     222.413 250.859 177.014  1.00 53.34           C
ATOM   4452  CZ  PHE A 739     222.027 250.995 178.325  1.00 53.34           C
ATOM   4453  N   MET A 740     228.002 247.076 176.842  1.00 53.81           N
ATOM   4454  CA  MET A 740     228.919 245.986 177.147  1.00 53.81           C
ATOM   4455  C   MET A 740     230.333 246.465 177.437  1.00 53.81           C
ATOM   4456  O   MET A 740     231.058 245.792 178.175  1.00 53.81           O
ATOM   4457  CB  MET A 740     228.943 244.985 175.995  1.00 53.81           C
ATOM   4458  CG  MET A 740     227.677 244.169 175.877  1.00 53.81           C
ATOM   4459  SD  MET A 740     227.248 243.350 177.419  1.00 53.81           S
ATOM   4460  CE  MET A 740     225.698 244.156 177.806  1.00 53.81           C
ATOM   4461  N   GLU A 741     230.742 247.601 176.880  1.00 54.37           N
ATOM   4462  CA  GLU A 741     232.055 248.153 177.181  1.00 54.37           C
ATOM   4463  C   GLU A 741     232.070 248.931 178.485  1.00 54.37           C
ATOM   4464  O   GLU A 741     233.012 248.786 179.274  1.00 54.37           O
ATOM   4465  CB  GLU A 741     232.523 249.055 176.040  1.00 54.37           C
ATOM   4466  CG  GLU A 741     234.021 249.069 175.835  1.00 54.37           C
ATOM   4467  CD  GLU A 741     234.410 249.555 174.453  1.00 54.37           C
ATOM   4468  OE1 GLU A 741     233.500 249.840 173.645  1.00 54.37           O
ATOM   4469  OE2 GLU A 741     235.623 249.653 174.175  1.00 54.37           O
ATOM   4470  N   LEU A 742     231.050 249.757 178.729  1.00 52.33           N
ATOM   4471  CA  LEU A 742     230.949 250.467 179.995  1.00 52.33           C
ATOM   4472  C   LEU A 742     230.817 249.504 181.163  1.00 52.33           C
ATOM   4473  O   LEU A 742     231.391 249.745 182.229  1.00 52.33           O
ATOM   4474  CB  LEU A 742     229.760 251.424 179.957  1.00 52.33           C
ATOM   4475  CG  LEU A 742     229.487 252.256 181.207  1.00 52.33           C
ATOM   4476  CD1 LEU A 742     230.583 253.282 181.399  1.00 52.33           C
ATOM   4477  CD2 LEU A 742     228.132 252.928 181.109  1.00 52.33           C
ATOM   4478  N   SER A 743     230.083 248.406 180.977  1.00 49.61           N
ATOM   4479  CA  SER A 743     229.885 247.442 182.047  1.00 49.61           C
ATOM   4480  C   SER A 743     231.180 246.755 182.454  1.00 49.61           C
ATOM   4481  O   SER A 743     231.336 246.404 183.627  1.00 49.61           O
ATOM   4482  CB  SER A 743     228.853 246.406 181.606  1.00 49.61           C
ATOM   4483  OG  SER A 743     228.603 245.465 182.625  1.00 49.61           O
ATOM   4484  N   LEU A 744     232.110 246.566 181.520  1.00 49.21           N
ATOM   4485  CA  LEU A 744     233.396 245.952 181.812  1.00 49.21           C
ATOM   4486  C   LEU A 744     234.463 246.961 182.209  1.00 49.21           C
ATOM   4487  O   LEU A 744     235.436 246.580 182.865  1.00 49.21           O
ATOM   4488  CB  LEU A 744     233.888 245.148 180.603  1.00 49.21           C
ATOM   4489  CG  LEU A 744     233.162 243.832 180.328  1.00 49.21           C
ATOM   4490  CD1 LEU A 744     233.480 243.334 178.937  1.00 49.21           C
ATOM   4491  CD2 LEU A 744     233.536 242.791 181.363  1.00 49.21           C
ATOM   4492  N   VAL A 745     234.311 248.227 181.833  1.00 50.97           N
ATOM   4493  CA  VAL A 745     235.261 249.251 182.257  1.00 50.97           C
ATOM   4494  C   VAL A 745     234.960 249.733 183.671  1.00 50.97           C
ATOM   4495  O   VAL A 745     235.877 249.941 184.469  1.00 50.97           O
ATOM   4496  CB  VAL A 745     235.262 250.415 181.247  1.00 50.97           C
ATOM   4497  CG1 VAL A 745     235.997 251.609 181.811  1.00 50.97           C
ATOM   4498  CG2 VAL A 745     235.909 249.975 179.949  1.00 50.97           C
ATOM   4499  N   ILE A 746     233.681 249.914 184.008  1.00 50.14           N
ATOM   4500  CA  ILE A 746     233.320 250.285 185.371  1.00 50.14           C
ATOM   4501  C   ILE A 746     233.677 249.167 186.340  1.00 50.14           C
ATOM   4502  O   ILE A 746     234.136 249.419 187.459  1.00 50.14           O
ATOM   4503  CB  ILE A 746     231.825 250.642 185.445  1.00 50.14           C
ATOM   4504  CG1 ILE A 746     231.542 251.924 184.670  1.00 50.14           C
ATOM   4505  CG2 ILE A 746     231.390 250.808 186.879  1.00 50.14           C
ATOM   4506  CD1 ILE A 746     230.156 252.470 184.905  1.00 50.14           C
ATOM   4507  N   ALA A 747     233.484 247.914 185.928  1.00 51.00           N
ATOM   4508  CA  ALA A 747     233.793 246.786 186.794  1.00 51.00           C
ATOM   4509  C   ALA A 747     235.287 246.593 187.004  1.00 51.00           C
ATOM   4510  O   ALA A 747     235.676 245.831 187.894  1.00 51.00           O
ATOM   4511  CB  ALA A 747     233.186 245.504 186.226  1.00 51.00           C
ATOM   4512  N   LYS A 748     236.125 247.261 186.217  1.00 51.68           N
ATOM   4513  CA  LYS A 748     237.571 247.107 186.287  1.00 51.68           C
ATOM   4514  C   LYS A 748     238.260 248.300 186.927  1.00 51.68           C
ATOM   4515  O   LYS A 748     239.134 248.124 187.779  1.00 51.68           O
ATOM   4516  CB  LYS A 748     238.132 246.871 184.878  1.00 51.68           C
ATOM   4517  CG  LYS A 748     239.616 246.580 184.830  1.00 51.68           C
ATOM   4518  CD  LYS A 748     240.078 246.411 183.396  1.00 51.68           C
ATOM   4519  CE  LYS A 748     241.546 246.043 183.322  1.00 51.68           C
ATOM   4520  NZ  LYS A 748     242.018 245.984 181.913  1.00 51.68           N
ATOM   4521  N   TYR A 749     237.888 249.520 186.543  1.00 54.74           N
ATOM   4522  CA  TYR A 749     238.508 250.725 187.072  1.00 54.74           C
ATOM   4523  C   TYR A 749     237.660 251.421 188.128  1.00 54.74           C
ATOM   4524  O   TYR A 749     238.059 252.478 188.622  1.00 54.74           O
ATOM   4525  CB  TYR A 749     238.814 251.698 185.933  1.00 54.74           C
ATOM   4526  CG  TYR A 749     239.786 251.153 184.915  1.00 54.74           C
ATOM   4527  CD1 TYR A 749     241.147 251.136 185.169  1.00 54.74           C
ATOM   4528  CD2 TYR A 749     239.340 250.647 183.705  1.00 54.74           C
ATOM   4529  CE1 TYR A 749     242.039 250.640 184.242  1.00 54.74           C
ATOM   4530  CE2 TYR A 749     240.224 250.151 182.772  1.00 54.74           C
ATOM   4531  CZ  TYR A 749     241.572 250.147 183.046  1.00 54.74           C
ATOM   4532  OH  TYR A 749     242.456 249.650 182.119  1.00 54.74           O
ATOM   4533  N   GLN A 750     236.512 250.859 188.481  1.00 54.61           N
ATOM   4534  CA  GLN A 750     235.631 251.421 189.500  1.00 54.61           C
ATOM   4535  C   GLN A 750     235.040 250.253 190.280  1.00 54.61           C
ATOM   4536  O   GLN A 750     235.526 249.119 190.202  1.00 54.61           O
ATOM   4537  CB  GLN A 750     234.555 252.318 188.870  1.00 54.61           C
ATOM   4538  CG  GLN A 750     235.081 253.596 188.249  1.00 54.61           C
ATOM   4539  CD  GLN A 750     233.976 254.577 187.926  1.00 54.61           C
ATOM   4540  OE1 GLN A 750     232.870 254.478 188.456  1.00 54.61           O
ATOM   4541  NE2 GLN A 750     234.270 255.533 187.055  1.00 54.61           N
ATOM   4542  N   SER A 751     233.997 250.525 191.059  1.00 55.64           N
ATOM   4543  CA  SER A 751     233.306 249.462 191.775  1.00 55.64           C
ATOM   4544  C   SER A 751     232.776 248.424 190.795  1.00 55.64           C
ATOM   4545  O   SER A 751     232.317 248.761 189.701  1.00 55.64           O
ATOM   4546  CB  SER A 751     232.159 250.041 192.604  1.00 55.64           C
ATOM   4547  OG  SER A 751     231.733 249.127 193.600  1.00 55.64           O
ATOM   4548  N   VAL A 752     232.848 247.153 191.189  1.00 57.10           N
ATOM   4549  CA  VAL A 752     232.371 246.091 190.313  1.00 57.10           C
ATOM   4550  C   VAL A 752     230.865 245.903 190.464  1.00 57.10           C
ATOM   4551  O   VAL A 752     230.189 245.475 189.520  1.00 57.10           O
ATOM   4552  CB  VAL A 752     233.150 244.792 190.593  1.00 57.10           C
ATOM   4553  CG1 VAL A 752     232.990 244.371 192.043  1.00 57.10           C
ATOM   4554  CG2 VAL A 752     232.729 243.682 189.643  1.00 57.10           C
ATOM   4555  N   GLU A 753     230.308 246.243 191.630  1.00 60.35           N
ATOM   4556  CA  GLU A 753     228.863 246.195 191.813  1.00 60.35           C
ATOM   4557  C   GLU A 753     228.144 247.253 190.990  1.00 60.35           C
ATOM   4558  O   GLU A 753     226.913 247.220 190.900  1.00 60.35           O
ATOM   4559  CB  GLU A 753     228.514 246.356 193.290  1.00 60.35           C
ATOM   4560  CG  GLU A 753     228.903 245.165 194.151  1.00 60.35           C
ATOM   4561  CD  GLU A 753     230.249 245.344 194.827  1.00 60.35           C
ATOM   4562  OE1 GLU A 753     231.087 244.422 194.739  1.00 60.35           O
ATOM   4563  OE2 GLU A 753     230.469 246.404 195.447  1.00 60.35           O
ATOM   4564  N   ASP A 754     228.883 248.192 190.397  1.00 60.49           N
ATOM   4565  CA  ASP A 754     228.281 249.133 189.461  1.00 60.49           C
ATOM   4566  C   ASP A 754     228.267 248.561 188.050  1.00 60.49           C
ATOM   4567  O   ASP A 754     227.265 248.677 187.330  1.00 60.49           O
ATOM   4568  CB  ASP A 754     229.040 250.457 189.498  1.00 60.49           C
ATOM   4569  CG  ASP A 754     228.880 251.184 190.814  1.00 60.49           C
ATOM   4570  OD1 ASP A 754     227.808 251.056 191.439  1.00 60.49           O
ATOM   4571  OD2 ASP A 754     229.826 251.890 191.224  1.00 60.49           O
ATOM   4572  N   GLY A 755     229.372 247.937 187.639  1.00 53.26           N
ATOM   4573  CA  GLY A 755     229.401 247.245 186.366  1.00 53.26           C
ATOM   4574  C   GLY A 755     228.440 246.083 186.289  1.00 53.26           C
ATOM   4575  O   GLY A 755     227.957 245.764 185.199  1.00 53.26           O
ATOM   4576  N   LEU A 756     228.148 245.443 187.422  1.00 53.83           N
ATOM   4577  CA  LEU A 756     227.144 244.386 187.417  1.00 53.83           C
ATOM   4578  C   LEU A 756     225.748 244.943 187.177  1.00 53.83           C
ATOM   4579  O   LEU A 756     224.969 244.353 186.421  1.00 53.83           O
ATOM   4580  CB  LEU A 756     227.188 243.606 188.728  1.00 53.83           C
ATOM   4581  CG  LEU A 756     226.382 242.307 188.730  1.00 53.83           C
ATOM   4582  CD1 LEU A 756     227.158 241.214 189.422  1.00 53.83           C
ATOM   4583  CD2 LEU A 756     225.042 242.510 189.411  1.00 53.83           C
ATOM   4584  N   SER A 757     225.413 246.071 187.795  1.00 54.66           N
ATOM   4585  CA  SER A 757     224.117 246.693 187.576  1.00 54.66           C
ATOM   4586  C   SER A 757     223.977 247.278 186.179  1.00 54.66           C
ATOM   4587  O   SER A 757     222.867 247.289 185.637  1.00 54.66           O
ATOM   4588  CB  SER A 757     223.869 247.785 188.615  1.00 54.66           C
ATOM   4589  OG  SER A 757     224.618 248.939 188.303  1.00 54.66           O
ATOM   4590  N   VAL A 758     225.072 247.738 185.573  1.00 53.01           N
ATOM   4591  CA  VAL A 758     224.997 248.195 184.187  1.00 53.01           C
ATOM   4592  C   VAL A 758     224.545 247.063 183.267  1.00 53.01           C
ATOM   4593  O   VAL A 758     223.675 247.255 182.409  1.00 53.01           O
ATOM   4594  CB  VAL A 758     226.344 248.784 183.735  1.00 53.01           C
ATOM   4595  CG1 VAL A 758     226.306 249.088 182.250  1.00 53.01           C
ATOM   4596  CG2 VAL A 758     226.654 250.043 184.516  1.00 53.01           C
ATOM   4597  N   VAL A 759     225.096 245.860 183.443  1.00 51.86           N
ATOM   4598  CA  VAL A 759     224.705 244.760 182.566  1.00 51.86           C
ATOM   4599  C   VAL A 759     223.351 244.194 182.974  1.00 51.86           C
ATOM   4600  O   VAL A 759     222.588 243.730 182.120  1.00 51.86           O
ATOM   4601  CB  VAL A 759     225.799 243.674 182.531  1.00 51.86           C
ATOM   4602  CG1 VAL A 759     225.786 242.836 183.792  1.00 51.86           C
ATOM   4603  CG2 VAL A 759     225.626 242.796 181.307  1.00 51.86           C
ATOM   4604  N   GLU A 760     223.007 244.246 184.263  1.00 53.34           N
ATOM   4605  CA  GLU A 760     221.671 243.824 184.671  1.00 53.34           C
ATOM   4606  C   GLU A 760     220.602 244.761 184.126  1.00 53.34           C
ATOM   4607  O   GLU A 760     219.448 244.353 183.959  1.00 53.34           O
ATOM   4608  CB  GLU A 760     221.581 243.741 186.192  1.00 53.34           C
ATOM   4609  CG  GLU A 760     221.984 242.394 186.754  1.00 53.34           C
ATOM   4610  CD  GLU A 760     221.618 242.237 188.214  1.00 53.34           C
ATOM   4611  OE1 GLU A 760     221.202 243.237 188.835  1.00 53.34           O
ATOM   4612  OE2 GLU A 760     221.746 241.113 188.742  1.00 53.34           O
ATOM   4613  N   THR A 761     220.962 246.016 183.853  1.00 53.89           N
ATOM   4614  CA  THR A 761     220.044 246.908 183.157  1.00 53.89           C
ATOM   4615  C   THR A 761     220.040 246.643 181.660  1.00 53.89           C
ATOM   4616  O   THR A 761     218.970 246.593 181.044  1.00 53.89           O
ATOM   4617  CB  THR A 761     220.407 248.364 183.437  1.00 53.89           C
ATOM   4618  OG1 THR A 761     220.086 248.685 184.795  1.00 53.89           O
ATOM   4619  CG2 THR A 761     219.644 249.293 182.512  1.00 53.89           C
ATOM   4620  N   ALA A 762     221.217 246.461 181.057  1.00 52.53           N
ATOM   4621  CA  ALA A 762     221.301 246.156 179.634  1.00 52.53           C
ATOM   4622  C   ALA A 762     220.626 244.844 179.264  1.00 52.53           C
ATOM   4623  O   ALA A 762     220.322 244.638 178.085  1.00 52.53           O
ATOM   4624  CB  ALA A 762     222.762 246.111 179.190  1.00 52.53           C
ATOM   4625  N   GLN A 763     220.384 243.962 180.229  1.00 53.09           N
ATOM   4626  CA  GLN A 763     219.808 242.651 179.968  1.00 53.09           C
ATOM   4627  C   GLN A 763     218.289 242.678 179.850  1.00 53.09           C
ATOM   4628  O   GLN A 763     217.665 241.613 179.812  1.00 53.09           O
ATOM   4629  CB  GLN A 763     220.227 241.682 181.073  1.00 53.09           C
ATOM   4630  CG  GLN A 763     220.481 240.267 180.606  1.00 53.09           C
ATOM   4631  CD  GLN A 763     221.430 239.524 181.516  1.00 53.09           C
ATOM   4632  OE1 GLN A 763     221.864 240.048 182.537  1.00 53.09           O
ATOM   4633  NE2 GLN A 763     221.759 238.293 181.148  1.00 53.09           N
ATOM   4634  N   GLU A 764     217.676 243.862 179.801  1.00 58.47           N
ATOM   4635  CA  GLU A 764     216.221 243.959 179.774  1.00 58.47           C
ATOM   4636  C   GLU A 764     215.737 245.091 178.872  1.00 58.47           C
ATOM   4637  O   GLU A 764     214.703 245.710 179.153  1.00 58.47           O
ATOM   4638  CB  GLU A 764     215.677 244.128 181.193  1.00 58.47           C
ATOM   4639  CG  GLU A 764     216.140 245.390 181.896  1.00 58.47           C
ATOM   4640  CD  GLU A 764     215.756 245.411 183.358  1.00 58.47           C
ATOM   4641  OE1 GLU A 764     215.179 244.410 183.831  1.00 58.47           O
ATOM   4642  OE2 GLU A 764     216.029 246.422 184.037  1.00 58.47           O
ATOM   4643  N   VAL A 765     216.449 245.371 177.783  1.00 56.44           N
ATOM   4644  CA  VAL A 765     216.232 246.591 177.020  1.00 56.44           C
ATOM   4645  C   VAL A 765     215.433 246.324 175.737  1.00 56.44           C
ATOM   4646  O   VAL A 765     215.522 247.088 174.781  1.00 56.44           O
ATOM   4647  CB  VAL A 765     217.566 247.297 176.727  1.00 56.44           C
ATOM   4648  CG1 VAL A 765     217.356 248.711 176.217  1.00 56.44           C
ATOM   4649  CG2 VAL A 765     218.416 247.326 177.964  1.00 56.44           C
ATOM   4650  N   ASN A 766     214.694 245.219 175.675  1.00 60.94           N
ATOM   4651  CA  ASN A 766     213.634 244.993 174.692  1.00 60.94           C
ATOM   4652  C   ASN A 766     214.159 244.927 173.262  1.00 60.94           C
ATOM   4653  O   ASN A 766     213.397 244.604 172.346  1.00 60.94           O
ATOM   4654  CB  ASN A 766     212.540 246.066 174.782  1.00 60.94           C
ATOM   4655  CG  ASN A 766     211.364 245.794 173.871  1.00 60.94           C
ATOM   4656  OD1 ASN A 766     210.432 245.080 174.239  1.00 60.94           O
ATOM   4657  ND2 ASN A 766     211.398 246.367 172.675  1.00 60.94           N
ATOM   4658  N   VAL A 767     215.442 245.211 173.040  1.00 56.79           N
ATOM   4659  CA  VAL A 767     216.076 245.049 171.740  1.00 56.79           C
ATOM   4660  C   VAL A 767     217.391 244.300 171.842  1.00 56.79           C
ATOM   4661  O   VAL A 767     217.969 243.941 170.817  1.00 56.79           O
ATOM   4662  CB  VAL A 767     216.291 246.406 171.039  1.00 56.79           C
ATOM   4663  CG1 VAL A 767     214.962 247.039 170.681  1.00 56.79           C
ATOM   4664  CG2 VAL A 767     217.100 247.330 171.920  1.00 56.79           C
ATOM   4665  N   PHE A 768     217.884 244.061 173.054  1.00 54.92           N
ATOM   4666  CA  PHE A 768     219.080 243.272 173.292  1.00 54.92           C
ATOM   4667  C   PHE A 768     218.744 241.837 173.661  1.00 54.92           C
ATOM   4668  O   PHE A 768     219.313 240.904 173.092  1.00 54.92           O
ATOM   4669  CB  PHE A 768     219.931 243.908 174.402  1.00 54.92           C
ATOM   4670  CG  PHE A 768     220.360 245.324 174.117  1.00 54.92           C
ATOM   4671  CD1 PHE A 768     220.266 245.861 172.845  1.00 54.92           C
ATOM   4672  CD2 PHE A 768     220.859 246.117 175.131  1.00 54.92           C
ATOM   4673  CE1 PHE A 768     220.657 247.157 172.596  1.00 54.92           C
ATOM   4674  CE2 PHE A 768     221.253 247.410 174.884  1.00 54.92           C
ATOM   4675  CZ  PHE A 768     221.151 247.930 173.616  1.00 54.92           C
ATOM   4676  N   PHE A 769     217.822 241.635 174.601  1.00 60.52           N
ATOM   4677  CA  PHE A 769     217.424 240.286 174.977  1.00 60.52           C
ATOM   4678  C   PHE A 769     216.387 239.692 174.036  1.00 60.52           C
ATOM   4679  O   PHE A 769     216.190 238.473 174.046  1.00 60.52           O
ATOM   4680  CB  PHE A 769     216.904 240.265 176.423  1.00 60.52           C
ATOM   4681  CG  PHE A 769     215.474 240.711 176.579  1.00 60.52           C
ATOM   4682  CD1 PHE A 769     215.175 242.030 176.858  1.00 60.52           C
ATOM   4683  CD2 PHE A 769     214.433 239.802 176.496  1.00 60.52           C
ATOM   4684  CE1 PHE A 769     213.866 242.439 177.017  1.00 60.52           C
ATOM   4685  CE2 PHE A 769     213.124 240.210 176.650  1.00 60.52           C
ATOM   4686  CZ  PHE A 769     212.844 241.530 176.913  1.00 60.52           C
ATOM   4687  N   GLN A 770     215.723 240.518 173.225  1.00 64.16           N
ATOM   4688  CA  GLN A 770     214.810 239.985 172.222  1.00 64.16           C
ATOM   4689  C   GLN A 770     215.561 239.329 171.072  1.00 64.16           C
ATOM   4690  O   GLN A 770     215.038 238.411 170.434  1.00 64.16           O
ATOM   4691  CB  GLN A 770     213.901 241.092 171.693  1.00 64.16           C
ATOM   4692  CG  GLN A 770     212.820 241.528 172.662  1.00 64.16           C
ATOM   4693  CD  GLN A 770     211.550 240.721 172.515  1.00 64.16           C
ATOM   4694  OE1 GLN A 770     211.239 240.230 171.431  1.00 64.16           O
ATOM   4695  NE2 GLN A 770     210.807 240.579 173.605  1.00 64.16           N
ATOM   4696  N   ASP A 771     216.783 239.782 170.800  1.00 62.78           N
ATOM   4697  CA  ASP A 771     217.549 239.311 169.658  1.00 62.78           C
ATOM   4698  C   ASP A 771     218.687 238.423 170.127  1.00 62.78           C
ATOM   4699  O   ASP A 771     219.586 238.913 170.827  1.00 62.78           O
ATOM   4700  CB  ASP A 771     218.087 240.497 168.864  1.00 62.78           C
ATOM   4701  CG  ASP A 771     219.118 240.094 167.833  1.00 62.78           C
ATOM   4702  OD1 ASP A 771     220.315 240.043 168.178  1.00 62.78           O
ATOM   4703  OD2 ASP A 771     218.731 239.827 166.675  1.00 62.78           O
ATOM   4704  N   PRO A 772     218.697 237.137 169.784  1.00 62.38           N
ATOM   4705  CA  PRO A 772     219.822 236.279 170.171  1.00 62.38           C
ATOM   4706  C   PRO A 772     221.106 236.708 169.478  1.00 62.38           C
ATOM   4707  O   PRO A 772     221.103 237.532 168.562  1.00 62.38           O
ATOM   4708  CB  PRO A 772     219.382 234.884 169.717  1.00 62.38           C
ATOM   4709  CG  PRO A 772     218.395 235.138 168.634  1.00 62.38           C
ATOM   4710  CD  PRO A 772     217.683 236.404 169.010  1.00 62.38           C
ATOM   4711  N   GLU A 773     222.216 236.125 169.945  1.00 60.58           N
ATOM   4712  CA  GLU A 773     223.585 236.542 169.637  1.00 60.58           C
ATOM   4713  C   GLU A 773     223.903 237.837 170.373  1.00 60.58           C
ATOM   4714  O   GLU A 773     225.038 238.323 170.334  1.00 60.58           O
ATOM   4715  CB  GLU A 773     223.822 236.708 168.130  1.00 60.58           C
ATOM   4716  CG  GLU A 773     223.400 235.515 167.288  1.00 60.58           C
ATOM   4717  CD  GLU A 773     222.954 235.918 165.895  1.00 60.58           C
ATOM   4718  OE1 GLU A 773     221.788 235.643 165.541  1.00 60.58           O
ATOM   4719  OE2 GLU A 773     223.767 236.511 165.155  1.00 60.58           O
ATOM   4720  N   ARG A 774     222.901 238.401 171.045  1.00 54.66           N
ATOM   4721  CA  ARG A 774     223.090 239.479 172.004  1.00 54.66           C
ATOM   4722  C   ARG A 774     222.825 239.035 173.429  1.00 54.66           C
ATOM   4723  O   ARG A 774     223.514 239.490 174.346  1.00 54.66           O
ATOM   4724  CB  ARG A 774     222.175 240.662 171.676  1.00 54.66           C
ATOM   4725  CG  ARG A 774     222.834 241.757 170.866  1.00 54.66           C
ATOM   4726  CD  ARG A 774     221.847 242.865 170.558  1.00 54.66           C
ATOM   4727  NE  ARG A 774     222.116 243.493 169.272  1.00 54.66           N
ATOM   4728  CZ  ARG A 774     221.185 244.053 168.510  1.00 54.66           C
ATOM   4729  NH1 ARG A 774     219.924 244.065 168.908  1.00 54.66           N
ATOM   4730  NH2 ARG A 774     221.515 244.601 167.351  1.00 54.66           N
ATOM   4731  N   VAL A 775     221.842 238.157 173.635  1.00 52.49           N
ATOM   4732  CA  VAL A 775     221.625 237.589 174.955  1.00 52.49           C
ATOM   4733  C   VAL A 775     222.723 236.596 175.308  1.00 52.49           C
ATOM   4734  O   VAL A 775     222.952 236.324 176.490  1.00 52.49           O
ATOM   4735  CB  VAL A 775     220.230 236.942 175.039  1.00 52.49           C
ATOM   4736  CG1 VAL A 775     220.207 235.620 174.298  1.00 52.49           C
ATOM   4737  CG2 VAL A 775     219.812 236.760 176.486  1.00 52.49           C
ATOM   4738  N   LYS A 776     223.422 236.052 174.308  1.00 49.46           N
ATOM   4739  CA  LYS A 776     224.592 235.229 174.590  1.00 49.46           C
ATOM   4740  C   LYS A 776     225.749 236.082 175.089  1.00 49.46           C
ATOM   4741  O   LYS A 776     226.499 235.667 175.979  1.00 49.46           O
ATOM   4742  CB  LYS A 776     225.005 234.451 173.341  1.00 49.46           C
ATOM   4743  CG  LYS A 776     226.396 233.843 173.424  1.00 49.46           C
ATOM   4744  CD  LYS A 776     226.705 232.967 172.227  1.00 49.46           C
ATOM   4745  CE  LYS A 776     227.502 233.716 171.182  1.00 49.46           C
ATOM   4746  NZ  LYS A 776     227.997 232.804 170.119  1.00 49.46           N
ATOM   4747  N   MET A 777     225.900 237.285 174.534  1.00 50.06           N
ATOM   4748  CA  MET A 777     226.991 238.161 174.939  1.00 50.06           C
ATOM   4749  C   MET A 777     226.773 238.700 176.346  1.00 50.06           C
ATOM   4750  O   MET A 777     227.720 238.793 177.137  1.00 50.06           O
ATOM   4751  CB  MET A 777     227.130 239.308 173.942  1.00 50.06           C
ATOM   4752  CG  MET A 777     228.319 240.205 174.191  1.00 50.06           C
ATOM   4753  SD  MET A 777     229.835 239.513 173.521  1.00 50.06           S
ATOM   4754  CE  MET A 777     231.046 240.516 174.366  1.00 50.06           C
ATOM   4755  N   MET A 778     225.535 239.068 176.675  1.00 50.27           N
ATOM   4756  CA  MET A 778     225.235 239.606 177.994  1.00 50.27           C
ATOM   4757  C   MET A 778     225.407 238.574 179.097  1.00 50.27           C
ATOM   4758  O   MET A 778     225.887 238.925 180.179  1.00 50.27           O
ATOM   4759  CB  MET A 778     223.815 240.168 178.026  1.00 50.27           C
ATOM   4760  CG  MET A 778     223.576 241.271 177.015  1.00 50.27           C
ATOM   4761  SD  MET A 778     221.952 242.036 177.150  1.00 50.27           S
ATOM   4762  CE  MET A 778     220.887 240.660 176.751  1.00 50.27           C
ATOM   4763  N   LYS A 779     225.044 237.315 178.848  1.00 46.52           N
ATOM   4764  CA  LYS A 779     225.298 236.261 179.821  1.00 46.52           C
ATOM   4765  C   LYS A 779     226.779 236.098 180.124  1.00 46.52           C
ATOM   4766  O   LYS A 779     227.153 236.003 181.297  1.00 46.52           O
ATOM   4767  CB  LYS A 779     224.727 234.932 179.324  1.00 46.52           C
ATOM   4768  CG  LYS A 779     223.213 234.863 179.324  1.00 46.52           C
ATOM   4769  CD  LYS A 779     222.715 233.753 178.417  1.00 46.52           C
ATOM   4770  CE  LYS A 779     222.527 232.456 179.176  1.00 46.52           C
ATOM   4771  NZ  LYS A 779     221.329 232.505 180.053  1.00 46.52           N
ATOM   4772  N   PHE A 780     227.630 236.093 179.101  1.00 43.59           N
ATOM   4773  CA  PHE A 780     229.065 235.971 179.309  1.00 43.59           C
ATOM   4774  C   PHE A 780     229.668 237.194 179.980  1.00 43.59           C
ATOM   4775  O   PHE A 780     230.561 237.048 180.820  1.00 43.59           O
ATOM   4776  CB  PHE A 780     229.773 235.722 177.979  1.00 43.59           C
ATOM   4777  CG  PHE A 780     229.786 234.281 177.561  1.00 43.59           C
ATOM   4778  CD1 PHE A 780     230.547 233.355 178.248  1.00 43.59           C
ATOM   4779  CD2 PHE A 780     229.039 233.855 176.481  1.00 43.59           C
ATOM   4780  CE1 PHE A 780     230.563 232.033 177.866  1.00 43.59           C
ATOM   4781  CE2 PHE A 780     229.051 232.534 176.095  1.00 43.59           C
ATOM   4782  CZ  PHE A 780     229.814 231.622 176.789  1.00 43.59           C
ATOM   4783  N   VAL A 781     229.203 238.398 179.639  1.00 43.45           N
ATOM   4784  CA  VAL A 781     229.705 239.594 180.310  1.00 43.45           C
ATOM   4785  C   VAL A 781     229.311 239.584 181.782  1.00 43.45           C
ATOM   4786  O   VAL A 781     230.125 239.896 182.664  1.00 43.45           O
ATOM   4787  CB  VAL A 781     229.200 240.859 179.593  1.00 43.45           C
ATOM   4788  CG1 VAL A 781     229.391 242.078 180.468  1.00 43.45           C
ATOM   4789  CG2 VAL A 781     229.926 241.038 178.278  1.00 43.45           C
ATOM   4790  N   LYS A 782     228.063 239.212 182.076  1.00 44.36           N
ATOM   4791  CA  LYS A 782     227.629 239.119 183.463  1.00 44.36           C
ATOM   4792  C   LYS A 782     228.420 238.060 184.217  1.00 44.36           C
ATOM   4793  O   LYS A 782     228.752 238.249 185.391  1.00 44.36           O
ATOM   4794  CB  LYS A 782     226.135 238.820 183.524  1.00 44.36           C
ATOM   4795  CG  LYS A 782     225.517 239.047 184.886  1.00 44.36           C
ATOM   4796  CD  LYS A 782     224.029 238.781 184.853  1.00 44.36           C
ATOM   4797  CE  LYS A 782     223.386 239.109 186.183  1.00 44.36           C
ATOM   4798  NZ  LYS A 782     221.902 239.024 186.105  1.00 44.36           N
ATOM   4799  N   LEU A 783     228.737 236.942 183.562  1.00 44.50           N
ATOM   4800  CA  LEU A 783     229.560 235.930 184.214  1.00 44.50           C
ATOM   4801  C   LEU A 783     230.969 236.440 184.482  1.00 44.50           C
ATOM   4802  O   LEU A 783     231.526 236.179 185.553  1.00 44.50           O
ATOM   4803  CB  LEU A 783     229.616 234.662 183.367  1.00 44.50           C
ATOM   4804  CG  LEU A 783     230.509 233.554 183.924  1.00 44.50           C
ATOM   4805  CD1 LEU A 783     230.035 233.133 185.302  1.00 44.50           C
ATOM   4806  CD2 LEU A 783     230.542 232.368 182.981  1.00 44.50           C
ATOM   4807  N   ALA A 784     231.560 237.160 183.528  1.00 43.39           N
ATOM   4808  CA  ALA A 784     232.880 237.739 183.729  1.00 43.39           C
ATOM   4809  C   ALA A 784     232.901 238.773 184.841  1.00 43.39           C
ATOM   4810  O   ALA A 784     233.943 238.946 185.479  1.00 43.39           O
ATOM   4811  CB  ALA A 784     233.382 238.380 182.438  1.00 43.39           C
ATOM   4812  N   ILE A 785     231.789 239.458 185.085  1.00 44.74           N
ATOM   4813  CA  ILE A 785     231.735 240.458 186.148  1.00 44.74           C
ATOM   4814  C   ILE A 785     231.506 239.781 187.493  1.00 44.74           C
ATOM   4815  O   ILE A 785     232.114 240.161 188.499  1.00 44.74           O
ATOM   4816  CB  ILE A 785     230.646 241.505 185.865  1.00 44.74           C
ATOM   4817  CG1 ILE A 785     231.055 242.370 184.681  1.00 44.74           C
ATOM   4818  CG2 ILE A 785     230.405 242.370 187.081  1.00 44.74           C
ATOM   4819  CD1 ILE A 785     229.950 243.214 184.173  1.00 44.74           C
ATOM   4820  N   VAL A 786     230.634 238.770 187.521  1.00 46.19           N
ATOM   4821  CA  VAL A 786     230.328 238.066 188.760  1.00 46.19           C
ATOM   4822  C   VAL A 786     231.563 237.388 189.342  1.00 46.19           C
ATOM   4823  O   VAL A 786     231.646 237.186 190.559  1.00 46.19           O
ATOM   4824  CB  VAL A 786     229.181 237.061 188.509  1.00 46.19           C
ATOM   4825  CG1 VAL A 786     229.073 236.051 189.626  1.00 46.19           C
ATOM   4826  CG2 VAL A 786     227.869 237.799 188.366  1.00 46.19           C
ATOM   4827  N   LEU A 787     232.551 237.065 188.506  1.00 45.11           N
ATOM   4828  CA  LEU A 787     233.768 236.429 188.994  1.00 45.11           C
ATOM   4829  C   LEU A 787     234.502 237.278 190.025  1.00 45.11           C
ATOM   4830  O   LEU A 787     235.235 236.725 190.852  1.00 45.11           O
ATOM   4831  CB  LEU A 787     234.700 236.117 187.826  1.00 45.11           C
ATOM   4832  CG  LEU A 787     234.276 234.953 186.936  1.00 45.11           C
ATOM   4833  CD1 LEU A 787     235.284 234.733 185.829  1.00 45.11           C
ATOM   4834  CD2 LEU A 787     234.122 233.705 187.769  1.00 45.11           C
ATOM   4835  N   GLN A 788     234.324 238.598 190.000  1.00 50.69           N
ATOM   4836  CA  GLN A 788     234.929 239.489 190.982  1.00 50.69           C
ATOM   4837  C   GLN A 788     233.971 239.862 192.107  1.00 50.69           C
ATOM   4838  O   GLN A 788     234.318 240.693 192.951  1.00 50.69           O
ATOM   4839  CB  GLN A 788     235.455 240.756 190.306  1.00 50.69           C
ATOM   4840  CG  GLN A 788     236.684 240.540 189.442  1.00 50.69           C
ATOM   4841  CD  GLN A 788     236.343 240.063 188.053  1.00 50.69           C
ATOM   4842  OE1 GLN A 788     235.208 240.199 187.603  1.00 50.69           O
ATOM   4843  NE2 GLN A 788     237.324 239.499 187.360  1.00 50.69           N
ATOM   4844  N   MET A 789     232.778 239.268 192.142  1.00 59.27           N
ATOM   4845  CA  MET A 789     231.811 239.617 193.176  1.00 59.27           C
ATOM   4846  C   MET A 789     232.167 238.998 194.518  1.00 59.27           C
ATOM   4847  O   MET A 789     231.757 239.517 195.562  1.00 59.27           O
ATOM   4848  CB  MET A 789     230.410 239.170 192.767  1.00 59.27           C
ATOM   4849  CG  MET A 789     229.747 240.056 191.746  1.00 59.27           C
ATOM   4850  SD  MET A 789     229.069 241.539 192.491  1.00 59.27           S
ATOM   4851  CE  MET A 789     229.754 242.769 191.395  1.00 59.27           C
ATOM   4852  N   ASP A 790     232.919 237.896 194.511  1.00 61.71           N
ATOM   4853  CA  ASP A 790     233.147 237.090 195.710  1.00 61.71           C
ATOM   4854  C   ASP A 790     231.820 236.657 196.329  1.00 61.71           C
ATOM   4855  O   ASP A 790     231.659 236.611 197.549  1.00 61.71           O
ATOM   4856  CB  ASP A 790     234.018 237.834 196.724  1.00 61.71           C
ATOM   4857  CG  ASP A 790     235.439 238.038 196.233  1.00 61.71           C
ATOM   4858  OD1 ASP A 790     236.074 237.044 195.820  1.00 61.71           O
ATOM   4859  OD2 ASP A 790     235.922 239.189 196.254  1.00 61.71           O
ATOM   4860  N   ALA A 791     230.857 236.340 195.464  1.00 62.13           N
ATOM   4861  CA  ALA A 791     229.542 235.851 195.860  1.00 62.13           C
ATOM   4862  C   ALA A 791     229.331 234.489 195.218  1.00 62.13           C
ATOM   4863  O   ALA A 791     229.408 234.361 193.991  1.00 62.13           O
ATOM   4864  CB  ALA A 791     228.439 236.824 195.442  1.00 62.13           C
ATOM   4865  N   GLU A 792     229.058 233.478 196.043  1.00 56.63           N
ATOM   4866  CA  GLU A 792     229.034 232.104 195.559  1.00 56.63           C
ATOM   4867  C   GLU A 792     227.729 231.750 194.858  1.00 56.63           C
ATOM   4868  O   GLU A 792     227.754 231.106 193.802  1.00 56.63           O
ATOM   4869  CB  GLU A 792     229.287 231.145 196.723  1.00 56.63           C
ATOM   4870  CG  GLU A 792     228.763 229.739 196.510  1.00 56.63           C
ATOM   4871  CD  GLU A 792     228.780 228.913 197.779  1.00 56.63           C
ATOM   4872  OE1 GLU A 792     229.673 229.137 198.623  1.00 56.63           O
ATOM   4873  OE2 GLU A 792     227.901 228.039 197.933  1.00 56.63           O
ATOM   4874  N   GLU A 793     226.588 232.160 195.414  1.00 61.05           N
ATOM   4875  CA  GLU A 793     225.307 231.748 194.851  1.00 61.05           C
ATOM   4876  C   GLU A 793     225.020 232.414 193.512  1.00 61.05           C
ATOM   4877  O   GLU A 793     224.444 231.778 192.622  1.00 61.05           O
ATOM   4878  CB  GLU A 793     224.180 232.047 195.840  1.00 61.05           C
ATOM   4879  CG  GLU A 793     224.076 231.058 196.997  1.00 61.05           C
ATOM   4880  CD  GLU A 793     224.111 229.602 196.557  1.00 61.05           C
ATOM   4881  OE1 GLU A 793     223.588 229.282 195.468  1.00 61.05           O
ATOM   4882  OE2 GLU A 793     224.666 228.773 197.308  1.00 61.05           O
ATOM   4883  N   GLU A 794     225.420 233.673 193.337  1.00 57.05           N
ATOM   4884  CA  GLU A 794     225.244 234.314 192.038  1.00 57.05           C
ATOM   4885  C   GLU A 794     226.152 233.693 190.987  1.00 57.05           C
ATOM   4886  O   GLU A 794     225.744 233.529 189.830  1.00 57.05           O
ATOM   4887  CB  GLU A 794     225.504 235.814 192.152  1.00 57.05           C
ATOM   4888  CG  GLU A 794     225.056 236.607 190.942  1.00 57.05           C
ATOM   4889  CD  GLU A 794     225.426 238.072 191.040  1.00 57.05           C
ATOM   4890  OE1 GLU A 794     226.034 238.467 192.057  1.00 57.05           O
ATOM   4891  OE2 GLU A 794     225.104 238.828 190.100  1.00 57.05           O
ATOM   4892  N   LEU A 795     227.378 233.333 191.370  1.00 50.19           N
ATOM   4893  CA  LEU A 795     228.254 232.615 190.454  1.00 50.19           C
ATOM   4894  C   LEU A 795     227.660 231.275 190.051  1.00 50.19           C
ATOM   4895  O   LEU A 795     227.712 230.908 188.873  1.00 50.19           O
ATOM   4896  CB  LEU A 795     229.629 232.416 191.087  1.00 50.19           C
ATOM   4897  CG  LEU A 795     230.692 231.833 190.159  1.00 50.19           C
ATOM   4898  CD1 LEU A 795     230.852 232.712 188.939  1.00 50.19           C
ATOM   4899  CD2 LEU A 795     232.012 231.682 190.889  1.00 50.19           C
ATOM   4900  N   ALA A 796     227.090 230.535 191.004  1.00 50.00           N
ATOM   4901  CA  ALA A 796     226.436 229.277 190.665  1.00 50.00           C
ATOM   4902  C   ALA A 796     225.231 229.480 189.756  1.00 50.00           C
ATOM   4903  O   ALA A 796     225.041 228.696 188.820  1.00 50.00           O
ATOM   4904  CB  ALA A 796     226.015 228.544 191.936  1.00 50.00           C
ATOM   4905  N   GLU A 797     224.421 230.511 190.009  1.00 53.04           N
ATOM   4906  CA  GLU A 797     223.289 230.804 189.136  1.00 53.04           C
ATOM   4907  C   GLU A 797     223.746 231.095 187.713  1.00 53.04           C
ATOM   4908  O   GLU A 797     223.178 230.565 186.751  1.00 53.04           O
ATOM   4909  CB  GLU A 797     222.494 231.987 189.684  1.00 53.04           C
ATOM   4910  CG  GLU A 797     221.565 231.646 190.834  1.00 53.04           C
ATOM   4911  CD  GLU A 797     220.880 232.872 191.411  1.00 53.04           C
ATOM   4912  OE1 GLU A 797     220.486 233.759 190.625  1.00 53.04           O
ATOM   4913  OE2 GLU A 797     220.738 232.950 192.649  1.00 53.04           O
ATOM   4914  N   ASN A 798     224.773 231.932 187.560  1.00 48.04           N
ATOM   4915  CA  ASN A 798     225.267 232.257 186.228  1.00 48.04           C
ATOM   4916  C   ASN A 798     225.893 231.053 185.539  1.00 48.04           C
ATOM   4917  O   ASN A 798     225.714 230.876 184.329  1.00 48.04           O
ATOM   4918  CB  ASN A 798     226.275 233.402 186.307  1.00 48.04           C
ATOM   4919  CG  ASN A 798     225.618 234.731 186.592  1.00 48.04           C
ATOM   4920  OD1 ASN A 798     225.795 235.307 187.662  1.00 48.04           O
ATOM   4921  ND2 ASN A 798     224.849 235.227 185.633  1.00 48.04           N
ATOM   4922  N   LEU A 799     226.611 230.211 186.282  1.00 45.61           N
ATOM   4923  CA  LEU A 799     227.191 229.022 185.675  1.00 45.61           C
ATOM   4924  C   LEU A 799     226.115 228.051 185.215  1.00 45.61           C
ATOM   4925  O   LEU A 799     226.222 227.487 184.122  1.00 45.61           O
ATOM   4926  CB  LEU A 799     228.147 228.344 186.654  1.00 45.61           C
ATOM   4927  CG  LEU A 799     229.483 229.058 186.850  1.00 45.61           C
ATOM   4928  CD1 LEU A 799     230.378 228.262 187.768  1.00 45.61           C
ATOM   4929  CD2 LEU A 799     230.163 229.297 185.516  1.00 45.61           C
ATOM   4930  N   ARG A 800     225.070 227.849 186.021  1.00 48.25           N
ATOM   4931  CA  ARG A 800     223.940 227.040 185.584  1.00 48.25           C
ATOM   4932  C   ARG A 800     223.247 227.623 184.362  1.00 48.25           C
ATOM   4933  O   ARG A 800     222.889 226.869 183.449  1.00 48.25           O
ATOM   4934  CB  ARG A 800     222.927 226.886 186.718  1.00 48.25           C
ATOM   4935  CG  ARG A 800     223.284 225.826 187.741  1.00 48.25           C
ATOM   4936  CD  ARG A 800     222.246 225.772 188.852  1.00 48.25           C
ATOM   4937  NE  ARG A 800     222.472 226.798 189.866  1.00 48.25           N
ATOM   4938  CZ  ARG A 800     221.575 227.157 190.778  1.00 48.25           C
ATOM   4939  NH1 ARG A 800     220.385 226.576 190.803  1.00 48.25           N
ATOM   4940  NH2 ARG A 800     221.866 228.098 191.663  1.00 48.25           N
ATOM   4941  N   GLY A 801     223.053 228.943 184.322  1.00 46.14           N
ATOM   4942  CA  GLY A 801     222.439 229.559 183.161  1.00 46.14           C
ATOM   4943  C   GLY A 801     223.262 229.432 181.899  1.00 46.14           C
ATOM   4944  O   GLY A 801     222.702 229.308 180.806  1.00 46.14           O
ATOM   4945  N   LEU A 802     224.590 229.462 182.021  1.00 45.83           N
ATOM   4946  CA  LEU A 802     225.436 229.274 180.845  1.00 45.83           C
ATOM   4947  C   LEU A 802     225.513 227.810 180.431  1.00 45.83           C
ATOM   4948  O   LEU A 802     225.621 227.509 179.238  1.00 45.83           O
ATOM   4949  CB  LEU A 802     226.839 229.827 181.095  1.00 45.83           C
ATOM   4950  CG  LEU A 802     227.107 231.287 180.719  1.00 45.83           C
ATOM   4951  CD1 LEU A 802     226.925 231.471 179.226  1.00 45.83           C
ATOM   4952  CD2 LEU A 802     226.228 232.256 181.491  1.00 45.83           C
ATOM   4953  N   LEU A 803     225.467 226.886 181.390  1.00 45.27           N
ATOM   4954  CA  LEU A 803     225.528 225.469 181.062  1.00 45.27           C
ATOM   4955  C   LEU A 803     224.208 224.923 180.541  1.00 45.27           C
[truncated: 832,536 more chars]
